# Supplementary material for: Similarity between mutation spectra in hypermutated genomes of rubella virus and in SARS-CoV-2 genomes accumulated during the COVID-19 pandemic
Source: PLoS One. 2020 Oct 2;15(10):e0237689. doi: 10.1371/journal.pone.0237689 (PMC7531822; doi:10.1371/journal.pone.0237689)
Supplement: S1 Data — (ZIP) [file pone.0237689.s004.zip]

Archive with 11 entries (11 files):
- S1_Data/ADAR1_scores.xlsx
- S1_Data/ADAR1_sites.txt
- S1_Data/ADAR1_sites_sarsMAFB6_annot_RNAfold_NoDups_anz4.txt
- S1_Data/ADAR1_sites_sarsMAFB6_annot_RNAfold_NoDupsFunc_anz4.txt
- S1_Data/ADAR1_sites_sarsMAFB6_annot_RNAfold_NoDupsNonFunc_anz4.txt
- S1_Data/ADAR2_scores.xlsx
- S1_Data/ADAR2_sites.txt
- S1_Data/ADAR2_sites_sarsMAFB6_annot_RNAfold_NoDups_anz4.txt
- S1_Data/ADAR2_sites_sarsMAFB6_annot_RNAfold_NoDupsFunc_anz4.txt
- S1_Data/ADAR2_sites_sarsMAFB6_annot_RNAfold_NoDupsNonFunc_anz4.txt
- S1_Data/Readme_S1_Data.docx
