# Supplementary material for: Similarity between mutation spectra in hypermutated genomes of rubella virus and in SARS-CoV-2 genomes accumulated during the COVID-19 pandemic
Source: PLoS One. 2020 Oct 2;15(10):e0237689. doi: 10.1371/journal.pone.0237689 (PMC7531822; doi:10.1371/journal.pone.0237689)
Supplement: S1 Data — (ZIP) [file pone.0237689.s004.zip › S1_Data/ADAR1_scores.xlsx]

## Sheet: Legend
ADAR1 scores of mutations in SARS-CoV-2 filtered MAFS (NoDups, NoDupsFunc, NoDupsNonFunc)
NoDups_A-[AtoG]	Scores for all mutations in adenines except A to G
NoDups_AtoG	Scores for all A to G mutations
NoDupsFunc_A-[AtoG]	Scores for all mutations in adenines except A to G
NoDupsFunc_AtoG	Scores for all A to G mutations
NoDupsNonFunc_A-[AtoG]	Scores for all mutations in adenines except A to G
NoDupsNonFunc_AtoG	Scores for all A to G mutations

## Sheet: ADAR1_scores
NoDups_A-[AtoG]	NoDups_AtoG	NoDupsFunc_A-[AtoG]	NoDupsFunc_AtoG	NoDupsNonFunc_A-[AtoG]	NoDupsNonFunc_AtoG
21.349	43.2306	21.349	0.888149	21.349	43.2306
27.4508	18.0666	27.4508	1.60852	27.4508	18.0666
34.795	5.10107	34.795	1.44243	34.795	5.10107
33.1808	17.7731	33.1808	4.76938	33.1808	17.7731
9.90884	49.3192	9.90884	0.804128	9.90884	0.595296
34.1383	57.7012	34.1383	7.04674	34.1383	49.3192
43.2306	32.5637	43.2306	57.1448	43.2306	57.7012
6.96143	21.7571	6.96143	3.37125	6.96143	32.5637
6.96143	13.0972	20.932	1.29182	6.96143	21.7571
20.932	14.3895	18.0666	66.1275	20.932	13.0972
20.932	42.261	5.10107	6.09376	20.932	106.464
18.0666	45.2606	16.7987	62.0277	18.0666	4.57333
5.10107	1.44438	4.55046	0.793295	5.10107	8.70295
5.10107	1.69238	17.7731	45.3946	5.10107	76.0036
16.7987	5.78047	0.595296	0.983421	16.7987	14.3895
4.55046	45.6522	49.3192	45.1154	4.55046	42.261
17.7731	6.86808	0.589129	3.78738	17.7731	45.2606
49.3192	33.5035	35.9076	37.8451	49.3192	1.44438
0.589129	0.820444	45.3789	41.9894	0.589129	1.69238
35.9076	30.538	22.2835	21.248	35.9076	5.78047
45.3789	18.8359	0.941476	1.04085	45.3789	45.6522
22.2835	4.83549	18.4437	1.16049	22.2835	6.86808
0.941476	22.8445	57.7012	54.0799	0.941476	0.598333
18.4437	7.04674	32.5637	45.7311	18.4437	4.12364
57.7012	57.1448	18.4294	2.29377	57.7012	33.5035
57.7012	40.085	21.7571	31.0228	57.7012	0.820444
32.5637	5.57941	13.0972	3.71472	32.5637	30.538
18.4294	19.0808	3.22445	50.2752	18.4294	5.374
21.7571	62.0277	106.464	1.03503	21.7571	1.22867
21.7571	45.3946	4.57333	13.4032	21.7571	18.8359
3.22445	6.65881	8.70295	2.51699	3.22445	4.83549
5.79632	89.1793	5.79632	60.7884	5.79632	29.2423
35.9523	0.983421	35.9523	1.62366	35.9523	32.9947
36.8184	25.9593	36.8184	36.8441	36.8184	22.8445
40.4915	4.20747	40.4915	22.7526	40.4915	17.1223
61.7026	37.8451	76.0036	18.9734	61.7026	66.7633
42.261	45.7311	14.3895	3.26763	42.261	9.37339
45.2606	1.03503	61.7026	18.4103	45.2606	40.085
45.2606	87.5242	42.261	7.6023	45.2606	5.57941
21.1151	13.4032	45.2606	1.14769	21.1151	10.8511
69.1873	2.51699	21.1151	0.81338	69.1873	19.0808
9.10221	4.91374	69.1873	27.7916	9.10221	6.65881
1.69238	27.7916	1.44438	5.18788	1.69238	89.1793
5.78047	52.1333	9.10221	20.2939	5.78047	25.9593
2.58132	8.00332	1.69238	32.5462	2.58132	1.30953
45.6522	5.22465	5.78047	68.4182	45.6522	4.20747
38.1581	1.61908	2.58132	59.6052	38.1581	26.2649
18.2596	5.66957	45.6522	59.5087	18.2596	22.6252
6.86808	14.388	38.1581	73.7392	6.86808	18.4012
67.1165	4.25804	18.2596	3.84798	67.1165	16.9417
6.39041	2.42053	6.86808	51.2542	6.39041	30.0965
6.39041	30.0778	67.1165	8.00332	6.39041	8.98906
7.20257	0.973838	6.39041	28.0193	7.20257	6.77013
18.6727	6.34239	0.598333	63.5601	18.6727	16.5399
8.14071	20.012	7.20257	48.6433	8.14071	25.168
33.5035	2.14123	18.6727	52.4639	33.5035	87.5242
2.56108	27.4577	8.14071	1.10519	2.56108	4.91374
0.820444	4.82015	4.12364	2.08644	0.820444	0.62964
25.0054	25.5916	33.5035	17.4293	25.0054	13.2677
53.3301	7.22605	2.56108	1.61908	53.3301	5.96878
30.538	38.3694	0.820444	6.93382	30.538	5.71848
65.6106	2.32072	25.0054	5.66957	65.6106	49.5262
1.15521	17.9138	53.3301	61.5911	1.15521	52.1333
1.59308	3.73516	30.538	79.8336	0.888149	4.72213
8.19165	11.0846	65.6106	14.388	1.59308	5.22465
17.2455	40.6681	1.15521	27.5022	8.19165	4.22037
1.50546	0.640623	1.59308	17.3842	17.2455	7.46977
1.37132	50.6552	8.19165	38.6212	1.50546	4.25804
27.2084	1.2901	17.2455	29.5778	1.37132	0.977741
16.8667	0.979717	1.50546	0.94078	27.2084	30.0778
28.9866	28.7527	1.37132	1.93365	16.8667	0.973838
4.60224	39.1056	27.2084	9.58907	28.9866	18.5315
3.5796	8.34593	16.8667	73.4079	4.60224	0.670098
28.0614	7.35461	28.9866	2.42053	3.5796	4.41847
11.8413	53.7716	5.374	52.4807	28.0614	45.2924
60.8742	66.1829	4.60224	8.95594	11.8413	28.1496
6.68969	24.7914	3.5796	27.2367	60.8742	38.3694
50.186	20.1082	28.0614	23.3834	6.68969	16.0079
1.27048	1.00536	11.8413	6.34239	1.60852	17.9138
1.13749	46.3914	60.8742	65.4878	50.186	0.815531
1.95756	3.26887	6.68969	20.012	1.27048	27.9651
52.3373	13.878	50.186	2.14123	1.13749	3.73516
18.8359	28.8844	1.22867	28.9841	1.95756	69.5356
2.09459	1.37538	1.27048	1.8468	52.3373	4.18282
4.83549	37.2148	1.13749	27.4577	18.8359	0.640623
10.9378	14.5298	1.95756	32.1465	2.09459	37.9676
15.4351	1.15589	52.3373	110.45	4.83549	21.3149
5.39857	24.1896	18.8359	32.0854	10.9378	45.1341
85.7581	36.0685	2.09459	4.82015	15.4351	50.6552
32.2288	95.8756	4.83549	25.5916	5.39857	1.41762
0.722885	3.20894	10.9378	7.22605	85.7581	21.9774
7.5826	30.7566	15.4351	1.78748	32.2288	10.7365
107.763	4.86717	5.39857	0.969821	0.722885	28.2319
75.2108	14.0744	85.7581	16.1351	7.5826	39.1056
75.2108	51.0616	32.2288	29.2406	107.763	26.0973
0.808416	1.41827	29.2423	2.32072	75.2108	28.3279
49.6852	1.56545	0.722885	11.0846	75.2108	6.5213
16.8596	87.422	7.5826	20.9208	0.808416	4.98004
26.8391	35.574	107.763	35.9756	49.6852	7.35461
25.1225	2.2299	75.2108	15.4462	1.44243	38.7262
11.2865	1.83568	0.808416	2.26333	16.8596	7.53854
22.8445	30.3693	49.6852	40.6681	26.8391	20.1082
1.6934	30.4588	16.8596	1.01851	25.1225	5.51788
8.82503	1.26368	26.8391	21.2922	11.2865	40.2815
36.8465	22.697	25.1225	20.3932	1.6934	10.1081
14.4678	8.02875	32.9947	29.2641	8.82503	46.3914
10.7195	9.18493	11.2865	12.6014	36.8465	13.878
25.5756	4.04842	22.8445	1.2901	4.76938	7.42133
1.00843	1.13584	1.6934	18.191	14.4678	17.8299
25.1251	51.1486	17.1223	0.979717	10.7195	28.8844
4.91589	5.69354	8.82503	30.7303	25.5756	3.03245
7.74794	0.789121	36.8465	28.7527	0.804128	18.3572
7.04674	5.82233	14.4678	1.81092	1.00843	25.2568
57.1448	15.8226	10.7195	0.924499	25.1251	121.297
2.20148	34.8168	25.5756	25.4148	4.91589	14.5298
1.07528	11.9856	1.00843	5.12093	7.74794	19.6322
36.4843	34.3322	25.1251	60.2033	7.04674	30.7566
0.935947	45.2754	4.91589	8.34593	57.1448	4.86717
40.085	59.5056	7.74794	26.3116	2.20148	20.1813
3.73226	0.934362	2.20148	37.2407	1.07528	2.0705
8.11875	21.1665	66.7633	29.4461	36.4843	2.18083
57.0259	12.7783	9.37339	2.27622	0.935947	43.4453
71.1876	16.7331	1.07528	0.833071	3.73226	12.9591
9.16423	26.2326	36.4843	53.7716	8.11875	29.5602
1.2627	27.5103	0.935947	66.1829	57.0259	62.4638
20.3494	20.468	40.085	24.7914	71.1876	71.0519
20.3017	50.6444	3.73226	38.0075	3.37125	48.6838
37.3631	1.10423	8.11875	38.9811	1.29182	5.61917
42.0234	46.6167	57.0259	10.9768	9.16423	88.9323
46.6102	1.0668	71.1876	22.9373	1.2627	7.48534
71.0727	5.32722	5.57941	1.00536	20.3494	14.491
1.4589	7.18055	9.16423	31.3393	20.3017	30.8461
19.5541	24.4907	1.2627	65.5304	37.3631	30.4588
59.8355	44.0482	20.3494	1.11606	66.1275	22.697
29.4085	3.46909	20.3017	3.26887	6.09376	4.46841
54.6817	40.391	37.3631	15.9793	42.0234	8.02875
40.8108	72.5063	10.8511	29.3097	46.6102	9.18493
19.0808	17.1202	42.0234	0.928055	71.0727	4.27691
19.0808	48.9797	46.6102	2.41294	1.4589	3.73759
1.60078	0.839334	71.0727	1.42725	19.5541	39.3896
3.36365	23.5508	1.4589	1.37538	59.8355	5.69354
95.3105	3.39394	19.5541	30.134	29.4085	54.3346
62.0277	60.0276	59.8355	57.3872	54.6817	7.10844
20.2579	85.4811	29.4085	6.2916	40.8108	5.28863
45.3946	59.8993	54.6817	37.2148	19.0808	0.934362
36.279	27.3641	40.8108	1.16557	1.60078	25.5168
6.65881	1.22222	19.0808	0.986202	3.36365	48.8779
6.65881	9.85339	1.60078	1.42998	95.3105	16.7331
2.08152	15.8226	3.36365	1.44706	62.0277	17.9561
89.1793	1.3199	95.3105	88.0299	0.793295	40.9648
1.11203	18.292	20.2579	17.7764	20.2579	0.76608
1.71836	34.0968	36.279	10.0257	45.3946	15.9522
7.56468	14.1303	6.65881	1.15589	36.279	20.468
0.983421	52.7974	2.08152	24.1896	6.65881	4.635
66.3743	87.422	89.1793	13.493	6.65881	19.3697
2.35042	15.451	1.11203	36.0685	2.08152	48.1816
18.2123	22.4113	1.71836	95.8756	1.11203	12.5083
0.96403	13.3826	7.56468	1.38442	1.71836	96.4543
8.27484	1.17109	0.983421	29.5088	7.56468	3.44193
25.9593	13.8447	66.3743	3.20894	0.983421	68.6902
1.51125	0.38369	2.35042	14.0744	66.3743	4.48607
18.8174	28.4649	18.2123	51.0616	2.35042	14.5465
20.0447	7.15452	0.96403	1.41827	18.2123	6.07849
28.7527	26.3278	8.27484	1.56545	0.96403	49.2664
0.88057	37.0691	25.9593	39.8334	8.27484	44.0482
24.7221	29.8645	1.51125	83.3499	25.9593	108.176
7.19327	28.9942	18.8174	20.5982	1.51125	0.718773
62.4009	1.09868	20.0447	5.19848	18.8174	23.2546
26.1299	36.5604	28.7527	87.422	20.0447	40.391
24.2469	30.2852	0.88057	7.20804	28.7527	17.1202
3.38361	26.0152	24.7221	1.30375	0.88057	31.5154
11.2606	0.82815	7.19327	35.574	24.7221	4.33546
89.4224	1.18304	62.4009	36.3642	7.19327	23.5508
2.64441	7.11822	26.1299	2.2299	62.4009	32.643
18.7664	13.0462	24.2469	0.5201	26.1299	3.39394
5.519	6.34239	3.38361	12.847	24.2469	15.3708
68.0393	5.13154	11.2606	35.1923	3.38361	85.4811
40.8508	39.6749	89.4224	24.181	45.1154	9.85339
4.20747	24.0309	2.64441	17.3095	11.2606	18.292
3.60574	80.721	18.7664	1.83568	89.4224	3.38297
37.9333	80.4832	5.519	16.9375	2.64441	25.289
0.471181	6.55277	68.0393	30.3693	18.7664	2.35219
55.8102	19.71	40.8508	1.26368	5.519	34.0968
6.89281	49.0748	1.30953	62.1977	3.78738	14.1303
22.1808	36.4046	4.20747	44.6088	68.0393	13.3826
1.66714	39.5336	3.60574	30.3707	40.8508	4.72828
37.4842	37.7352	37.9333	1.5233	4.20747	8.28418
2.76882	9.4503	0.471181	8.48871	37.8451	13.8447
2.91462	8.86131	55.8102	30.9169	3.60574	28.4649
115.259	25.6738	6.89281	27.5228	37.9333	7.15452
41.3784	7.47679	22.1808	4.04842	0.471181	26.3278
7.93852	18.2802	1.66714	1.13584	55.8102	28.9942
45.2661	59.5903	37.4842	38.8008	41.9894	30.2852
39.2823	5.81355	2.76882	6.71104	6.89281	7.11822
6.91791	13.1199	2.91462	51.1486	22.1808	6.34239
3.3294	39.2193	115.259	1.66452	1.66714	6.45797
24.7754	3.89225	26.2649	2.46957	37.4842	24.2214
6.59642	19.8617	41.3784	22.5726	2.76882	53.7465
21.8182	35.1705	7.93852	0.789121	2.91462	33.3912
1.08662	28.7643	45.2661	5.82233	115.259	144.235
1.09463	25.5415	39.2823	15.8226	21.248	25.3574
7.50256	21.6875	22.6252	34.8168	1.04085	80.721
56.2735	54.0035	6.91791	11.9856	41.3784	49.7568
2.263	8.01775	3.3294	35.0008	7.93852	23.1454
4.33355	18.0414	24.7754	0.989504	45.2661	9.4503
4.4856	39.2193	6.59642	34.3322	39.2823	7.47679
2.86443	50.0827	21.8182	45.2754	6.91791	121.082
14.6193	27.7883	1.08662	59.5056	3.3294	5.81355
19.2879	1.17032	1.09463	3.1407	1.16049	0.67518
4.40786	35.3601	7.50256	21.1665	24.7754	17.9127
0.757177	4.90651	56.2735	12.7783	6.59642	49.5563
2.08651	30.466	18.4012	26.7841	21.8182	3.89225
21.1664	37.2572	2.263	2.74505	1.08662	4.88049
26.5223	30.9522	16.9417	4.18472	54.0799	21.6875
36.2385	19.2037	4.33355	26.2326	1.09463	11.8934
1.77965	0.700057	4.4856	54.789	7.50256	76.9918
24.2829	18.5652	2.86443	53.4682	56.2735	8.01775
3.05791	16.9541	14.6193	36.6338	45.7311	18.0414
7.00751	8.42369	19.2879	27.5103	2.29377	50.0827
1.07342	1.69079	4.40786	15.1588	31.0228	10.8851
4.56497	0.824054	0.757177	27.849	2.263	35.3601
1.57872	3.65392	30.0965	14.9226	4.33355	30.466
22.0881	48.0821	2.08651	0.94162	3.71472	19.305
20.9431	1.14	21.1664	50.6444	4.4856	50.8493
66.5809	0.693194	26.5223	1.10423	2.86443	1.25464
26.5805	50.0827	36.2385	4.65948	14.6193	19.2037
13.878	33.0838	1.77965	46.6167	19.2879	21.9361
23.0155	44.9054	24.2829	25.5002	50.2752	1.01429
32.7902	36.9531	3.05791	57.3228	4.40786	32.7089
21.5302	40.9222	8.98906	21.2383	0.757177	8.66014
15.5747	2.03132	7.00751	6.73479	2.08651	18.5652
1.6034	26.9479	1.07342	4.79894	21.1664	5.4882
6.42954	53.458	4.56497	12.4309	26.5223	3.96207
9.50293	43.3526	1.57872	1.0668	36.2385	6.50253
12.2589	47.8598	22.0881	9.64982	1.77965	5.27171
1.12253	42.6028	20.9431	5.32722	24.2829	3.65392
3.51841	25.1125	66.5809	21.2338	3.05791	20.1736
24.3513	31.7299	26.5805	7.18055	7.00751	29.2423
20.5118	84.0815	13.878	1.21367	1.07342	48.0821
39.6428	1.25776	6.77013	34.0001	4.56497	0.693194
2.51699	11.2492	23.0155	0.891393	1.57872	15.6824
40.8154	18.4925	32.7902	24.4907	22.0881	50.0827
8.3885	4.1084	21.5302	41.9894	20.9431	22.3593
16.6726	1.0767	15.5747	58.212	66.5809	0.578328
5.94115	6.62274	1.6034	26.6027	26.5805	53.6848
17.5261	23.5506	6.42954	13.1279	13.878	0.590053
4.91374	0.43222	9.50293	24.0118	23.0155	63.8283
1.34464	0.864169	12.2589	1.12005	32.7902	82.6695
18.8986	50.4919	1.12253	37.9566	1.03503	73.0804
28.4512	4.58149	16.5399	31.5112	21.5302	44.9054
39.3483	1.61311	3.51841	3.46909	15.5747	40.2574
1.08699	34.6798	24.3513	74.2572	1.6034	64.473
19.3919	28.3381	20.5118	6.46185	6.42954	5.28134
18.0164	99.8526	25.168	72.5063	9.50293	1.09664
24.6757	42.0766	87.5242	48.9797	12.2589	42.6028
29.9121	49.2023	39.6428	0.839334	1.12253	25.1125
1.23492	27.4701	2.51699	34.6308	3.51841	19.8221
47.8928	3.58849	40.8154	41.14	24.3513	31.7299
53.9771	89.8306	8.3885	12.9137	20.5118	0.424449
0.885003	35.3541	16.6726	64.2259	39.6428	84.0815
22.1601	10.4185	5.94115	60.0276	13.4032	1.25776
20.469	9.91071	17.5261	20.4706	2.51699	11.2492
5.11369	6.29953	4.91374	23.4062	60.7884	4.32973
8.07148	12.6164	1.34464	59.8993	40.8154	7.92162
20.4644	10.1314	18.8986	27.3641	8.3885	18.4925
1.909	1.65797	28.4512	1.22222	16.6726	4.1084
9.89754	7.89167	39.3483	29.1397	1.62366	47.1
25.7633	24.5962	1.08699	109.238	36.8441	49.4068
5.11674	8.64275	19.3919	0.958025	5.94115	0.892584
16.0792	1.45795	18.0164	1.07084	17.5261	36.5203
21.4348	16.5981	24.6757	15.8226	4.91374	5.04416
7.76318	74.3558	29.9121	1.3199	22.7526	16.3379
17.6154	12.438	1.23492	39.8117	1.34464	5.27307
7.81191	45.1446	47.8928	1.19165	18.8986	1.63748
3.25362	54.1889	53.9771	32.7288	28.4512	7.22848
1.41296	1.9956	0.885003	45.9297	39.3483	42.9527
1.91807	17.504	22.1601	52.7974	1.08699	0.532841
14.6567	19.9293	0.62964	87.422	19.3919	101.742
30.4874	0.647747	20.469	15.451	18.0164	38.3287
9.60266	1.01139	5.11369	36.7424	24.6757	0.772192
82.302	4.28298	13.2677	22.4113	29.9121	48.2451
27.7916	8.07301	8.07148	55.6258	1.23492	0.823287
29.1528	1.64477	20.4644	30.4711	47.8928	6.48716
1.33694	39.1314	1.909	1.17109	53.9771	1.06336
15.3742	53.4965	9.89754	6.38561	0.885003	7.46928
7.56468	13.7373	25.7633	1.53968	22.1601	13.4498
2.006	27.0475	5.11674	1.3452	20.469	58.212
1.43784	19.1563	16.0792	1.62505	5.11369	22.191
1.85255	0.8094	21.4348	8.31978	8.07148	99.8526
47.4517	2.43413	7.76318	17.4528	18.9734	20.5159
29.1487	54.1889	17.6154	0.38369	20.4644	19.2459
0.993967	50.694	7.81191	0.672322	1.909	52.9171
33.5127	4.29365	3.25362	24.5121	9.89754	3.58849
6.1484	2.67429	1.41296	37.0691	3.26763	89.8306
97.6087	19.3546	1.91807	29.8645	25.7633	5.69727
55.1266	19.0042	14.6567	1.09868	5.11674	47.735
5.44214	30.0778	30.4874	36.5604	16.0792	6.15465
27.6008	49.8029	5.96878	26.0152	21.4348	30.1793
28.3698	27.5636	9.60266	0.82815	7.76318	12.6164
22.2143	24.0819	82.302	1.18304	17.6154	59.8159
75.7328	33.9639	29.1528	13.0462	7.81191	34.0896
27.2408	47.4223	1.33694	7.41865	3.25362	88.8488
19.3994	8.47925	15.3742	57.931	18.4103	5.3436
25.9328	37.8593	7.56468	5.13154	1.41296	26.6995
29.0532	91.5675	2.006	77.713	7.6023	7.89167
4.56284	1.75014	1.43784	39.6749	1.91807	59.5397
10.2622	32.325	1.85255	34.7756	14.6567	4.98803
6.63752	65.108	47.4517	24.0309	30.4874	46.2245
25.6562	25.3199	29.1487	4.91164	9.60266	15.982
7.90017	30.4378	0.993967	80.4832	1.14769	2.46227
1.48024	30.2641	33.5127	0.847955	0.81338	4.34181
52.1333	30.2045	6.1484	63.5404	82.302	28.8626
1.55601	11.457	97.6087	50.9068	27.7916	16.5981
3.0956	9.36072	55.1266	6.55277	29.1528	15.042
3.84677	89.3647	5.44214	19.71	5.18788	27.7809
0.988711	50.3989	27.6008	49.0748	1.33694	20.2589
17.9902	89.4587	28.3698	36.4046	15.3742	12.438
41.6209	5.8991	22.2143	32.009	7.56468	31.666
4.07753	17.4703	75.7328	37.3598	2.006	9.27064
43.083	1.62202	27.2408	41.8078	1.43784	1.9956
1.87506	1.50524	19.3994	39.5336	20.2939	23.6521
9.20096	2.13335	25.9328	56.5509	1.85255	52.1645
1.63661	65.108	29.0532	13.1591	47.4517	53.2995
17.0145	59.285	4.56284	37.7352	32.5462	5.25894
28.7709	19.2878	5.71848	1.1113	29.1487	32.4009
22.5131	43.9184	10.2622	8.86131	0.993967	4.28298
3.35893	6.8221	6.63752	25.6738	33.5127	8.07301
45.403	4.11587	25.6562	23.5144	6.1484	1.64477
5.63419	56.43	7.90017	3.12498	68.4182	39.1314
40.924	9.62048	1.48024	7.10944	97.6087	60.8315
1.26873	2.90684	49.5262	1.60618	55.1266	35.7162
56.43	1.69079	52.1333	18.2802	5.44214	27.3038
57.1739	3.306	1.55601	40.3214	27.6008	24.4312
8.00332	31.9739	3.0956	47.9378	28.3698	0.79724
28.7401	27.6903	3.84677	59.5903	22.2143	1.15958
43.9777	1.94854	0.988711	13.1199	75.7328	11.5076
44.6084	16.8596	17.9902	28.749	27.2408	24.1226
5.04059	1.38505	41.6209	39.2193	19.3994	29.1267
34.914	119.299	4.07753	19.8617	25.9328	25.4807
41.195	47.8344	43.083	1.41027	29.0532	4.47444
3.64645	35.0688	1.87506	3.10136	4.56284	27.0475
1.26618	3.68464	9.20096	1.96429	10.2622	19.1563
37.3316	31.7317	1.63661	7.83	6.63752	4.06767
1.08476	17.0592	17.0145	35.1705	25.6562	35.045
41.6512	144.803	28.7709	28.7643	7.90017	17.9863
93.2154	3.7155	22.5131	16.0531	1.48024	54.1889
23.4392	8.48476	3.35893	48.6732	52.1333	0.957579
1.72776	6.57625	45.403	48.7927	1.55601	49.8029
5.94186	44.2158	5.63419	25.5415	3.0956	27.5636
23.5205	13.0766	40.924	54.0035	3.84677	104.022
17.326	5.24151	1.26873	19.5358	59.6052	27.3258
41.8963	3.27795	56.43	29.9649	0.988711	29.0491
4.75683	20.8781	57.1739	1.083	17.9902	52.8498
21.9327	72.5568	28.7401	95.8843	41.6209	33.9639
29.6137	12.2379	4.72213	52.664	4.07753	12.0844
32.7361	1.32008	43.9777	39.2193	59.5087	1.27197
33.555	14.5593	44.6084	1.03679	43.083	47.4223
1.61908	4.5617	5.04059	27.7883	1.87506	6.51117
0.873451	4.94747	34.914	0.823287	9.20096	68.523
26.0656	4.41738	41.195	17.5648	1.63661	12.4807
33.8075	18.2937	3.64645	1.17032	17.0145	5.03015
15.4351	49.2501	5.22465	0.7474	28.7709	24.3339
13.3933	7.49245	1.26618	4.21843	22.5131	1.75014
8.23946	53.458	37.3316	4.90651	3.35893	1.32884
42.3198	58.2694	1.08476	1.2713	45.403	15.3253
2.25598	3.11629	41.6512	55.8379	73.7392	102.581
30.6306	17.9949	93.2154	37.2572	5.63419	87.356
23.5316	1.78095	23.4392	30.9522	40.924	12.0946
66.1829	2.15551	1.72776	0.700057	1.26873	25.3199
26.5944	16.7755	5.94186	16.9541	56.43	24.2067
1.83568	82.302	23.5205	8.42369	3.84798	28.2355
19.9862	2.96258	17.326	36.8027	51.2542	56.7006
1.96468	48.0784	41.8963	1.69079	57.1739	11.457
0.621428	26.4397	4.75683	15.9736	8.00332	9.36072
4.50432	1.55849	21.9327	39.2821	28.7401	0.610805
4.06998	9.98821	29.6137	32.7288	28.0193	55.5381
47.15	14.3934	32.7361	1.4094	63.5601	1.51761
0.717647	38.0416	33.555	82.2621	43.9777	2.10418
27.2413	2.79473	1.61908	0.824054	44.6084	61.6679
23.7186	0.642869	0.873451	5.82826	5.04059	7.09582
2.3741	1.84089	26.0656	1.06164	48.6433	89.3647
14.388	16.5111	33.8075	3.82747	34.914	31.1127
40.3527	0.586585	15.4351	40.7353	41.195	15.8776
0.5874	5.32722	13.3933	40.7475	3.64645	2.80946
59.9166	48.3999	8.23946	42.8107	52.4639	140.279
31.913	57.6709	42.3198	42.5792	1.26618	30.546
58.7161	0.922374	2.25598	4.63985	1.10519	16.6598
16.4332	4.32438	30.6306	20.6809	37.3316	0.702046
4.1131	1.5813	23.5316	65.4096	1.08476	5.8991
6.07317	20.7062	66.1829	5.88874	41.6512	13.4096
17.0492	1.03223	26.5944	48.0829	93.2154	23.3834
26.0113	54.9806	1.83568	1.14	23.4392	28.4575
5.00265	50.0327	19.9862	1.19172	1.72776	1.04451
22.8221	32.8194	1.96468	82.3188	5.94186	65.169
12.0928	1.26618	0.621428	5.03487	23.5205	52.1645
1.475	47.7155	4.50432	33.0838	2.08644	21.3702
11.192	17.4061	4.22037	36.9531	17.326	50.7621
50.8708	26.1799	4.06998	40.9222	17.4293	8.20708
30.4378	4.7826	7.46977	2.03132	41.8963	82.1802
53.8344	33.1741	47.15	44.458	4.75683	6.8221
32.3323	0.922374	0.717647	20.8012	21.9327	4.11587
34.0968	40.6061	27.2413	31.8009	29.6137	56.43
65.2237	4.51909	23.7186	76.3224	32.7361	10.7625
19.3851	1.12174	2.3741	26.9479	33.555	9.62048
52.307	0.918269	14.388	0.507306	1.61908	9.83189
22.3909	102.217	40.3527	53.458	0.873451	5.24376
43.2504	2.02488	0.5874	0.629467	26.0656	5.98681
33.6279	26.1667	59.9166	43.3526	33.8075	23.4614
19.5694	42.8085	31.913	20.0891	6.93382	1.14342
19.7137	35.3601	58.7161	25.168	15.4351	0.938118
34.7313	0.877617	16.4332	34.8539	5.66957	31.9739
17.7029	5.55213	4.1131	110.236	13.3933	23.2688
36.1608	166.614	6.07317	79.0074	8.23946	1.94854
16.9017	40.5541	17.0492	47.8598	42.3198	16.8596
0.897027	12.2745	26.0113	66.4374	2.25598	7.71995
38.0728	19.3546	5.00265	40.1506	61.5911	13.6558
13.3826	19.1372	22.8221	17.8911	30.6306	119.299
13.3826	87.422	12.0928	52.3326	23.5316	4.33263
8.83	22.2835	1.475	79.2895	66.1829	46.9732
7.82749	6.19664	11.192	5.52903	26.5944	93.4759
2.42053	85.6179	50.8708	51.0996	1.83568	20.2188
2.49139	3.6847	30.4378	53.9384	19.9862	1.00414
2.81071	0.789507	53.8344	1.0767	1.96468	5.87244
21.0962	59.5056	32.3323	25.0703	0.621428	144.803
1.77507	5.51186	34.0968	6.62274	4.50432	2.19061
0.973838	21.6717	65.2237	44.4359	79.8336	8.48476
11.6896	19.1767	4.25804	23.5506	4.06998	6.57625
6.73571	33.2687	19.3851	5.40718	47.15	13.0766
1.67976	0.68807	52.307	0.43222	0.717647	4.37514
28.3532	1.96684	0.977741	0.864169	27.2413	8.73139
7.97618	0.619958	22.3909	32.5065	23.7186	27.4661
18.5864	7.15587	43.2504	20.8414	2.3741	21.1584
65.3015	33.4383	33.6279	54.5178	14.388	12.7502
0.861438	0.752742	19.5694	89.6511	40.3527	32.0409
47.4824	16.5031	19.7137	62.4928	0.5874	18.2277
32.6945	7.24896	34.7313	18.3232	59.9166	49.3605
37.9661	1.45795	17.7029	50.4919	31.913	1.32008
46.4074	74.4876	36.1608	48.7104	58.7161	14.5593
7.08887	7.94233	16.9017	3.98454	16.4332	11.8806
12.6805	83.4606	0.897027	27.3539	4.1131	7.58109
81.4336	11.7433	38.0728	23.3086	6.07317	19.4674
0.798661	0.71136	13.3826	35.4918	17.0492	5.06555
7.29485	22.1913	13.3826	4.58149	26.0113	1.67231
8.4607	6.35521	8.83	42.2571	5.00265	79.1458
49.2214	65.0151	7.82749	1.61311	22.8221	4.94747
6.64307	27.223	2.42053	16.4417	12.0928	29.6661
1.6569	8.21106	2.49139	34.6798	1.475	40.0026
6.10078	26.4876	2.81071	9.27121	11.192	0.610657
0.76893	5.29962	21.0962	16.8538	50.8708	21.2889
7.09718	3.64645	1.77507	8.13264	30.4378	49.2501
1.782	31.5739	30.0778	27.545	53.8344	42.3131
46.042	13.5882	0.973838	24.0856	32.3323	7.49245
51.0616	45.6339	11.6896	1.52355	34.0968	4.59969
7.27575	15.9595	6.73571	0.66792	65.2237	4.52432
15.4082	6.93682	1.67976	28.3381	27.5022	1.50648
38.7935	1.13763	18.5315	53.837	19.3851	35.937
35.4019	21.81	28.3532	19.1053	52.307	27.9182
37.0413	4.60356	7.97618	58.4994	17.3842	4.5113
3.42724	23.9083	18.5864	42.0766	22.3909	0.726
7.35866	3.0142	65.3015	34.0692	43.2504	23.0945
11.8228	6.62667	0.861438	49.2023	33.6279	19.1233
1.59607	21.6614	47.4824	27.4701	38.6212	78.1571
9.38382	17.4918	32.6945	0.646503	19.5694	12.847
43.1538	10.3493	37.9661	10.9718	29.5778	2.96258
30.7235	6.7228	46.4074	48.6367	19.7137	13.4
4.82015	45.9484	7.08887	8.0997	34.7313	48.0784
6.41074	21.4334	12.6805	23.4895	0.94078	6.7602
38.1916	57.5652	81.4336	32.9888	17.7029	19.7613
2.68591	9.86464	0.798661	47.086	36.1608	27.3893
11.3174	2.70102	0.670098	12.8679	1.93365	36.4058
24.9239	20.3486	7.29485	17.239	16.9017	14.3287
25.7127	5.00265	8.4607	1.79937	9.58907	14.3934
17.9641	26.5839	49.2214	35.3541	0.897027	38.0416
25.3199	1.04341	6.64307	26.4901	38.0728	26.4522
1.37491	2.06289	1.6569	10.4185	13.3826	2.79473
1.84944	21.681	6.10078	9.91071	8.83	0.570623
39.2965	0.725031	0.76893	1.73743	7.82749	55.138
57.0685	6.1774	7.09718	0.455822	73.4079	19.7149
50.5769	5.47787	4.41847	8.11883	2.42053	7.47926
0.959091	23.4825	1.782	16.8836	52.4807	69.5356
30.4096	72.6775	46.042	6.29953	2.49139	16.5111
1.26752	16.9817	51.0616	22.8734	2.81071	30.6882
127.738	8.42369	7.27575	24.3146	21.0962	0.88501
1.40068	30.466	15.4082	10.1314	1.77507	0.586585
0.927162	21.7132	38.7935	4.61683	0.973838	36.0522
1.27639	0.7944	35.4019	1.65797	11.6896	57.6709
26.3333	1.01253	37.0413	13.7858	8.95594	29.3147
85.093	0.603544	3.42724	3.33379	6.73571	5.68458
29.6096	8.86131	7.35866	24.5962	1.67976	56.871
9.57335	12.06	11.8228	11.7397	28.3532	17.2936
20.56	0.982498	1.59607	51.1554	7.97618	9.23657
2.32072	35.1169	9.38382	84.7979	18.5864	20.7062
17.9138	15.8226	45.2924	8.64275	27.2367	9.19094
18.5461	45.6744	43.1538	1.45795	23.3834	56.7098
5.56241	0.51546	30.7235	2.88311	65.3015	32.8194
12.0928	4.63561	4.82015	28.3612	6.34239	1.26618
12.4079	29.3038	6.41074	1.46989	0.861438	26.1799
3.73516	18.2558	38.1916	17.6848	47.4824	4.7826
27.6436	0.685117	2.68591	75.4571	32.6945	33.1741
33.8595	3.15049	11.3174	3.81518	37.9661	20.1195
0.998714	32.7361	24.9239	74.3558	46.4074	16.054
23.0533	30.4914	25.7127	45.1446	7.08887	103.596
18.2205	2.72722	17.9641	54.1889	12.6805	114.48
75.4485	21.2154	25.3199	17.504	65.4878	0.918269
33.4751	83.6054	1.37491	19.5232	81.4336	102.217
1.38346	1.20808	28.1496	19.9293	0.798661	0.949826
1.73283	3.08007	1.84944	0.647747	20.012	26.1667
11.0846	26.4134	39.2965	1.01139	7.29485	7.69448
1.24881	5.01117	57.0685	65.5812	8.4607	5.35885
3.27795	33.7953	50.5769	46.5415	49.2214	19.5419
63.5995	59.0007	0.959091	48.9687	6.64307	30.9276
45.6246	18.5613	30.4096	0.993937	2.14123	42.8085
37.5683	65.5776	38.3694	45.4644	1.6569	33.9632
52.5415	24.5533	1.26752	22.315	6.10078	35.3601
11.4033	70.4704	127.738	75.7726	0.76893	24.2898
37.9511	1.84804	1.40068	53.4965	28.9841	22.7829
39.1459	3.4466	0.927162	13.7373	1.8468	21.7016
9.63186	94.4698	1.27639	47.4405	7.09718	19.5649
1.96823	0.903217	26.3333	0.388998	1.782	21.8336
8.36244	3.21233	85.093	17.1394	46.042	17.9844
81.6698	31.2687	29.6096	57.701	51.0616	16.595
1.29888	24.1354	16.0079	24.5797	27.4577	5.55213
30.4195	11.7949	9.57335	33.3485	7.27575	124.631
26.3554	3.08451	20.56	1.50094	15.4082	26.7211
53.6642	13.3021	2.32072	7.26619	38.7935	91.4438
35.7776	39.5129	17.9138	63.243	35.4019	34.0657
24.7057	58.0627	18.5461	35.8107	32.1465	13.3175
1.92192	26.385	0.815531	20.9782	37.0413	5.30964
13.0445	12.9299	5.56241	0.8094	3.42724	48.5243
26.9696	33.6161	27.9651	2.43413	110.45	9.71424
13.3473	11.1132	12.0928	37.2678	7.35866	3.80479
5.03855	45.0418	12.4079	45.4961	11.8228	10.4183
7.48203	32.3323	3.73516	62.8738	1.59607	25.0132
7.48203	3.3814	27.6436	48.0052	9.38382	3.66914
19.6339	13.2527	33.8595	50.694	43.1538	0.73986
40.6681	18.4123	0.998714	72.3845	30.7235	54.208
0.640623	2.006	23.0533	4.29365	32.0854	12.2745
35.9158	27.4047	18.2205	14.8338	4.82015	1.5361
5.91918	13.831	75.4485	39.7301	6.41074	22.2835
0.802149	0.68242	33.4751	2.67429	38.1916	6.19664
35.4915	17.615	1.38346	19.3546	2.68591	6.50311
28.0472	0.89477	1.73283	46.6456	11.3174	85.6179
88.4967	18.6651	11.0846	19.0042	24.9239	1.38427
29.2543	2.54934	1.24881	1.42998	25.5916	3.6847
13.6867	12.2271	3.27795	30.0778	25.7127	0.789507
4.69348	0.979455	63.5995	28.3564	7.22605	59.5056
1.98408	43.0963	45.6246	1.12274	17.9641	5.51186
1.20486	8.22719	37.5683	24.0819	25.3199	19.1767
5.21796	62.0832	52.5415	16.482	1.37491	1.96684
33.6398	3.38159	11.4033	48.0882	1.78748	27.8173
40.8838	22.0341	37.9511	55.0359	1.84944	24.9692
41.6242	3.62396	39.1459	0.565326	0.969821	6.32616
5.98635	56.6708	9.63186	29.4997	39.2965	83.4606
27.5355	17.8761	1.96823	8.47925	57.0685	13.4498
1.03503	0.911241	8.36244	37.8593	50.5769	50.4573
25.4057	30.2641	81.6698	9.95524	0.959091	17.0504
45.5479	22.1325	1.29888	19.076	30.4096	33.1589
119.077	17.0289	30.4195	91.5675	1.26752	23.6602
1.51888	8.34593	26.3554	14.3553	127.738	25.223
1.2901	1.51467	53.6642	13.9694	1.40068	0.71136
5.81336	1.09652	35.7776	1.28096	0.927162	34.1769
6.15897	25.652	24.7057	19.0012	1.27639	15.9566
9.58969	80.1306	1.92192	32.325	26.3333	22.1913
47.0474	33.869	69.5356	65.108	16.1351	26.5668
81.4951	1.72505	13.0445	30.4378	85.093	6.73816
1.39323	4.64871	26.9696	30.2641	29.6096	6.35521
1.26368	2.86443	4.18282	1.76165	29.2406	0.451645
32.0101	20.7397	13.3473	1.058	9.57335	8.21106
1.63661	126.23	5.03855	30.2045	20.56	19.9167
16.3601	13.1731	7.48203	32.484	2.32072	26.4876
4.76966	6.31841	19.6339	1.116	18.5461	3.64645
24.0612	3.71571	0.640623	38.8385	5.56241	11.2287
3.46147	16.8779	35.9158	5.06675	12.0928	13.5882
144.803	11.8371	5.91918	42.7105	12.4079	15.9595
26.545	0.534035	0.802149	4.42389	3.73516	6.93682
5.69691	8.11875	35.4915	25.8572	27.6436	49.9815
22.65	45.3789	28.0472	7.96921	33.8595	4.61583
32.1677	23.7857	88.4967	91.1589	0.998714	21.81
88.3056	1.03513	29.2543	25.4114	23.0533	6.62667
1.61637	10.4896	13.6867	32.7524	18.2205	6.7228
24.0145	6.16644	4.69348	4.83354	75.4485	9.86464
1.34736	24.7606	1.98408	46.5014	33.4751	3.82509
3.52207	21.0717	37.9676	0.821057	1.38346	65.782
47.5329	50.0827	1.20486	50.3989	1.73283	31.8713
3.72533	10.6498	21.3149	89.4587	11.0846	26.5839
11.88	4.51608	45.1341	6.27093	1.24881	2.06289
93.8473	5.86588	5.21796	63.5888	3.27795	3.94173
24.1408	12.5404	33.6398	27.5008	63.5995	28.0022
49.0941	7.19911	40.8838	0.678196	45.6246	6.1774
0.974613	25.9593	41.6242	10.5917	37.5683	5.47787
21.1106	1.63272	5.98635	1.47818	52.5415	17.1234
9.63142	15.872	27.5355	17.4703	11.4033	23.4825
11.2614	12.0694	50.6552	1.0647	37.9511	8.17217
40.2308	1.2292	1.03503	1.62202	39.1459	10.0635
1.19273	20.4537	25.4057	102.706	9.63186	72.6775
0.844413	2.70933	45.5479	34.009	1.96823	16.9817
29.0589	53.0402	119.077	1.29757	20.9208	8.42369
22.697	4.08957	1.51888	1.50524	8.36244	30.466
37.6955	43.8741	1.41762	2.13335	81.6698	0.7944
38.053	40.5303	1.2901	65.108	1.29888	16.8036
28.4477	4.27106	21.9774	50.4666	30.4195	21.7371
36.4174	0.580351	5.81336	31.7069	35.9756	0.603544
34.3523	0.793739	6.15897	13.2156	26.3554	4.98867
1.71752	17.9438	9.58969	30.782	53.6642	7.60668
48.0821	29.2248	47.0474	6.38	35.7776	3.48568
43.2306	1.40614	81.4951	58.3737	24.7057	8.86131
7.89855	7.46168	10.7365	59.285	1.92192	69.5356
19.61	25.7286	1.39323	19.2878	15.4462	32.1118
15.6509	4.31163	1.26368	43.9184	2.26333	0.490941
5.0331	8.47479	32.0101	72.8665	13.0445	17.5266
13.1878	23.2806	1.63661	2.90684	26.9696	36.2803
7.48203	4.16362	16.3601	23.4908	13.3473	33.0491
18.5629	51.9152	28.2319	66.2904	5.03855	29.3038
3.85604	27.1397	39.1056	170.046	7.48203	18.2558
17.172	15.2355	4.76966	74.8376	7.48203	0.655951
8.07301	8.8292	24.0612	31.8665	19.6339	30.4914
18.3303	11.8487	3.46147	104.34	40.6681	99.7181
82.7193	78.9973	144.803	1.69079	0.640623	16.2843
1.34947	20.9702	26.545	1.04988	35.9158	2.72722
1.34947	47.3151	5.69691	1.4205	5.91918	16.5734
2.17292	5.24325	22.65	3.306	0.802149	43.9295
6.64386	177.278	32.1677	37.3501	35.4915	22.3995
1.78095	1.29017	88.3056	1.66059	28.0472	12.0931
70.7286	1.50414	1.61637	27.0828	88.4967	6.31823
0.725716	3.92882	24.0145	52.4799	29.2543	25.3254
43.6868	7.54296	1.34736	34.4072	13.6867	5.01117
3.50633	4.99867	26.0973	27.6903	4.69348	48.2615
37.5209	8.42079	3.52207	1.38505	1.98408	3.33441
74.5036	1.21873	47.5329	12.8877	1.01851	33.7953
4.39689	5.73717	3.72533	34.8122	1.20486	18.5613
2.45839	1.52827	11.88	5.8821	21.2922	65.5776
2.24504	1.01761	93.8473	112.805	5.21796	24.5533
10.8963	13.094	24.1408	76.106	33.6398	70.4704
13.8121	76.1227	49.0941	24.5038	40.8838	17.262
1.5444	29.2843	0.974613	47.8344	20.3932	54.8844
21.1665	37.605	28.3279	46.661	41.6242	3.4466
1.34089	91.7519	21.1106	6.05346	5.98635	59.4306
13.8555	1.37276	9.63142	35.0688	27.5355	56.5102
35.9139	16.2226	11.2614	3.68464	29.2641	94.4698
0.823189	1.96034	40.2308	58.3503	1.03503	0.903217
45.1078	6.71454	1.19273	31.7317	25.4057	4.49161
53.7716	24.5631	6.5213	27.6525	12.6014	31.6889
18.9895	17.9655	0.844413	44.6098	45.5479	0.987698
48.2823	34.008	29.0589	46.0014	119.077	31.2687
24.7914	21.5586	22.697	49.8862	1.51888	24.1354
2.64792	21.5586	37.6955	17.0592	1.2901	3.08451
1.50254	21.5586	38.053	43.3816	18.191	13.3021
28.2472	21.5586	4.98004	3.7155	5.81336	39.5129
35.3292	21.5586	28.4477	0.872125	6.15897	11.5028
5.49963	21.5586	36.4174	22.3962	9.58969	58.0627
1.39737	21.5586	34.3523	44.2158	0.979717	26.385
59.1318	21.5586	1.71752	28.4734	47.0474	12.9299
1.05097	52.331	48.0821	2.94237	81.4951	11.1132
53.1281	0.552487	43.2306	5.24151	30.7303	13.831
3.05751	4.92451	7.89855	3.27795	1.39323	17.615
0.725031	21.9217	19.61	52.4774	1.26368	18.6651
8.23769	27.3807	15.6509	20.8781	32.0101	8.22719
46.7797	32.3323	5.0331	72.5568	1.63661	22.0341
52.5844	6.20958	13.1878	53.881	16.3601	3.62396
12.0381	1.74604	7.35461	12.2379	28.7527	56.6708
28.2843	38.9207	7.48203	49.2488	1.81092	4.84882
4.6023	4.28449	18.5629	23.4755	4.76966	0.911241
24.0167	4.07017	38.7262	31.082	24.0612	30.2641
6.70266	48.2281	3.85604	2.54333	3.46147	22.1325
43.4694	127.2	7.53854	5.70374	144.803	80.1306
2.73359	12.1756	17.172	2.9099	0.924499	33.869
13.57	0.920065	8.07301	2.61197	26.545	74.2456
87.786	53.6027	18.3303	39.1741	5.69691	37.7895
56.3517	54.9189	82.7193	4.5617	22.65	20.7397
4.04842	6.68205	1.34947	19.7027	32.1677	126.23
8.38745	16.8743	1.34947	49.2927	88.3056	6.31841
4.47705	1.16512	2.17292	48.4033	1.61637	3.71571
67.3397	0.927789	6.64386	59.3114	24.0145	16.8779
0.636154	26.2054	1.78095	25.3559	1.34736	19.8705
3.68528	4.25609	70.7286	17.3717	3.52207	40.2574
1.08851	1.55716	0.725716	55.6654	47.5329	13.4238
1.08851	1.19165	43.6868	33.9265	3.72533	2.41859
47.594	0.800554	3.50633	4.41738	11.88	16.8466
3.23618	48.1816	37.5209	45.9857	25.4148	11.8371
32.7085	15.3403	74.5036	67.3993	93.8473	21.3284
3.42231	1.16512	4.39689	3.39904	24.1408	15.5434
3.26887	7.85137	2.45839	18.2937	49.0941	17.3017
50.3612	33.0051	2.24504	31.8888	0.974613	45.3789
37.4374	1.28025	10.8963	0.479378	21.1106	0.612518
10.3665	46.3583	13.8121	53.458	9.63142	0.721683
4.51666	1.4591	1.5444	7.97122	11.2614	0.849949
26.9479	1.05268	21.1665	58.2694	40.2308	21.0717
0.961865	19.2843	1.34089	1.46838	1.19273	37.593
3.04585	7.4646	13.8555	3.11629	5.12093	5.18707
1.37538	22.1784	35.9139	17.9949	0.844413	19.0184
1.21796	6.85499	0.823189	1.78095	29.0589	2.18069
33.5127	47.0478	45.1078	6.72232	22.697	1.51367
2.51669	2.98235	53.7716	39.5845	37.6955	50.0827
21.8479	4.22848	18.9895	26.1781	38.053	4.51608
28.8844	1.0851	48.2823	2.15551	28.4477	42.9116
1.28213	4.8463	24.7914	25.2067	36.4174	30.0224
27.4387	2.56368	2.64792	3.65634	34.3523	1.02605
2.05338	4.70939	1.50254	2.37731	1.71752	5.86588
2.57875	43.4358	28.2472	25.7775	48.0821	52.7401
14.0855	16.6349	35.3292	1.01242	43.2306	17.3414
14.7582	7.58888	5.49963	16.7755	7.89855	7.19911
7.07532	8.33469	1.39737	28.6504	19.61	1.63272
14.2972	1.01433	20.1082	82.302	15.6509	7.80963
42.3221	6.30324	59.1318	5.56819	5.0331	1.08632
3.68524	36.997	5.51788	1.57994	13.1878	18.5453
1.39067	53.477	1.05097	22.1881	60.2033	14.0173
31.6022	1.46995	53.1281	26.4397	8.34593	43.8741
0.815087	11.1197	40.2815	1.55849	7.48203	40.5303
1.56545	5.09194	3.05751	9.98821	18.5629	1.18494
86.1626	51.2649	10.1081	8.16301	3.85604	45.9454
28.8689	0.629759	0.725031	17.9286	17.172	7.05328
32.8301	2.02895	8.23769	54.4896	8.07301	18.773
15.6146	17.2216	46.7797	59.5397	18.3303	25.7286
0.9438	29.5367	52.5844	0.642869	26.3116	85.1296
21.1665	16.8406	12.0381	1.84089	82.7193	18.5203
6.90831	0.668871	28.2843	10.6302	1.34947	22.3185
7.94233	1.57367	4.6023	1.25104	2.17292	14.6378
2.5886	40.6701	24.0167	5.32722	6.64386	48.166
28.126	7.20881	6.70266	48.3999	1.78095	4.16362
1.28213	19.7613	43.4694	28.0022	70.7286	51.9152
28.5362	50.5716	2.73359	0.922374	0.725716	59.9997
1.94082	55.6474	13.57	4.29153	43.6868	11.8487
6.41441	5.83459	87.786	103.769	3.50633	78.9973
1.7706	66.5089	56.3517	2.30199	37.5209	20.9702
28.8844	25.3458	4.04842	0.776548	74.5036	47.3151
29.504	8.83618	8.38745	24.431	4.39689	5.24325
0.578322	63.8283	4.47705	46.681	37.2407	177.278
8.1819	17.8164	67.3397	4.21527	2.45839	1.29017
15.5865	12.8042	0.636154	4.32438	2.24504	1.50414
7.49693	117.665	3.68528	51.6592	10.8963	3.92882
20.5399	3.06816	1.08851	4.57732	29.4461	7.54296
14.5298	10.9722	1.08851	19.5042	13.8121	4.99867
7.54256	6.47149	47.594	1.5813	1.5444	8.42079
29.7105	5.2345	3.23618	24.7856	21.1665	1.21873
1.67628	29.2527	32.7085	1.03223	1.34089	5.73717
12.2764	7.47024	46.3914	54.9806	2.27622	1.52827
2.34576	5.10059	3.42231	50.0327	13.8555	1.01761
1.11963	52.85	3.26887	6.12022	35.9139	13.094
6.77768	22.7059	50.3612	47.7155	0.833071	76.1227
15.6644	1.46157	37.4374	17.4061	0.823189	1.84462
14.6546	2.84679	13.878	0.922374	45.1078	29.2843
5.24009	0.67156	10.3665	16.7074	53.7716	1.82587
35.0921	0.647524	4.51666	40.6061	18.9895	37.605
42.3496	0.746302	26.9479	19.0394	48.2823	46.0276
6.07317	4.27119	7.42133	0.88608	66.1829	19.9154
17.0492	1.14979	0.961865	25.3742	24.7914	72.3706
22.0435	21.4261	3.04585	0.467518	2.64792	91.7519
5.98143	45.2526	17.8299	4.51909	1.50254	80.7656
2.11253	30.1099	1.37538	1.12174	38.0075	1.764
6.16949	30.4184	28.8844	20.1208	28.2472	1.37276
17.3559	49.6128	1.21796	1.17666	35.3292	16.2226
14.7978	9.63186	33.5127	2.02488	5.49963	1.96034
13.831	17.177	2.51669	0.589373	1.39737	6.71454
108.832	2.6242	21.8479	8.33571	59.1318	24.5631
1.4744	14.3357	28.8844	0.650861	1.05097	17.9655
0.744253	21.8821	1.28213	1.46444	53.1281	34.008
0.603088	5.4453	27.4387	10.4316	38.9811	21.5586
33.3777	4.66106	2.05338	28.1941	10.9768	21.5586
56.3517	4.63363	2.57875	0.877617	3.05751	21.5586
4.28199	7.06395	3.03245	19.1484	0.725031	21.5586
13.068	59.4306	14.0855	65.2557	8.23769	21.5586
9.39373	0.730127	14.7582	35.7496	46.7797	21.5586
1.20808	23.9464	7.07532	39.0187	52.5844	21.5586
36.0685	8.72948	14.2972	47.3611	12.0381	21.5586
1.27319	4.65342	42.3221	1.2276	28.2843	52.331
30.5974	1.08938	3.68524	1.42725	22.9373	0.552487
1.75338	8.95401	1.39067	2.9663	4.6023	4.92451
9.74383	35.4718	31.6022	6.9687	24.0167	21.9217
75.2907	14.5526	0.815087	78.1571	6.70266	27.3807
66.4005	46.8359	1.56545	166.614	43.4694	32.3323
38.0416	35.9927	86.1626	55.6787	2.73359	6.20958
29.7457	0.761324	28.8689	40.5541	13.57	1.74604
17.4594	43.6747	32.8301	17.3662	87.786	38.9207
38.1212	38.8991	15.6146	1.26846	56.3517	4.28449
68.0342	11.8137	0.9438	76.8683	4.04842	4.07017
6.46307	1.65972	21.1665	23.8389	8.38745	48.2281
19.9293	15.1827	6.90831	13.1279	4.47705	127.2
17.7201	1.3424	7.94233	62.1815	1.00536	12.1756
2.46509	2.16568	18.3572	1.40255	67.3397	0.920065
110.302	40.8957	2.5886	14.0899	0.636154	53.6027
19.7856	22.2719	28.126	13.1187	3.68528	54.9189
30.3962	1.02425	1.28213	35.5213	1.08851	6.68205
16.6171	2.55673	28.5362	19.3546	31.3393	16.8743
4.97533	23.7505	1.94082	1.3968	47.594	1.16512
1.08646	4.53788	6.41441	19.1372	3.23618	0.927789
3.20894	19.7027	25.2568	23.934	32.7085	26.2054
0.819209	16.9367	1.7706	87.422	65.5304	4.25609
36.9154	2.02054	28.8844	39.1377	1.11606	1.55716
36.9154	134.875	29.504	2.2422	3.42231	1.19165
1.24415	0.712454	121.297	46.8792	3.26887	0.800554
34.0578	3.63885	0.578322	1.42058	50.3612	48.1816
33.6279	34.3506	8.1819	51.2741	37.4374	15.3403
36.0028	7.34546	15.5865	38.8938	10.3665	1.16512
20.4489	9.94548	7.49693	0.7392	4.51666	7.85137
27.7658	5.14306	20.5399	6.20058	26.9479	1.28025
37.2572	8.71892	14.5298	39.2218	15.9793	1.05268
39.5635	34.3063	7.54256	21.6717	29.3097	7.4646
17.0277	23.4664	29.7105	7.07288	0.961865	22.1784
30.535	5.07627	1.67628	33.2687	3.04585	6.85499
4.45491	7.6792	12.2764	19.5323	0.928055	2.98235
15.2066	0.733744	2.34576	0.68807	2.41294	4.22848
13.0705	8.64275	1.11963	48.0424	1.37538	1.0851
89.4587	4.41338	6.77768	12.5884	1.21796	4.8463
22.0509	27.7222	15.6644	0.619958	33.5127	2.56368
4.26676	1.92982	14.6546	7.15587	1.42725	4.70939
50.6444	17.3468	5.24009	44.2576	2.51669	43.4358
98.1147	12.3529	35.0921	33.4383	21.8479	7.58888
30.5326	8.37375	42.3496	38.7906	1.37538	8.33469
3.96428	1.55155	6.07317	0.752742	28.8844	6.30324
0.9283	37.4317	17.0492	36.9473	1.28213	1.46995
6.31941	61.6397	22.0435	26.5392	27.4387	11.1197
103.279	9.83189	5.98143	57.0107	2.05338	5.09194
40.0316	28.3869	2.11253	1.84924	2.57875	51.2649
12.2186	79.3293	6.16949	16.5031	14.0855	0.629759
37.9033	16.4996	17.3559	0.986825	14.7582	16.8406
52.6232	29.2527	14.7978	7.24896	7.07532	0.668871
46.042	21.0095	13.831	3.33776	14.2972	1.57367
27.4577	33.147	108.832	1.45795	42.3221	7.20881
7.40747	3.98888	1.4744	45.9934	3.68524	5.83459
13.6178	23.4895	0.744253	74.4876	30.134	8.83618
4.81227	34.0323	0.603088	7.94233	57.3872	63.8283
3.07687	1.15224	33.3777	1.36182	1.39067	17.8164
1.36971	57.5346	56.3517	20.1097	31.6022	12.8042
98.9633	13.275	4.28199	29.4019	0.815087	117.665
2.94176	46.5785	13.068	18.4941	1.56545	3.06816
54.3781	8.22307	9.39373	19.0558	86.1626	6.47149
37.5745	25.5092	1.20808	11.7433	6.2916	5.2345
55.2656	7.14362	1.27319	0.831582	28.8689	7.47024
23.7825	8.29883	30.5974	26.6218	32.8301	5.10059
23.7825	39.3637	1.75338	38.0933	37.2148	52.85
0.573833	27.8457	9.74383	47.1454	15.6146	22.7059
7.51515	41.396	75.2907	48.6017	0.9438	1.46157
51.6002	55.0749	66.4005	5.09888	21.1665	0.67156
46.674	52.7665	38.0416	0.760932	6.90831	0.746302
1.17519	16.4951	29.7457	65.0151	7.94233	1.14979
5.08903	5.25454	17.4594	30.0737	2.5886	21.4261
4.30482	17.4819	38.1212	27.223	28.126	45.2526
50.5563	25.1209	68.0342	21.1784	1.28213	30.1099
33.2991	25.6814	6.46307	70.6962	28.5362	30.4184
19.5208	19.0657	19.9293	5.29962	1.94082	17.177
6.1712	7.81882	17.7201	31.0499	6.41441	2.6242
5.22485	25.5756	2.46509	31.5739	1.7706	14.3357
25.3643	12.8071	110.302	2.32743	28.8844	5.4453
19.4862	50.6444	19.7856	45.6339	1.16557	4.66106
29.4085	41.5056	19.6322	33.2357	29.504	4.63363
18.3303	4.13717	30.3962	10.9806	0.986202	59.4306
28.9428	51.7521	16.6171	11.3646	0.578322	0.730127
1.92975	8.43781	4.97533	1.13763	1.42998	23.9464
25.0168	24.8098	1.08646	61.2518	1.44706	8.72948
3.86798	1.38849	3.20894	4.60356	88.0299	4.65342
5.29987	5.45883	0.819209	23.9083	8.1819	8.95401
19.2843	73.7096	36.9154	3.0142	15.5865	46.8359
79.0003	1.27645	36.9154	21.6614	7.49693	43.6747
48.5786	35.2595	1.24415	17.4918	20.5399	38.8991
2.2828	2.87726	34.0578	10.3493	17.7764	2.16568
51.5586	77.501	33.6279	45.9484	10.0257	22.2719
2.2762	6.59642	36.0028	21.4334	7.54256	2.55673
12.2271	92.0797	20.4489	57.5652	29.7105	23.7505
28.5171	11.5521	27.7658	36.9851	1.67628	16.9367
19.1199	2.18295	37.2572	2.70102	12.2764	134.875
70.5333	17.7201	30.7566	1.72038	2.34576	0.712454
20.9702	3.89002	39.5635	20.3486	1.11963	7.34546
11.8371	37.2495	17.0277	7.86291	6.77768	9.94548
8.48861	3.27074	30.535	17.1223	15.6644	8.71892
1.56765	8.25333	4.45491	5.00265	14.6546	23.4664
27.7936	4.25609	15.2066	32.8887	1.15589	5.07627
37.7084	71.3964	13.0705	11.9628	5.24009	7.6792
3.75613	4.36105	89.4587	1.04341	24.1896	4.41338
4.96394	88.6818	22.0509	24.341	35.0921	1.92982
62.8048	39.3119	4.86717	34.2828	42.3496	17.3468
19.8133	77.0666	4.26676	21.681	6.07317	8.37375
35.574	1.21249	50.6444	0.725031	17.0492	1.55155
1.7714	2.73777	98.1147	52.4281	22.0435	37.4317
37.9884	5.98455	30.5326	32.1465	5.98143	61.6397
65.541	26.4475	20.1813	1.33497	13.493	9.83189
43.3738	5.89129	3.96428	17.0229	2.11253	28.3869
2.36021	1.50533	0.9283	0.87318	6.16949	79.3293
35.7852	5.22394	2.0705	36.3922	17.3559	29.2527
6.11648	27.4656	6.31941	4.02092	14.7978	21.0095
30.4372	7.70607	2.18083	1.2969	13.831	33.147
1.15942	8.04184	103.279	21.7132	108.832	23.4895
50.9379	16.171	40.0316	26.7419	1.4744	34.0323
39.2758	16.8779	12.2186	58.6872	0.744253	57.5346
13.1785	46.6308	37.9033	1.01253	0.603088	13.275
29.8557	7.80518	52.6232	26.4213	33.3777	46.5785
14.605	0.713891	46.042	10.4154	56.3517	8.22307
22.9664	30.9034	27.4577	1.6758	4.28199	25.5092
2.76105	29.9121	7.40747	86.3411	13.068	7.14362
6.0739	0.597414	13.6178	12.7057	9.39373	8.29883
22.8805	56.4032	4.81227	12.06	1.20808	27.8457
21.0259	44.3699	3.07687	0.982498	36.0685	55.0749
0.955126	7.14362	43.4453	1.23192	1.27319	5.25454
30.1966	47.5794	12.9591	2.15852	30.5974	17.4819
2.25338	53.4866	1.36971	4.54879	1.75338	25.1209
1.61311	31.1454	98.9633	35.1169	9.74383	25.6814
30.3693	23.6982	2.94176	13.5347	75.2907	19.0657
38.4929	1.19717	54.3781	39.1523	95.8756	7.81882
4.98452	3.74864	37.5745	84.8264	66.4005	12.8071
1.41108	43.9663	55.2656	15.8226	38.0416	50.6444
18.5916	4.74562	23.7825	45.6744	29.7457	41.5056
6.00128	0.737492	0.573833	3.48131	17.4594	51.7521
20.9467	8.17835	7.51515	0.51546	38.1212	8.43781
15.7215	1.23741	51.6002	35.6023	68.0342	1.38849
50.1632	4.04639	29.5602	4.63561	1.38442	5.45883
0.684839	1.81656	62.4638	16.1289	6.46307	73.7096
2.76186	29.3649	46.674	0.685117	19.9293	1.27645
0.993414	16.1605	1.17519	23.0463	17.7201	35.2595
45.4518	5.8528	5.08903	3.15049	29.5088	6.59642
47.8598	12.0946	4.30482	48.0605	2.46509	92.0797
30.4588	18.2328	50.5563	1.7121	110.302	11.5521
1.67188	2.50847	33.2991	19.7159	19.7856	2.18295
1.26368	40.6061	19.5208	32.7361	30.3962	3.89002
34.3381	0.791397	6.1712	4.78473	16.6171	3.27074
61.6375	7.66557	5.22485	32.0459	4.97533	8.25333
44.4963	15.7421	25.3643	7.41762	1.08646	4.25609
3.78583	4.22645	19.4862	4.10553	3.20894	71.3964
26.6025	3.73358	29.4085	44.003	0.819209	4.36105
35.5058	18.5878	18.3303	44.4752	36.9154	88.6818
1.40728	1.30481	28.9428	32.9541	1.24415	39.3119
23.5017	6.28258	1.92975	49.6216	34.0578	77.0666
36.1801	66.1676	25.0168	12.3279	33.6279	1.21249
15.6146	55.0931	3.86798	4.24717	36.0028	2.73777
15.2201	0.572508	5.29987	1.82464	20.4489	5.98455
1.31541	6.844	19.2843	6.86249	27.7658	5.89129
19.4272	2.64344	79.0003	19.3827	37.2572	1.50533
10.02	4.79437	48.5786	21.2154	39.5635	5.22394
1.34923	3.35271	2.2828	83.6054	17.0277	27.4656
0.869319	8.61881	51.5586	30.5665	30.535	7.70607
27.2084	30.7756	2.2762	21.9968	4.45491	8.04184
19.1372	57.1542	12.2271	1.41013	15.2066	16.8779
25.3148	33.6236	28.5171	4.09717	13.0705	46.6308
4.59754	23.4368	19.1199	9.75857	89.4587	7.80518
31.2742	1.54537	70.5333	1.058	22.0509	0.713891
1.04931	14.4591	20.9702	49.1814	4.26676	7.14362
52.5989	39.6157	11.8371	1.58917	14.0744	47.5794
69.032	0.888342	8.48861	70.2068	50.6444	31.1454
1.29743	4.66424	1.56765	9.93108	98.1147	43.9663
20.6001	26.7954	27.7936	1.20808	30.5326	4.74562
18.0718	0.989652	37.7084	30.4219	3.96428	0.737492
11.5583	1.30686	3.75613	8.74478	0.9283	8.17835
35.1081	40.7644	4.96394	3.08007	6.31941	4.04639
1.48947	52.2351	71.0519	20.8903	103.279	1.81656
25.1125	71.8185	62.8048	26.4134	40.0316	16.1605
1.30963	20.1559	19.8133	2.11769	12.2186	5.8528
37.8421	13.407	35.574	59.0007	37.9033	12.0946
57.4853	85.5026	1.7714	31.8075	52.6232	18.2328
25.5798	22.8069	37.9884	3.99779	46.042	2.50847
20.2613	37.008	65.541	1.63296	51.0616	0.791397
1.05461	2.70647	43.3738	0.793718	27.4577	7.66557
39.6001	10.1356	2.36021	22.1162	7.40747	15.7421
1.20486	6.78832	48.6838	34.9677	13.6178	4.22645
22.8651	19.9661	35.7852	1.84804	4.81227	3.73358
21.8583	44.8261	6.11648	28.3629	3.07687	18.5878
36.4386	64.6031	5.61917	31.1086	1.41827	6.28258
50.5338	0.942072	30.4372	12.8582	1.36971	66.1676
13.0152	2.08152	88.9323	3.21233	1.56545	55.0931
9.18493	43.7351	1.15942	3.16346	98.9633	0.572508
0.798354	64.0332	50.9379	1.50822	2.94176	6.844
29.6838	1.05682	39.2758	31.5984	54.3781	2.64344
18.2224	0.603025	13.1785	16.774	37.5745	4.79437
95.0796	10.0074	29.8557	51.3405	55.2656	3.35271
45.3376	1.11681	14.605	11.7949	23.7825	8.61881
1.15224	3.30222	22.9664	9.12014	0.573833	30.7756
5.10378	0.998025	2.76105	7.67767	7.51515	57.1542
116.788	54.9806	6.0739	6.41012	51.6002	33.6236
15.5266	4.46153	22.8805	6.43389	39.8334	23.4368
6.37041	29.9168	21.0259	33.6161	83.3499	14.4591
14.5188	40.9332	7.48534	45.0418	46.674	4.66424
6.55381	37.2564	0.955126	3.64102	1.17519	0.989652
0.982498	6.34498	30.1966	32.3323	5.08903	71.8185
6.31048	66.7058	2.25338	3.3814	4.30482	20.1559
151.187	92.457	1.61311	13.2527	20.5982	85.5026
1.6938	4.65376	14.491	18.4123	50.5563	2.70647
5.33317	27.4196	38.4929	2.006	33.2991	10.1356
1.19833	4.54483	4.98452	27.4047	19.5208	6.78832
15.4696	25.005	30.8461	0.68242	5.19848	44.8261
85.7581	7.03786	1.41108	0.95997	6.1712	0.942072
38.03	0.704794	18.5916	0.89477	5.22485	2.08152
27.9184	54.7874	6.00128	2.54934	25.3643	43.7351
18.2038	10.0074	20.9467	12.2271	19.4862	64.0332
30.5202	4.49434	15.7215	0.979455	87.422	1.05682
0.71003	40.2815	50.1632	43.0963	29.4085	0.603025
41.167	27.6964	0.684839	62.0832	7.20804	10.0074
15.2355	19.1233	2.76186	3.38159	18.3303	1.11681
1.45795	22.99	0.993414	0.961904	28.9428	3.30222
25.2869	76.0973	45.4518	2.01647	1.92975	54.9806
2.33548	3.57631	47.8598	6.06732	25.0168	4.46153
62.2908	26.8921	30.4588	18.084	1.30375	29.9168
33.8385	47.8294	1.67188	1.20018	3.86798	40.9332
39.1534	5.62711	34.3381	47.6418	5.29987	66.7058
34.5072	7.06294	61.6375	17.8761	19.2843	92.457
52.1963	10.6072	44.4963	23.6159	79.0003	4.65376
29.3816	14.0022	3.78583	4.44603	48.5786	4.54483
20.4489	12.8585	26.6025	2.63733	2.2828	7.03786
28.8764	0.66792	35.5058	17.0289	51.5586	0.704794
29.9952	19.5595	1.40728	8.34593	2.2762	54.7874
6.38041	32.8122	23.5017	1.51467	12.2271	10.0074
68.2565	1.104	36.1801	1.09652	28.5171	4.49434
20.2773	18.8263	15.6146	25.652	19.1199	40.2815
20.2773	21.1863	15.2201	45.9934	70.5333	27.6964
17.9977	65.0129	1.31541	1.72505	20.9702	19.1233
72.1162	2.04675	19.4272	4.64871	11.8371	76.0973
0.844643	63.5995	10.02	2.86443	8.48861	3.57631
19.8416	9.33942	1.34923	13.1731	1.56765	47.8294
42.8163	36.4424	0.869319	42.5094	27.7936	5.62711
1.29503	1.48053	27.2084	0.91801	37.7084	7.06294
21.1582	42.9119	19.1372	35.2913	3.75613	10.6072
21.9875	36.8024	25.3148	0.534035	4.96394	14.0022
13.1768	27.7833	4.59754	8.11875	62.8048	12.8585
0.789121	23.9222	31.2742	38.0173	19.8133	0.66792
5.82233	21.4126	1.04931	21.4605	35.574	19.5595
54.9409	1.14	52.5989	16.3438	1.7714	32.8122
21.3569	13.8014	69.032	2.44444	36.3642	21.1863
25.6903	2.71855	1.29743	1.29666	37.9884	63.5995
47.2145	61.7571	20.6001	27.3201	2.2299	9.33942
6.13305	12.8071	22.697	53.9332	65.541	36.4424
58.307	2.47666	18.0718	23.7857	43.3738	42.9119
13.9589	0.6156	11.5583	111.488	2.36021	36.8024
55.3973	1.0692	35.1081	1.03513	0.5201	27.7833
72.2966	64.0657	1.48947	10.4896	35.7852	21.4126
4.51963	84.8653	25.1125	6.16644	6.11648	13.8014
1.17886	78.408	1.30963	24.7606	30.4372	2.71855
2.11002	162.7	37.8421	6.66251	12.847	0.6156
4.80679	31.4514	57.4853	34.2819	35.1923	1.0692
20.2849	24.7751	4.46841	5.5554	1.15942	64.0657
71.4005	40.3287	25.5798	5.69983	50.9379	84.8653
16.5981	5.53155	8.02875	44.0484	39.2758	78.408
32.8412	34.8602	20.2613	10.6498	13.1785	31.4514
30.9092	42.2759	1.05461	13.0739	29.8557	40.3287
27.117	88.1694	39.6001	26.9513	14.605	5.53155
42.8056	36.7547	1.20486	12.5404	22.9664	34.8602
17.6369	42.6124	22.8651	51.6302	2.76105	42.2759
27.4586	92.2787	21.8583	26.1202	6.0739	88.1694
14.7359	51.0616	36.4386	25.9593	22.8805	36.7547
66.7181	25.4815	50.5338	15.872	21.0259	92.2787
40.9871	28.3517	13.0152	6.24843	24.181	51.0616
29.8825	55.6811	9.18493	12.0694	0.955126	28.3517
2.64792	30.0472	0.798354	14.8228	30.1966	55.6811
1.53122	24.119	29.6838	1.2292	17.3095	24.119
37.1422	62.0954	18.2224	28.0417	1.83568	62.0954
5.23475	24.289	95.0796	13.1624	16.9375	52.1651
27.0937	52.1651	45.3376	46.9471	2.25338	63.4952
1.63272	63.4952	1.15224	20.4537	1.61311	87.2622
22.3915	5.30248	5.10378	2.70933	30.3693	41.7131
13.4509	87.2622	116.788	32.9793	38.4929	10.1528
26.3061	41.7131	15.5266	6.97607	4.98452	7.60115
0.9438	10.1528	6.37041	53.0402	1.41108	23.389
1.92404	7.60115	14.5188	4.08957	18.5916	1.08806
1.6297	0.78321	6.55381	6.05645	6.00128	15.3409
4.74557	23.389	4.27691	1.09326	20.9467	22.8069
4.13509	1.08806	0.982498	3.83283	15.7215	6.59592
4.34509	26.5177	6.31048	8.08846	50.1632	16.1605
1.14615	41.4385	151.187	4.27106	0.684839	24.921
1.42174	4.65159	1.6938	0.580351	2.76186	111.173
17.9356	15.3409	5.33317	0.793739	0.993414	14.8749
20.0101	22.8069	1.19833	15.2512	45.4518	34.1525
5.95282	6.59592	15.4696	6.05346	47.8598	71.4465
4.0226	0.961904	85.7581	17.9438	30.4588	55.2251
35.0434	0.624953	38.03	29.2248	1.67188	18.606
16.7331	29.3649	27.9184	22.8978	1.26368	46.3548
69.9968	16.1605	18.2038	29.9347	34.3381	45.8398
15.8605	24.921	30.5202	1.26668	61.6375	0.714465
0.717647	111.173	0.71003	1.40614	44.4963	50.8708
29.2225	14.8749	3.73759	7.46168	3.78583	47.3726
34.1305	34.1525	41.167	6.61955	26.6025	12.0629
30.6186	1.31822	15.2355	48.8779	35.5058	29.2543
32.6511	71.4465	1.45795	4.31163	62.1977	46.1944
80.7716	1.6938	25.2869	8.47479	1.40728	4.13225
8.80823	15.865	2.33548	23.2806	23.5017	5.42587
16.5029	88.8488	62.2908	27.1397	44.6088	35.7719
27.6627	55.2251	33.8385	44.8263	36.1801	52.2475
36.7424	18.606	39.1534	15.2355	30.3707	14.947
44.1239	46.3548	34.5072	8.8292	15.6146	56.7351
49.8699	45.8398	52.1963	33.0051	15.2201	78.1296
12.8127	0.714465	29.3816	46.3583	1.31541	39.6157
25.9819	33.4816	20.4489	1.4591	19.4272	41.7225
24.7469	50.8708	28.8764	19.2843	10.02	1.92194
72.5568	47.3726	29.9952	47.0478	1.34923	8.60243
32.503	12.0629	6.38041	16.6349	0.869319	24.1752
83.4606	29.2543	68.2565	1.01433	27.2084	106.619
22.6652	46.1944	20.2773	36.997	19.1372	3.33379
38.1934	4.13225	20.2773	53.477	25.3148	3.37058
3.12179	5.42587	17.9977	2.02895	4.59754	15.8369
2.33548	35.7719	72.1162	17.2216	31.2742	22.6122
0.92916	52.2475	0.844643	29.5367	1.04931	6.44634
67.1759	14.947	19.8416	40.6701	1.5233	58.7975
64.68	2.10587	42.8163	19.7613	52.5989	5.54247
58.7915	56.7351	1.29503	50.5716	69.032	1.26166
4.28199	78.1296	21.1582	55.6474	1.29743	32.2876
12.4764	4.32447	39.3896	66.5089	20.6001	0.820197
5.38329	1.92837	5.69354	25.3458	18.0718	8.30539
19.8347	39.6157	21.9875	10.9722	8.48871	1.55426
48.3213	41.7225	13.1768	29.2527	11.5583	62.0696
16.5639	1.92194	0.789121	2.84679	35.1081	92.1619
39.862	4.44629	5.82233	0.647524	1.48947	31.2978
11.193	8.60243	54.9409	4.27119	25.1125	1.58275
13.5776	24.1752	21.3569	49.6128	1.30963	31.2421
7.70663	106.619	25.6903	9.63186	37.8421	3.468
5.4966	1.00433	47.2145	21.8821	57.4853	24.3601
59.5646	3.33379	6.13305	7.06395	25.5798	51.4919
33.1303	3.37058	58.307	1.08938	20.2613	4.33361
0.776882	15.8369	13.9589	35.4718	1.05461	3.01036
23.9609	22.6122	55.3973	14.5526	39.6001	64.3633
50.421	6.44634	72.2966	35.9927	1.20486	3.66569
1.72505	58.7975	4.51963	0.761324	22.8651	5.39857
12.4397	5.54247	54.3346	11.8137	21.8583	0.89034
77.8512	1.26166	1.17886	1.65972	36.4386	42.5061
4.57252	0.820042	2.11002	15.1827	50.5338	60.8742
19.18	32.2876	4.80679	1.3424	13.0152	10.597
7.30687	0.48853	20.2849	40.8957	9.18493	36.2588
33.4327	0.820197	7.10844	1.02425	0.798354	2.83696
53.0402	8.30539	71.4005	4.53788	29.6838	35.7264
7.96738	1.55426	16.5981	19.7027	18.2224	36.8706
2.91162	0.949403	32.8412	2.02054	30.9169	17.9478
67.9876	1.5352	30.9092	3.63885	95.0796	11.0846
38.1181	62.0696	27.117	34.3506	45.3376	69.7244
36.9154	92.1619	42.8056	5.14306	27.5228	43.6267
1.24415	15.9037	17.6369	34.3063	1.15224	107.904
31.7488	1.60672	27.4586	0.733744	5.10378	7.65868
40.321	31.2978	5.28863	8.64275	116.788	53.1494
20.2933	1.58275	14.7359	27.7222	15.5266	4.7353
3.96184	31.2421	66.7181	12.3529	6.37041	4.84859
0.941129	17.0053	40.9871	16.4996	14.5188	5.27171
9.58007	3.468	29.8825	3.98888	6.55381	6.5673
21.1117	24.3601	2.64792	1.15224	0.982498	11.6565
37.7295	51.4919	1.53122	39.3637	6.31048	27.5565
10.2218	4.33361	37.1422	41.396	151.187	32.5891
30.612	3.01036	5.23475	52.7665	1.6938	21.6875
7.88679	1.49857	27.0937	16.4951	5.33317	9.98296
9.45363	64.3633	1.63272	25.5756	1.19833	7.39948
1.6375	19.2677	22.3915	4.13717	4.04842	52.4605
84.6041	3.66569	13.4509	24.8098	15.4696	33.3842
5.89397	5.39857	0.934362	2.87726	85.7581	20.637
23.2727	6.94954	26.3061	77.501	38.03	5.46034
31.9197	0.89034	0.9438	17.7201	27.9184	7.05002
34.0642	42.5061	1.92404	37.2495	1.13584	5.03459
90.8107	60.8742	1.6297	26.4475	18.2038	21.8492
28.3972	10.597	25.5168	16.171	30.5202	32.7281
47.3849	36.2588	4.74557	30.9034	0.71003	3.30222
18.0997	2.83696	4.13509	29.9121	41.167	9.55364
29.3649	35.7264	4.34509	0.597414	15.2355	66.9342
5.53387	12.507	1.14615	56.4032	38.8008	51.9763
2.5886	36.8706	48.8779	44.3699	1.45795	8.00118
26.5918	33.2367	1.42174	53.4866	6.71104	28.4948
20.3619	17.9478	17.9356	23.6982	25.2869	4.62301
48.2856	11.0846	20.0101	1.19717	2.33548	17.3496
1.10744	69.7244	5.95282	3.74864	62.2908	66.3351
18.8853	43.6267	4.0226	1.23741	33.8385	3.30649
23.4811	107.904	35.0434	29.3649	51.1486	1.40664
3.30943	7.65868	16.7331	40.6061	39.1534	8.20708
12.6611	53.1494	69.9968	1.30481	34.5072	9.69566
30.4174	4.7353	15.8605	1.54537	52.1963	4.92514
40.5541	6.16915	0.717647	39.6157	29.3816	24.0531
18.8746	20.7122	29.2225	0.888342	20.4489	159.448
0.804832	33.1589	34.1305	26.7954	28.8764	23.5344
29.9079	12.8582	30.6186	1.30686	29.9952	12.6166
0.889728	4.84859	32.6511	40.7644	6.38041	55.7242
5.7438	3.23901	80.7716	52.2351	68.2565	4.37464
18.8804	2.02176	8.80823	13.407	1.66452	18.8035
25.1014	5.27171	16.5029	22.8069	20.2773	49.0727
4.81233	6.5673	27.6627	37.008	17.9977	95.9328
32.9371	11.6565	36.7424	19.9661	72.1162	29.2322
64.0453	33.869	44.1239	64.6031	0.844643	22.3739
38.0543	0.53706	49.8699	0.998025	19.8416	20.1336
0.694465	27.5565	12.8127	37.2564	42.8163	4.92514
22.054	32.5891	25.9819	6.34498	2.46957	32.1118
79.0003	21.6875	24.7469	27.4196	1.29503	36.9384
2.22134	9.98296	72.5568	25.005	22.5726	1.46386
1.58901	17.8904	32.503	22.99	21.1582	33.8194
1.48278	7.39948	83.4606	26.8921	21.9875	33.2059
47.4845	52.4605	17.9561	1.104	13.1768	40.9711
41.041	33.3842	22.6652	18.8263	0.789121	12.2067
14.3934	16.5341	38.1934	65.0129	5.82233	7.18234
43.5341	20.637	3.12179	2.04675	15.8226	3.23461
20.1962	34.007	40.9648	1.48053	54.9409	65.5776
91.5791	36.1738	2.33548	23.9222	21.3569	14.7359
4.75776	5.46034	0.92916	1.14	25.6903	24.4154
94.6484	17.1901	67.1759	61.7571	47.2145	0.990235
55.389	7.05002	0.76608	12.8071	6.13305	1.83113
38.5519	38.0443	64.68	2.47666	58.307	6.64307
4.93869	5.03459	58.7915	162.7	13.9589	4.10546
0.676832	21.8492	4.28199	24.7751	55.3973	73.9074
2.08486	32.7281	12.4764	42.6124	34.8168	29.6346
28.6233	3.30222	15.9522	25.4815	11.9856	49.3295
38.2555	9.55364	5.38329	30.0472	72.2966	108.253
1.44436	66.9342	19.8347	24.289	4.51963	14.1247
6.60206	51.9763	48.3213	5.30248	1.17886	37.7236
16.0004	8.00118	16.5639	0.78321	2.11002	0.830103
74.6912	28.4948	39.862	26.5177	4.80679	4.40954
58.5555	4.62301	11.193	41.4385	20.2849	5.31893
1.42364	17.3496	13.5776	4.65159	35.0008	1.61686
5.27508	66.3351	7.70663	0.961904	0.989504	9.06911
2.58056	3.30649	5.4966	0.624953	71.4005	85.8594
1.92896	1.40664	59.5646	29.3649	34.3322	25.6182
43.1239	56.2195	33.1303	1.31822	16.5981	1.09379
2.34576	8.20708	0.776882	1.6938	32.8412	3.71321
1.21699	9.69566	23.9609	15.865	30.9092	4.95657
34.5171	6.66943	50.421	88.8488	27.117	4.33977
90.0555	4.92514	1.72505	33.4816	42.8056	18.6867
37.6124	39.6839	12.4397	2.10587	17.6369	8.06667
47.9182	24.0531	77.8512	4.32447	45.2754	7.70963
4.16547	36.6195	4.57252	1.92837	59.5056	2.58394
25.7014	159.448	19.18	4.44629	3.1407	51.799
0.74491	23.5344	7.30687	1.00433	27.4586	10.5011
3.95227	12.6166	33.4327	0.820042	14.7359	41.2249
24.0432	55.7242	20.468	0.48853	66.7181	28.3922
6.29953	18.5743	53.0402	0.949403	40.9871	2.59623
97.6085	0.916803	7.96738	1.5352	29.8825	72.7594
23.2503	4.37464	2.91162	15.9037	2.64792	4.13166
4.86568	18.8035	67.9876	1.60672	1.53122	9.76594
7.8253	49.0727	38.1181	17.0053	37.1422	1.65564
4.15377	30.3836	36.9154	1.49857	5.23475	7.8108
48.6587	39.9025	1.24415	19.2677	27.0937	20.0043
0.854203	95.9328	31.7488	6.94954	1.63272	5.56256
4.17731	29.2322	40.321	12.507	22.3915	19.3012
13.3797	22.3739	20.2933	33.2367	13.4509	54.7874
2.20263	11.6892	3.96184	6.16915	26.3061	7.79418
4.91814	1.06276	0.941129	20.7122	0.9438	27.1922
25.0616	20.1336	9.58007	33.1589	21.1665	22.705
0.586585	4.92514	21.1117	12.8582	1.92404	3.3294
22.3602	32.1118	37.7295	3.23901	1.6297	58.7719
12.7766	31.729	10.2218	2.02176	12.7783	6.65598
29.5383	36.9384	30.612	33.869	4.74557	60.231
46.3914	14.8367	7.88679	0.53706	4.13509	7.1672
0.68807	1.46386	9.45363	17.8904	4.34509	18.2805
0.988137	2.02054	1.6375	16.5341	1.14615	19.1767
1.33893	33.8194	84.6041	34.007	1.42174	2.38089
99.8526	33.2059	5.89397	36.1738	17.9356	6.23663
44.2341	1.49839	23.2727	17.1901	20.0101	19.7942
35.414	3.39686	31.9197	38.0443	5.95282	39.8246
22.818	40.9711	34.0642	56.2195	4.0226	20.051
35.1276	17.8929	90.8107	6.66943	35.0434	37.0548
35.5821	12.2067	28.3972	39.6839	69.9968	7.76695
11.7764	42.6196	47.3849	36.6195	15.8605	28.4649
30.2385	7.18234	18.0997	18.5743	0.717647	62.9293
50.3536	3.23461	29.3649	0.916803	29.2225	28.6366
48.4078	65.5776	5.53387	30.3836	26.7841	2.33584
6.1261	14.7359	2.5886	39.9025	34.1305	50.5957
4.45279	24.4154	26.5918	11.6892	30.6186	54.4547
2.75079	0.990235	20.3619	1.06276	32.6511	2.0987
22.1913	1.83113	48.2856	31.729	2.74505	88.1005
30.7566	6.64307	1.10744	14.8367	80.7716	14.0994
44.8893	4.10546	18.8853	2.02054	8.80823	39.5336
13.5189	73.9074	23.4811	1.49839	16.5029	28.6042
29.7216	21.9207	3.30943	3.39686	27.6627	6.44557
3.80256	15.7129	12.6611	17.8929	36.7424	43.3285
41.8	29.6346	30.4174	42.6196	4.18472	12.7663
35.0769	49.3295	40.5541	21.9207	44.1239	22.9562
30.4258	108.253	18.8746	15.7129	49.8699	6.26725
2.17292	14.1247	0.804832	17.7029	12.8127	3.27294
6.78674	37.7236	29.9079	34.406	25.9819	46.2428
40.1218	0.830103	0.889728	27.0134	24.7469	0.949403
2.00691	4.40954	5.7438	0.913723	72.5568	35.2836
2.36583	5.31893	18.8804	29.7216	32.503	20.0755
46.4077	1.61686	25.1014	35.5793	83.4606	6.57001
46.2623	9.06911	4.635	26.6025	26.2326	29.5372
7.5497	17.7029	4.81233	36.997	22.6652	53.8478
6.25725	34.406	32.9371	38.7336	38.1934	33.5235
36.9205	85.8594	64.0453	15.9385	3.12179	25.8443
0.983421	25.6182	38.0543	29.6841	2.33548	0.651235
67.0567	1.09379	0.694465	3.7431	0.92916	88.398
73.8988	27.0134	22.054	1.24992	54.789	9.37534
37.5741	0.913723	79.0003	46.0999	67.1759	10.924
2.84171	3.71321	2.22134	0.926359	64.68	11.3293
109.23	4.95657	1.58901	28.3019	58.7915	8.06963
27.088	4.33977	1.48278	10.7797	4.28199	13.6674
11.301	18.6867	47.4845	10.1784	12.4764	2.97628
8.57097	8.06667	41.041	15.6073	53.4682	1.1842
6.89011	7.70963	14.3934	3.38297	36.6338	39.4789
58.4598	2.58394	43.5341	65.4668	27.5103	80.5441
29.3816	51.799	19.3697	13.1684	5.38329	2.9667
18.5899	10.5011	20.1962	15.9415	19.8347	3.30943
32.8412	29.7216	91.5791	35.8397	48.3213	26.9486
25.4693	41.2249	4.75776	5.43171	16.5639	44.528
15.77	28.3922	94.6484	13.1878	39.862	23.1957
42.7825	35.5793	55.389	52.5844	11.193	4.14844
3.90107	26.6025	38.5519	5.39991	13.5776	28.4948
6.7907	2.59623	4.93869	82.334	7.70663	40.2815
57.5238	72.7594	48.1816	2.02313	5.4966	8.95401
67.18	36.997	0.676832	14.9429	59.5646	10.5911
18.2937	4.13166	2.08486	39.707	33.1303	14.8749
36.3854	9.76594	28.6233	0.596269	0.776882	47.1681
103.154	38.7336	38.2555	3.72475	23.9609	28.6066
24.7199	1.65564	1.44436	37.8206	50.421	75.8419
13.1841	15.9385	6.60206	6.01945	15.1588	6.06277
9.43358	7.8108	16.0004	3.4123	1.72505	9.31905
0.684101	29.6841	74.6912	50.7494	12.4397	41.5085
35.3797	20.0043	58.5555	26.2086	27.849	21.6799
7.58209	5.56256	1.42364	11.2123	77.8512	7.51226
19.8347	3.7431	5.27508	1.74553	4.57252	4.44889
6.42473	19.3012	2.58056	54.1336	19.18	31.3593
3.3227	54.7874	1.92896	37.0843	7.30687	51.6067
77.0499	7.79418	43.1239	4.52651	33.4327	27.3644
7.77843	1.24992	2.34576	2.00794	53.0402	30.8197
4.65342	46.0999	1.21699	36.94	7.96738	7.9829
24.186	27.1922	34.5171	17.3023	2.91162	10.6075
9.31197	22.705	90.0555	3.56585	67.9876	34.5943
20.3116	0.926359	37.6124	28.204	38.1181	43.6747
52.5716	28.3019	47.9182	26.0578	14.9226	6.14679
1.13786	3.3294	4.16547	52.1645	0.94162	0.627266
1.41827	58.7719	25.7014	1.40765	36.9154	95.7118
27.8817	6.65598	12.5083	14.8984	1.24415	6.68891
54.0835	60.231	96.4543	20.726	31.7488	6.44634
3.17625	10.7797	0.74491	31.3911	40.321	32.1902
34.5808	10.1784	3.95227	13.556	20.2933	9.86464
4.47683	7.1672	24.0432	2.42085	3.96184	2.35004
44.0482	18.2805	6.29953	21.5081	0.941129	38.7931
47.8332	19.1767	97.6085	41.396	9.58007	1.35596
105.788	2.38089	23.2503	39.2633	21.1117	25.1251
6.26595	6.23663	4.86568	29.8247	37.7295	21.7895
1.3199	19.7942	7.8253	1.55002	10.2218	1.79614
6.24828	39.8246	4.15377	6.10078	30.612	0.55803
25.7661	15.6073	48.6587	2.28729	7.88679	9.40678
1.98062	20.051	0.854203	0.605713	9.45363	35.0851
24.0145	3.38297	4.17731	39.2916	1.6375	1.75161
44.1189	37.0548	13.3797	12.1143	84.6041	1.58302
41.0911	7.76695	2.20263	3.21898	5.89397	63.19
4.81403	28.4649	4.91814	27.9196	23.2727	20.7474
37.444	62.9293	25.0616	4.50579	31.9197	46.6191
40.7044	65.4668	0.586585	20.5679	34.0642	31.8807
51.0888	28.6366	22.3602	2.58427	50.6444	6.29293
60.1345	2.33584	12.7766	22.8529	90.8107	21.3985
1.39367	50.5957	3.44193	5.84876	28.3972	7.6734
7.19517	13.1684	29.5383	21.1023	47.3849	90.2084
97.7337	54.4547	46.3914	3.33379	18.0997	28.0472
3.85726	15.9415	0.68807	2.02427	29.3649	15.2003
102.217	2.0987	0.988137	38.2914	5.53387	6.51129
1.45795	88.1005	1.33893	2.31909	2.5886	5.75079
139.092	35.8397	99.8526	1.05653	26.5918	18.6081
1.40765	5.43171	44.2341	6.19193	1.10423	23.1454
1.05284	13.1878	35.414	2.08152	20.3619	6.13989
24.9359	52.5844	22.818	22.1701	4.65948	21.1841
17.0421	14.0994	35.1276	34.6302	48.2856	10.2622
5.96729	5.39991	35.5821	46.2426	1.10744	5.3436
13.4937	82.334	11.7764	27.8755	18.8853	48.2856
6.64349	39.5336	30.2385	0.93287	23.4811	6.06382
18.7651	28.6042	50.3536	1.12787	3.30943	19.7159
5.6301	6.44557	48.4078	1.11646	12.6611	17.6287
17.4819	43.3285	6.1261	28.847	30.4174	6.01945
61.2179	12.7663	4.45279	54.0702	40.5541	65.8584
0.6498	2.02313	2.75079	25.6639	46.6167	1.19616
4.10863	14.9429	22.1913	48.4169	18.8746	0.904932
26.7706	22.9562	30.7566	19.1246	0.804832	5.46492
21.1908	6.26725	44.8893	23.1454	29.9079	16.6125
44.8575	3.27294	13.5189	72.7394	0.889728	1.60284
1.59196	46.2428	29.7216	12.9789	5.7438	15.9896
1.60865	39.707	3.80256	1.02908	18.8804	47.7428
20.1082	0.949403	41.8	1.15926	25.1014	24.6559
25.6379	35.2836	68.6902	16.6373	4.81233	14.4751
43.7262	20.0755	35.0769	24.9545	32.9371	27.7916
15.1897	0.596269	30.4258	1.48278	64.0453	9.76594
35.5367	3.72475	2.17292	52.8556	25.5002	5.56918
5.32722	6.57001	6.78674	33.0379	38.0543	35.5528
11.2575	37.8206	40.1218	25.9744	0.694465	1.4405
12.7144	29.5372	2.00691	33.0856	22.054	25.7983
1.00563	6.01945	2.36583	6.55841	79.0003	3.99345
4.38747	53.8478	46.4077	32.6211	57.3228	58.2862
22.3445	33.5235	46.2623	17.1925	2.22134	53.8656
92.457	25.8443	7.5497	18.4771	1.58901	2.82663
50.1627	0.651235	6.25725	2.10587	1.48278	13.921
40.391	88.398	4.48607	56.1946	47.4845	47.7863
0.767995	9.37534	36.9205	22.6415	41.041	144.684
44.7167	10.924	0.983421	0.61069	14.3934	68.4954
25.5606	11.3293	67.0567	23.6357	43.5341	6.11162
2.79525	8.06963	73.8988	2.08134	20.1962	7.08159
5.24151	13.6674	37.5741	3.18875	91.5791	6.37954
5.70786	2.97628	2.84171	38.1938	4.75776	36.3098
59.2628	1.1842	14.5465	27.6359	94.6484	6.49103
2.62752	39.4789	6.07849	1.3935	55.389	8.81694
11.1865	3.4123	109.23	16.5285	21.2383	0.529621
6.66305	80.5441	27.088	34.2766	38.5519	14.2447
17.1202	2.9667	11.301	30.5778	6.73479	30.7122
44.57	3.30943	8.57097	17.8837	4.93869	47.1637
1.49132	26.9486	6.89011	23.7547	4.79894	5.46235
19.022	50.7494	58.4598	39.7301	0.676832	10.4851
11.668	26.2086	29.3816	10.4185	2.08486	33.3764
0.839334	44.528	18.5899	12.5849	28.6233	111.488
37.1748	23.1957	32.8412	11.9713	38.2555	87.056
52.4641	4.14844	25.4693	1.51626	12.4309	4.9247
15.6264	28.4948	15.77	23.1381	1.44436	1.86393
4.90749	11.2123	42.7825	39.16	6.60206	56.0678
32.8194	40.2815	3.90107	3.19	16.0004	53.3422
34.5686	8.95401	6.7907	32.2753	74.6912	10.3283
31.723	10.5911	57.5238	4.91683	58.5555	5.18707
16.5489	14.8749	67.18	30.3962	1.42364	5.63105
23.5508	47.1681	18.2937	14.998	5.27508	40.881
30.6355	28.6066	49.2664	0.9372	2.58056	3.08451
49.0748	75.8419	36.3854	6.38297	1.92896	29.8271
3.62396	6.06277	103.154	12.057	1.0668	0.875461
28.2715	1.74553	24.7199	18.3341	43.1239	146.716
11.8829	9.31905	13.1841	48.6834	2.34576	56.3961
2.85932	41.5085	9.43358	22.4215	1.21699	6.41441
8.00873	21.6799	0.684101	16.2477	34.5171	22.99
54.6869	7.51226	35.3797	0.920902	90.0555	16.7163
1.92067	54.1336	7.58209	25.1987	37.6124	5.44255
15.1283	4.44889	19.8347	0.864006	47.9182	5.81417
7.08773	37.0843	6.42473	34.2672	4.16547	2.91462
8.11689	31.3593	3.3227	19.4674	25.7014	14.3934
43.807	51.6067	77.0499	3.87094	0.74491	4.38777
2.50193	27.3644	7.77843	53.4245	3.95227	3.69531
16.1212	30.8197	4.65342	3.10136	24.0432	55.033
45.4786	4.52651	24.186	2.16834	6.29953	5.37131
3.24168	7.9829	9.31197	2.40876	97.6085	5.61451
48.1103	10.6075	20.3116	55.6654	23.2503	6.23198
50.5151	34.5943	52.5716	4.72033	4.86568	16.1245
80.1291	43.6747	1.13786	24.312	7.8253	32.4094
2.46922	6.14679	1.41827	1.03206	4.15377	0.98256
43.8206	0.627266	27.8817	22.8663	48.6587	14.2698
4.32529	95.7118	54.0835	9.39744	0.854203	15.0096
28.1732	6.68891	3.17625	1.37538	4.17731	22.99
65.5494	6.44634	34.5808	2.5886	13.3797	34.5894
9.86464	32.1902	4.47683	83.6146	9.64982	0.463914
9.70447	9.86464	44.0482	30.9101	2.20263	32.1963
40.881	2.35004	47.8332	28.5062	4.91814	33.0747
41.4262	38.7931	105.788	4.68133	25.0616	8.08889
44.1632	2.00794	6.26595	15.9958	0.586585	58.5845
4.12806	1.35596	1.3199	18.2879	5.32722	1.7763
22.9173	36.94	6.24828	19.0805	22.3602	3.04021
58.9444	25.1251	25.7661	16.8545	12.7766	8.47305
33.668	21.7895	1.98062	38.8097	29.5383	26.9075
45.8398	17.3023	24.0145	21.9006	46.3914	5.85621
31.2687	1.79614	44.1189	1.80792	0.68807	18.8062
0.983279	0.55803	41.0911	23.9464	0.988137	26.5944
19.3772	9.40678	4.81403	19.076	1.33893	33.4327
20.8135	35.0851	108.176	18.2142	99.8526	75.3126
3.22065	3.56585	37.444	29.4102	44.2341	0.664367
60.3204	1.75161	40.7044	1.47608	35.414	3.65578
0.630723	1.58302	51.0888	0.514242	22.818	1.26117
85.4811	63.19	60.1345	1.64479	21.2338	4.41847
4.04492	20.7474	1.39367	16.4996	35.1276	2.49279
28.8709	28.204	7.19517	8.46949	35.5821	24.3587
15.2946	26.0578	97.7337	36.731	11.7764	141.655
1.22222	46.6191	3.85726	2.27003	30.2385	31.6784
24.4944	52.1645	102.217	1.19723	7.18055	47.7664
50.2041	31.8807	1.45795	35.2665	50.3536	17.182
3.15908	6.29293	139.092	3.55134	48.4078	50.2941
25.8173	21.3985	1.40765	48.3755	6.1261	97.677
27.3641	7.6734	1.05284	72.8105	4.45279	5.01787
0.60098	90.2084	24.9359	15.9063	2.75079	11.4349
33.1212	28.0472	17.0421	79.6076	22.1913	55.3973
5.34576	1.40765	5.96729	1.116	30.7566	6.84014
29.1541	15.2003	13.4937	1.09928	44.8893	5.9977
26.7598	6.51129	6.64349	32.6841	13.5189	10.7046
22.2046	5.75079	18.7651	1.51826	29.7216	43.4464
17.8397	18.6081	5.6301	13.5882	3.80256	4.82158
24.0477	23.1454	17.4819	1.5679	41.8	4.79112
9.55736	6.13989	61.2179	89.227	35.0769	33.2973
69.6208	21.1841	0.6498	17.2655	30.4258	26.18
4.13839	10.2622	4.10863	1.72038	1.21367	7.07812
4.28298	5.3436	26.7706	0.705324	2.17292	22.8043
28.6493	48.2856	21.1908	2.2293	6.78674	28.3237
8.65406	6.06382	44.8575	25.3174	40.1218	24.4926
17.0835	19.7159	1.59196	47.7664	2.00691	46.8631
3.41615	17.6287	1.60865	22.9937	2.36583	26.7114
46.1771	6.01945	20.1082	7.64994	46.4077	5.80166
56.1294	65.8584	25.6379	1.20816	46.2623	56.871
13.8961	1.19616	43.7262	2.12925	7.5497	76.9359
28.4649	0.904932	15.1897	40.0026	6.25725	1.7546
8.88667	5.46492	35.5367	1.96577	36.9205	27.9529
79.6577	16.6125	0.718773	58.3661	0.983421	31.7299
40.7478	14.8984	5.32722	0.915828	67.0567	6.90651
32.9952	1.60284	23.2546	22.3165	73.8988	30.5235
60.6486	20.726	11.2575	57.7586	37.5741	38.7925
0.58311	15.9896	12.7144	2.41513	2.84171	91.6962
35.9158	47.7428	1.00563	33.3485	109.23	8.46079
5.91918	24.6559	4.38747	22.2809	27.088	6.62667
0.862526	14.4751	22.3445	1.61014	11.301	167.212
37.3595	27.7916	92.457	27.5059	8.57097	18.3467
15.5379	9.76594	50.1627	3.01744	6.89011	0.989004
47.9005	5.56918	40.391	17.832	58.4598	24.5293
84.3143	35.5528	0.767995	25.584	29.3816	1.49901
0.7944	1.4405	44.7167	1.944	18.5899	63.5995
7.1344	31.3911	25.5606	47.5776	32.8412	1.79661
15.8226	25.7983	2.79525	1.2028	34.0001	56.8619
45.0418	3.99345	5.24151	22.6299	0.891393	64.2783
64.2005	58.2862	5.70786	91.8644	25.4693	43.9184
35.7816	53.8656	59.2628	42.6282	15.77	10.4472
79.3472	13.556	2.62752	54.7874	42.7825	10.6455
1.59978	2.42085	11.1865	17.9992	3.90107	6.87624
18.932	21.5081	6.66305	24.8298	6.7907	45.5823
31.1029	2.82663	17.1202	56.2906	57.5238	27.8653
0.946945	41.396	44.57	41.8218	67.18	8.40548
5.13154	13.921	1.49132	51.8179	18.2937	5.56918
16.8893	47.7863	19.022	1.98944	36.3854	2.80495
61.776	39.2633	31.5154	27.6964	24.4907	12.6381
8.60792	144.684	11.668	7.80494	103.154	3.06003
8.45903	68.4954	0.839334	6.18868	24.7199	109.23
6.48648	6.11162	37.1748	0.868957	13.1841	81.7969
5.56168	7.08159	52.4641	67.5886	9.43358	20.6403
13.2681	6.37954	15.6264	44.157	0.684101	54.5573
0.7668	36.3098	4.90749	84.9411	35.3797	2.00678
33.6238	29.8247	32.8194	31.4797	41.9894	0.821106
6.47291	6.49103	34.5686	4.1499	7.58209	37.9165
6.47291	8.81694	4.33546	1.0218	19.8347	10.1566
17.4433	0.529621	31.723	82.214	58.212	10.7896
28.4994	14.2447	16.5489	44.614	6.42473	158.851
5.10107	30.7122	23.5508	2.05828	3.3227	21.9478
14.2362	1.55002	30.6355	16.8545	77.0499	1.10047
38.2585	47.1637	32.643	2.41294	26.6027	102.746
3.00056	5.46235	49.0748	10.7797	7.77843	4.53286
21.1973	10.4851	3.62396	2.27463	4.65342	49.427
32.1107	6.10078	28.2715	0.995615	24.186	12.0739
3.94608	33.3764	11.8829	44.5436	9.31197	7.79418
0.520757	111.488	2.85932	36.9278	20.3116	67.0334
59.0472	2.28729	8.00873	29.9347	13.1279	5.7905
33.5437	0.605713	54.6869	43.2858	52.5716	64.717
59.774	87.056	1.92067	13.6854	1.13786	5.10795
50.694	39.2916	15.1283	7.37288	1.41827	19.8998
1.44436	4.9247	7.08773	50.3494	27.8817	0.797472
46.9214	1.86393	8.11689	59.0783	54.0835	50.3612
32.0946	56.0678	43.807	46.891	24.0118	35.923
38.4023	53.3422	2.50193	8.31167	3.17625	36.1878
12.3614	10.3283	16.1212	26.0426	34.5808	3.65829
12.807	5.18707	45.4786	16.3824	4.47683	14.7892
20.1455	5.63105	3.24168	20.6892	1.12005	0.713891
1.99571	12.1143	48.1103	16.7039	47.8332	18.3349
40.6061	40.881	3.39394	54.9409	105.788	94.86
34.3369	3.08451	50.5151	20.0797	6.26595	3.35271
17.5709	29.8271	80.1291	17.9738	1.3199	7.07392
8.88667	0.875461	2.46922	29.7791	6.24828	21.5128
65.0129	146.716	43.8206	15.4381	25.7661	6.81055
31.1379	56.3961	4.32529	13.0073	1.98062	24.4848
50.6827	3.21898	28.1732	3.1031	24.0145	1.29549
35.7816	6.41441	65.5494	58.7624	44.1189	62.6094
79.3472	22.99	9.86464	54.7404	41.0911	16.8695
1.4403	27.9196	9.70447	28.0484	4.81403	4.40404
18.4084	16.7163	40.881	10.6455	37.9566	1.19583
20.6054	5.44255	41.4262	15.0036	37.444	1.61769
8.6395	4.50579	44.1632	29.3303	40.7044	5.19167
27.126	20.5679	15.3708	25.5038	31.5112	94.0017
1.36853	5.81417	4.12806	4.44857	51.0888	2.56882
63.2285	2.58427	22.9173	27.5433	60.1345	3.86934
36.2122	22.8529	58.9444	2.17922	1.39367	2.6574
62.106	2.91462	33.668	32.3657	7.19517	7.95794
3.306	14.3934	45.8398	47.0687	97.7337	7.21117
3.14726	4.38777	31.2687	21.182	3.85726	5.76508
61.0325	3.69531	0.983279	1.27967	102.217	0.983664
38.9948	55.033	19.3772	26.0445	1.45795	4.34181
11.9856	5.37131	20.8135	3.52207	139.092	92.7378
1.60374	5.61451	3.22065	27.3748	1.40765	26.006
0.75828	5.84876	60.3204	33.346	1.05284	15.2008
59.9166	6.23198	0.630723	19.357	24.9359	4.22356
36.9877	16.1245	85.4811	1.31491	17.0421	5.26447
12.3748	32.4094	4.04492	43.3281	5.96729	16.3529
5.17389	0.98256	28.8709	1.94082	13.4937	1.14577
64.1464	21.1023	15.2946	17.5266	3.46909	18.8382
4.94747	3.33379	1.22222	26.5159	74.2572	51.7379
3.98271	14.2698	24.4944	12.471	6.64349	58.0191
62.7747	15.0096	50.2041	42.5692	18.7651	28.9294
48.9797	2.02427	3.15908	17.4852	5.6301	51.9039
1.49132	22.99	25.8173	1.1387	6.46185	43.6747
22.4459	34.5894	27.3641	11.6892	17.4819	9.62048
28.0487	38.2914	0.60098	41.7308	61.2179	14.6956
1.7172	0.463914	33.1212	24.9967	0.6498	8.70721
32.0205	32.1963	5.34576	12.3748	4.10863	2.15115
43.9702	33.0747	29.1541	62.4928	26.7706	5.44255
103.218	8.08889	26.7598	22.9273	21.1908	1.16141
3.1942	58.5845	22.2046	2.37708	44.8575	3.62386
31.2464	1.7763	17.8397	11.5251	1.59196	26.3089
15.0367	3.04021	24.0477	27.2179	1.60865	50.6827
20.7876	2.31909	9.55736	66.3387	20.1082	4.99867
4.45484	8.47305	69.6208	12.1568	25.6379	78.503
87.422	26.9075	4.13839	46.7049	43.7262	2.52777
24.9225	5.85621	4.28298	30.2122	15.1897	30.021
7.40747	18.8062	28.6493	25.6334	35.5367	67.9269
3.43961	26.5944	8.65406	1.45063	5.32722	44.0814
28.6259	33.4327	17.0835	5.51	11.2575	5.27171
40.2819	75.3126	3.41615	14.7252	12.7144	7.06294
22.0409	1.05653	46.1771	1.67098	1.00563	8.55377
51.6991	0.664367	56.1294	1.49146	4.38747	44
20.6985	3.65578	13.8961	15.7511	22.3445	3.8886
5.28692	1.26117	28.4649	21.2386	92.457	24.6143
22.4113	4.41847	8.88667	12.1857	50.1627	55.5381
28.3614	2.49279	79.6577	68.1123	40.391	32.1827
5.48887	6.19193	40.7478	13.2472	0.767995	8.4607
16.0031	24.3587	32.9952	3.41671	44.7167	1.26117
18.6444	2.08152	60.6486	1.81092	72.5063	18.6081
41.9811	22.1701	9.85339	14.2481	25.5606	4.09499
20.2413	141.655	0.58311	27.7176	2.79525	4.24288
1.17109	31.6784	35.9158	23.7186	5.24151	5.1625
29.7486	47.7664	5.91918	1.49666	5.70786	57.9661
18.7598	17.182	0.862526	37.2495	59.2628	58.7047
31.8807	50.2941	37.3595	31.1005	2.62752	3.61571
14.9937	97.677	15.5379	20.5044	11.1865	30.0411
28.0484	5.01787	47.9005	12.6258	6.66305	48.6367
3.5941	11.4349	84.3143	1.41827	44.57	52.9093
13.8447	55.3973	0.7944	1.04458	48.9797	50.3612
13.3193	6.84014	7.1344	1.11611	1.49132	1.74283
19.1382	5.9977	15.8226	1.49773	19.022	9.53976
27.7176	10.7046	45.0418	1.31378	11.668	13.3826
35.006	43.4464	64.2005	1.83748	0.839334	66.1226
12.1352	34.6302	35.7816	1.18837	34.6308	85.7795
1.72948	4.82158	79.3472	3.04792	37.1748	4.15465
1.35749	4.79112	1.59978	1.39866	52.4641	7.9186
1.0077	33.2973	18.932	1.57523	41.14	28.3959
0.38369	26.18	31.1029	1.58598	15.6264	28.9008
43.5736	7.07812	0.946945	2.88526	4.90749	0.667085
30.1894	22.8043	5.13154	2.6968	32.8194	81.0124
1.13038	46.2426	16.8893	15.9038	34.5686	80.5851
31.3324	28.3237	61.776	1.29027	31.723	3.70919
1.0238	24.4926	8.60792	52.3512	16.5489	13.5254
20.162	46.8631	8.45903	3.57431	30.6355	7.83932
41.763	26.7114	6.48648	41.5568	49.0748	34.986
21.9207	27.8755	18.292	14.9043	3.62396	1.93419
2.31125	0.93287	5.56168	2.58792	28.2715	43.1827
28.126	5.80166	13.2681	43.1852	11.8829	117.667
1.54537	56.871	0.7668	38.4283	2.85932	6.1016
31.3961	76.9359	33.6238	28.1732	8.00873	31.3789
60.6518	1.12787	6.47291	3.45673	54.6869	21.6378
26.3278	1.11646	17.4433	35.823	1.92067	26.5555
16.3475	1.7546	28.4994		15.1283	39.4445
37.0691	27.9529	5.10107		7.08773	19.7548
5.13585	28.847	14.2362		8.11689	82.9996
56.2794	31.7299	3.38297		12.9137	12.9591
4.83059	6.90651	38.2585		43.807	6.73898
0.946536	30.5235	3.00056		2.50193	150.308
29.8645	54.0702	21.1973		16.1212	30.584
28.9942	25.6639	32.1107		64.2259	0.894073
28.9942	48.4169	3.94608		45.4786	63.5433
1.09868	38.7925	0.520757		3.24168	5.35572
2.66233	91.6962	59.0472		48.1103	89.8093
27.9997	8.46079	33.5437		50.5151	28.3614
36.5604	6.62667	59.774		80.1291	2.80733
2.14806	167.212	50.694		2.46922	4.57893
14.2333	18.3467	25.289		43.8206	53.8958
30.2852	19.1246	1.44436		4.32529	5.71848
26.0152	0.989004	46.9214		60.0276	50.8464
38.9428	24.5293	32.0946		28.1732	3.39719
0.82815	1.49901	38.4023		65.5494	0.726
46.3728	63.5995	12.3614		9.86464	1.80926
47.9404	1.79661	12.807		9.70447	1.11046
2.34872	23.1454	20.1455		40.881	29.9268
1.18304	56.8619	1.99571		41.4262	10.3112
3.07092	64.2783	40.6061		44.1632	7.16852
69.7746	43.9184	34.3369		4.12806	3.88153
43.5038	10.4472	17.5709		20.4706	1.71469
54.8183	10.6455	8.88667		22.9173	29.2594
38.4573	6.87624	65.0129		58.9444	33.4025
17.5709	72.7394	31.1379		33.668	29.4085
7.11822	12.9789	50.6827		45.8398	25.6654
8.98524	1.02908	35.7816		31.2687	14.6739
19.7714	45.5823	79.3472		0.983279	5.4789
13.0462	27.8653	1.4403		19.3772	31.8829
40.385	8.40548	18.4084		20.8135	8.92422
23.4218	5.56918	20.6054		23.4062	5.09442
86.541	2.80495	8.6395		3.22065	46.1615
86.541	12.6381	27.126		60.3204	117.109
52.8893	3.06003	2.35219		0.630723	53.1868
27.867	109.23	1.36853		59.8993	23.7818
17.8474	81.7969	63.2285		4.04492	4.29613
37.0838	20.6403	36.2122		28.8709	120.41
14.4427	54.5573	34.0968		27.3641	54.4706
75.1097	2.00678	62.106		15.2946	51.5053
0.871948	0.821106	3.306		1.22222	69.8933
47.6119	1.15926	3.14726		24.4944	7.56634
1.95071	37.9165	61.0325		50.2041	0.375349
5.96007	10.1566	38.9948		3.15908	29.4085
0.696262	16.6373	11.9856		25.8173	20.4887
29.5223	24.9545	1.60374		27.3641	52.8862
37.7439	10.7896	0.75828		29.1397	3.03086
0.71626	158.851	59.9166		109.238	63.6077
16.8893	21.9478	36.9877		0.60098	1.10808
47.188	1.10047	12.3748		33.1212	87.6024
101.695	102.746	5.17389		5.34576	13.3933
1.4403	1.48278	64.1464		29.1541	0.728716
18.4084	52.8556	4.94747		26.7598	4.02904
22.1039	4.53286	3.98271		0.958025	16.9211
35.0769	49.427	62.7747		22.2046	1.55977
35.9025	12.0739	48.9797		17.8397	23.761
2.32902	7.79418	1.49132		24.0477	26.1417
8.27157	67.0334	22.4459		9.55736	2.85932
30.1743	5.7905	28.0487		69.6208	8.6406
1.45226	33.0379	1.7172		4.13839	26.2585
1.46126	64.717	32.0205		4.28298	28.126
17.0145	5.10795	43.9702		28.6493	24.7822
56.4896	19.8998	14.1303		8.65406	7.49663
90.5501	25.9744	103.218		17.0835	6.33949
17.716	0.797472	3.1942		3.41615	0.820921
41.9635	50.3612	31.2464		46.1771	63.7038
33.6161	33.0856	15.0367		56.1294	40.2367
41.0698	35.923	20.7876		13.8961	24.0287
24.8783	36.1878	4.45484		28.4649	73.4469
45.6744	3.65829	87.422		8.88667	5.73006
46.0111	14.7892	24.9225		79.6577	6.31732
80.2855	0.713891	7.40747		40.7478	3.49058
37.8593	18.3349	3.43961		32.9952	11.0845
19.71	94.86	28.6259		60.6486	1.34344
30.466	3.35271	40.2819		0.58311	8.65497
127.518	7.07392	22.0409		35.9158	1.21153
4.368	6.55841	51.6991		5.91918	88.1005
27.8041	21.5128	20.6985		0.862526	31.9561
41.4087	6.81055	5.28692		37.3595	48.1731
43.2725	32.6211	22.4113		15.5379	9.02564
36.4046	24.4848	28.3614		1.07084	28.2843
4.58235	1.29549	13.3826		47.9005	100.088
60.4201	17.1925	5.48887		84.3143	3.54506
64.9008	18.4771	16.0031		0.7944	19.4469
4.29365	62.6094	18.6444		7.1344	19.1807
16.6915	16.8695	41.9811		15.8226	47.8875
63.7473	4.40404	20.2413		45.0418	54.319
20.3029	1.19583	1.17109		64.2005	9.64593
51.2161	1.61769	4.72828		35.7816	0.571827
23.5401	5.19167	29.7486		79.3472	5.41143
69.1891	94.0017	18.7598		1.59978	1.55507
72.4416	2.56882	31.8807		18.932	34.9656
47.6636	3.86934	8.28418		31.1029	8.06587
41.2611	2.6574	14.9937		0.946945	115.446
5.82438	2.10587	28.0484		5.13154	0.984365
19.0042	7.95794	3.5941		16.8893	27.0008
30.9494	7.21117	13.8447		61.776	1.83183
63.3217	5.76508	13.3193		8.60792	0.928804
72.4759	0.983664	19.1382		8.45903	52.1578
1.22805	4.34181	27.7176		1.3199	3.57814
3.78396	56.1946	35.006		6.48648	173.957
30.3905	22.6415	12.1352		5.56168	50.6552
12.3529	92.7378	1.72948		13.2681	6.49911
40.6711	26.006	1.35749		0.7668	105.533
1.29268	15.2008	1.0077		33.6238	21.8844
22.2703	4.22356	43.5736		6.47291	120.41
64.3971	5.26447	30.1894		6.47291	17.1648
25.7336	0.61069	1.13038		17.4433	21.9444
3.89662	16.3529	31.3324		28.4994	5.09975
15.5406	1.14577	1.0238		5.10107	7.21359
1.01637	18.8382	20.162		14.2362	0.478332
43.0002	51.7379	41.763		38.2585	5.95118
33.6161	58.0191	21.9207		3.00056	30.6183
7.46096	28.9294	28.4649		21.1973	0.991267
18.7828	51.9039	7.15452		32.1107	3.56455
27.7883	23.6357	2.31125		3.94608	1.03356
1.04133	43.6747	28.126		39.8117	2.39172
48.3239	2.08134	1.54537		0.520757	144.803
86.0226	9.62048	31.3961		59.0472	3.72271
37.7352	14.6956	60.6518		33.5437	8.15922
2.195	8.70721	26.3278		59.774	4.9641
52.4173	2.15115	16.3475		50.694	25.9142
43.5261	5.44255	5.13585		1.44436	1.37951
11.8024	3.18875	56.2794		46.9214	3.27807
40.6716	1.16141	4.83059		32.0946	102.407
1.47266	3.62386	0.946536		38.4023	18.0616
7.66528	38.1938	28.9942		12.3614	1.47978
52.7144	26.3089	2.66233		12.807	5.03804
21.182	50.6827	27.9997		20.1455	5.1944
55.6697	4.99867	2.14806		1.19165	44.9584
1.69541	27.6359	14.2333		1.99571	42.3774
31.2554	78.503	30.2852		40.6061	7.92162
9.4503	2.52777	38.9428		34.3369	0.760932
31.9637	30.021	46.3728		17.5709	22.134
35.9856	1.3935	47.9404		8.88667	4.76527
29.1458	67.9269	2.34872		65.0129	13.5688
45.4864	44.0814	3.07092		31.1379	31.6784
24.5105	5.27171	69.7746		50.6827	50.03
57.2336	7.06294	43.5038		35.7816	28.0028
42.6911	8.55377	54.8183		79.3472	0.463914
58.3641	44	38.4573		1.4403	0.535572
35.8644	3.8886	17.5709		18.4084	5.73006
42.4116	16.5285	7.11822		20.6054	7.85509
42.4116	24.6143	8.98524		8.6395	3.94173
57.5652	55.5381	19.7714		27.126	35.4651
39.6749	32.1827	13.0462		1.36853	16.633
106.517	8.4607	40.385		63.2285	35.1575
33.4733	1.26117	23.4218		36.2122	33.4573
55.4223	18.6081	86.541		62.106	55.5159
66.9469	34.2766	52.8893		3.306	6.78309
25.2756	4.09499	27.867		3.14726	5.22987
27.2841	4.24288	17.8474		61.0325	4.55702
7.47679	5.1625	37.0838		38.9948	7.90523
18.0779	57.9661	14.4427		11.9856	1.92192
109.69	30.5778	75.1097		1.60374	22.4991
58.5156	58.7047	6.34239		32.7288	26.006
29.0124	3.61571	0.871948		0.75828	10.7208
37.9134	17.8837	47.6119		59.9166	1.69541
70.8631	30.0411	1.95071		36.9877	4.51666
81.2057	48.6367	5.96007		45.9297	116.384
40.7593	23.7547	6.45797		12.3748	73.5758
83.514	39.7301	0.696262		5.17389	14.7482
1.25776	52.9093	24.2214		64.1464	4.35984
0.938011	50.3612	29.5223		4.94747	35.573
35.4651	1.74283	37.7439		3.98271	2.24741
32.8063	9.53976	0.71626		62.7747	26.0075
50.2415	13.3826	16.8893		48.9797	1.13811
22.5386	66.1226	47.188		1.49132	2.45225
11.1546	85.7795	101.695		22.4459	61.5221
40.924	4.15465	1.4403		28.0487	60.6296
3.90025	10.4185	18.4084		1.7172	7.22752
28.9476	12.5849	22.1039		32.0205	7.89809
30.5577	7.9186	35.0769		43.9702	0.608065
40.7593	28.3959	35.9025		103.218	28.6945
21.197	11.9713	2.32902		3.1942	36.0177
37.1625	28.9008	8.27157		31.2464	1.8468
129.432	0.667085	53.7465		52.7974	5.93842
75.0135	81.0124	30.1743		15.0367	4.6803
0.6498	1.51626	1.45226		20.7876	0.863973
108.254	23.1381	33.3912		4.45484	5.95378
0.913941	80.5851	144.235		87.422	19.7027
5.38667	3.70919	1.46126		24.9225	34.309
19.1111	13.5254	17.0145		7.40747	34.2052
101.417	7.83932	25.3574		15.451	7.25744
0.854877	39.16	56.4896		3.43961	20.0491
32.2044	34.986	80.721		28.6259	58.1918
18.524	1.93419	90.5501		40.2819	1.58299
27.6627	3.19	17.716		22.0409	24.368
39.8954	43.1827	41.9635		51.6991	5.45571
3.08806	117.667	33.6161		36.7424	81.4117
34.4815	6.1016	41.0698		20.6985	6.84053
12.0356	31.3789	24.8783		5.28692	1.85456
5.17908	21.6378	45.6744		22.4113	8.25763
5.22	26.5555	46.0111		28.3614	24.0906
63.675	39.4445	80.2855		55.6258	2.23826
34.8168	19.7548	37.8593		5.48887	1.49197
13.1841	82.9996	19.71		16.0031	18.9779
1.14484	12.9591	30.466		18.6444	20.1302
44.2265	6.73898	127.518		41.9811	39.579
33.8385	150.308	4.368		20.2413	35.573
1.75051	30.584	27.8041		30.4711	35.0242
5.0907	0.894073	41.4087		1.17109	10.1677
27.0999	63.5433	43.2725		6.38561	16.359
16.9165	5.35572	36.4046		29.7486	36.7969
8.34695	89.8093	4.58235		18.7598	14.2039
85.6179	28.3614	60.4201		31.8807	25.1125
26.1417	2.80733	64.9008		1.53968	43.6807
27.7833	32.2753	4.29365		14.9937	5.75079
5.72731	4.57893	49.7568		28.0484	47.2145
14.8526	4.91683	16.6915		3.5941	36.0818
7.10445	53.8958	63.7473		13.8447	40.92
3.56269	5.71848	20.3029		13.3193	2.52252
17.2446	30.3962	51.2161		19.1382	4.04185
24.3391	50.8464	23.5401		1.3452	4.8983
6.28917	3.39719	69.1891		27.7176	33.7567
59.3818	0.726	72.4416		1.62505	108.25
2.87622	14.998	47.6636		35.006	27.2783
43.076	1.80926	41.2611		12.1352	29.9347
159.448	1.11046	5.82438		1.72948	1.60284
58.3042	29.9268	19.0042		1.35749	47.9429
23.5981	0.9372	30.9494		8.31978	33.2675
54.0035	10.3112	63.3217		1.0077	34.1372
84.5079	6.38297	72.4759		17.4528	17.696
16.9541	7.16852	1.22805		0.38369	28.9214
68.5584	12.057	3.78396		43.5736	61.9203
68.752	3.88153	30.3905		30.1894	25.6152
15.2082	18.3341	12.3529		1.13038	25.8655
34.371	1.71469	40.6711		31.3324	11.6525
4.16235	29.2594	1.29268		1.0238	7.13643
29.8937	33.4025	22.2703		20.162	44.0814
11.9477	48.6834	64.3971		41.763	1.64315
1.0001	22.4215	25.7336		21.9207	16.3101
13.1199	16.2477	23.1454		2.31125	0.811198
21.5036	29.4085	3.89662		28.126	137.768
98.1402	25.6654	15.5406		1.54537	1.43451
0.909652	0.920902	1.01637		31.3961	4.71096
23.7717	14.6739	43.0002		60.6518	1.29273
24.1664	5.4789	33.6161		0.672322	1.72034
2.5886	31.8829	7.46096		24.5121	3.92226
2.55519	8.92422	18.7828		16.3475	66.7381
10.5235	5.09442	27.7883		37.0691	0.676832
39.16	46.1615	1.04133		5.13585	6.51129
79.9049	117.109	48.3239		56.2794	31.5112
0.603544	25.1987	86.0226		4.83059	20.9796
23.5431	53.1868	2.195		0.946536	35.821
23.5694	23.7818	52.4173		29.8645	17.0006
48.056	4.29613	43.5261		28.9942	2.49428
47.9893	120.41	11.8024		1.09868	1.12354
2.63653	54.4706	40.6716		2.66233	2.21993
0.772857	51.5053	1.47266		27.9997	46.2491
35.9902	0.864006	7.66528		36.5604	63.4713
3.89225	69.8933	52.7144		2.14806	24.7648
3.89225	34.2672	21.182		14.2333	1.22616
13.5438	19.4674	55.6697		30.2852	9.63186
14.4817	3.87094	1.69541		26.0152	16.9731
20.4611	7.56634	31.2554		38.9428	6.89875
2.03148	0.375349	9.4503		0.82815	8.38276
91.8644	29.4085	31.9637		46.3728	22.4953
4.54509	53.4245	35.9856		47.9404	50.5473
24.4585	3.10136	29.1458		2.34872	20.2004
21.4273	2.16834	45.4864		1.18304	9.01922
32.4733	20.4887	24.5105		3.07092	43.2907
39.5608	52.8862	57.2336		69.7746	1.21009
77.0063	3.03086	42.6911		43.5038	21.7467
0.977707	2.40876	58.3641		54.8183	29.1195
6.07681	63.6077	35.8644		38.4573	5.89731
17.4308	1.10808	42.4116		17.5709	11.0148
7.97771	87.6024	42.4116		7.11822	56.9896
26.4409	13.3933	57.5652		8.98524	49.554
2.76239	55.6654	39.6749		19.7714	1.16125
0.73586	4.72033	106.517		13.0462	16.1224
19.8098	0.728716	33.4733		40.385	85.2055
21.5081	4.02904	55.4223		23.4218	1.72973
4.368	24.312	66.9469		86.541	1.2028
26.7347	1.03206	25.2756		52.8893	8.08889
24.9451	16.9211	27.2841		27.867	13.1279
94.6197	22.8663	7.47679		17.8474	1.08121
18.2937	1.55977	18.0779		37.0838	1.7496
124.085	23.761	109.69		14.4427	5.162
0.864169	26.1417	58.5156		75.1097	1.63272
44.6263	9.39744	29.0124		0.871948	2.05828
43.472	2.85932	37.9134		47.6119	0.9918
18.3103	8.6406	70.8631		1.95071	7.01099
50.1484	26.2585	81.2057		5.96007	1.51106
29.142	1.37538	40.7593		7.41865	1.75338
1.11889	28.126	83.514		0.696262	21.4095
33.9931	2.5886	1.25776		29.5223	46.4926
39.9935	24.7822	0.938011		57.931	30.1959
22.6881	7.49663	35.4651		37.7439	6.43907
3.98693	6.33949	32.8063		0.71626	56.6633
28.1599	0.820921	50.2415		5.13154	40.7822
21.6793	63.7038	22.5386		16.8893	22.1928
40.6642	40.2367	11.1546		47.188	31.1689
4.45673	83.6146	40.924		77.713	16.9419
4.98452	24.0287	3.90025		39.6749	15.7058
23.4132	73.4469	28.9476		101.695	6.55841
1.03818	30.9101	30.5577		34.7756	20.5362
17.8953	5.73006	40.7593		1.4403	47.3849
101.742	6.31732	21.197		18.4084	21.1784
19.2566	3.49058	37.1625		22.1039	1.4094
1.81925	11.0845	129.432		35.0769	32.0819
49.8597	1.34344	75.0135		35.9025	3.27074
2.2299	8.65497	0.6498		2.32902	1.04316
70.1351	1.21153	108.254		8.27157	39.4688
53.0195	88.1005	0.913941		30.1743	0.821559
3.39394	31.9561	5.38667		1.45226	7.34344
30.584	48.1731	19.1111		1.46126	70.9232
166.614	28.5062	101.417		17.0145	0.904932
1.24955	9.02564	0.854877		24.0309	12.8698
2.2976	28.2843	32.2044		56.4896	7.99779
21.7756	100.088	18.524		4.91164	5.24929
2.01051	3.54506	27.6627		90.5501	114.767
2.09644	4.68133	39.8954		17.716	20.5472
1.15436	19.4469	3.08806		80.4832	24.2482
11.6007	19.1807	34.4815		0.847955	23.6015
53.2169	47.8875	12.0356		41.9635	1.5876
7.88679	54.319	5.17908		33.6161	1.15823
49.3036	9.64593	5.22		63.5404	2.85611
34.361	0.571827	63.675		41.0698	15.3254
17.0583	5.41143	34.8168		24.8783	1.91088
42.5492	1.55507	13.1841		45.6744	17.8953
1.0931	34.9656	1.14484		46.0111	13.6136
6.50648	8.06587	44.2265		50.9068	1.73195
11.6817	15.9958	33.8385		80.2855	10.2375
62.2612	18.2879	121.082		37.8593	4.89503
38.6762	115.446	5.81355		6.55277	4.82158
8.23524	0.984365	1.75051		19.71	7.67074
50.7861	27.0008	5.0907		30.466	4.87985
1.48976	19.0805	27.0999		127.518	10.3514
8.7668	1.83183	16.9165		49.0748	10.8625
83.5459	16.8545	8.34695		4.368	16.4583
2.76712	38.8097	85.6179		27.8041	61.3182
0.893246	21.9006	26.1417		41.4087	3.07458
73.031	0.928804	27.7833		43.2725	42.8163
81.3501	52.1578	0.67518		36.4046	6.29234
7.72765	1.80792	5.72731		4.58235	25.5987
1.78685	3.57814	14.8526		60.4201	14.778
13.3021	173.957	7.10445		64.9008	5.36724
72.4416	23.9464	3.56269		4.29365	27.1829
1.15942	50.6552	17.2446		32.009	13.4386
46.9121	6.49911	24.3391		16.6915	6.82434
43.2907	105.533	6.28917		37.3598	18.7318
20.3107	21.8844	59.3818		63.7473	0.594
9.55369	120.41	2.87622		20.3029	21.9362
15.8439	19.076	43.076		51.2161	1.2096
23.0286	17.1648	159.448		23.5401	12.1532
45.8222	21.9444	58.3042		69.1891	84.5823
1.36467	5.09975	23.5981		72.4416	2.86272
42.0766	7.21359	54.0035		47.6636	58.5114
2.80663	0.478332	84.5079		41.2611	9.5064
11.6864	5.95118	16.9541		5.82438	2.30184
43.8069	30.6183	68.5584		19.0042	1.70847
1.06398	0.991267	68.752		30.9494	17.2446
3.27795	18.2142	15.2082		63.3217	8.2292
83.2432	3.56455	34.371		72.4759	10.7411
35.9166	1.03356	4.16235		1.22805	4.25114
92.6441	2.39172	29.8937		41.8078	41.7096
92.6441	144.803	11.9477		39.5336	20.6814
0.856219	3.72271	1.0001		3.78396	26.5839
4.21872	29.4102	13.1199		30.3905	1.20794
25.8726	8.15922	21.5036		12.3529	34.1863
3.43888	4.9641	98.1402		40.6711	8.19447
2.27446	25.9142	0.909652		1.29268	16.4807
36.5521	1.37951	23.7717		22.2703	1.79693
23.8035	3.27807	24.1664		64.3971	47.4486
48.3999	102.407	2.5886		25.7336	0.596212
8.26813	18.0616	2.55519		3.89662	4.41831
56.9457	1.47608	10.5235		15.5406	34.8227
28.8212	1.47978	39.16		1.01637	6.89839
30.7449	5.03804	79.9049		43.0002	4.80605
94.7953	0.514242	17.9127		33.6161	6.63776
55.3402	1.64479	0.603544		56.5509	40.3919
53.4204	5.1944	23.5431		7.46096	35.6897
1.0602	44.9584	23.5694		18.7828	3.33713
11.1554	42.3774	48.056		27.7883	156.245
7.81116	7.92162	47.9893		1.04133	66.7058
12.9607	0.760932	2.63653		13.1591	16.898
24.3559	22.134	49.5563		48.3239	72.3706
25.7218	4.76527	0.772857		86.0226	23.0802
2.51669	13.5688	35.9902		37.7352	25.6382
19.8617	16.4996	3.89225		2.195	30.0119
1.54537	31.6784	13.5438		52.4173	65.3207
12.06	50.03	14.4817		43.5261	4.33746
6.60445	28.0028	20.4611		11.8024	18.3076
4.18333	0.463914	2.03148		40.6716	83.4606
25.3704	8.46949	91.8644		1.47266	34.0578
[truncated: 15,102 more rows]
