# Supplementary material for: Similarity between mutation spectra in hypermutated genomes of rubella virus and in SARS-CoV-2 genomes accumulated during the COVID-19 pandemic
Source: PLoS One. 2020 Oct 2;15(10):e0237689. doi: 10.1371/journal.pone.0237689 (PMC7531822; doi:10.1371/journal.pone.0237689)
Supplement: S1 Data — (ZIP) [file pone.0237689.s004.zip › S1_Data/ADAR1_sites.txt]

V1	V2	V3	V4	Position
A	-1.0	U	0.0	1
U	0.0	A	-1.0	2
U	0.0	A	-1.0	3
A	-1.0	U	0.0	4
A	21.349017689999997	U	0.0	5
A	27.450801	U	0.0	6
G	0.0	C	0.0	7
G	0.0	C	0.0	8
U	0.0	A	12.742950779999997	9
U	0.0	A	47.1404934	10
U	0.0	A	28.361395370879997	11
A	34.7949888	U	0.0	12
U	0.0	A	24.40343102736	13
A	33.18084	U	0.0	14
C	0.0	G	0.0	15
C	0.0	G	0.0	16
U	0.0	A	39.972512771729996	17
U	0.0	A	1.225755531	18
C	0.0	G	0.0	19
C	0.0	G	0.0	20
C	0.0	G	0.0	21
A	9.908840727	U	0.0	22
G	0.0	C	0.0	23
G	0.0	C	0.0	24
U	0.0	A	94.128804	25
A	34.138277969796	U	0.0	26
A	43.23054597795359	U	0.0	27
C	0.0	G	0.0	28
A	6.961433409216	U	0.0	29
A	20.9319818463756	U	0.0	30
A	18.066573327360597	U	0.0	31
C	0.0	G	0.0	32
C	0.0	G	0.0	33
A	5.1010712062596	U	0.0	34
A	16.7987436201774	U	0.0	35
C	0.0	G	0.0	36
C	0.0	G	0.0	37
A	4.5504649476	U	0.0	38
A	17.773062930000002	U	0.0	39
C	0.0	G	0.0	40
U	0.0	A	52.331051203200005	41
U	0.0	A	24.006732749999998	42
U	0.0	A	0.5524872724800001	43
C	0.0	G	0.0	44
G	0.0	C	0.0	45
A	0.595296	U	0.0	46
U	0.0	A	0.7050813875279999	47
C	0.0	G	0.0	48
U	0.0	A	2.5292392280064	49
C	0.0	G	0.0	50
U	0.0	A	43.94406494358719	51
U	0.0	A	4.92451207248	52
G	0.0	C	0.0	53
U	0.0	A	21.921726177120004	54
A	49.31921280000001	U	0.0	55
G	0.0	C	0.0	56
A	0.5891291999999999	U	0.0	57
U	0.0	A	0.6962620679999998	58
C	0.0	G	0.0	59
U	0.0	A	9.495938351577598	60
G	0.0	C	0.0	61
U	0.0	A	27.38066751793296	62
U	0.0	A	0.8994831329483998	63
C	0.0	G	0.0	64
U	0.0	A	1.24064313984	65
C	0.0	G	0.0	66
U	0.0	A	82.3198017312	67
A	35.90762855680001	U	0.0	68
A	45.37892759400001	U	0.0	69
A	22.283468405855995	U	0.0	70
C	0.0	G	0.0	71
G	0.0	C	0.0	72
A	0.9414755064	U	0.0	73
A	18.443744549999998	U	0.0	74
C	0.0	G	0.0	75
U	0.0	A	30.051403199999996	76
U	0.0	A	32.3323	77
U	0.0	A	53.83435200000001	78
A	57.701163520000016	U	0.0	79
A	32.5637312	U	0.0	80
A	18.429410999999998	U	0.0	81
A	21.7571508	U	0.0	82
U	0.0	A	0.6556139999999999	83
C	0.0	G	0.0	84
U	0.0	A	6.2095824396	85
G	0.0	C	0.0	86
U	0.0	A	7.41864788364672	87
G	0.0	C	0.0	88
U	0.0	A	4.8639636574855185	89
G	0.0	C	0.0	90
G	0.0	C	0.0	91
C	0.0	G	0.0	92
U	0.0	A	10.443544207739997	93
G	0.0	C	0.0	94
U	0.0	A	1.6382432207231998	95
C	0.0	G	0.0	96
A	13.097214899999997	U	0.0	97
C	0.0	G	0.0	98
U	0.0	A	1.7460420396840002	99
C	0.0	G	0.0	100
G	0.0	C	0.0	101
G	0.0	C	0.0	102
C	0.0	G	0.0	103
U	0.0	A	4.5371948985	104
G	0.0	C	0.0	105
C	0.0	G	0.0	106
A	3.224452	U	0.0	107
U	0.0	A	3.9074485131	108
G	0.0	C	0.0	109
C	0.0	G	0.0	110
U	0.0	A	38.920749399	111
U	0.0	A	64.435742699328	112
A	106.46370820800001	U	0.0	113
G	0.0	C	0.0	114
U	0.0	A	4.2844914882	115
G	0.0	C	0.0	116
C	0.0	G	0.0	117
A	4.573333611	U	0.0	118
C	0.0	G	0.0	119
U	0.0	A	4.070169492480001	120
C	0.0	G	0.0	121
A	8.70295350645	U	0.0	122
C	0.0	G	0.0	123
G	0.0	C	0.0	124
C	0.0	G	0.0	125
A	5.796320755500001	U	0.0	126
G	0.0	C	0.0	127
U	0.0	A	35.65834272000001	128
A	35.95226342400002	U	0.0	129
U	0.0	A	44.2320912	130
A	36.81839304	U	0.0	131
A	40.491511200000005	U	0.0	132
U	0.0	A	15.03922	133
U	0.0	A	120.27787199999999	134
A	76.00358731680002	U	0.0	135
A	14.389525696000003	U	0.0	136
U	0.0	A	48.228124560000005	137
A	61.70254833600001	U	0.0	138
A	42.260990239440005	U	0.0	139
C	0.0	G	0.0	140
U	0.0	A	127.20015792	141
A	45.26056323360001	U	0.0	142
A	21.115064880000002	U	0.0	143
U	0.0	A	24.318418740000002	144
U	0.0	A	74.091169152	145
A	69.18729048000002	U	0.0	146
C	0.0	G	0.0	147
U	0.0	A	12.175584638918398	148
G	0.0	C	0.0	149
U	0.0	A	0.9200651683104001	150
C	0.0	G	0.0	151
G	0.0	C	0.0	152
U	0.0	A	14.185229457671998	153
U	0.0	A	12.0417284988	154
G	0.0	C	0.0	155
A	1.4443794288	U	0.0	156
C	0.0	G	0.0	157
A	9.102207644711998	U	0.0	158
G	0.0	C	0.0	159
G	0.0	C	0.0	160
A	1.6923821080320003	U	0.0	161
C	0.0	G	0.0	162
A	5.780468893329899	U	0.0	163
C	0.0	G	0.0	164
G	0.0	C	0.0	165
A	2.5813195478784	U	0.0	166
G	0.0	C	0.0	167
U	0.0	A	70.54430922	168
A	45.65217983040001	U	0.0	169
A	38.158058169	U	0.0	170
C	0.0	G	0.0	171
U	0.0	A	2.25295747056	172
C	0.0	G	0.0	173
G	0.0	C	0.0	174
U	0.0	A	0.66395413854	175
C	0.0	G	0.0	176
U	0.0	A	53.60273344087201	177
A	18.259560000000004	U	0.0	178
U	0.0	A	0.9732919963968	179
C	0.0	G	0.0	180
U	0.0	A	54.918936914688025	181
U	0.0	A	0.9713120402699998	182
C	0.0	G	0.0	183
U	0.0	A	6.854232443520001	184
G	0.0	C	0.0	185
C	0.0	G	0.0	186
A	6.868082759999999	U	0.0	187
G	0.0	C	0.0	188
G	0.0	C	0.0	189
C	0.0	G	0.0	190
U	0.0	A	6.682050668699999	191
G	0.0	C	0.0	192
C	0.0	G	0.0	193
U	0.0	A	73.53889826976001	194
U	0.0	A	55.722733466399994	195
A	67.11654411	U	0.0	196
C	0.0	G	0.0	197
G	0.0	C	0.0	198
G	0.0	C	0.0	199
U	0.0	A	27.480837426336002	200
U	0.0	A	16.874332449975004	201
U	0.0	A	1.1651241179635203	202
C	0.0	G	0.0	203
G	0.0	C	0.0	204
U	0.0	A	0.927788546223	205
C	0.0	G	0.0	206
C	0.0	G	0.0	207
G	0.0	C	0.0	208
U	0.0	A	9.19267237756224	209
G	0.0	C	0.0	210
U	0.0	A	26.20544952564	211
U	0.0	A	4.256087996160001	212
G	0.0	C	0.0	213
C	0.0	G	0.0	214
A	6.3904153500000005	U	0.0	215
G	0.0	C	0.0	216
C	0.0	G	0.0	217
C	0.0	G	0.0	218
G	0.0	C	0.0	219
A	0.5983325820000002	U	0.0	220
U	0.0	A	1.5571614960000004	221
C	0.0	G	0.0	222
A	7.202569572000001	U	0.0	223
U	0.0	A	1.1916477	224
C	0.0	G	0.0	225
A	18.672672904704	U	0.0	226
G	0.0	C	0.0	227
C	0.0	G	0.0	228
A	8.140708832256001	U	0.0	229
C	0.0	G	0.0	230
A	4.123636613999999	U	0.0	231
U	0.0	A	0.8005536	232
C	0.0	G	0.0	233
U	0.0	A	48.18155134320001	234
A	33.5034942	U	0.0	235
G	0.0	C	0.0	236
G	0.0	C	0.0	237
U	0.0	A	34.868159315136	238
U	0.0	A	15.340302227250003	239
U	0.0	A	1.1651241179635203	240
C	0.0	G	0.0	241
G	0.0	C	0.0	242
U	0.0	A	1.463553763056	243
C	0.0	G	0.0	244
C	0.0	G	0.0	245
G	0.0	C	0.0	246
G	0.0	C	0.0	247
G	0.0	C	0.0	248
U	0.0	A	6.1703919585	249
G	0.0	C	0.0	250
U	0.0	A	9.911210216544	251
G	0.0	C	0.0	252
A	2.5610813928	U	0.0	253
C	0.0	G	0.0	254
C	0.0	G	0.0	255
G	0.0	C	0.0	256
A	0.8204435996328002	U	0.0	257
A	25.00541283240001	U	0.0	258
A	53.330098544352	U	0.0	259
G	0.0	C	0.0	260
G	0.0	C	0.0	261
U	0.0	A	78.5862	262
A	30.538007600099995	U	0.0	263
A	65.6105472792	U	0.0	264
G	0.0	C	0.0	265
A	1.1552066423999996	U	0.0	266
U	0.0	A	3.0985920000000005	267
G	0.0	C	0.0	268
G	0.0	C	0.0	269
A	0.888149351232	U	0.0	270
G	0.0	C	0.0	271
A	1.5930830147399997	U	0.0	272
G	0.0	C	0.0	273
C	0.0	G	0.0	274
C	0.0	G	0.0	275
U	0.0	A	34.175423720969995	276
U	0.0	A	5.555400418648078	277
G	0.0	C	0.0	278
U	0.0	A	0.9120265324632	279
C	0.0	G	0.0	280
C	0.0	G	0.0	281
C	0.0	G	0.0	282
U	0.0	A	7.85136903844572	283
G	0.0	C	0.0	284
G	0.0	C	0.0	285
U	0.0	A	25.82924331834	286
U	0.0	A	18.885296429999997	287
U	0.0	A	1.3570045631999998	288
C	0.0	G	0.0	289
A	8.19165204	U	0.0	290
A	17.245526529	U	0.0	291
C	0.0	G	0.0	292
G	0.0	C	0.0	293
A	1.5054624363162241	U	0.0	294
G	0.0	C	0.0	295
A	1.371319557543936	U	0.0	296
A	27.208424272629603	U	0.0	297
A	16.866671596014235	U	0.0	298
A	28.986571771184156	U	0.0	299
C	0.0	G	0.0	300
A	5.3740000363896	U	0.0	301
C	0.0	G	0.0	302
A	4.6022398203599995	U	0.0	303
C	0.0	G	0.0	304
G	0.0	C	0.0	305
U	0.0	A	1.0138590000000003	306
C	0.0	G	0.0	307
C	0.0	G	0.0	308
A	3.579604142400001	U	0.0	309
A	28.061413442999992	U	0.0	310
C	0.0	G	0.0	311
U	0.0	A	2.6949186000000003	312
C	0.0	G	0.0	313
A	11.841308999999997	U	0.0	314
G	0.0	C	0.0	315
U	0.0	A	25.703195792525992	316
U	0.0	A	22.83813554022	317
U	0.0	A	4.161154457459999	318
G	0.0	C	0.0	319
C	0.0	G	0.0	320
C	0.0	G	0.0	321
U	0.0	A	8.625514981372199	322
G	0.0	C	0.0	323
U	0.0	A	30.405183099984008	324
U	0.0	A	14.870730534659998	325
U	0.0	A	51.59691897359999	326
U	0.0	A	33.00506553344001	327
A	60.87422880000001	U	0.0	328
C	0.0	G	0.0	329
A	6.689690999999999	U	0.0	330
G	0.0	C	0.0	331
G	0.0	C	0.0	332
U	0.0	A	22.374080536500003	333
U	0.0	A	1.2802495305600001	334
C	0.0	G	0.0	335
G	0.0	C	0.0	336
C	0.0	G	0.0	337
G	0.0	C	0.0	338
A	1.6085186409600003	U	0.0	339
C	0.0	G	0.0	340
G	0.0	C	0.0	341
U	0.0	A	6.529790226959999	342
G	0.0	C	0.0	343
C	0.0	G	0.0	344
U	0.0	A	1.8281742560640002	345
C	0.0	G	0.0	346
G	0.0	C	0.0	347
U	0.0	A	31.71254635395001	348
A	50.18602050000001	U	0.0	349
C	0.0	G	0.0	350
G	0.0	C	0.0	351
U	0.0	A	5.286917019006	352
G	0.0	C	0.0	353
G	0.0	C	0.0	354
C	0.0	G	0.0	355
U	0.0	A	44.078959000943996	356
U	0.0	A	22.856155522199998	357
U	0.0	A	4.380886871961601	358
G	0.0	C	0.0	359
G	0.0	C	0.0	360
A	1.2286692	U	0.0	361
G	0.0	C	0.0	362
A	1.2704774715359997	U	0.0	363
C	0.0	G	0.0	364
U	0.0	A	1.280086335	365
C	0.0	G	0.0	366
C	0.0	G	0.0	367
G	0.0	C	0.0	368
U	0.0	A	5.276279359008001	369
G	0.0	C	0.0	370
G	0.0	C	0.0	371
A	1.1374939323	U	0.0	372
G	0.0	C	0.0	373
G	0.0	C	0.0	374
A	1.9575585057600002	U	0.0	375
G	0.0	C	0.0	376
G	0.0	C	0.0	377
U	0.0	A	1.5246294336	378
C	0.0	G	0.0	379
U	0.0	A	64.943486427456	380
U	0.0	A	46.35833778576	381
A	52.33734000000001	U	0.0	382
U	0.0	A	1.4591016	383
C	0.0	G	0.0	384
A	18.8358868368	U	0.0	385
G	0.0	C	0.0	386
A	2.094588387899999	U	0.0	387
G	0.0	C	0.0	388
G	0.0	C	0.0	389
C	0.0	G	0.0	390
A	4.835491741079999	U	0.0	391
C	0.0	G	0.0	392
G	0.0	C	0.0	393
U	0.0	A	1.6037405999999998	394
C	0.0	G	0.0	395
A	10.937848521600003	U	0.0	396
A	15.435140273279998	U	0.0	397
C	0.0	G	0.0	398
A	5.39856576	U	0.0	399
U	0.0	A	1.0526759999999997	400
C	0.0	G	0.0	401
U	0.0	A	51.30232800000001	402
U	0.0	A	59.582723200000004	403
A	85.75812273600002	U	0.0	404
A	32.22883664	U	0.0	405
A	29.24232696	U	0.0	406
G	0.0	C	0.0	407
A	0.7228852413119999	U	0.0	408
U	0.0	A	4.066902	409
G	0.0	C	0.0	410
G	0.0	C	0.0	411
C	0.0	G	0.0	412
A	7.5825981	U	0.0	413
C	0.0	G	0.0	414
U	0.0	A	47.15000630645761	415
U	0.0	A	7.469765503200001	416
G	0.0	C	0.0	417
U	0.0	A	4.24783266786648	418
G	0.0	C	0.0	419
G	0.0	C	0.0	420
C	0.0	G	0.0	421
U	0.0	A	49.022651771099994	422
U	0.0	A	50.7060929232	423
A	107.76258306000003	U	0.0	424
G	0.0	C	0.0	425
U	0.0	A	36.00127608	426
A	75.21085107360004	U	0.0	427
G	0.0	C	0.0	428
A	0.8084161799999998	U	0.0	429
A	49.68518940000001	U	0.0	430
G	0.0	C	0.0	431
U	0.0	A	19.284283199999997	432
U	0.0	A	7.4646	433
G	0.0	C	0.0	434
A	1.44243541728	U	0.0	435
A	16.859558716000006	U	0.0	436
A	26.839143106776003	U	0.0	437
A	25.122451154280476	U	0.0	438
A	32.994737319159	U	0.0	439
G	0.0	C	0.0	440
G	0.0	C	0.0	441
C	0.0	G	0.0	442
G	0.0	C	0.0	443
U	0.0	A	33.9611771011968	444
U	0.0	A	19.8335140691688	445
U	0.0	A	22.178367180169197	446
U	0.0	A	4.05427849034208	447
G	0.0	C	0.0	448
C	0.0	G	0.0	449
C	0.0	G	0.0	450
U	0.0	A	2.3681506139999993	451
C	0.0	G	0.0	452
A	11.286475200000002	U	0.0	453
A	22.844458560000007	U	0.0	454
C	0.0	G	0.0	455
U	0.0	A	29.554602000000006	456
U	0.0	A	6.854990999999998	457
G	0.0	C	0.0	458
A	1.693403712	U	0.0	459
A	17.122260355200005	U	0.0	460
C	0.0	G	0.0	461
A	8.8250296636944	U	0.0	462
G	0.0	C	0.0	463
C	0.0	G	0.0	464
C	0.0	G	0.0	465
C	0.0	G	0.0	466
U	0.0	A	47.047781122055994	467
A	36.8465328	U	0.0	468
U	0.0	A	2.9823487491600003	469
G	0.0	C	0.0	470
U	0.0	A	7.435741542364799	471
G	0.0	C	0.0	472
U	0.0	A	14.08992787356	473
U	0.0	A	2.014732564416	474
C	0.0	G	0.0	475
A	4.769378279999999	U	0.0	476
U	0.0	A	1.197228	477
C	0.0	G	0.0	478
A	14.467756343040003	U	0.0	479
A	10.7194541454	U	0.0	480
A	25.575640649999997	U	0.0	481
C	0.0	G	0.0	482
G	0.0	C	0.0	483
U	0.0	A	27.639639719999998	484
U	0.0	A	1.0276669260000002	485
C	0.0	G	0.0	486
G	0.0	C	0.0	487
G	0.0	C	0.0	488
A	0.8041275000000001	U	0.0	489
U	0.0	A	4.228474833	490
G	0.0	C	0.0	491
C	0.0	G	0.0	492
U	0.0	A	1.0850986800000002	493
C	0.0	G	0.0	494
G	0.0	C	0.0	495
A	1.008431424	U	0.0	496
A	25.125055956000004	U	0.0	497
C	0.0	G	0.0	498
U	0.0	A	6.147844560000001	499
G	0.0	C	0.0	500
C	0.0	G	0.0	501
A	4.915886976	U	0.0	502
C	0.0	G	0.0	503
C	0.0	G	0.0	504
U	0.0	A	4.846298688000001	505
C	0.0	G	0.0	506
A	7.747941600000001	U	0.0	507
U	0.0	A	4.029437532780001	508
G	0.0	C	0.0	509
G	0.0	C	0.0	510
U	0.0	A	2.563681881600001	511
C	0.0	G	0.0	512
A	7.046738999999999	U	0.0	513
U	0.0	A	4.709391710399999	514
G	0.0	C	0.0	515
U	0.0	A	64.24034158080002	516
U	0.0	A	43.435805212800005	517
A	57.14478	U	0.0	518
U	0.0	A	3.0108450093696004	519
G	0.0	C	0.0	520
G	0.0	C	0.0	521
U	0.0	A	16.634919369600002	522
U	0.0	A	9.828000596699999	523
G	0.0	C	0.0	524
A	2.2014828000000004	U	0.0	525
G	0.0	C	0.0	526
C	0.0	G	0.0	527
U	0.0	A	9.928287158400002	528
G	0.0	C	0.0	529
G	0.0	C	0.0	530
U	0.0	A	44.4005568468	531
A	66.763255482	U	0.0	532
G	0.0	C	0.0	533
C	0.0	G	0.0	534
A	9.373385406528001	U	0.0	535
G	0.0	C	0.0	536
A	1.0752786158399998	U	0.0	537
A	36.4843244304	U	0.0	538
C	0.0	G	0.0	539
U	0.0	A	1.4088672000000002	540
C	0.0	G	0.0	541
G	0.0	C	0.0	542
A	0.9359465955840002	U	0.0	543
A	40.08503216024999	U	0.0	544
G	0.0	C	0.0	545
G	0.0	C	0.0	546
C	0.0	G	0.0	547
A	3.7322607629999993	U	0.0	548
U	0.0	A	13.760626880000002	549
U	0.0	A	1.5908370192000003	550
C	0.0	G	0.0	551
A	8.118752304	U	0.0	552
G	0.0	C	0.0	553
U	0.0	A	59.02682829120002	554
A	57.02591885760002	U	0.0	555
C	0.0	G	0.0	556
G	0.0	C	0.0	557
G	0.0	C	0.0	558
U	0.0	A	1.2676954248000003	559
C	0.0	G	0.0	560
G	0.0	C	0.0	561
U	0.0	A	54.692259945523205	562
A	71.1876033	U	0.0	563
G	0.0	C	0.0	564
U	0.0	A	7.588878174259202	565
G	0.0	C	0.0	566
G	0.0	C	0.0	567
U	0.0	A	9.588373704	568
G	0.0	C	0.0	569
A	3.3712493582879994	U	0.0	570
G	0.0	C	0.0	571
A	1.2918205943999999	U	0.0	572
C	0.0	G	0.0	573
A	5.5794135474	U	0.0	574
C	0.0	G	0.0	575
U	0.0	A	23.950109087099996	576
U	0.0	A	8.334685719360003	577
G	0.0	C	0.0	578
G	0.0	C	0.0	579
U	0.0	A	5.874505229393638	580
G	0.0	C	0.0	581
U	0.0	A	1.0143303153984	582
C	0.0	G	0.0	583
C	0.0	G	0.0	584
U	0.0	A	33.29765494329456	585
U	0.0	A	6.303242782696858	586
G	0.0	C	0.0	587
U	0.0	A	0.9120265324632	588
C	0.0	G	0.0	589
C	0.0	G	0.0	590
C	0.0	G	0.0	591
U	0.0	A	4.834843800192	592
C	0.0	G	0.0	593
A	9.164232	U	0.0	594
U	0.0	A	4.6490148935999995	595
G	0.0	C	0.0	596
U	0.0	A	5.3709947953200015	597
G	0.0	C	0.0	598
G	0.0	C	0.0	599
G	0.0	C	0.0	600
C	0.0	G	0.0	601
G	0.0	C	0.0	602
A	1.2626982400031999	U	0.0	603
A	20.349420731640002	U	0.0	604
A	20.301678319104003	U	0.0	605
U	0.0	A	36.99696	606
A	37.363145522472	U	0.0	607
C	0.0	G	0.0	608
C	0.0	G	0.0	609
A	10.851108721200003	U	0.0	610
G	0.0	C	0.0	611
U	0.0	A	4.824724451778001	612
G	0.0	C	0.0	613
G	0.0	C	0.0	614
C	0.0	G	0.0	615
U	0.0	A	65.40956635373999	616
U	0.0	A	53.47703385024001	617
A	66.12745819680002	U	0.0	618
C	0.0	G	0.0	619
C	0.0	G	0.0	620
G	0.0	C	0.0	621
C	0.0	G	0.0	622
A	6.093756068400003	U	0.0	623
A	42.023419905599994	U	0.0	624
G	0.0	C	0.0	625
G	0.0	C	0.0	626
U	0.0	A	19.919244114	627
U	0.0	A	1.1786707904399998	628
C	0.0	G	0.0	629
U	0.0	A	27.30887355163968	630
U	0.0	A	1.3753778490223199	631
C	0.0	G	0.0	632
U	0.0	A	24.070321239426	633
U	0.0	A	1.4699541439439998	634
C	0.0	G	0.0	635
G	0.0	C	0.0	636
U	0.0	A	87.11629541999999	637
A	46.610181189	U	0.0	638
A	71.0727453176832	U	0.0	639
G	0.0	C	0.0	640
A	1.4588992360800002	U	0.0	641
A	19.554057971909998	U	0.0	642
C	0.0	G	0.0	643
G	0.0	C	0.0	644
G	0.0	C	0.0	645
U	0.0	A	87.70219920000002	646
A	59.83547938368001	U	0.0	647
A	29.408534678879995	U	0.0	648
U	0.0	A	45.613568000000015	649
A	54.68170470048001	U	0.0	650
A	40.81078221620399	U	0.0	651
A	19.080777267089996	U	0.0	652
G	0.0	C	0.0	653
G	0.0	C	0.0	654
A	1.6007816484000004	U	0.0	655
G	0.0	C	0.0	656
C	0.0	G	0.0	657
U	0.0	A	11.119681617408004	658
G	0.0	C	0.0	659
G	0.0	C	0.0	660
U	0.0	A	5.0919365874762	661
G	0.0	C	0.0	662
G	0.0	C	0.0	663
C	0.0	G	0.0	664
C	0.0	G	0.0	665
A	3.3636533061600007	U	0.0	666
U	0.0	A	24.645736589760002	667
A	95.31054086399999	U	0.0	668
G	0.0	C	0.0	669
U	0.0	A	51.264845856	670
U	0.0	A	55.56837686400002	671
A	62.02768716144	U	0.0	672
C	0.0	G	0.0	673
G	0.0	C	0.0	674
G	0.0	C	0.0	675
C	0.0	G	0.0	676
G	0.0	C	0.0	677
C	0.0	G	0.0	678
C	0.0	G	0.0	679
G	0.0	C	0.0	680
A	0.793294884	U	0.0	681
U	0.0	A	0.6297588	682
C	0.0	G	0.0	683
U	0.0	A	100.43185152000001	684
A	20.257866657600005	U	0.0	685
A	45.3945492	U	0.0	686
A	36.2789786016	U	0.0	687
G	0.0	C	0.0	688
U	0.0	A	2.0289528	689
C	0.0	G	0.0	690
A	6.658805999999999	U	0.0	691
U	0.0	A	16.103954412	692
U	0.0	A	17.221583138759996	693
U	0.0	A	8.7603251736	694
G	0.0	C	0.0	695
A	2.0815199999999994	U	0.0	696
C	0.0	G	0.0	697
U	0.0	A	85.92389668799999	698
U	0.0	A	38.6967551256	699
A	89.17934800500001	U	0.0	700
G	0.0	C	0.0	701
G	0.0	C	0.0	702
C	0.0	G	0.0	703
G	0.0	C	0.0	704
A	1.1120321282994001	U	0.0	705
C	0.0	G	0.0	706
G	0.0	C	0.0	707
A	1.7183573928000002	U	0.0	708
G	0.0	C	0.0	709
C	0.0	G	0.0	710
U	0.0	A	29.536654296240002	711
U	0.0	A	5.8318244985	712
G	0.0	C	0.0	713
G	0.0	C	0.0	714
C	0.0	G	0.0	715
A	7.5646755954	U	0.0	716
C	0.0	G	0.0	717
U	0.0	A	16.840622934720002	718
G	0.0	C	0.0	719
A	0.983421	U	0.0	720
U	0.0	A	0.6688712052	721
C	0.0	G	0.0	722
C	0.0	G	0.0	723
U	0.0	A	77.76840818880001	724
U	0.0	A	50.47611245820001	725
A	66.37432032000001	U	0.0	726
U	0.0	A	5.850817280000001	727
G	0.0	C	0.0	728
A	2.35042236	U	0.0	729
A	18.21232644	U	0.0	730
G	0.0	C	0.0	731
A	0.9640295999999999	U	0.0	732
U	0.0	A	17.20792836	733
U	0.0	A	27.09123417	734
U	0.0	A	17.910052160000003	735
U	0.0	A	1.573668096	736
C	0.0	G	0.0	737
A	8.27484086	U	0.0	738
A	25.959257798879996	U	0.0	739
G	0.0	C	0.0	740
A	1.5112501246402559	U	0.0	741
A	18.817437398760003	U	0.0	742
A	20.044661576939994	U	0.0	743
A	28.752727496724	U	0.0	744
C	0.0	G	0.0	745
U	0.0	A	6.547619999999999	746
G	0.0	C	0.0	747
G	0.0	C	0.0	748
A	0.8805699302400001	U	0.0	749
A	24.722122193999997	U	0.0	750
C	0.0	G	0.0	751
A	7.193271709461598	U	0.0	752
C	0.0	G	0.0	753
U	0.0	A	75.82885200000001	754
A	62.40092977198081	U	0.0	755
A	26.129892789000003	U	0.0	756
A	24.24694374144	U	0.0	757
C	0.0	G	0.0	758
A	3.3836102172288007	U	0.0	759
U	0.0	A	32.56638	760
A	45.11536279074	U	0.0	761
G	0.0	C	0.0	762
C	0.0	G	0.0	763
A	11.260584522000004	U	0.0	764
G	0.0	C	0.0	765
U	0.0	A	7.929951350630401	766
G	0.0	C	0.0	767
G	0.0	C	0.0	768
U	0.0	A	6.558447613535999	769
G	0.0	C	0.0	770
U	0.0	A	40.670138474784	771
U	0.0	A	36.86836226673601	772
A	89.42236380000003	U	0.0	773
C	0.0	G	0.0	774
C	0.0	G	0.0	775
C	0.0	G	0.0	776
G	0.0	C	0.0	777
U	0.0	A	7.208813997	778
G	0.0	C	0.0	779
A	2.6444081664000003	U	0.0	780
A	18.766437920999998	U	0.0	781
C	0.0	G	0.0	782
U	0.0	A	4.823110656000001	783
C	0.0	G	0.0	784
A	5.518995074999999	U	0.0	785
U	0.0	A	2.8437348307500003	786
G	0.0	C	0.0	787
C	0.0	G	0.0	788
G	0.0	C	0.0	789
U	0.0	A	10.664182465649999	790
G	0.0	C	0.0	791
A	3.7873785599999996	U	0.0	792
G	0.0	C	0.0	793
C	0.0	G	0.0	794
U	0.0	A	41.281138080000005	795
U	0.0	A	93.49131792000001	796
A	68.03930647800003	U	0.0	797
A	40.8508291296	U	0.0	798
C	0.0	G	0.0	799
G	0.0	C	0.0	800
G	0.0	C	0.0	801
A	1.3095283207050001	U	0.0	802
G	0.0	C	0.0	803
G	0.0	C	0.0	804
G	0.0	C	0.0	805
G	0.0	C	0.0	806
C	0.0	G	0.0	807
A	4.207466922119999	U	0.0	808
U	0.0	A	19.761284400000005	809
A	37.84507067879999	U	0.0	810
C	0.0	G	0.0	811
A	3.6057434489999993	U	0.0	812
C	0.0	G	0.0	813
U	0.0	A	1.31490794988	814
C	0.0	G	0.0	815
G	0.0	C	0.0	816
C	0.0	G	0.0	817
U	0.0	A	50.57160278504401	818
A	37.933319424000004	U	0.0	819
U	0.0	A	4.843310608281601	820
G	0.0	C	0.0	821
U	0.0	A	0.72061389792	822
C	0.0	G	0.0	823
G	0.0	C	0.0	824
A	0.47118075264000014	U	0.0	825
U	0.0	A	63.88184880000001	826
A	55.810183497868806	U	0.0	827
A	41.9894061245568	U	0.0	828
C	0.0	G	0.0	829
A	6.89281164	U	0.0	830
A	22.180782536640002	U	0.0	831
C	0.0	G	0.0	832
U	0.0	A	55.64741212800001	833
U	0.0	A	0.8906516189999998	834
C	0.0	G	0.0	835
U	0.0	A	9.589694300524801	836
G	0.0	C	0.0	837
U	0.0	A	5.8345930248651365	838
G	0.0	C	0.0	839
G	0.0	C	0.0	840
C	0.0	G	0.0	841
C	0.0	G	0.0	842
C	0.0	G	0.0	843
U	0.0	A	20.595888278784	844
G	0.0	C	0.0	845
A	1.6671432960000003	U	0.0	846
U	0.0	A	2.82686291118	847
G	0.0	C	0.0	848
G	0.0	C	0.0	849
C	0.0	G	0.0	850
U	0.0	A	66.50888679666	851
A	37.4842290438	U	0.0	852
C	0.0	G	0.0	853
C	0.0	G	0.0	854
C	0.0	G	0.0	855
U	0.0	A	2.3354753950079994	856
C	0.0	G	0.0	857
U	0.0	A	28.321347567744006	858
U	0.0	A	7.393710559949999	859
G	0.0	C	0.0	860
A	2.768822784	U	0.0	861
G	0.0	C	0.0	862
U	0.0	A	3.7322607629999993	863
G	0.0	C	0.0	864
C	0.0	G	0.0	865
A	2.91462006	U	0.0	866
U	0.0	A	25.345809999999993	867
U	0.0	A	68.15897088000003	868
A	115.25891695718403	U	0.0	869
A	21.248011584799997	U	0.0	870
A	26.2649263968	U	0.0	871
G	0.0	C	0.0	872
A	1.0408527864	U	0.0	873
C	0.0	G	0.0	874
C	0.0	G	0.0	875
U	0.0	A	44.626333751999994	876
U	0.0	A	0.9678693023999998	877
C	0.0	G	0.0	878
U	0.0	A	65.76517853136001	879
A	41.37842966400001	U	0.0	880
G	0.0	C	0.0	881
C	0.0	G	0.0	882
A	7.938515970000001	U	0.0	883
C	0.0	G	0.0	884
G	0.0	C	0.0	885
U	0.0	A	8.891137886400001	886
G	0.0	C	0.0	887
C	0.0	G	0.0	888
U	0.0	A	8.836175570976001	889
G	0.0	C	0.0	890
G	0.0	C	0.0	891
U	0.0	A	63.82829376000002	892
A	45.266076535680014	U	0.0	893
A	39.282289546499996	U	0.0	894
A	22.625239139999998	U	0.0	895
G	0.0	C	0.0	896
C	0.0	G	0.0	897
U	0.0	A	17.8164063	898
U	0.0	A	2.809943136	899
C	0.0	G	0.0	900
A	6.917915199999999	U	0.0	901
U	0.0	A	2.7688890569999995	902
G	0.0	C	0.0	903
C	0.0	G	0.0	904
A	3.3294029999999997	U	0.0	905
C	0.0	G	0.0	906
U	0.0	A	26.787971069495995	907
U	0.0	A	26.56681073046	908
U	0.0	A	5.173044924247199	909
G	0.0	C	0.0	910
U	0.0	A	1.26547881768	911
C	0.0	G	0.0	912
C	0.0	G	0.0	913
G	0.0	C	0.0	914
A	1.16049011364	U	0.0	915
A	24.775358402995202	U	0.0	916
C	0.0	G	0.0	917
A	6.59642073948	U	0.0	918
A	21.818212052868002	U	0.0	919
C	0.0	G	0.0	920
U	0.0	A	6.266072340000001	921
G	0.0	C	0.0	922
G	0.0	C	0.0	923
A	1.0866240000000003	U	0.0	924
C	0.0	G	0.0	925
U	0.0	A	20.269671458399998	926
U	0.0	A	38.6761559184	927
U	0.0	A	55.675917513216014	928
A	54.079872	U	0.0	929
U	0.0	A	10.603077129119999	930
U	0.0	A	12.804227436	931
G	0.0	C	0.0	932
A	1.09463256	U	0.0	933
C	0.0	G	0.0	934
A	7.502560957079998	U	0.0	935
C	0.0	G	0.0	936
U	0.0	A	117.66546	937
A	56.273498753472026	U	0.0	938
A	45.73115169084001	U	0.0	939
G	0.0	C	0.0	940
A	2.2937704772399994	U	0.0	941
G	0.0	C	0.0	942
G	0.0	C	0.0	943
G	0.0	C	0.0	944
G	0.0	C	0.0	945
U	0.0	A	3.0681598802399996	946
G	0.0	C	0.0	947
U	0.0	A	29.154721115519994	948
A	18.401196000000006	U	0.0	949
U	0.0	A	45.283693593600006	950
A	31.022758166400003	U	0.0	951
C	0.0	G	0.0	952
U	0.0	A	10.9721902752	953
G	0.0	C	0.0	954
C	0.0	G	0.0	955
U	0.0	A	9.856684263888	956
G	0.0	C	0.0	957
C	0.0	G	0.0	958
C	0.0	G	0.0	959
G	0.0	C	0.0	960
U	0.0	A	6.815605960799998	961
G	0.0	C	0.0	962
A	2.2630031424	U	0.0	963
A	16.941690612000002	U	0.0	964
C	0.0	G	0.0	965
A	4.33354602582	U	0.0	966
U	0.0	A	6.471494999999999	967
G	0.0	C	0.0	968
A	3.714722726400001	U	0.0	969
G	0.0	C	0.0	970
C	0.0	G	0.0	971
A	4.485600272339999	U	0.0	972
U	0.0	A	5.234499999999999	973
G	0.0	C	0.0	974
A	2.8644295680000003	U	0.0	975
A	14.6193047	U	0.0	976
A	19.287921744	U	0.0	977
U	0.0	A	13.691841071999999	978
U	0.0	A	5.24686734	979
G	0.0	C	0.0	980
C	0.0	G	0.0	981
U	0.0	A	24.3410366741346	982
U	0.0	A	7.583752184580001	983
G	0.0	C	0.0	984
G	0.0	C	0.0	985
U	0.0	A	29.252734988400007	986
A	50.27524009200001	U	0.0	987
C	0.0	G	0.0	988
A	4.407862085801998	U	0.0	989
C	0.0	G	0.0	990
G	0.0	C	0.0	991
G	0.0	C	0.0	992
A	0.7571772351000001	U	0.0	993
A	30.096496584	U	0.0	994
C	0.0	G	0.0	995
G	0.0	C	0.0	996
U	0.0	A	33.167567664	997
U	0.0	A	1.105226694	998
C	0.0	G	0.0	999
U	0.0	A	10.520073407999998	1000
G	0.0	C	0.0	1001
A	2.086515288	U	0.0	1002
A	21.166375181952006	U	0.0	1003
A	26.522318252429997	U	0.0	1004
A	36.23846542652045	U	0.0	1005
G	0.0	C	0.0	1006
A	1.7796458458079998	U	0.0	1007
G	0.0	C	0.0	1008
C	0.0	G	0.0	1009
U	0.0	A	67.50201744	1010
A	24.282860715960002	U	0.0	1011
U	0.0	A	3.6642952319999997	1012
G	0.0	C	0.0	1013
A	3.0579120000000004	U	0.0	1014
A	8.98906008	U	0.0	1015
U	0.0	A	20.78623218	1016
U	0.0	A	5.31346816	1017
G	0.0	C	0.0	1018
C	0.0	G	0.0	1019
A	7.007510003999999	U	0.0	1020
G	0.0	C	0.0	1021
A	1.0734238228896	U	0.0	1022
C	0.0	G	0.0	1023
A	4.564974720599999	U	0.0	1024
C	0.0	G	0.0	1025
C	0.0	G	0.0	1026
U	0.0	A	54.78740666784	1027
U	0.0	A	23.138125510500004	1028
U	0.0	A	16.9766629032	1029
U	0.0	A	7.47023992	1030
G	0.0	C	0.0	1031
A	1.57872	U	0.0	1032
A	22.088065999999998	U	0.0	1033
A	20.943109403999998	U	0.0	1034
U	0.0	A	24.752000000000002	1035
U	0.0	A	44.6732	1036
A	66.58093728000001	U	0.0	1037
A	26.580554	U	0.0	1038
A	13.878018	U	0.0	1039
U	0.0	A	17.48186874	1040
U	0.0	A	6.461855399999999	1041
G	0.0	C	0.0	1042
G	0.0	C	0.0	1043
C	0.0	G	0.0	1044
A	6.770127355991999	U	0.0	1045
A	23.01553479507281	U	0.0	1046
A	32.79021607986264	U	0.0	1047
G	0.0	C	0.0	1048
A	1.03503093408	U	0.0	1049
A	21.53024874	U	0.0	1050
A	15.574717619999998	U	0.0	1051
U	0.0	A	19.046664	1052
U	0.0	A	15.6930774	1053
U	0.0	A	11.216805599999999	1054
G	0.0	C	0.0	1055
A	1.60340544	U	0.0	1056
C	0.0	G	0.0	1057
A	6.429541859999999	U	0.0	1058
C	0.0	G	0.0	1059
C	0.0	G	0.0	1060
U	0.0	A	29.136376499999997	1061
U	0.0	A	1.07642106	1062
C	0.0	G	0.0	1063
A	9.502933440000001	U	0.0	1064
A	12.2589159	U	0.0	1065
U	0.0	A	5.100592291200002	1066
G	0.0	C	0.0	1067
G	0.0	C	0.0	1068
G	0.0	C	0.0	1069
G	0.0	C	0.0	1070
A	1.1225340126	U	0.0	1071
A	16.539911388	U	0.0	1072
U	0.0	A	4.177306879199999	1073
G	0.0	C	0.0	1074
U	0.0	A	0.892584	1075
C	0.0	G	0.0	1076
C	0.0	G	0.0	1077
A	3.5184143280000004	U	0.0	1078
A	24.351327	U	0.0	1079
A	20.511792	U	0.0	1080
U	0.0	A	27.075565440000005	1081
U	0.0	A	18.59430573	1082
U	0.0	A	26.883865007999997	1083
U	0.0	A	2.7483691778399995	1084
G	0.0	C	0.0	1085
U	0.0	A	40.971142201207684	1086
A	25.168000000000003	U	0.0	1087
U	0.0	A	17.892945537767993	1088
U	0.0	A	22.158258130008	1089
U	0.0	A	1.069363831536	1090
C	0.0	G	0.0	1091
C	0.0	G	0.0	1092
C	0.0	G	0.0	1093
U	0.0	A	52.850015819999996	1094
U	0.0	A	43.41564942000001	1095
A	87.52423680000001	U	0.0	1096
A	39.642803199999996	U	0.0	1097
A	13.403208	U	0.0	1098
U	0.0	A	22.705914	1099
U	0.0	A	0.670098	1100
C	0.0	G	0.0	1101
C	0.0	G	0.0	1102
A	2.5169912	U	0.0	1103
U	0.0	A	64.651038408	1104
A	60.788436508800004	U	0.0	1105
A	40.815443289600005	U	0.0	1106
U	0.0	A	1.19616	1107
C	0.0	G	0.0	1108
A	8.388500708015998	U	0.0	1109
A	16.6725570228	U	0.0	1110
G	0.0	C	0.0	1111
A	1.6236651916800002	U	0.0	1112
C	0.0	G	0.0	1113
U	0.0	A	71.52617617199999	1114
A	36.844140167999996	U	0.0	1115
U	0.0	A	11.199804000000002	1116
U	0.0	A	1.46156868	1117
C	0.0	G	0.0	1118
A	5.941149785999999	U	0.0	1119
A	17.526075764399998	U	0.0	1120
C	0.0	G	0.0	1121
C	0.0	G	0.0	1122
A	4.9137437325834	U	0.0	1123
A	22.752603632745	U	0.0	1124
G	0.0	C	0.0	1125
G	0.0	C	0.0	1126
G	0.0	C	0.0	1127
U	0.0	A	15.8539059	1128
U	0.0	A	7.375024799999999	1129
G	0.0	C	0.0	1130
A	1.3446431856000003	U	0.0	1131
A	18.898549269600004	U	0.0	1132
A	28.45121412533399	U	0.0	1133
A	39.34825929583516	U	0.0	1134
G	0.0	C	0.0	1135
A	1.0869894869708157	U	0.0	1136
A	19.3918644351432	U	0.0	1137
A	18.016384790948543	U	0.0	1138
A	24.675691270229994	U	0.0	1139
A	29.912126504399996	U	0.0	1140
G	0.0	C	0.0	1141
C	0.0	G	0.0	1142
U	0.0	A	17.16853698	1143
U	0.0	A	13.581391823999997	1144
G	0.0	C	0.0	1145
A	1.2349209600000002	U	0.0	1146
U	0.0	A	3.032452941084	1147
G	0.0	C	0.0	1148
G	0.0	C	0.0	1149
C	0.0	G	0.0	1150
U	0.0	A	20.698452970019993	1151
U	0.0	A	57.95976041856001	1152
U	0.0	A	48.25246184478721	1153
A	47.892768000000004	U	0.0	1154
U	0.0	A	2.846792556936	1155
G	0.0	C	0.0	1156
G	0.0	C	0.0	1157
G	0.0	C	0.0	1158
U	0.0	A	34.58549556	1159
A	53.97708049272001	U	0.0	1160
G	0.0	C	0.0	1161
A	0.8850029759999999	U	0.0	1162
A	22.160061	U	0.0	1163
U	0.0	A	16.787924999999998	1164
U	0.0	A	0.6715600319999999	1165
C	0.0	G	0.0	1166
G	0.0	C	0.0	1167
A	0.6296400000000001	U	0.0	1168
U	0.0	A	0.64752372324	1169
C	0.0	G	0.0	1170
U	0.0	A	7.032007136044799	1171
G	0.0	C	0.0	1172
U	0.0	A	0.7207498628063997	1173
C	0.0	G	0.0	1174
U	0.0	A	70.45911158821917	1175
A	20.468966759999997	U	0.0	1176
U	0.0	A	0.7463022336000003	1177
C	0.0	G	0.0	1178
C	0.0	G	0.0	1179
A	5.113691220000001	U	0.0	1180
G	0.0	C	0.0	1181
U	0.0	A	31.230659297376	1182
U	0.0	A	4.328665555500001	1183
G	0.0	C	0.0	1184
C	0.0	G	0.0	1185
G	0.0	C	0.0	1186
U	0.0	A	2.402505475019999	1187
C	0.0	G	0.0	1188
A	13.267686745152002	U	0.0	1189
C	0.0	G	0.0	1190
C	0.0	G	0.0	1191
A	8.071485117696001	U	0.0	1192
A	18.973433837357998	U	0.0	1193
A	20.46440976048	U	0.0	1194
U	0.0	A	4.5298	1195
G	0.0	C	0.0	1196
A	1.9090044230400003	U	0.0	1197
A	9.897538805	U	0.0	1198
U	0.0	A	3.5759899999999996	1199
G	0.0	C	0.0	1200
C	0.0	G	0.0	1201
A	3.2676323822999995	U	0.0	1202
A	25.763331373667995	U	0.0	1203
C	0.0	G	0.0	1204
C	0.0	G	0.0	1205
A	5.116745029968	U	0.0	1206
A	16.0791812181	U	0.0	1207
A	21.43482264	U	0.0	1208
U	0.0	A	4.2711866999999994	1209
G	0.0	C	0.0	1210
U	0.0	A	4.5026846172	1211
G	0.0	C	0.0	1212
C	0.0	G	0.0	1213
C	0.0	G	0.0	1214
U	0.0	A	45.23535144386999	1215
U	0.0	A	17.199490308	1216
U	0.0	A	1.4050765872	1217
C	0.0	G	0.0	1218
A	7.763184	U	0.0	1219
A	17.615450999999997	U	0.0	1220
C	0.0	G	0.0	1221
U	0.0	A	2.3558396399999992	1222
C	0.0	G	0.0	1223
U	0.0	A	3.9679360358400007	1224
C	0.0	G	0.0	1225
A	7.8119127	U	0.0	1226
U	0.0	A	6.041604800000001	1227
G	0.0	C	0.0	1228
A	3.253618368	U	0.0	1229
A	18.41028651	U	0.0	1230
G	0.0	C	0.0	1231
U	0.0	A	6.823187279999999	1232
G	0.0	C	0.0	1233
U	0.0	A	10.5024598056	1234
G	0.0	C	0.0	1235
A	1.4129639999999999	U	0.0	1236
U	0.0	A	1.1497951296	1237
C	0.0	G	0.0	1238
A	7.6023036	U	0.0	1239
U	0.0	A	19.3508245728	1240
U	0.0	A	7.844325993503999	1241
G	0.0	C	0.0	1242
U	0.0	A	6.713238384921602	1243
G	0.0	C	0.0	1244
G	0.0	C	0.0	1245
U	0.0	A	7.10249904	1246
G	0.0	C	0.0	1247
A	1.9180737575999998	U	0.0	1248
A	14.656742099999999	U	0.0	1249
A	30.487360175999996	U	0.0	1250
C	0.0	G	0.0	1251
U	0.0	A	19.796006999999996	1252
U	0.0	A	2.95783488	1253
C	0.0	G	0.0	1254
A	5.96878464	U	0.0	1255
U	0.0	A	4.508341618199999	1256
G	0.0	C	0.0	1257
G	0.0	C	0.0	1258
C	0.0	G	0.0	1259
A	9.602664132600001	U	0.0	1260
G	0.0	C	0.0	1261
A	1.1476929042809998	U	0.0	1262
C	0.0	G	0.0	1263
G	0.0	C	0.0	1264
G	0.0	C	0.0	1265
G	0.0	C	0.0	1266
C	0.0	G	0.0	1267
G	0.0	C	0.0	1268
A	0.8133804000000001	U	0.0	1269
U	0.0	A	21.42612564019201	1270
U	0.0	A	19.431049487849997	1271
U	0.0	A	19.8510459219072	1272
U	0.0	A	6.270926856479999	1273
G	0.0	C	0.0	1274
U	0.0	A	33.802913424	1275
U	0.0	A	66.607212672	1276
A	82.3019573376	U	0.0	1277
A	27.791551788	U	0.0	1278
A	29.152750661999995	U	0.0	1279
G	0.0	C	0.0	1280
C	0.0	G	0.0	1281
C	0.0	G	0.0	1282
A	5.1878757546	U	0.0	1283
C	0.0	G	0.0	1284
U	0.0	A	45.252587961504005	1285
U	0.0	A	6.435418275	1286
G	0.0	C	0.0	1287
C	0.0	G	0.0	1288
G	0.0	C	0.0	1289
A	1.3369356	U	0.0	1290
A	15.374205	U	0.0	1291
U	0.0	A	25.721787168000002	1292
U	0.0	A	19.338077959199996	1293
U	0.0	A	30.10992880896	1294
U	0.0	A	5.8528650660479995	1295
G	0.0	C	0.0	1296
U	0.0	A	6.417980215214399	1297
G	0.0	C	0.0	1298
G	0.0	C	0.0	1299
C	0.0	G	0.0	1300
A	7.5646755954	U	0.0	1301
C	0.0	G	0.0	1302
U	0.0	A	16.13086488	1303
G	0.0	C	0.0	1304
A	2.0059994087999997	U	0.0	1305
G	0.0	C	0.0	1306
A	1.4378363999999997	U	0.0	1307
A	20.293950600000006	U	0.0	1308
U	0.0	A	17.398395	1309
U	0.0	A	16.320800495999997	1310
U	0.0	A	7.963931976	1311
G	0.0	C	0.0	1312
A	1.8525528	U	0.0	1313
C	0.0	G	0.0	1314
U	0.0	A	117.66733439999999	1315
A	47.451684472283524	U	0.0	1316
A	32.54623312941	U	0.0	1317
A	29.148751513728005	U	0.0	1318
G	0.0	C	0.0	1319
A	0.9939672068039997	U	0.0	1320
A	33.5126602503	U	0.0	1321
G	0.0	C	0.0	1322
G	0.0	C	0.0	1323
U	0.0	A	6.2039439000000005	1324
G	0.0	C	0.0	1325
C	0.0	G	0.0	1326
C	0.0	G	0.0	1327
A	6.148396668960001	U	0.0	1328
C	0.0	G	0.0	1329
U	0.0	A	60.651838011600006	1330
A	68.41819353600002	U	0.0	1331
C	0.0	G	0.0	1332
U	0.0	A	47.725244183232014	1333
U	0.0	A	8.01302117616	1334
G	0.0	C	0.0	1335
U	0.0	A	4.68128498091408	1336
G	0.0	C	0.0	1337
G	0.0	C	0.0	1338
U	0.0	A	30.418362466128002	1339
U	0.0	A	40.15807520868002	1340
A	97.60871736	U	0.0	1341
C	0.0	G	0.0	1342
U	0.0	A	68.08715094131999	1343
U	0.0	A	49.61278462140001	1344
A	55.12664757600001	U	0.0	1345
C	0.0	G	0.0	1346
C	0.0	G	0.0	1347
C	0.0	G	0.0	1348
C	0.0	G	0.0	1349
A	5.4421376929920005	U	0.0	1350
A	27.60076807488	U	0.0	1351
A	28.369777468032	U	0.0	1352
A	22.214270735999996	U	0.0	1353
U	0.0	A	5.787936000000001	1354
G	0.0	C	0.0	1355
C	0.0	G	0.0	1356
U	0.0	A	10.234061111232	1357
G	0.0	C	0.0	1358
U	0.0	A	18.977877538349187	1359
U	0.0	A	6.748062595559999	1360
G	0.0	C	0.0	1361
U	0.0	A	29.792398272000003	1362
U	0.0	A	59.47072560000001	1363
A	75.73277712000001	U	0.0	1364
A	27.2408136	U	0.0	1365
A	19.399379999999997	U	0.0	1366
A	25.932765599999996	U	0.0	1367
U	0.0	A	9.63186	1368
U	0.0	A	39.14590679999999	1369
U	0.0	A	59.866577971200016	1370
A	29.0532	U	0.0	1371
U	0.0	A	17.1769849491744	1372
U	0.0	A	6.349616385512398	1373
G	0.0	C	0.0	1374
U	0.0	A	0.8897277312	1375
C	0.0	G	0.0	1376
C	0.0	G	0.0	1377
A	4.562839949400001	U	0.0	1378
G	0.0	C	0.0	1379
C	0.0	G	0.0	1380
A	5.718480768000001	U	0.0	1381
U	0.0	A	4.385987549999999	1382
G	0.0	C	0.0	1383
U	0.0	A	2.62419696	1384
C	0.0	G	0.0	1385
A	10.262200535999998	U	0.0	1386
C	0.0	G	0.0	1387
A	6.637522319999999	U	0.0	1388
A	25.6561494336	U	0.0	1389
U	0.0	A	13.634544000000004	1390
U	0.0	A	2.5482600000000004	1391
C	0.0	G	0.0	1392
A	7.9001705112	U	0.0	1393
G	0.0	C	0.0	1394
A	1.4802379019999994	U	0.0	1395
A	49.526196793920015	U	0.0	1396
G	0.0	C	0.0	1397
U	0.0	A	48.12968160000001	1398
A	52.13330811374401	U	0.0	1399
G	0.0	C	0.0	1400
G	0.0	C	0.0	1401
A	1.5560067600000005	U	0.0	1402
C	0.0	G	0.0	1403
C	0.0	G	0.0	1404
U	0.0	A	14.335655723999999	1405
G	0.0	C	0.0	1406
A	3.0956022720000003	U	0.0	1407
G	0.0	C	0.0	1408
C	0.0	G	0.0	1409
A	3.8467656216000004	U	0.0	1410
U	0.0	A	29.66265522	1411
A	59.60514681	U	0.0	1412
G	0.0	C	0.0	1413
U	0.0	A	1.6236651916800002	1414
C	0.0	G	0.0	1415
U	0.0	A	30.031736868251997	1416
U	0.0	A	6.604029874041599	1417
G	0.0	C	0.0	1418
C	0.0	G	0.0	1419
C	0.0	G	0.0	1420
G	0.0	C	0.0	1421
A	0.9887113510560002	U	0.0	1422
A	17.990209036800007	U	0.0	1423
U	0.0	A	37.17483	1424
A	41.62091754744	U	0.0	1425
C	0.0	G	0.0	1426
C	0.0	G	0.0	1427
A	4.077525744	U	0.0	1428
U	0.0	A	70.53298560000002	1429
A	59.50867995072002	U	0.0	1430
A	43.082967916799994	U	0.0	1431
U	0.0	A	3.6650199999999993	1432
G	0.0	C	0.0	1433
A	1.87505604	U	0.0	1434
A	9.200961000000001	U	0.0	1435
U	0.0	A	1.1593471679999998	1436
C	0.0	G	0.0	1437
U	0.0	A	6.28705091448	1438
G	0.0	C	0.0	1439
G	0.0	C	0.0	1440
C	0.0	G	0.0	1441
U	0.0	A	27.106943597999997	1442
U	0.0	A	7.784748399999998	1443
G	0.0	C	0.0	1444
A	1.6366148198400001	U	0.0	1445
A	17.014549552000002	U	0.0	1446
A	28.770890688539993	U	0.0	1447
A	22.513132673387997	U	0.0	1448
C	0.0	G	0.0	1449
C	0.0	G	0.0	1450
A	3.3589290600000004	U	0.0	1451
U	0.0	A	13.302080253	1452
U	0.0	A	1.4102692615440002	1453
C	0.0	G	0.0	1454
U	0.0	A	21.882110217659996	1455
U	0.0	A	1.4699541439439998	1456
C	0.0	G	0.0	1457
G	0.0	C	0.0	1458
U	0.0	A	97.5702508704	1459
A	45.40298548500001	U	0.0	1460
A	73.73920851359999	U	0.0	1461
G	0.0	C	0.0	1462
G	0.0	C	0.0	1463
G	0.0	C	0.0	1464
U	0.0	A	5.445297094860001	1465
G	0.0	C	0.0	1466
G	0.0	C	0.0	1467
U	0.0	A	1.1448738624960002	1468
C	0.0	G	0.0	1469
G	0.0	C	0.0	1470
C	0.0	G	0.0	1471
A	5.63419395	U	0.0	1472
C	0.0	G	0.0	1473
U	0.0	A	93.74680182067202	1474
A	40.923980697600015	U	0.0	1475
U	0.0	A	13.80257735976	1476
U	0.0	A	4.66106431791	1477
G	0.0	C	0.0	1478
C	0.0	G	0.0	1479
C	0.0	G	0.0	1480
U	0.0	A	46.52779005655199	1481
U	0.0	A	22.374973300680004	1482
U	0.0	A	4.633630345344002	1483
G	0.0	C	0.0	1484
G	0.0	C	0.0	1485
A	1.2687344999999999	U	0.0	1486
G	0.0	C	0.0	1487
G	0.0	C	0.0	1488
C	0.0	G	0.0	1489
U	0.0	A	5.77086194115	1490
G	0.0	C	0.0	1491
U	0.0	A	4.144922516105281	1492
G	0.0	C	0.0	1493
U	0.0	A	7.063954465246557	1494
G	0.0	C	0.0	1495
U	0.0	A	27.969499077458405	1496
U	0.0	A	0.8504204166057596	1497
C	0.0	G	0.0	1498
U	0.0	A	2.0098418865408	1499
C	0.0	G	0.0	1500
U	0.0	A	92.86292969210879	1501
U	0.0	A	31.97142428337	1502
A	56.43000000000001	U	0.0	1503
U	0.0	A	5.402644676352001	1504
G	0.0	C	0.0	1505
U	0.0	A	19.294437116808	1506
U	0.0	A	4.049913803364	1507
G	0.0	C	0.0	1508
G	0.0	C	0.0	1509
U	0.0	A	22.414098295091158	1510
U	0.0	A	6.7653797211	1511
G	0.0	C	0.0	1512
C	0.0	G	0.0	1513
C	0.0	G	0.0	1514
A	3.8479761465599998	U	0.0	1515
U	0.0	A	59.430571199999996	1516
A	51.254250151104	U	0.0	1517
A	57.17390400691202	U	0.0	1518
C	0.0	G	0.0	1519
A	8.003320182	U	0.0	1520
A	28.740130904519997	U	0.0	1521
G	0.0	C	0.0	1522
U	0.0	A	6.278644449	1523
G	0.0	C	0.0	1524
U	0.0	A	4.27755038634	1525
G	0.0	C	0.0	1526
C	0.0	G	0.0	1527
C	0.0	G	0.0	1528
U	0.0	A	103.221315755712	1529
A	28.019294820000006	U	0.0	1530
U	0.0	A	17.950149866880004	1531
U	0.0	A	4.1249122071299995	1532
G	0.0	C	0.0	1533
G	0.0	C	0.0	1534
G	0.0	C	0.0	1535
U	0.0	A	28.5379280109	1536
U	0.0	A	0.7301274552000001	1537
C	0.0	G	0.0	1538
C	0.0	G	0.0	1539
A	4.722125100000001	U	0.0	1540
C	0.0	G	0.0	1541
G	0.0	C	0.0	1542
U	0.0	A	7.938515970000001	1543
G	0.0	C	0.0	1544
C	0.0	G	0.0	1545
U	0.0	A	68.12544659880962	1546
A	63.560057520960015	U	0.0	1547
G	0.0	C	0.0	1548
C	0.0	G	0.0	1549
G	0.0	C	0.0	1550
C	0.0	G	0.0	1551
U	0.0	A	119.92463683200002	1552
A	43.977694400640004	U	0.0	1553
A	44.608451479200006	U	0.0	1554
C	0.0	G	0.0	1555
A	5.0405894352	U	0.0	1556
U	0.0	A	21.234609000000006	1557
A	48.64328073	U	0.0	1558
G	0.0	C	0.0	1559
G	0.0	C	0.0	1560
U	0.0	A	31.901396335200005	1561
U	0.0	A	4.042080899999999	1562
G	0.0	C	0.0	1563
U	0.0	A	70.439744479104	1564
A	34.9139934	U	0.0	1565
A	41.19496542	U	0.0	1566
C	0.0	G	0.0	1567
C	0.0	G	0.0	1568
A	3.6464533875359995	U	0.0	1569
U	0.0	A	23.94638400000001	1570
A	52.463845348992024	U	0.0	1571
C	0.0	G	0.0	1572
A	5.224648671	U	0.0	1573
G	0.0	C	0.0	1574
G	0.0	C	0.0	1575
U	0.0	A	8.729480833920002	1576
G	0.0	C	0.0	1577
U	0.0	A	19.38600393702336	1578
U	0.0	A	7.145584828462079	1579
G	0.0	C	0.0	1580
U	0.0	A	21.316460963616002	1581
U	0.0	A	4.653422085312	1582
G	0.0	C	0.0	1583
G	0.0	C	0.0	1584
A	1.266175944	U	0.0	1585
G	0.0	C	0.0	1586
A	1.1051857596779997	U	0.0	1587
A	37.331644581	U	0.0	1588
G	0.0	C	0.0	1589
G	0.0	C	0.0	1590
U	0.0	A	28.512470448000006	1591
U	0.0	A	1.0893811500000001	1592
C	0.0	G	0.0	1593
C	0.0	G	0.0	1594
G	0.0	C	0.0	1595
A	1.0847595330000002	U	0.0	1596
A	41.6512448352	U	0.0	1597
G	0.0	C	0.0	1598
G	0.0	C	0.0	1599
U	0.0	A	1.4659898399999998	1600
C	0.0	G	0.0	1601
U	0.0	A	32.715960950399996	1602
U	0.0	A	100.38497204736002	1603
A	93.21535080000001	U	0.0	1604
A	23.43915392	U	0.0	1605
U	0.0	A	8.9540052	1606
G	0.0	C	0.0	1607
A	1.7277588147456	U	0.0	1608
C	0.0	G	0.0	1609
A	5.941858922999998	U	0.0	1610
A	23.5205210268	U	0.0	1611
C	0.0	G	0.0	1612
C	0.0	G	0.0	1613
U	0.0	A	30.466054773	1614
U	0.0	A	1.5679482698879998	1615
C	0.0	G	0.0	1616
U	0.0	A	24.1993081176	1617
U	0.0	A	8.27484086	1618
G	0.0	C	0.0	1619
A	2.0864363519999998	U	0.0	1620
A	17.32602872	U	0.0	1621
A	17.429325479999996	U	0.0	1622
U	0.0	A	35.471779200000014	1623
A	41.89625215776	U	0.0	1624
C	0.0	G	0.0	1625
U	0.0	A	1.2511619999999999	1626
C	0.0	G	0.0	1627
C	0.0	G	0.0	1628
A	4.7568314649856	U	0.0	1629
A	21.932753202360004	U	0.0	1630
A	29.613683095476485	U	0.0	1631
A	32.73611852871361	U	0.0	1632
A	33.55502468428252	U	0.0	1633
G	0.0	C	0.0	1634
A	1.6190822428306557	U	0.0	1635
G	0.0	C	0.0	1636
A	0.8734511049263999	U	0.0	1637
A	26.06555015064	U	0.0	1638
A	33.80747318436599	U	0.0	1639
G	0.0	C	0.0	1640
U	0.0	A	1.5346799999999998	1641
C	0.0	G	0.0	1642
A	6.9338146878	U	0.0	1643
A	15.435140273279998	U	0.0	1644
C	0.0	G	0.0	1645
A	5.669573761152	U	0.0	1646
U	0.0	A	0.8094	1647
C	0.0	G	0.0	1648
A	13.393283904	U	0.0	1649
A	8.239464800000002	U	0.0	1650
U	0.0	A	49.93735380480001	1651
A	42.31979136000001	U	0.0	1652
U	0.0	A	13.347932976000003	1653
U	0.0	A	7.634171825279999	1654
G	0.0	C	0.0	1655
U	0.0	A	14.552583927084001	1656
U	0.0	A	7.538543778205441	1657
G	0.0	C	0.0	1658
G	0.0	C	0.0	1659
U	0.0	A	8.410765704515997	1660
G	0.0	C	0.0	1661
A	2.2559796	U	0.0	1662
C	0.0	G	0.0	1663
U	0.0	A	32.39194517999999	1664
U	0.0	A	33.62559199999999	1665
U	0.0	A	46.83588624000001	1666
A	61.59112960000001	U	0.0	1667
A	30.630599999999998	U	0.0	1668
A	23.531583599999998	U	0.0	1669
C	0.0	G	0.0	1670
U	0.0	A	35.99274	1671
U	0.0	A	108.45394560000003	1672
A	66.182899068	U	0.0	1673
A	26.594424639999996	U	0.0	1674
U	0.0	A	6.822099199999999	1675
G	0.0	C	0.0	1676
A	1.83567986316	U	0.0	1677
A	19.986207035255998	U	0.0	1678
G	0.0	C	0.0	1679
A	1.9646769003264	U	0.0	1680
G	0.0	C	0.0	1681
A	0.6214276635839999	U	0.0	1682
U	0.0	A	0.7613240544000001	1683
C	0.0	G	0.0	1684
G	0.0	C	0.0	1685
C	0.0	G	0.0	1686
C	0.0	G	0.0	1687
A	4.504319904000001	U	0.0	1688
U	0.0	A	25.1530244784	1689
U	0.0	A	42.20001123624	1690
A	79.83360000000002	U	0.0	1691
U	0.0	A	20.154066347520004	1692
U	0.0	A	30.804322060512	1693
U	0.0	A	22.999146514343998	1694
U	0.0	A	5.290967201519999	1695
G	0.0	C	0.0	1696
G	0.0	C	0.0	1697
C	0.0	G	0.0	1698
A	4.220370000000001	U	0.0	1699
U	0.0	A	0.7384311604799999	1700
C	0.0	G	0.0	1701
U	0.0	A	33.634524469392	1702
U	0.0	A	23.117226558425997	1703
U	0.0	A	20.441667358960842	1704
U	0.0	A	30.589983334310414	1705
U	0.0	A	1.10995405359696	1706
C	0.0	G	0.0	1707
U	0.0	A	7.5509829746049615	1708
G	0.0	C	0.0	1709
C	0.0	G	0.0	1710
U	0.0	A	36.11285182890001	1711
U	0.0	A	0.8744368346999999	1712
C	0.0	G	0.0	1713
C	0.0	G	0.0	1714
A	4.0699747704	U	0.0	1715
C	0.0	G	0.0	1716
A	7.469765503200001	U	0.0	1717
A	47.15000630645761	U	0.0	1718
G	0.0	C	0.0	1719
U	0.0	A	5.932996146000002	1720
G	0.0	C	0.0	1721
C	0.0	G	0.0	1722
U	0.0	A	43.67473803883008	1723
U	0.0	A	19.802005887163496	1724
U	0.0	A	29.12232314402612	1725
U	0.0	A	6.4381515726528	1726
G	0.0	C	0.0	1727
U	0.0	A	4.36597293552	1728
G	0.0	C	0.0	1729
G	0.0	C	0.0	1730
A	0.7176466440000001	U	0.0	1731
A	27.24132411	U	0.0	1732
A	23.718579921539998	U	0.0	1733
C	0.0	G	0.0	1734
U	0.0	A	9.506402999999999	1735
G	0.0	C	0.0	1736
U	0.0	A	7.2948455999999995	1737
G	0.0	C	0.0	1738
A	2.3740949232	U	0.0	1739
A	14.3880351615	U	0.0	1740
A	40.352677469999996	U	0.0	1741
G	0.0	C	0.0	1742
G	0.0	C	0.0	1743
U	0.0	A	27.137100816000004	1744
U	0.0	A	20.820384585	1745
U	0.0	A	2.8368934285119995	1746
G	0.0	C	0.0	1747
G	0.0	C	0.0	1748
A	0.5874	U	0.0	1749
U	0.0	A	38.899148399999994	1750
U	0.0	A	35.4340272	1751
A	59.91654810240001	U	0.0	1752
U	0.0	A	40.35046400000002	1753
A	31.913003865600004	U	0.0	1754
A	58.71610344599999	U	0.0	1755
A	16.433205301799997	U	0.0	1756
G	0.0	C	0.0	1757
C	0.0	G	0.0	1758
A	4.113103697999999	U	0.0	1759
U	0.0	A	11.813725	1760
U	0.0	A	1.6597152000000002	1761
C	0.0	G	0.0	1762
A	6.0731753367999985	U	0.0	1763
A	17.0491757436	U	0.0	1764
A	26.011341879768	U	0.0	1765
C	0.0	G	0.0	1766
A	5.00264951472	U	0.0	1767
A	22.822063664400005	U	0.0	1768
A	12.092800229999998	U	0.0	1769
U	0.0	A	15.959485080000004	1770
U	0.0	A	8.577721152	1771
G	0.0	C	0.0	1772
U	0.0	A	15.182664504000002	1773
U	0.0	A	5.565919273199999	1774
G	0.0	C	0.0	1775
A	1.4750049599999997	U	0.0	1776
A	11.191949999999999	U	0.0	1777
U	0.0	A	1.342401984	1778
C	0.0	G	0.0	1779
C	0.0	G	0.0	1780
U	0.0	A	9.00218338488	1781
G	0.0	C	0.0	1782
U	0.0	A	6.8896898753760025	1783
G	0.0	C	0.0	1784
G	0.0	C	0.0	1785
U	0.0	A	61.973957485440025	1786
A	50.87082000000001	U	0.0	1787
A	30.43782	U	0.0	1788
U	0.0	A	20.341837151999997	1789
U	0.0	A	22.891268399999994	1790
U	0.0	A	31.31128	1791
U	0.0	A	57.701163520000016	1792
A	53.83435200000001	U	0.0	1793
A	32.3323	U	0.0	1794
A	34.09678439999999	U	0.0	1795
G	0.0	C	0.0	1796
U	0.0	A	51.42941999999999	1797
U	0.0	A	31.14540000000001	1798
A	65.223715654944	U	0.0	1799
C	0.0	G	0.0	1800
A	4.2580367544	U	0.0	1801
A	27.502193903184	U	0.0	1802
A	19.385121552696898	U	0.0	1803
A	52.307031347786875	U	0.0	1804
G	0.0	C	0.0	1805
G	0.0	C	0.0	1806
A	0.9777410639568	U	0.0	1807
A	17.38423093863456	U	0.0	1808
A	22.390905041504993	U	0.0	1809
A	43.250407140023995	U	0.0	1810
G	0.0	C	0.0	1811
C	0.0	G	0.0	1812
U	0.0	A	84.34800000000001	1813
A	33.627927955702084	U	0.0	1814
A	38.62120829767199	U	0.0	1815
A	19.569349607808004	U	0.0	1816
A	29.577831178896005	U	0.0	1817
A	19.713682934946	U	0.0	1818
A	34.73130244122	U	0.0	1819
G	0.0	C	0.0	1820
G	0.0	C	0.0	1821
U	0.0	A	4.404800169	1822
G	0.0	C	0.0	1823
C	0.0	G	0.0	1824
C	0.0	G	0.0	1825
U	0.0	A	6.972887919000001	1826
G	0.0	C	0.0	1827
G	0.0	C	0.0	1828
A	0.94077984	U	0.0	1829
A	17.702916000000005	U	0.0	1830
U	0.0	A	44.95909017600002	1831
A	36.160750296	U	0.0	1832
U	0.0	A	11.123277480000002	1833
U	0.0	A	7.09844046912	1834
G	0.0	C	0.0	1835
G	0.0	C	0.0	1836
U	0.0	A	7.010986071599998	1837
G	0.0	C	0.0	1838
A	1.9336553636400002	U	0.0	1839
A	16.901646616007998	U	0.0	1840
C	0.0	G	0.0	1841
A	9.589071593102688	U	0.0	1842
G	0.0	C	0.0	1843
A	0.8970268095359999	U	0.0	1844
A	38.07275760288	U	0.0	1845
A	13.382646909155998	U	0.0	1846
U	0.0	A	0.8860800000000001	1847
C	0.0	G	0.0	1848
A	8.83000074528	U	0.0	1849
A	7.82749156	U	0.0	1850
U	0.0	A	48.18516595200002	1851
A	73.40791009305603	U	0.0	1852
C	0.0	G	0.0	1853
U	0.0	A	10.538765009999997	1854
G	0.0	C	0.0	1855
A	2.4205268880000004	U	0.0	1856
G	0.0	C	0.0	1857
U	0.0	A	1.5328552654799998	1858
C	0.0	G	0.0	1859
C	0.0	G	0.0	1860
U	0.0	A	1.4735199483388797	1861
C	0.0	G	0.0	1862
U	0.0	A	19.308708491687998	1863
U	0.0	A	57.431786892480005	1864
U	0.0	A	42.5274530647824	1865
A	52.48073600000001	U	0.0	1866
U	0.0	A	2.1883101416	1867
G	0.0	C	0.0	1868
C	0.0	G	0.0	1869
A	2.4913900000000004	U	0.0	1870
U	0.0	A	16.968132691649995	1871
U	0.0	A	25.64616822768	1872
U	0.0	A	3.2776726839999997	1873
G	0.0	C	0.0	1874
C	0.0	G	0.0	1875
A	2.810709	U	0.0	1876
U	0.0	A	1.7252189999999996	1877
C	0.0	G	0.0	1878
A	21.096193257216	U	0.0	1879
G	0.0	C	0.0	1880
A	1.7750749049999994	U	0.0	1881
G	0.0	C	0.0	1882
G	0.0	C	0.0	1883
C	0.0	G	0.0	1884
U	0.0	A	8.187864903899998	1885
G	0.0	C	0.0	1886
C	0.0	G	0.0	1887
U	0.0	A	2.165683349491201	1888
C	0.0	G	0.0	1889
G	0.0	C	0.0	1890
U	0.0	A	8.200862272310399	1891
G	0.0	C	0.0	1892
U	0.0	A	28.879474987440005	1893
U	0.0	A	3.426289021583999	1894
G	0.0	C	0.0	1895
U	0.0	A	40.895699644800004	1896
A	30.077817000000003	U	0.0	1897
C	0.0	G	0.0	1898
G	0.0	C	0.0	1899
A	0.9738378576000002	U	0.0	1900
U	0.0	A	0.713124	1901
C	0.0	G	0.0	1902
A	11.689563599999996	U	0.0	1903
A	8.95594	U	0.0	1904
U	0.0	A	20.982200646959996	1905
U	0.0	A	22.271846196599995	1906
U	0.0	A	24.271564917600003	1907
U	0.0	A	1.0242513865584	1908
C	0.0	G	0.0	1909
U	0.0	A	2.2362416795980797	1910
C	0.0	G	0.0	1911
C	0.0	G	0.0	1912
C	0.0	G	0.0	1913
G	0.0	C	0.0	1914
C	0.0	G	0.0	1915
A	6.73571052	U	0.0	1916
C	0.0	G	0.0	1917
U	0.0	A	2.5567309587456	1918
C	0.0	G	0.0	1919
U	0.0	A	22.988106791999996	1920
U	0.0	A	7.7138347000000005	1921
G	0.0	C	0.0	1922
A	1.67975808	U	0.0	1923
A	18.531513	U	0.0	1924
A	28.353244963679995	U	0.0	1925
C	0.0	G	0.0	1926
U	0.0	A	9.57645018	1927
G	0.0	C	0.0	1928
C	0.0	G	0.0	1929
U	0.0	A	2.2520916	1930
C	0.0	G	0.0	1931
A	7.976178896399999	U	0.0	1932
A	18.586375808	U	0.0	1933
A	27.236729519999997	U	0.0	1934
A	23.38344288	U	0.0	1935
U	0.0	A	23.750496000000005	1936
U	0.0	A	0.9375280199999998	1937
C	0.0	G	0.0	1938
U	0.0	A	6.771943215467998	1939
G	0.0	C	0.0	1940
U	0.0	A	4.5378790704324	1941
G	0.0	C	0.0	1942
C	0.0	G	0.0	1943
G	0.0	C	0.0	1944
U	0.0	A	5.952820198411798	1945
G	0.0	C	0.0	1946
U	0.0	A	31.059058005359997	1947
U	0.0	A	14.059599778223998	1948
U	0.0	A	51.59691897359999	1949
U	0.0	A	33.00506553344001	1950
A	65.30144544000001	U	0.0	1951
C	0.0	G	0.0	1952
A	6.342390410399999	U	0.0	1953
G	0.0	C	0.0	1954
A	0.8614382458968	U	0.0	1955
A	47.48241911212801	U	0.0	1956
G	0.0	C	0.0	1957
G	0.0	C	0.0	1958
C	0.0	G	0.0	1959
C	0.0	G	0.0	1960
G	0.0	C	0.0	1961
C	0.0	G	0.0	1962
U	0.0	A	49.18416228000001	1963
A	32.694528362496	U	0.0	1964
U	0.0	A	57.55381632000001	1965
A	37.96611122304	U	0.0	1966
A	46.407389616	U	0.0	1967
C	0.0	G	0.0	1968
A	7.08887383776	U	0.0	1969
A	12.680536327200002	U	0.0	1970
U	0.0	A	36.45972000000001	1971
A	65.48782939776001	U	0.0	1972
C	0.0	G	0.0	1973
U	0.0	A	31.387484040000004	1974
A	81.43360790400001	U	0.0	1975
G	0.0	C	0.0	1976
A	0.7986613823999998	U	0.0	1977
U	0.0	A	3.264588	1978
G	0.0	C	0.0	1979
G	0.0	C	0.0	1980
A	0.670098	U	0.0	1981
A	20.011992000000003	U	0.0	1982
U	0.0	A	19.70271576	1983
U	0.0	A	16.93667976	1984
U	0.0	A	2.3207183999999996	1985
C	0.0	G	0.0	1986
A	7.2948455999999995	U	0.0	1987
C	0.0	G	0.0	1988
A	8.46069867	U	0.0	1989
G	0.0	C	0.0	1990
U	0.0	A	48.3239117592	1991
A	49.22140608	U	0.0	1992
U	0.0	A	9.9533742	1993
U	0.0	A	1.6577396035199998	1994
C	0.0	G	0.0	1995
A	6.643067004	U	0.0	1996
C	0.0	G	0.0	1997
U	0.0	A	18.30232746	1998
G	0.0	C	0.0	1999
[truncated: 27,904 more rows]
