# Supplementary material for: Similarity between mutation spectra in hypermutated genomes of rubella virus and in SARS-CoV-2 genomes accumulated during the COVID-19 pandemic
Source: PLoS One. 2020 Oct 2;15(10):e0237689. doi: 10.1371/journal.pone.0237689 (PMC7531822; doi:10.1371/journal.pone.0237689)
Supplement: S1 Data — (ZIP) [file pone.0237689.s004.zip › S1_Data/ADAR1_sites_sarsMAFB6_annot_RNAfold_NoDupsFunc_anz4.txt]

Position	Start_position	End_position	Reference_Allele	Tumor_Seq_Allele2	V1	V2	V3	V4
1	NA	NA	NA	NA	A	-1	U	0
2	NA	NA	NA	NA	U	0	A	-1
3	NA	NA	NA	NA	U	0	A	-1
4	NA	NA	NA	NA	A	-1	U	0
5	NA	NA	NA	NA	A	21.34901769	U	0
6	NA	NA	NA	NA	A	27.450801	U	0
7	NA	NA	NA	NA	G	0	C	0
8	NA	NA	NA	NA	G	0	C	0
9	NA	NA	NA	NA	U	0	A	12.74295078
10	NA	NA	NA	NA	U	0	A	47.1404934
11	NA	NA	NA	NA	U	0	A	28.36139537
12	NA	NA	NA	NA	A	34.7949888	U	0
13	NA	NA	NA	NA	U	0	A	24.40343103
14	NA	NA	NA	NA	A	33.18084	U	0
15	NA	NA	NA	NA	C	0	G	0
16	NA	NA	NA	NA	C	0	G	0
17	NA	NA	NA	NA	U	0	A	39.97251277
18	NA	NA	NA	NA	U	0	A	1.225755531
19	NA	NA	NA	NA	C	0	G	0
20	NA	NA	NA	NA	C	0	G	0
21	NA	NA	NA	NA	C	0	G	0
22	NA	NA	NA	NA	A	9.908840727	U	0
23	NA	NA	NA	NA	G	0	C	0
24	NA	NA	NA	NA	G	0	C	0
25	NA	NA	NA	NA	U	0	A	94.128804
26	NA	NA	NA	NA	A	34.13827797	U	0
27	NA	NA	NA	NA	A	43.23054598	U	0
28	NA	NA	NA	NA	C	0	G	0
29	NA	NA	NA	NA	A	6.961433409	U	0
30	NA	NA	NA	NA	A	20.93198185	U	0
31	NA	NA	NA	NA	A	18.06657333	U	0
32	NA	NA	NA	NA	C	0	G	0
33	NA	NA	NA	NA	C	0	G	0
34	NA	NA	NA	NA	A	5.101071206	U	0
35	NA	NA	NA	NA	A	16.79874362	U	0
36	NA	NA	NA	NA	C	0	G	0
37	NA	NA	NA	NA	C	0	G	0
38	NA	NA	NA	NA	A	4.550464948	U	0
39	NA	NA	NA	NA	A	17.77306293	U	0
40	NA	NA	NA	NA	C	0	G	0
41	NA	NA	NA	NA	U	0	A	52.3310512
42	NA	NA	NA	NA	U	0	A	24.00673275
43	NA	NA	NA	NA	U	0	A	0.552487272
44	NA	NA	NA	NA	C	0	G	0
45	NA	NA	NA	NA	G	0	C	0
46	NA	NA	NA	NA	A	0.595296	U	0
47	NA	NA	NA	NA	U	0	A	0.705081388
48	NA	NA	NA	NA	C	0	G	0
49	NA	NA	NA	NA	U	0	A	2.529239228
50	NA	NA	NA	NA	C	0	G	0
51	NA	NA	NA	NA	U	0	A	43.94406494
52	NA	NA	NA	NA	U	0	A	4.924512072
53	NA	NA	NA	NA	G	0	C	0
54	NA	NA	NA	NA	U	0	A	21.92172618
55	NA	NA	NA	NA	A	49.3192128	U	0
56	NA	NA	NA	NA	G	0	C	0
57	NA	NA	NA	NA	A	0.5891292	U	0
58	NA	NA	NA	NA	U	0	A	0.696262068
59	NA	NA	NA	NA	C	0	G	0
60	NA	NA	NA	NA	U	0	A	9.495938352
61	NA	NA	NA	NA	G	0	C	0
62	NA	NA	NA	NA	U	0	A	27.38066752
63	NA	NA	NA	NA	U	0	A	0.899483133
64	NA	NA	NA	NA	C	0	G	0
65	NA	NA	NA	NA	U	0	A	1.24064314
66	NA	NA	NA	NA	C	0	G	0
67	NA	NA	NA	NA	U	0	A	82.31980173
68	NA	NA	NA	NA	A	35.90762856	U	0
69	NA	NA	NA	NA	A	45.37892759	U	0
70	NA	NA	NA	NA	A	22.28346841	U	0
71	NA	NA	NA	NA	C	0	G	0
72	NA	NA	NA	NA	G	0	C	0
73	NA	NA	NA	NA	A	0.941475506	U	0
74	NA	NA	NA	NA	A	18.44374455	U	0
75	NA	NA	NA	NA	C	0	G	0
76	NA	NA	NA	NA	U	0	A	30.0514032
77	NA	NA	NA	NA	U	0	A	32.3323
78	NA	NA	NA	NA	U	0	A	53.834352
79	NA	NA	NA	NA	A	57.70116352	U	0
80	NA	NA	NA	NA	A	32.5637312	U	0
81	NA	NA	NA	NA	A	18.429411	U	0
82	NA	NA	NA	NA	A	21.7571508	U	0
83	NA	NA	NA	NA	U	0	A	0.655614
84	NA	NA	NA	NA	C	0	G	0
85	NA	NA	NA	NA	U	0	A	6.20958244
86	NA	NA	NA	NA	G	0	C	0
87	NA	NA	NA	NA	U	0	A	7.418647884
88	NA	NA	NA	NA	G	0	C	0
89	NA	NA	NA	NA	U	0	A	4.863963657
90	NA	NA	NA	NA	G	0	C	0
91	NA	NA	NA	NA	G	0	C	0
92	NA	NA	NA	NA	C	0	G	0
93	NA	NA	NA	NA	U	0	A	10.44354421
94	NA	NA	NA	NA	G	0	C	0
95	NA	NA	NA	NA	U	0	A	1.638243221
96	NA	NA	NA	NA	C	0	G	0
97	NA	NA	NA	NA	A	13.0972149	U	0
98	NA	NA	NA	NA	C	0	G	0
99	NA	NA	NA	NA	U	0	A	1.74604204
100	NA	NA	NA	NA	C	0	G	0
101	NA	NA	NA	NA	G	0	C	0
102	NA	NA	NA	NA	G	0	C	0
103	NA	NA	NA	NA	C	0	G	0
104	NA	NA	NA	NA	U	0	A	4.537194899
105	NA	NA	NA	NA	G	0	C	0
106	NA	NA	NA	NA	C	0	G	0
107	NA	NA	NA	NA	A	3.224452	U	0
108	NA	NA	NA	NA	U	0	A	3.907448513
109	NA	NA	NA	NA	G	0	C	0
110	NA	NA	NA	NA	C	0	G	0
111	NA	NA	NA	NA	U	0	A	38.9207494
112	NA	NA	NA	NA	U	0	A	64.4357427
113	NA	NA	NA	NA	A	106.4637082	U	0
114	NA	NA	NA	NA	G	0	C	0
115	NA	NA	NA	NA	U	0	A	4.284491488
116	NA	NA	NA	NA	G	0	C	0
117	NA	NA	NA	NA	C	0	G	0
118	NA	NA	NA	NA	A	4.573333611	U	0
119	NA	NA	NA	NA	C	0	G	0
120	NA	NA	NA	NA	U	0	A	4.070169492
121	NA	NA	NA	NA	C	0	G	0
122	NA	NA	NA	NA	A	8.702953506	U	0
123	NA	NA	NA	NA	C	0	G	0
124	NA	NA	NA	NA	G	0	C	0
125	NA	NA	NA	NA	C	0	G	0
126	NA	NA	NA	NA	A	5.796320756	U	0
127	NA	NA	NA	NA	G	0	C	0
128	NA	NA	NA	NA	U	0	A	35.65834272
129	NA	NA	NA	NA	A	35.95226342	U	0
130	NA	NA	NA	NA	U	0	A	44.2320912
131	NA	NA	NA	NA	A	36.81839304	U	0
132	NA	NA	NA	NA	A	40.4915112	U	0
133	NA	NA	NA	NA	U	0	A	15.03922
134	NA	NA	NA	NA	U	0	A	120.277872
135	NA	NA	NA	NA	A	76.00358732	U	0
136	NA	NA	NA	NA	A	14.3895257	U	0
137	NA	NA	NA	NA	U	0	A	48.22812456
138	NA	NA	NA	NA	A	61.70254834	U	0
139	NA	NA	NA	NA	A	42.26099024	U	0
140	NA	NA	NA	NA	C	0	G	0
141	NA	NA	NA	NA	U	0	A	127.2001579
142	NA	NA	NA	NA	A	45.26056323	U	0
143	NA	NA	NA	NA	A	21.11506488	U	0
144	NA	NA	NA	NA	U	0	A	24.31841874
145	NA	NA	NA	NA	U	0	A	74.09116915
146	NA	NA	NA	NA	A	69.18729048	U	0
147	NA	NA	NA	NA	C	0	G	0
148	NA	NA	NA	NA	U	0	A	12.17558464
149	NA	NA	NA	NA	G	0	C	0
150	NA	NA	NA	NA	U	0	A	0.920065168
151	NA	NA	NA	NA	C	0	G	0
152	NA	NA	NA	NA	G	0	C	0
153	NA	NA	NA	NA	U	0	A	14.18522946
154	NA	NA	NA	NA	U	0	A	12.0417285
155	NA	NA	NA	NA	G	0	C	0
156	NA	NA	NA	NA	A	1.444379429	U	0
157	NA	NA	NA	NA	C	0	G	0
158	NA	NA	NA	NA	A	9.102207645	U	0
159	NA	NA	NA	NA	G	0	C	0
160	NA	NA	NA	NA	G	0	C	0
161	NA	NA	NA	NA	A	1.692382108	U	0
162	NA	NA	NA	NA	C	0	G	0
163	NA	NA	NA	NA	A	5.780468893	U	0
164	NA	NA	NA	NA	C	0	G	0
165	NA	NA	NA	NA	G	0	C	0
166	NA	NA	NA	NA	A	2.581319548	U	0
167	NA	NA	NA	NA	G	0	C	0
168	NA	NA	NA	NA	U	0	A	70.54430922
169	NA	NA	NA	NA	A	45.65217983	U	0
170	NA	NA	NA	NA	A	38.15805817	U	0
171	NA	NA	NA	NA	C	0	G	0
172	NA	NA	NA	NA	U	0	A	2.252957471
173	NA	NA	NA	NA	C	0	G	0
174	NA	NA	NA	NA	G	0	C	0
175	NA	NA	NA	NA	U	0	A	0.663954139
176	NA	NA	NA	NA	C	0	G	0
177	NA	NA	NA	NA	U	0	A	53.60273344
178	NA	NA	NA	NA	A	18.25956	U	0
179	NA	NA	NA	NA	U	0	A	0.973291996
180	NA	NA	NA	NA	C	0	G	0
181	NA	NA	NA	NA	U	0	A	54.91893691
182	NA	NA	NA	NA	U	0	A	0.97131204
183	NA	NA	NA	NA	C	0	G	0
184	NA	NA	NA	NA	U	0	A	6.854232444
185	NA	NA	NA	NA	G	0	C	0
186	NA	NA	NA	NA	C	0	G	0
187	NA	NA	NA	NA	A	6.86808276	U	0
188	NA	NA	NA	NA	G	0	C	0
189	NA	NA	NA	NA	G	0	C	0
190	NA	NA	NA	NA	C	0	G	0
191	NA	NA	NA	NA	U	0	A	6.682050669
192	NA	NA	NA	NA	G	0	C	0
193	NA	NA	NA	NA	C	0	G	0
194	NA	NA	NA	NA	U	0	A	73.53889827
195	NA	NA	NA	NA	U	0	A	55.72273347
196	NA	NA	NA	NA	A	67.11654411	U	0
197	NA	NA	NA	NA	C	0	G	0
198	NA	NA	NA	NA	G	0	C	0
199	NA	NA	NA	NA	G	0	C	0
200	NA	NA	NA	NA	U	0	A	27.48083743
201	NA	NA	NA	NA	U	0	A	16.87433245
202	NA	NA	NA	NA	U	0	A	1.165124118
203	NA	NA	NA	NA	C	0	G	0
204	NA	NA	NA	NA	G	0	C	0
205	NA	NA	NA	NA	U	0	A	0.927788546
206	NA	NA	NA	NA	C	0	G	0
207	NA	NA	NA	NA	C	0	G	0
208	NA	NA	NA	NA	G	0	C	0
209	NA	NA	NA	NA	U	0	A	9.192672378
210	NA	NA	NA	NA	G	0	C	0
211	NA	NA	NA	NA	U	0	A	26.20544953
212	NA	NA	NA	NA	U	0	A	4.256087996
213	NA	NA	NA	NA	G	0	C	0
214	NA	NA	NA	NA	C	0	G	0
215	NA	NA	NA	NA	A	6.39041535	U	0
216	NA	NA	NA	NA	G	0	C	0
217	NA	NA	NA	NA	C	0	G	0
218	NA	NA	NA	NA	C	0	G	0
219	NA	NA	NA	NA	G	0	C	0
220	NA	NA	NA	NA	A	0.598332582	U	0
221	NA	NA	NA	NA	U	0	A	1.557161496
222	NA	NA	NA	NA	C	0	G	0
223	NA	NA	NA	NA	A	7.202569572	U	0
224	NA	NA	NA	NA	U	0	A	1.1916477
225	NA	NA	NA	NA	C	0	G	0
226	NA	NA	NA	NA	A	18.6726729	U	0
227	NA	NA	NA	NA	G	0	C	0
228	NA	NA	NA	NA	C	0	G	0
229	NA	NA	NA	NA	A	8.140708832	U	0
230	NA	NA	NA	NA	C	0	G	0
231	NA	NA	NA	NA	A	4.123636614	U	0
232	NA	NA	NA	NA	U	0	A	0.8005536
233	NA	NA	NA	NA	C	0	G	0
234	NA	NA	NA	NA	U	0	A	48.18155134
235	NA	NA	NA	NA	A	33.5034942	U	0
236	NA	NA	NA	NA	G	0	C	0
237	NA	NA	NA	NA	G	0	C	0
238	NA	NA	NA	NA	U	0	A	34.86815932
239	NA	NA	NA	NA	U	0	A	15.34030223
240	NA	NA	NA	NA	U	0	A	1.165124118
241	NA	NA	NA	NA	C	0	G	0
242	NA	NA	NA	NA	G	0	C	0
243	NA	NA	NA	NA	U	0	A	1.463553763
244	NA	NA	NA	NA	C	0	G	0
245	NA	NA	NA	NA	C	0	G	0
246	NA	NA	NA	NA	G	0	C	0
247	NA	NA	NA	NA	G	0	C	0
248	NA	NA	NA	NA	G	0	C	0
249	NA	NA	NA	NA	U	0	A	6.170391959
250	NA	NA	NA	NA	G	0	C	0
251	NA	NA	NA	NA	U	0	A	9.911210217
252	NA	NA	NA	NA	G	0	C	0
253	NA	NA	NA	NA	A	2.561081393	U	0
254	NA	NA	NA	NA	C	0	G	0
255	NA	NA	NA	NA	C	0	G	0
256	NA	NA	NA	NA	G	0	C	0
257	NA	NA	NA	NA	A	0.8204436	U	0
258	NA	NA	NA	NA	A	25.00541283	U	0
259	NA	NA	NA	NA	A	53.33009854	U	0
260	NA	NA	NA	NA	G	0	C	0
261	NA	NA	NA	NA	G	0	C	0
262	NA	NA	NA	NA	U	0	A	78.5862
263	NA	NA	NA	NA	A	30.5380076	U	0
264	NA	NA	NA	NA	A	65.61054728	U	0
265	NA	NA	NA	NA	G	0	C	0
266	NA	NA	NA	NA	A	1.155206642	U	0
267	NA	NA	NA	NA	U	0	A	3.098592
268	NA	NA	NA	NA	G	0	C	0
269	269	269	G	A	G	0	C	0
270	270	270	A	G	A	0.888149351	U	0
271	271	271	G	T	G	0	C	0
272	NA	NA	NA	NA	A	1.593083015	U	0
273	NA	NA	NA	NA	G	0	C	0
274	274	274	C	A	C	0	G	0
275	275	275	C	A	C	0	G	0
276	NA	NA	NA	NA	U	0	A	34.17542372
277	NA	NA	NA	NA	U	0	A	5.555400419
278	NA	NA	NA	NA	G	0	C	0
279	NA	NA	NA	NA	U	0	A	0.912026532
280	NA	NA	NA	NA	C	0	G	0
281	281	281	C	T	C	0	G	0
282	282	282	C	T	C	0	G	0
283	NA	NA	NA	NA	U	0	A	7.851369038
284	284	284	G	A	G	0	C	0
284	284	284	G	T	G	0	C	0
285	285	285	G	A	G	0	C	0
285	285	285	G	C	G	0	C	0
285	285	285	G	T	G	0	C	0
286	NA	NA	NA	NA	U	0	A	25.82924332
287	287	287	T	G	U	0	A	18.88529643
288	NA	NA	NA	NA	U	0	A	1.357004563
289	NA	NA	NA	NA	C	0	G	0
290	290	290	A	T	A	8.19165204	U	0
291	NA	NA	NA	NA	A	17.24552653	U	0
292	NA	NA	NA	NA	C	0	G	0
293	NA	NA	NA	NA	G	0	C	0
294	NA	NA	NA	NA	A	1.505462436	U	0
295	295	295	G	C	G	0	C	0
296	NA	NA	NA	NA	A	1.371319558	U	0
297	NA	NA	NA	NA	A	27.20842427	U	0
298	NA	NA	NA	NA	A	16.8666716	U	0
299	NA	NA	NA	NA	A	28.98657177	U	0
300	300	300	C	T	C	0	G	0
301	NA	NA	NA	NA	A	5.374000036	U	0
302	302	302	C	T	C	0	G	0
303	NA	NA	NA	NA	A	4.60223982	U	0
304	NA	NA	NA	NA	C	0	G	0
305	NA	NA	NA	NA	G	0	C	0
306	NA	NA	NA	NA	U	0	A	1.013859
307	NA	NA	NA	NA	C	0	G	0
308	NA	NA	NA	NA	C	0	G	0
309	NA	NA	NA	NA	A	3.579604142	U	0
310	NA	NA	NA	NA	A	28.06141344	U	0
311	311	311	C	T	C	0	G	0
312	NA	NA	NA	NA	U	0	A	2.6949186
313	NA	NA	NA	NA	C	0	G	0
314	314	314	A	T	A	11.841309	U	0
315	315	315	G	T	G	0	C	0
316	NA	NA	NA	NA	U	0	A	25.70319579
317	NA	NA	NA	NA	U	0	A	22.83813554
318	NA	NA	NA	NA	U	0	A	4.161154457
319	NA	NA	NA	NA	G	0	C	0
320	NA	NA	NA	NA	C	0	G	0
321	NA	NA	NA	NA	C	0	G	0
322	NA	NA	NA	NA	U	0	A	8.625514981
323	NA	NA	NA	NA	G	0	C	0
324	NA	NA	NA	NA	U	0	A	30.4051831
325	NA	NA	NA	NA	U	0	A	14.87073053
326	NA	NA	NA	NA	U	0	A	51.59691897
327	327	327	T	C	U	0	A	33.00506553
328	NA	NA	NA	NA	A	60.8742288	U	0
329	NA	NA	NA	NA	C	0	G	0
330	NA	NA	NA	NA	A	6.689691	U	0
331	NA	NA	NA	NA	G	0	C	0
332	332	332	G	T	G	0	C	0
333	NA	NA	NA	NA	U	0	A	22.37408054
334	NA	NA	NA	NA	U	0	A	1.280249531
335	335	335	C	T	C	0	G	0
336	NA	NA	NA	NA	G	0	C	0
337	NA	NA	NA	NA	C	0	G	0
338	NA	NA	NA	NA	G	0	C	0
339	339	339	A	G	A	1.608518641	U	0
340	NA	NA	NA	NA	C	0	G	0
341	NA	NA	NA	NA	G	0	C	0
342	NA	NA	NA	NA	U	0	A	6.529790227
343	NA	NA	NA	NA	G	0	C	0
344	344	344	C	T	C	0	G	0
345	345	345	T	G	U	0	A	1.828174256
346	NA	NA	NA	NA	C	0	G	0
347	NA	NA	NA	NA	G	0	C	0
348	NA	NA	NA	NA	U	0	A	31.71254635
349	NA	NA	NA	NA	A	50.1860205	U	0
350	350	350	C	T	C	0	G	0
351	NA	NA	NA	NA	G	0	C	0
352	NA	NA	NA	NA	U	0	A	5.286917019
353	353	353	G	T	G	0	C	0
354	354	354	G	A	G	0	C	0
355	NA	NA	NA	NA	C	0	G	0
356	NA	NA	NA	NA	U	0	A	44.078959
357	NA	NA	NA	NA	U	0	A	22.85615552
358	NA	NA	NA	NA	U	0	A	4.380886872
359	NA	NA	NA	NA	G	0	C	0
360	NA	NA	NA	NA	G	0	C	0
361	NA	NA	NA	NA	A	1.2286692	U	0
362	362	362	G	A	G	0	C	0
363	NA	NA	NA	NA	A	1.270477472	U	0
364	NA	NA	NA	NA	C	0	G	0
365	NA	NA	NA	NA	U	0	A	1.280086335
366	NA	NA	NA	NA	C	0	G	0
367	NA	NA	NA	NA	C	0	G	0
368	368	368	G	A	G	0	C	0
368	368	368	G	T	G	0	C	0
369	NA	NA	NA	NA	U	0	A	5.276279359
370	NA	NA	NA	NA	G	0	C	0
371	NA	NA	NA	NA	G	0	C	0
372	NA	NA	NA	NA	A	1.137493932	U	0
373	NA	NA	NA	NA	G	0	C	0
374	374	374	G	A	G	0	C	0
375	NA	NA	NA	NA	A	1.957558506	U	0
376	376	376	G	T	G	0	C	0
377	377	377	G	T	G	0	C	0
378	NA	NA	NA	NA	U	0	A	1.524629434
379	NA	NA	NA	NA	C	0	G	0
380	NA	NA	NA	NA	U	0	A	64.94348643
381	381	381	T	C	U	0	A	46.35833779
382	NA	NA	NA	NA	A	52.33734	U	0
383	383	383	T	C	U	0	A	1.4591016
384	NA	NA	NA	NA	C	0	G	0
385	NA	NA	NA	NA	A	18.83588684	U	0
386	386	386	G	A	G	0	C	0
387	NA	NA	NA	NA	A	2.094588388	U	0
388	388	388	G	T	G	0	C	0
389	NA	NA	NA	NA	G	0	C	0
390	NA	NA	NA	NA	C	0	G	0
391	NA	NA	NA	NA	A	4.835491741	U	0
392	392	392	C	T	C	0	G	0
393	393	393	G	A	G	0	C	0
393	393	393	G	T	G	0	C	0
394	NA	NA	NA	NA	U	0	A	1.6037406
395	NA	NA	NA	NA	C	0	G	0
396	NA	NA	NA	NA	A	10.93784852	U	0
397	NA	NA	NA	NA	A	15.43514027	U	0
398	398	398	C	T	C	0	G	0
399	NA	NA	NA	NA	A	5.39856576	U	0
400	NA	NA	NA	NA	U	0	A	1.052676
401	401	401	C	T	C	0	G	0
402	NA	NA	NA	NA	U	0	A	51.302328
403	NA	NA	NA	NA	U	0	A	59.5827232
404	NA	NA	NA	NA	A	85.75812274	U	0
405	NA	NA	NA	NA	A	32.22883664	U	0
406	NA	NA	NA	NA	A	29.24232696	U	0
407	NA	NA	NA	NA	G	0	C	0
408	NA	NA	NA	NA	A	0.722885241	U	0
409	409	409	T	G	U	0	A	4.066902
410	410	410	G	T	G	0	C	0
411	411	411	G	A	G	0	C	0
412	NA	NA	NA	NA	C	0	G	0
413	NA	NA	NA	NA	A	7.5825981	U	0
414	NA	NA	NA	NA	C	0	G	0
415	NA	NA	NA	NA	U	0	A	47.15000631
416	NA	NA	NA	NA	U	0	A	7.469765503
417	NA	NA	NA	NA	G	0	C	0
418	NA	NA	NA	NA	U	0	A	4.247832668
419	NA	NA	NA	NA	G	0	C	0
420	NA	NA	NA	NA	G	0	C	0
421	NA	NA	NA	NA	C	0	G	0
422	NA	NA	NA	NA	U	0	A	49.02265177
423	NA	NA	NA	NA	U	0	A	50.70609292
424	NA	NA	NA	NA	A	107.7625831	U	0
425	425	425	G	A	G	0	C	0
426	NA	NA	NA	NA	U	0	A	36.00127608
427	NA	NA	NA	NA	A	75.21085107	U	0
428	428	428	G	A	G	0	C	0
429	NA	NA	NA	NA	A	0.80841618	U	0
430	NA	NA	NA	NA	A	49.6851894	U	0
431	431	431	G	A	G	0	C	0
432	432	432	T	C	U	0	A	19.2842832
433	NA	NA	NA	NA	U	0	A	7.4646
434	NA	NA	NA	NA	G	0	C	0
435	435	435	A	G	A	1.442435417	U	0
436	436	436	A	C	A	16.85955872	U	0
437	NA	NA	NA	NA	A	26.83914311	U	0
438	NA	NA	NA	NA	A	25.12245115	U	0
439	NA	NA	NA	NA	A	32.99473732	U	0
440	NA	NA	NA	NA	G	0	C	0
441	441	441	G	A	G	0	C	0
442	NA	NA	NA	NA	C	0	G	0
443	443	443	G	A	G	0	C	0
443	443	443	G	T	G	0	C	0
444	NA	NA	NA	NA	U	0	A	33.9611771
445	NA	NA	NA	NA	U	0	A	19.83351407
446	NA	NA	NA	NA	U	0	A	22.17836718
447	447	447	T	G	U	0	A	4.05427849
448	NA	NA	NA	NA	G	0	C	0
449	449	449	C	T	C	0	G	0
450	450	450	C	T	C	0	G	0
451	NA	NA	NA	NA	U	0	A	2.368150614
452	NA	NA	NA	NA	C	0	G	0
453	NA	NA	NA	NA	A	11.2864752	U	0
454	454	454	A	C	A	22.84445856	U	0
455	NA	NA	NA	NA	C	0	G	0
456	NA	NA	NA	NA	U	0	A	29.554602
457	NA	NA	NA	NA	U	0	A	6.854991
458	458	458	G	C	G	0	C	0
459	459	459	A	T	A	1.693403712	U	0
460	NA	NA	NA	NA	A	17.12226036	U	0
461	NA	NA	NA	NA	C	0	G	0
462	NA	NA	NA	NA	A	8.825029664	U	0
463	463	463	G	T	G	0	C	0
464	NA	NA	NA	NA	C	0	G	0
465	NA	NA	NA	NA	C	0	G	0
466	NA	NA	NA	NA	C	0	G	0
467	467	467	T	C	U	0	A	47.04778112
468	NA	NA	NA	NA	A	36.8465328	U	0
469	469	469	T	A	U	0	A	2.982348749
470	NA	NA	NA	NA	G	0	C	0
471	NA	NA	NA	NA	U	0	A	7.435741542
472	NA	NA	NA	NA	G	0	C	0
473	NA	NA	NA	NA	U	0	A	14.08992787
474	NA	NA	NA	NA	U	0	A	2.014732564
475	NA	NA	NA	NA	C	0	G	0
476	476	476	A	G	A	4.76937828	U	0
477	NA	NA	NA	NA	U	0	A	1.197228
478	NA	NA	NA	NA	C	0	G	0
479	NA	NA	NA	NA	A	14.46775634	U	0
480	NA	NA	NA	NA	A	10.71945415	U	0
481	NA	NA	NA	NA	A	25.57564065	U	0
482	482	482	C	T	C	0	G	0
483	NA	NA	NA	NA	G	0	C	0
484	NA	NA	NA	NA	U	0	A	27.63963972
485	NA	NA	NA	NA	U	0	A	1.027666926
486	486	486	C	T	C	0	G	0
487	NA	NA	NA	NA	G	0	C	0
488	488	488	G	A	G	0	C	0
489	489	489	A	G	A	0.8041275	U	0
490	490	490	T	A	U	0	A	4.228474833
491	491	491	G	A	G	0	C	0
492	492	492	C	T	C	0	G	0
493	NA	NA	NA	NA	U	0	A	1.08509868
494	NA	NA	NA	NA	C	0	G	0
495	495	495	G	A	G	0	C	0
496	NA	NA	NA	NA	A	1.008431424	U	0
497	NA	NA	NA	NA	A	25.12505596	U	0
498	498	498	C	T	C	0	G	0
499	NA	NA	NA	NA	U	0	A	6.14784456
500	NA	NA	NA	NA	G	0	C	0
501	NA	NA	NA	NA	C	0	G	0
502	NA	NA	NA	NA	A	4.915886976	U	0
503	503	503	C	T	C	0	G	0
504	504	504	C	T	C	0	G	0
505	NA	NA	NA	NA	U	0	A	4.846298688
506	506	506	C	T	C	0	G	0
507	NA	NA	NA	NA	A	7.7479416	U	0
508	NA	NA	NA	NA	U	0	A	4.029437533
509	509	509	G	A	G	0	C	0
510	510	510	G	A	G	0	C	0
511	NA	NA	NA	NA	U	0	A	2.563681882
512	512	512	C	T	C	0	G	0
513	513	513	A	G	A	7.046739	U	0
514	514	514	T	G	U	0	A	4.70939171
515	515	515	G	C	G	0	C	0
516	516	516	T	G	U	0	A	64.24034158
517	NA	NA	NA	NA	U	0	A	43.43580521
518	518	518	A	G	A	57.14478	U	0
519	NA	NA	NA	NA	U	0	A	3.010845009
520	520	520	G	T	G	0	C	0
521	521	521	G	T	G	0	C	0
522	522	522	T	C	U	0	A	16.63491937
523	NA	NA	NA	NA	U	0	A	9.828000597
524	NA	NA	NA	NA	G	0	C	0
525	NA	NA	NA	NA	A	2.2014828	U	0
526	526	526	G	T	G	0	C	0
527	NA	NA	NA	NA	C	0	G	0
528	NA	NA	NA	NA	U	0	A	9.928287158
529	NA	NA	NA	NA	G	0	C	0
530	NA	NA	NA	NA	G	0	C	0
531	NA	NA	NA	NA	U	0	A	44.40055685
532	NA	NA	NA	NA	A	66.76325548	U	0
533	533	533	G	A	G	0	C	0
534	534	534	C	T	C	0	G	0
535	NA	NA	NA	NA	A	9.373385407	U	0
536	NA	NA	NA	NA	G	0	C	0
537	NA	NA	NA	NA	A	1.075278616	U	0
538	NA	NA	NA	NA	A	36.48432443	U	0
539	539	539	C	T	C	0	G	0
540	540	540	T	A	U	0	A	1.4088672
541	NA	NA	NA	NA	C	0	G	0
542	542	542	G	A	G	0	C	0
543	NA	NA	NA	NA	A	0.935946596	U	0
544	544	544	A	T	A	40.08503216	U	0
545	NA	NA	NA	NA	G	0	C	0
546	NA	NA	NA	NA	G	0	C	0
547	NA	NA	NA	NA	C	0	G	0
548	NA	NA	NA	NA	A	3.732260763	U	0
549	NA	NA	NA	NA	U	0	A	13.76062688
550	NA	NA	NA	NA	U	0	A	1.590837019
551	NA	NA	NA	NA	C	0	G	0
552	NA	NA	NA	NA	A	8.118752304	U	0
553	553	553	G	T	G	0	C	0
554	NA	NA	NA	NA	U	0	A	59.02682829
555	NA	NA	NA	NA	A	57.02591886	U	0
556	NA	NA	NA	NA	C	0	G	0
557	NA	NA	NA	NA	G	0	C	0
558	558	558	G	T	G	0	C	0
559	NA	NA	NA	NA	U	0	A	1.267695425
560	560	560	C	T	C	0	G	0
561	561	561	G	A	G	0	C	0
562	NA	NA	NA	NA	U	0	A	54.69225995
563	563	563	A	T	A	71.1876033	U	0
564	NA	NA	NA	NA	G	0	C	0
565	NA	NA	NA	NA	U	0	A	7.588878174
566	NA	NA	NA	NA	G	0	C	0
567	NA	NA	NA	NA	G	0	C	0
568	NA	NA	NA	NA	U	0	A	9.588373704
569	569	569	G	A	G	0	C	0
570	570	570	A	G	A	3.371249358	U	0
571	NA	NA	NA	NA	G	0	C	0
572	572	572	A	G	A	1.291820594	U	0
573	NA	NA	NA	NA	C	0	G	0
574	NA	NA	NA	NA	A	5.579413547	U	0
575	575	575	C	T	C	0	G	0
576	NA	NA	NA	NA	U	0	A	23.95010909
577	NA	NA	NA	NA	U	0	A	8.334685719
578	578	578	G	A	G	0	C	0
579	NA	NA	NA	NA	G	0	C	0
580	NA	NA	NA	NA	U	0	A	5.874505229
581	NA	NA	NA	NA	G	0	C	0
582	582	582	T	C	U	0	A	1.014330315
583	NA	NA	NA	NA	C	0	G	0
584	584	584	C	T	C	0	G	0
585	NA	NA	NA	NA	U	0	A	33.29765494
586	NA	NA	NA	NA	U	0	A	6.303242783
587	NA	NA	NA	NA	G	0	C	0
588	NA	NA	NA	NA	U	0	A	0.912026532
589	NA	NA	NA	NA	C	0	G	0
590	NA	NA	NA	NA	C	0	G	0
591	NA	NA	NA	NA	C	0	G	0
592	NA	NA	NA	NA	U	0	A	4.8348438
593	593	593	C	T	C	0	G	0
594	NA	NA	NA	NA	A	9.164232	U	0
595	595	595	T	A	U	0	A	4.649014894
596	596	596	G	T	G	0	C	0
597	NA	NA	NA	NA	U	0	A	5.370994795
598	NA	NA	NA	NA	G	0	C	0
599	599	599	G	A	G	0	C	0
599	599	599	G	T	G	0	C	0
600	600	600	G	A	G	0	C	0
600	600	600	G	T	G	0	C	0
601	NA	NA	NA	NA	C	0	G	0
602	NA	NA	NA	NA	G	0	C	0
603	NA	NA	NA	NA	A	1.26269824	U	0
604	NA	NA	NA	NA	A	20.34942073	U	0
605	NA	NA	NA	NA	A	20.30167832	U	0
606	606	606	T	C	U	0	A	36.99696
607	NA	NA	NA	NA	A	37.36314552	U	0
608	608	608	C	T	C	0	G	0
609	609	609	C	T	C	0	G	0
610	NA	NA	NA	NA	A	10.85110872	U	0
611	611	611	G	A	G	0	C	0
612	NA	NA	NA	NA	U	0	A	4.824724452
613	NA	NA	NA	NA	G	0	C	0
614	614	614	G	A	G	0	C	0
614	614	614	G	T	G	0	C	0
615	615	615	C	T	C	0	G	0
616	NA	NA	NA	NA	U	0	A	65.40956635
617	617	617	T	C	U	0	A	53.47703385
618	618	618	A	G	A	66.1274582	U	0
619	NA	NA	NA	NA	C	0	G	0
620	NA	NA	NA	NA	C	0	G	0
621	621	621	G	A	G	0	C	0
622	NA	NA	NA	NA	C	0	G	0
623	623	623	A	G	A	6.093756068	U	0
624	NA	NA	NA	NA	A	42.02341991	U	0
625	625	625	G	T	G	0	C	0
626	626	626	G	A	G	0	C	0
627	627	627	T	A	U	0	A	19.91924411
628	NA	NA	NA	NA	U	0	A	1.17867079
629	629	629	C	A	C	0	G	0
629	629	629	C	T	C	0	G	0
630	NA	NA	NA	NA	U	0	A	27.30887355
631	NA	NA	NA	NA	U	0	A	1.375377849
632	632	632	C	T	C	0	G	0
633	NA	NA	NA	NA	U	0	A	24.07032124
634	NA	NA	NA	NA	U	0	A	1.469954144
635	635	635	C	T	C	0	G	0
636	NA	NA	NA	NA	G	0	C	0
637	NA	NA	NA	NA	U	0	A	87.11629542
638	NA	NA	NA	NA	A	46.61018119	U	0
639	NA	NA	NA	NA	A	71.07274532	U	0
640	NA	NA	NA	NA	G	0	C	0
641	NA	NA	NA	NA	A	1.458899236	U	0
642	NA	NA	NA	NA	A	19.55405797	U	0
643	NA	NA	NA	NA	C	0	G	0
644	NA	NA	NA	NA	G	0	C	0
645	645	645	G	A	G	0	C	0
646	NA	NA	NA	NA	U	0	A	87.7021992
647	NA	NA	NA	NA	A	59.83547938	U	0
648	NA	NA	NA	NA	A	29.40853468	U	0
649	NA	NA	NA	NA	U	0	A	45.613568
650	NA	NA	NA	NA	A	54.6817047	U	0
651	NA	NA	NA	NA	A	40.81078222	U	0
652	652	652	A	T	A	19.08077727	U	0
653	NA	NA	NA	NA	G	0	C	0
654	NA	NA	NA	NA	G	0	C	0
655	NA	NA	NA	NA	A	1.600781648	U	0
656	NA	NA	NA	NA	G	0	C	0
657	NA	NA	NA	NA	C	0	G	0
658	NA	NA	NA	NA	U	0	A	11.11968162
659	659	659	G	A	G	0	C	0
660	660	660	G	T	G	0	C	0
661	NA	NA	NA	NA	U	0	A	5.091936587
662	662	662	G	T	G	0	C	0
663	NA	NA	NA	NA	G	0	C	0
664	NA	NA	NA	NA	C	0	G	0
665	NA	NA	NA	NA	C	0	G	0
666	NA	NA	NA	NA	A	3.363653306	U	0
667	NA	NA	NA	NA	U	0	A	24.64573659
668	NA	NA	NA	NA	A	95.31054086	U	0
669	NA	NA	NA	NA	G	0	C	0
670	NA	NA	NA	NA	U	0	A	51.26484586
671	NA	NA	NA	NA	U	0	A	55.56837686
672	672	672	A	G	A	62.02768716	U	0
673	NA	NA	NA	NA	C	0	G	0
674	674	674	G	T	G	0	C	0
675	675	675	G	A	G	0	C	0
675	675	675	G	C	G	0	C	0
675	675	675	G	T	G	0	C	0
676	NA	NA	NA	NA	C	0	G	0
677	677	677	G	A	G	0	C	0
678	678	678	C	T	C	0	G	0
679	NA	NA	NA	NA	C	0	G	0
680	680	680	G	A	G	0	C	0
680	680	680	G	T	G	0	C	0
681	681	681	A	G	A	0.793294884	U	0
682	NA	NA	NA	NA	U	0	A	0.6297588
683	NA	NA	NA	NA	C	0	G	0
684	NA	NA	NA	NA	U	0	A	100.4318515
685	NA	NA	NA	NA	A	20.25786666	U	0
686	686	686	A	G	A	45.3945492	U	0
687	NA	NA	NA	NA	A	36.2789786	U	0
688	NA	NA	NA	NA	G	0	C	0
689	689	689	T	C	U	0	A	2.0289528
690	690	690	C	T	C	0	G	0
691	NA	NA	NA	NA	A	6.658806	U	0
692	NA	NA	NA	NA	U	0	A	16.10395441
693	693	693	T	C	U	0	A	17.22158314
694	694	694	T	A	U	0	A	8.760325174
695	NA	NA	NA	NA	G	0	C	0
696	696	696	A	C	A	2.08152	U	0
697	NA	NA	NA	NA	C	0	G	0
698	NA	NA	NA	NA	U	0	A	85.92389669
699	NA	NA	NA	NA	U	0	A	38.69675513
700	700	700	A	T	A	89.17934801	U	0
701	701	701	G	T	G	0	C	0
702	NA	NA	NA	NA	G	0	C	0
703	NA	NA	NA	NA	C	0	G	0
704	704	704	G	A	G	0	C	0
705	NA	NA	NA	NA	A	1.112032128	U	0
706	706	706	C	A	C	0	G	0
707	NA	NA	NA	NA	G	0	C	0
708	NA	NA	NA	NA	A	1.718357393	U	0
709	NA	NA	NA	NA	G	0	C	0
710	710	710	C	T	C	0	G	0
711	711	711	T	A	U	0	A	29.5366543
711	711	711	T	C	U	0	A	29.5366543
711	711	711	T	G	U	0	A	29.5366543
712	NA	NA	NA	NA	U	0	A	5.831824499
713	713	713	G	T	G	0	C	0
714	714	714	G	A	G	0	C	0
714	714	714	G	C	G	0	C	0
715	NA	NA	NA	NA	C	0	G	0
716	NA	NA	NA	NA	A	7.564675595	U	0
717	NA	NA	NA	NA	C	0	G	0
718	NA	NA	NA	NA	U	0	A	16.84062293
719	NA	NA	NA	NA	G	0	C	0
720	720	720	A	C	A	0.983421	U	0
720	720	720	A	G	A	0.983421	U	0
721	NA	NA	NA	NA	U	0	A	0.668871205
722	NA	NA	NA	NA	C	0	G	0
723	NA	NA	NA	NA	C	0	G	0
724	NA	NA	NA	NA	U	0	A	77.76840819
725	NA	NA	NA	NA	U	0	A	50.47611246
726	NA	NA	NA	NA	A	66.37432032	U	0
727	NA	NA	NA	NA	U	0	A	5.85081728
728	NA	NA	NA	NA	G	0	C	0
729	NA	NA	NA	NA	A	2.35042236	U	0
730	NA	NA	NA	NA	A	18.21232644	U	0
731	NA	NA	NA	NA	G	0	C	0
732	NA	NA	NA	NA	A	0.9640296	U	0
733	NA	NA	NA	NA	U	0	A	17.20792836
734	NA	NA	NA	NA	U	0	A	27.09123417
735	NA	NA	NA	NA	U	0	A	17.91005216
736	NA	NA	NA	NA	U	0	A	1.573668096
737	NA	NA	NA	NA	C	0	G	0
738	NA	NA	NA	NA	A	8.27484086	U	0
739	NA	NA	NA	NA	A	25.9592578	U	0
740	740	740	G	A	G	0	C	0
741	NA	NA	NA	NA	A	1.511250125	U	0
742	NA	NA	NA	NA	A	18.8174374	U	0
743	NA	NA	NA	NA	A	20.04466158	U	0
744	NA	NA	NA	NA	A	28.7527275	U	0
745	NA	NA	NA	NA	C	0	G	0
746	NA	NA	NA	NA	U	0	A	6.54762
747	NA	NA	NA	NA	G	0	C	0
748	NA	NA	NA	NA	G	0	C	0
749	749	749	A	T	A	0.88056993	U	0
750	NA	NA	NA	NA	A	24.72212219	U	0
751	NA	NA	NA	NA	C	0	G	0
752	NA	NA	NA	NA	A	7.193271709	U	0
753	753	753	C	T	C	0	G	0
754	NA	NA	NA	NA	U	0	A	75.828852
755	NA	NA	NA	NA	A	62.40092977	U	0
756	NA	NA	NA	NA	A	26.12989279	U	0
757	NA	NA	NA	NA	A	24.24694374	U	0
758	NA	NA	NA	NA	C	0	G	0
759	NA	NA	NA	NA	A	3.383610217	U	0
760	NA	NA	NA	NA	U	0	A	32.56638
761	761	761	A	G	A	45.11536279	U	0
762	NA	NA	NA	NA	G	0	C	0
763	NA	NA	NA	NA	C	0	G	0
764	NA	NA	NA	NA	A	11.26058452	U	0
765	NA	NA	NA	NA	G	0	C	0
766	NA	NA	NA	NA	U	0	A	7.929951351
767	NA	NA	NA	NA	G	0	C	0
768	NA	NA	NA	NA	G	0	C	0
769	NA	NA	NA	NA	U	0	A	6.558447614
770	NA	NA	NA	NA	G	0	C	0
771	771	771	T	C	U	0	A	40.67013847
772	NA	NA	NA	NA	U	0	A	36.86836227
773	NA	NA	NA	NA	A	89.4223638	U	0
774	NA	NA	NA	NA	C	0	G	0
775	NA	NA	NA	NA	C	0	G	0
776	NA	NA	NA	NA	C	0	G	0
777	NA	NA	NA	NA	G	0	C	0
778	NA	NA	NA	NA	U	0	A	7.208813997
779	779	779	G	A	G	0	C	0
780	NA	NA	NA	NA	A	2.644408166	U	0
781	NA	NA	NA	NA	A	18.76643792	U	0
782	NA	NA	NA	NA	C	0	G	0
783	NA	NA	NA	NA	U	0	A	4.823110656
784	NA	NA	NA	NA	C	0	G	0
785	NA	NA	NA	NA	A	5.518995075	U	0
786	NA	NA	NA	NA	U	0	A	2.843734831
787	NA	NA	NA	NA	G	0	C	0
788	788	788	C	T	C	0	G	0
789	789	789	G	A	G	0	C	0
790	NA	NA	NA	NA	U	0	A	10.66418247
791	NA	NA	NA	NA	G	0	C	0
792	792	792	A	G	A	3.78737856	U	0
793	NA	NA	NA	NA	G	0	C	0
794	NA	NA	NA	NA	C	0	G	0
795	NA	NA	NA	NA	U	0	A	41.28113808
796	NA	NA	NA	NA	U	0	A	93.49131792
797	NA	NA	NA	NA	A	68.03930648	U	0
798	NA	NA	NA	NA	A	40.85082913	U	0
799	NA	NA	NA	NA	C	0	G	0
800	NA	NA	NA	NA	G	0	C	0
801	NA	NA	NA	NA	G	0	C	0
802	NA	NA	NA	NA	A	1.309528321	U	0
803	NA	NA	NA	NA	G	0	C	0
804	NA	NA	NA	NA	G	0	C	0
805	NA	NA	NA	NA	G	0	C	0
806	806	806	G	A	G	0	C	0
806	806	806	G	C	G	0	C	0
807	NA	NA	NA	NA	C	0	G	0
808	NA	NA	NA	NA	A	4.207466922	U	0
809	809	809	T	A	U	0	A	19.7612844
809	809	809	T	C	U	0	A	19.7612844
810	810	810	A	G	A	37.84507068	U	0
811	NA	NA	NA	NA	C	0	G	0
812	NA	NA	NA	NA	A	3.605743449	U	0
813	813	813	C	A	C	0	G	0
814	NA	NA	NA	NA	U	0	A	1.31490795
815	815	815	C	T	C	0	G	0
816	816	816	G	A	G	0	C	0
817	NA	NA	NA	NA	C	0	G	0
818	818	818	T	C	U	0	A	50.57160279
819	NA	NA	NA	NA	A	37.93331942	U	0
820	NA	NA	NA	NA	U	0	A	4.843310608
821	NA	NA	NA	NA	G	0	C	0
822	NA	NA	NA	NA	U	0	A	0.720613898
823	NA	NA	NA	NA	C	0	G	0
824	NA	NA	NA	NA	G	0	C	0
825	NA	NA	NA	NA	A	0.471180753	U	0
826	NA	NA	NA	NA	U	0	A	63.8818488
827	NA	NA	NA	NA	A	55.8101835	U	0
828	828	828	A	G	A	41.98940612	U	0
829	NA	NA	NA	NA	C	0	G	0
830	NA	NA	NA	NA	A	6.89281164	U	0
831	NA	NA	NA	NA	A	22.18078254	U	0
832	NA	NA	NA	NA	C	0	G	0
833	833	833	T	C	U	0	A	55.64741213
834	834	834	T	G	U	0	A	0.890651619
835	NA	NA	NA	NA	C	0	G	0
836	NA	NA	NA	NA	U	0	A	9.589694301
837	NA	NA	NA	NA	G	0	C	0
838	NA	NA	NA	NA	U	0	A	5.834593025
839	NA	NA	NA	NA	G	0	C	0
840	840	840	G	A	G	0	C	0
841	NA	NA	NA	NA	C	0	G	0
842	842	842	C	T	C	0	G	0
843	843	843	C	T	C	0	G	0
844	NA	NA	NA	NA	U	0	A	20.59588828
845	845	845	G	T	G	0	C	0
846	NA	NA	NA	NA	A	1.667143296	U	0
847	NA	NA	NA	NA	U	0	A	2.826862911
848	848	848	G	T	G	0	C	0
849	NA	NA	NA	NA	G	0	C	0
850	NA	NA	NA	NA	C	0	G	0
851	851	851	T	C	U	0	A	66.5088868
852	NA	NA	NA	NA	A	37.48422904	U	0
853	NA	NA	NA	NA	C	0	G	0
854	854	854	C	T	C	0	G	0
855	NA	NA	NA	NA	C	0	G	0
856	NA	NA	NA	NA	U	0	A	2.335475395
857	857	857	C	T	C	0	G	0
858	NA	NA	NA	NA	U	0	A	28.32134757
859	NA	NA	NA	NA	U	0	A	7.39371056
860	860	860	G	A	G	0	C	0
861	NA	NA	NA	NA	A	2.768822784	U	0
862	862	862	G	T	G	0	C	0
863	NA	NA	NA	NA	U	0	A	3.732260763
864	NA	NA	NA	NA	G	0	C	0
865	NA	NA	NA	NA	C	0	G	0
866	NA	NA	NA	NA	A	2.91462006	U	0
867	867	867	T	C	U	0	A	25.34581
868	NA	NA	NA	NA	U	0	A	68.15897088
869	NA	NA	NA	NA	A	115.258917	U	0
870	870	870	A	G	A	21.24801158	U	0
871	NA	NA	NA	NA	A	26.2649264	U	0
872	872	872	G	C	G	0	C	0
872	872	872	G	T	G	0	C	0
873	873	873	A	G	A	1.040852786	U	0
874	874	874	C	A	C	0	G	0
875	875	875	C	A	C	0	G	0
875	875	875	C	T	C	0	G	0
876	NA	NA	NA	NA	U	0	A	44.62633375
877	NA	NA	NA	NA	U	0	A	0.967869302
878	878	878	C	A	C	0	G	0
879	NA	NA	NA	NA	U	0	A	65.76517853
880	NA	NA	NA	NA	A	41.37842966	U	0
881	881	881	G	A	G	0	C	0
882	NA	NA	NA	NA	C	0	G	0
883	NA	NA	NA	NA	A	7.93851597	U	0
884	884	884	C	T	C	0	G	0
885	885	885	G	T	G	0	C	0
886	NA	NA	NA	NA	U	0	A	8.891137886
887	NA	NA	NA	NA	G	0	C	0
888	888	888	C	T	C	0	G	0
889	NA	NA	NA	NA	U	0	A	8.836175571
890	NA	NA	NA	NA	G	0	C	0
891	NA	NA	NA	NA	G	0	C	0
892	NA	NA	NA	NA	U	0	A	63.82829376
893	NA	NA	NA	NA	A	45.26607654	U	0
894	NA	NA	NA	NA	A	39.28228955	U	0
895	NA	NA	NA	NA	A	22.62523914	U	0
896	NA	NA	NA	NA	G	0	C	0
897	897	897	C	T	C	0	G	0
898	NA	NA	NA	NA	U	0	A	17.8164063
899	NA	NA	NA	NA	U	0	A	2.809943136
900	900	900	C	T	C	0	G	0
901	NA	NA	NA	NA	A	6.9179152	U	0
902	NA	NA	NA	NA	U	0	A	2.768889057
903	NA	NA	NA	NA	G	0	C	0
904	NA	NA	NA	NA	C	0	G	0
905	NA	NA	NA	NA	A	3.329403	U	0
906	906	906	C	T	C	0	G	0
907	NA	NA	NA	NA	U	0	A	26.78797107
908	NA	NA	NA	NA	U	0	A	26.56681073
909	NA	NA	NA	NA	U	0	A	5.173044924
910	910	910	G	T	G	0	C	0
911	NA	NA	NA	NA	U	0	A	1.265478818
912	NA	NA	NA	NA	C	0	G	0
913	NA	NA	NA	NA	C	0	G	0
914	914	914	G	A	G	0	C	0
915	915	915	A	G	A	1.160490114	U	0
916	NA	NA	NA	NA	A	24.7753584	U	0
917	NA	NA	NA	NA	C	0	G	0
918	918	918	A	T	A	6.596420739	U	0
919	NA	NA	NA	NA	A	21.81821205	U	0
920	NA	NA	NA	NA	C	0	G	0
921	921	921	T	A	U	0	A	6.26607234
922	NA	NA	NA	NA	G	0	C	0
923	NA	NA	NA	NA	G	0	C	0
924	NA	NA	NA	NA	A	1.086624	U	0
925	NA	NA	NA	NA	C	0	G	0
926	NA	NA	NA	NA	U	0	A	20.26967146
927	NA	NA	NA	NA	U	0	A	38.67615592
928	NA	NA	NA	NA	U	0	A	55.67591751
929	929	929	A	G	A	54.079872	U	0
930	NA	NA	NA	NA	U	0	A	10.60307713
931	NA	NA	NA	NA	U	0	A	12.80422744
932	932	932	G	A	G	0	C	0
933	NA	NA	NA	NA	A	1.09463256	U	0
934	934	934	C	A	C	0	G	0
935	NA	NA	NA	NA	A	7.502560957	U	0
936	936	936	C	A	C	0	G	0
936	936	936	C	T	C	0	G	0
937	NA	NA	NA	NA	U	0	A	117.66546
938	NA	NA	NA	NA	A	56.27349875	U	0
939	939	939	A	G	A	45.73115169	U	0
940	NA	NA	NA	NA	G	0	C	0
941	941	941	A	G	A	2.293770477	U	0
942	942	942	G	A	G	0	C	0
943	NA	NA	NA	NA	G	0	C	0
944	944	944	G	A	G	0	C	0
945	945	945	G	T	G	0	C	0
946	NA	NA	NA	NA	U	0	A	3.06815988
947	NA	NA	NA	NA	G	0	C	0
948	NA	NA	NA	NA	U	0	A	29.15472112
949	NA	NA	NA	NA	A	18.401196	U	0
950	NA	NA	NA	NA	U	0	A	45.28369359
951	951	951	A	G	A	31.02275817	U	0
952	NA	NA	NA	NA	C	0	G	0
953	953	953	T	C	U	0	A	10.97219028
954	NA	NA	NA	NA	G	0	C	0
955	NA	NA	NA	NA	C	0	G	0
956	956	956	T	A	U	0	A	9.856684264
957	957	957	G	A	G	0	C	0
958	NA	NA	NA	NA	C	0	G	0
959	959	959	C	A	C	0	G	0
959	959	959	C	T	C	0	G	0
960	960	960	G	A	G	0	C	0
961	NA	NA	NA	NA	U	0	A	6.815605961
962	NA	NA	NA	NA	G	0	C	0
963	NA	NA	NA	NA	A	2.263003142	U	0
964	NA	NA	NA	NA	A	16.94169061	U	0
965	NA	NA	NA	NA	C	0	G	0
966	NA	NA	NA	NA	A	4.333546026	U	0
967	NA	NA	NA	NA	U	0	A	6.471495
968	968	968	G	A	G	0	C	0
969	969	969	A	G	A	3.714722726	U	0
970	NA	NA	NA	NA	G	0	C	0
971	NA	NA	NA	NA	C	0	G	0
972	NA	NA	NA	NA	A	4.485600272	U	0
973	NA	NA	NA	NA	U	0	A	5.2345
974	NA	NA	NA	NA	G	0	C	0
975	975	975	A	C	A	2.864429568	U	0
976	NA	NA	NA	NA	A	14.6193047	U	0
977	NA	NA	NA	NA	A	19.28792174	U	0
978	NA	NA	NA	NA	U	0	A	13.69184107
979	NA	NA	NA	NA	U	0	A	5.24686734
980	980	980	G	T	G	0	C	0
981	NA	NA	NA	NA	C	0	G	0
982	NA	NA	NA	NA	U	0	A	24.34103667
983	NA	NA	NA	NA	U	0	A	7.583752185
984	NA	NA	NA	NA	G	0	C	0
985	NA	NA	NA	NA	G	0	C	0
986	986	986	T	C	U	0	A	29.25273499
987	987	987	A	G	A	50.27524009	U	0
988	NA	NA	NA	NA	C	0	G	0
989	NA	NA	NA	NA	A	4.407862086	U	0
990	990	990	C	T	C	0	G	0
991	NA	NA	NA	NA	G	0	C	0
992	NA	NA	NA	NA	G	0	C	0
993	NA	NA	NA	NA	A	0.757177235	U	0
994	NA	NA	NA	NA	A	30.09649658	U	0
995	NA	NA	NA	NA	C	0	G	0
996	NA	NA	NA	NA	G	0	C	0
997	NA	NA	NA	NA	U	0	A	33.16756766
998	998	998	T	G	U	0	A	1.105226694
999	999	999	C	T	C	0	G	0
1000	NA	NA	NA	NA	U	0	A	10.52007341
1001	1001	1001	G	A	G	0	C	0
1002	NA	NA	NA	NA	A	2.086515288	U	0
1003	NA	NA	NA	NA	A	21.16637518	U	0
1004	NA	NA	NA	NA	A	26.52231825	U	0
1005	NA	NA	NA	NA	A	36.23846543	U	0
1006	NA	NA	NA	NA	G	0	C	0
1007	NA	NA	NA	NA	A	1.779645846	U	0
1008	NA	NA	NA	NA	G	0	C	0
1009	NA	NA	NA	NA	C	0	G	0
1010	NA	NA	NA	NA	U	0	A	67.50201744
1011	NA	NA	NA	NA	A	24.28286072	U	0
1012	NA	NA	NA	NA	U	0	A	3.664295232
1013	NA	NA	NA	NA	G	0	C	0
1014	NA	NA	NA	NA	A	3.057912	U	0
1015	NA	NA	NA	NA	A	8.98906008	U	0
1016	NA	NA	NA	NA	U	0	A	20.78623218
1017	NA	NA	NA	NA	U	0	A	5.31346816
1018	1018	1018	G	T	G	0	C	0
1019	NA	NA	NA	NA	C	0	G	0
1020	NA	NA	NA	NA	A	7.007510004	U	0
1021	NA	NA	NA	NA	G	0	C	0
1022	NA	NA	NA	NA	A	1.073423823	U	0
1023	NA	NA	NA	NA	C	0	G	0
1024	NA	NA	NA	NA	A	4.564974721	U	0
1025	NA	NA	NA	NA	C	0	G	0
1026	NA	NA	NA	NA	C	0	G	0
1027	NA	NA	NA	NA	U	0	A	54.78740667
1028	NA	NA	NA	NA	U	0	A	23.13812551
1029	NA	NA	NA	NA	U	0	A	16.9766629
1030	NA	NA	NA	NA	U	0	A	7.47023992
1031	NA	NA	NA	NA	G	0	C	0
1032	NA	NA	NA	NA	A	1.57872	U	0
1033	NA	NA	NA	NA	A	22.088066	U	0
1034	NA	NA	NA	NA	A	20.9431094	U	0
1035	NA	NA	NA	NA	U	0	A	24.752
1036	NA	NA	NA	NA	U	0	A	44.6732
1037	NA	NA	NA	NA	A	66.58093728	U	0
1038	NA	NA	NA	NA	A	26.580554	U	0
1039	NA	NA	NA	NA	A	13.878018	U	0
1040	NA	NA	NA	NA	U	0	A	17.48186874
1041	NA	NA	NA	NA	U	0	A	6.4618554
1042	NA	NA	NA	NA	G	0	C	0
1043	NA	NA	NA	NA	G	0	C	0
1044	1044	1044	C	T	C	0	G	0
1045	NA	NA	NA	NA	A	6.770127356	U	0
1046	NA	NA	NA	NA	A	23.0155348	U	0
1047	NA	NA	NA	NA	A	32.79021608	U	0
1048	NA	NA	NA	NA	G	0	C	0
1049	1049	1049	A	G	A	1.035030934	U	0
1050	NA	NA	NA	NA	A	21.53024874	U	0
1051	NA	NA	NA	NA	A	15.57471762	U	0
1052	NA	NA	NA	NA	U	0	A	19.046664
1053	NA	NA	NA	NA	U	0	A	15.6930774
1054	NA	NA	NA	NA	U	0	A	11.2168056
1055	NA	NA	NA	NA	G	0	C	0
1056	1056	1056	A	C	A	1.60340544	U	0
1057	NA	NA	NA	NA	C	0	G	0
1058	NA	NA	NA	NA	A	6.42954186	U	0
1059	1059	1059	C	T	C	0	G	0
1060	NA	NA	NA	NA	C	0	G	0
1061	NA	NA	NA	NA	U	0	A	29.1363765
1062	NA	NA	NA	NA	U	0	A	1.07642106
1063	NA	NA	NA	NA	C	0	G	0
1064	NA	NA	NA	NA	A	9.50293344	U	0
1065	NA	NA	NA	NA	A	12.2589159	U	0
1066	NA	NA	NA	NA	U	0	A	5.100592291
1067	1067	1067	G	A	G	0	C	0
1068	1068	1068	G	A	G	0	C	0
1069	NA	NA	NA	NA	G	0	C	0
1070	NA	NA	NA	NA	G	0	C	0
1071	NA	NA	NA	NA	A	1.122534013	U	0
1072	NA	NA	NA	NA	A	16.53991139	U	0
1073	NA	NA	NA	NA	U	0	A	4.177306879
1074	1074	1074	G	T	G	0	C	0
1075	NA	NA	NA	NA	U	0	A	0.892584
1076	1076	1076	C	T	C	0	G	0
1077	1077	1077	C	A	C	0	G	0
1077	1077	1077	C	T	C	0	G	0
1078	NA	NA	NA	NA	A	3.518414328	U	0
1079	1079	1079	A	C	A	24.351327	U	0
1080	NA	NA	NA	NA	A	20.511792	U	0
1081	NA	NA	NA	NA	U	0	A	27.07556544
1082	NA	NA	NA	NA	U	0	A	18.59430573
1083	NA	NA	NA	NA	U	0	A	26.88386501
1084	NA	NA	NA	NA	U	0	A	2.748369178
1085	1085	1085	G	T	G	0	C	0
1086	NA	NA	NA	NA	U	0	A	40.9711422
1087	NA	NA	NA	NA	A	25.168	U	0
1088	NA	NA	NA	NA	U	0	A	17.89294554
1089	NA	NA	NA	NA	U	0	A	22.15825813
1090	NA	NA	NA	NA	U	0	A	1.069363832
1091	1091	1091	C	T	C	0	G	0
1092	NA	NA	NA	NA	C	0	G	0
1093	NA	NA	NA	NA	C	0	G	0
1094	NA	NA	NA	NA	U	0	A	52.85001582
1095	NA	NA	NA	NA	U	0	A	43.41564942
1096	NA	NA	NA	NA	A	87.5242368	U	0
1097	1097	1097	A	C	A	39.6428032	U	0
1098	1098	1098	A	G	A	13.403208	U	0
1099	NA	NA	NA	NA	U	0	A	22.705914
1100	NA	NA	NA	NA	U	0	A	0.670098
1101	1101	1101	C	T	C	0	G	0
1102	NA	NA	NA	NA	C	0	G	0
1103	1103	1103	A	G	A	2.5169912	U	0
1103	1103	1103	A	T	A	2.5169912	U	0
1104	1104	1104	T	A	U	0	A	64.65103841
1105	1105	1105	A	G	A	60.78843651	U	0
1106	NA	NA	NA	NA	A	40.81544329	U	0
1107	NA	NA	NA	NA	U	0	A	1.19616
1108	NA	NA	NA	NA	C	0	G	0
1109	NA	NA	NA	NA	A	8.388500708	U	0
1110	NA	NA	NA	NA	A	16.67255702	U	0
1111	NA	NA	NA	NA	G	0	C	0
1112	1112	1112	A	G	A	1.623665192	U	0
1113	1113	1113	C	T	C	0	G	0
1114	NA	NA	NA	NA	U	0	A	71.52617617
1115	1115	1115	A	G	A	36.84414017	U	0
1116	1116	1116	T	G	U	0	A	11.199804
1117	NA	NA	NA	NA	U	0	A	1.46156868
1118	NA	NA	NA	NA	C	0	G	0
1119	NA	NA	NA	NA	A	5.941149786	U	0
1120	NA	NA	NA	NA	A	17.52607576	U	0
1121	1121	1121	C	T	C	0	G	0
1122	NA	NA	NA	NA	C	0	G	0
1123	NA	NA	NA	NA	A	4.913743733	U	0
1124	1124	1124	A	G	A	22.75260363	U	0
1125	1125	1125	G	A	G	0	C	0
1126	1126	1126	G	T	G	0	C	0
1127	NA	NA	NA	NA	G	0	C	0
1128	NA	NA	NA	NA	U	0	A	15.8539059
1129	NA	NA	NA	NA	U	0	A	7.3750248
1130	NA	NA	NA	NA	G	0	C	0
1131	NA	NA	NA	NA	A	1.344643186	U	0
1132	NA	NA	NA	NA	A	18.89854927	U	0
1133	NA	NA	NA	NA	A	28.45121413	U	0
1134	1134	1134	A	C	A	39.3482593	U	0
1135	NA	NA	NA	NA	G	0	C	0
1136	NA	NA	NA	NA	A	1.086989487	U	0
1137	NA	NA	NA	NA	A	19.39186444	U	0
1138	NA	NA	NA	NA	A	18.01638479	U	0
1139	NA	NA	NA	NA	A	24.67569127	U	0
1140	1140	1140	A	C	A	29.9121265	U	0
1141	1141	1141	G	T	G	0	C	0
1142	1142	1142	C	T	C	0	G	0
1143	NA	NA	NA	NA	U	0	A	17.16853698
1144	NA	NA	NA	NA	U	0	A	13.58139182
1145	1145	1145	G	A	G	0	C	0
1146	NA	NA	NA	NA	A	1.23492096	U	0
1147	NA	NA	NA	NA	U	0	A	3.032452941
1148	1148	1148	G	A	G	0	C	0
1148	1148	1148	G	T	G	0	C	0
1149	1149	1149	G	A	G	0	C	0
1149	1149	1149	G	T	G	0	C	0
1150	NA	NA	NA	NA	C	0	G	0
1151	NA	NA	NA	NA	U	0	A	20.69845297
1152	NA	NA	NA	NA	U	0	A	57.95976042
1153	NA	NA	NA	NA	U	0	A	48.25246184
1154	NA	NA	NA	NA	A	47.892768	U	0
1155	1155	1155	T	C	U	0	A	2.846792557
1156	NA	NA	NA	NA	G	0	C	0
1157	NA	NA	NA	NA	G	0	C	0
1158	NA	NA	NA	NA	G	0	C	0
1159	NA	NA	NA	NA	U	0	A	34.58549556
1160	NA	NA	NA	NA	A	53.97708049	U	0
1161	1161	1161	G	A	G	0	C	0
1162	NA	NA	NA	NA	A	0.885002976	U	0
1163	1163	1163	A	T	A	22.160061	U	0
1164	NA	NA	NA	NA	U	0	A	16.787925
1165	NA	NA	NA	NA	U	0	A	0.671560032
1166	NA	NA	NA	NA	C	0	G	0
1167	1167	1167	G	C	G	0	C	0
1167	1167	1167	G	T	G	0	C	0
1168	NA	NA	NA	NA	A	0.62964	U	0
1169	1169	1169	T	C	U	0	A	0.647523723
1170	1170	1170	C	T	C	0	G	0
1171	NA	NA	NA	NA	U	0	A	7.032007136
1172	NA	NA	NA	NA	G	0	C	0
1173	NA	NA	NA	NA	U	0	A	0.720749863
1174	NA	NA	NA	NA	C	0	G	0
1175	NA	NA	NA	NA	U	0	A	70.45911159
1176	NA	NA	NA	NA	A	20.46896676	U	0
1177	NA	NA	NA	NA	U	0	A	0.746302234
1178	1178	1178	C	T	C	0	G	0
1179	NA	NA	NA	NA	C	0	G	0
1180	NA	NA	NA	NA	A	5.11369122	U	0
1181	1181	1181	G	T	G	0	C	0
1182	NA	NA	NA	NA	U	0	A	31.2306593
1183	NA	NA	NA	NA	U	0	A	4.328665556
1184	NA	NA	NA	NA	G	0	C	0
1185	1185	1185	C	T	C	0	G	0
1186	NA	NA	NA	NA	G	0	C	0
1187	NA	NA	NA	NA	U	0	A	2.402505475
1188	1188	1188	C	T	C	0	G	0
1189	NA	NA	NA	NA	A	13.26768675	U	0
1190	1190	1190	C	T	C	0	G	0
1191	1191	1191	C	A	C	0	G	0
1191	1191	1191	C	T	C	0	G	0
1192	NA	NA	NA	NA	A	8.071485118	U	0
1193	1193	1193	A	G	A	18.97343384	U	0
1194	NA	NA	NA	NA	A	20.46440976	U	0
1195	NA	NA	NA	NA	U	0	A	4.5298
1196	NA	NA	NA	NA	G	0	C	0
1197	NA	NA	NA	NA	A	1.909004423	U	0
1198	NA	NA	NA	NA	A	9.897538805	U	0
1199	NA	NA	NA	NA	U	0	A	3.57599
1200	NA	NA	NA	NA	G	0	C	0
1201	NA	NA	NA	NA	C	0	G	0
1202	1202	1202	A	G	A	3.267632382	U	0
1203	NA	NA	NA	NA	A	25.76333137	U	0
1204	NA	NA	NA	NA	C	0	G	0
1205	NA	NA	NA	NA	C	0	G	0
1206	NA	NA	NA	NA	A	5.11674503	U	0
1207	NA	NA	NA	NA	A	16.07918122	U	0
1208	NA	NA	NA	NA	A	21.43482264	U	0
1209	1209	1209	T	C	U	0	A	4.2711867
1210	1210	1210	G	T	G	0	C	0
1211	1211	1211	T	G	U	0	A	4.502684617
1212	NA	NA	NA	NA	G	0	C	0
1213	NA	NA	NA	NA	C	0	G	0
1214	1214	1214	C	T	C	0	G	0
1215	NA	NA	NA	NA	U	0	A	45.23535144
1216	NA	NA	NA	NA	U	0	A	17.19949031
1217	NA	NA	NA	NA	U	0	A	1.405076587
1218	1218	1218	C	T	C	0	G	0
1219	NA	NA	NA	NA	A	7.763184	U	0
1220	NA	NA	NA	NA	A	17.615451	U	0
1221	1221	1221	C	T	C	0	G	0
1222	NA	NA	NA	NA	U	0	A	2.35583964
1223	1223	1223	C	T	C	0	G	0
1224	NA	NA	NA	NA	U	0	A	3.967936036
1225	NA	NA	NA	NA	C	0	G	0
1226	1226	1226	A	C	A	7.8119127	U	0
1227	NA	NA	NA	NA	U	0	A	6.0416048
1228	NA	NA	NA	NA	G	0	C	0
1229	NA	NA	NA	NA	A	3.253618368	U	0
1230	1230	1230	A	G	A	18.41028651	U	0
1231	NA	NA	NA	NA	G	0	C	0
1232	NA	NA	NA	NA	U	0	A	6.82318728
1233	NA	NA	NA	NA	G	0	C	0
1234	NA	NA	NA	NA	U	0	A	10.50245981
1235	NA	NA	NA	NA	G	0	C	0
1236	NA	NA	NA	NA	A	1.412964	U	0
1237	NA	NA	NA	NA	U	0	A	1.14979513
1238	1238	1238	C	T	C	0	G	0
1239	1239	1239	A	G	A	7.6023036	U	0
1240	NA	NA	NA	NA	U	0	A	19.35082457
1241	NA	NA	NA	NA	U	0	A	7.844325994
1242	NA	NA	NA	NA	G	0	C	0
1243	NA	NA	NA	NA	U	0	A	6.713238385
1244	NA	NA	NA	NA	G	0	C	0
1245	1245	1245	G	A	G	0	C	0
1246	NA	NA	NA	NA	U	0	A	7.10249904
1247	NA	NA	NA	NA	G	0	C	0
1248	NA	NA	NA	NA	A	1.918073758	U	0
1249	NA	NA	NA	NA	A	14.6567421	U	0
1250	NA	NA	NA	NA	A	30.48736018	U	0
1251	1251	1251	C	T	C	0	G	0
1252	NA	NA	NA	NA	U	0	A	19.796007
1253	NA	NA	NA	NA	U	0	A	2.95783488
1254	NA	NA	NA	NA	C	0	G	0
1255	NA	NA	NA	NA	A	5.96878464	U	0
1256	NA	NA	NA	NA	U	0	A	4.508341618
1257	NA	NA	NA	NA	G	0	C	0
1258	NA	NA	NA	NA	G	0	C	0
1259	NA	NA	NA	NA	C	0	G	0
1260	1260	1260	A	T	A	9.602664133	U	0
1261	NA	NA	NA	NA	G	0	C	0
1262	1262	1262	A	G	A	1.147692904	U	0
1263	1263	1263	C	T	C	0	G	0
1264	NA	NA	NA	NA	G	0	C	0
1265	1265	1265	G	A	G	0	C	0
1266	NA	NA	NA	NA	G	0	C	0
1267	NA	NA	NA	NA	C	0	G	0
1268	1268	1268	G	A	G	0	C	0
1269	1269	1269	A	G	A	0.8133804	U	0
1270	NA	NA	NA	NA	U	0	A	21.42612564
1271	NA	NA	NA	NA	U	0	A	19.43104949
1272	NA	NA	NA	NA	U	0	A	19.85104592
1273	NA	NA	NA	NA	U	0	A	6.270926856
1274	1274	1274	G	T	G	0	C	0
1275	NA	NA	NA	NA	U	0	A	33.80291342
1276	NA	NA	NA	NA	U	0	A	66.60721267
1277	NA	NA	NA	NA	A	82.30195734	U	0
1278	1278	1278	A	G	A	27.79155179	U	0
1279	NA	NA	NA	NA	A	29.15275066	U	0
1280	NA	NA	NA	NA	G	0	C	0
1281	1281	1281	C	T	C	0	G	0
1282	NA	NA	NA	NA	C	0	G	0
1283	1283	1283	A	G	A	5.187875755	U	0
1284	1284	1284	C	T	C	0	G	0
1285	NA	NA	NA	NA	U	0	A	45.25258796
1286	NA	NA	NA	NA	U	0	A	6.435418275
1287	NA	NA	NA	NA	G	0	C	0
1288	NA	NA	NA	NA	C	0	G	0
1289	NA	NA	NA	NA	G	0	C	0
1290	NA	NA	NA	NA	A	1.3369356	U	0
1291	NA	NA	NA	NA	A	15.374205	U	0
1292	NA	NA	NA	NA	U	0	A	25.72178717
1293	NA	NA	NA	NA	U	0	A	19.33807796
1294	NA	NA	NA	NA	U	0	A	30.10992881
1295	NA	NA	NA	NA	U	0	A	5.852865066
1296	NA	NA	NA	NA	G	0	C	0
1297	NA	NA	NA	NA	U	0	A	6.417980215
1298	NA	NA	NA	NA	G	0	C	0
1299	1299	1299	G	T	G	0	C	0
1300	NA	NA	NA	NA	C	0	G	0
1301	NA	NA	NA	NA	A	7.564675595	U	0
1302	1302	1302	C	T	C	0	G	0
1303	NA	NA	NA	NA	U	0	A	16.13086488
1304	NA	NA	NA	NA	G	0	C	0
1305	1305	1305	A	T	A	2.005999409	U	0
1306	1306	1306	G	T	G	0	C	0
1307	NA	NA	NA	NA	A	1.4378364	U	0
1308	1308	1308	A	G	A	20.2939506	U	0
1309	NA	NA	NA	NA	U	0	A	17.398395
1310	NA	NA	NA	NA	U	0	A	16.3208005
1311	NA	NA	NA	NA	U	0	A	7.963931976
1312	NA	NA	NA	NA	G	0	C	0
1313	NA	NA	NA	NA	A	1.8525528	U	0
1314	1314	1314	C	T	C	0	G	0
1315	NA	NA	NA	NA	U	0	A	117.6673344
1316	NA	NA	NA	NA	A	47.45168447	U	0
1317	1317	1317	A	G	A	32.54623313	U	0
1318	NA	NA	NA	NA	A	29.14875151	U	0
1319	1319	1319	G	A	G	0	C	0
1320	NA	NA	NA	NA	A	0.993967207	U	0
1321	1321	1321	A	C	A	33.51266025	U	0
1322	1322	1322	G	T	G	0	C	0
1323	NA	NA	NA	NA	G	0	C	0
1324	NA	NA	NA	NA	U	0	A	6.2039439
1325	NA	NA	NA	NA	G	0	C	0
1326	1326	1326	C	T	C	0	G	0
1327	NA	NA	NA	NA	C	0	G	0
1328	NA	NA	NA	NA	A	6.148396669	U	0
1329	1329	1329	C	T	C	0	G	0
1330	NA	NA	NA	NA	U	0	A	60.65183801
1331	1331	1331	A	G	A	68.41819354	U	0
1332	NA	NA	NA	NA	C	0	G	0
1333	NA	NA	NA	NA	U	0	A	47.72524418
1334	1334	1334	T	A	U	0	A	8.013021176
1335	NA	NA	NA	NA	G	0	C	0
1336	NA	NA	NA	NA	U	0	A	4.681284981
1337	NA	NA	NA	NA	G	0	C	0
1338	NA	NA	NA	NA	G	0	C	0
1339	NA	NA	NA	NA	U	0	A	30.41836247
1340	NA	NA	NA	NA	U	0	A	40.15807521
1341	NA	NA	NA	NA	A	97.60871736	U	0
1342	1342	1342	C	A	C	0	G	0
1343	NA	NA	NA	NA	U	0	A	68.08715094
1344	1344	1344	T	C	U	0	A	49.61278462
1345	NA	NA	NA	NA	A	55.12664758	U	0
1346	1346	1346	C	A	C	0	G	0
1346	1346	1346	C	T	C	0	G	0
1347	1347	1347	C	A	C	0	G	0
1347	1347	1347	C	T	C	0	G	0
1348	NA	NA	NA	NA	C	0	G	0
1349	NA	NA	NA	NA	C	0	G	0
1350	1350	1350	A	T	A	5.442137693	U	0
1351	NA	NA	NA	NA	A	27.60076807	U	0
1352	NA	NA	NA	NA	A	28.36977747	U	0
1353	NA	NA	NA	NA	A	22.21427074	U	0
1354	NA	NA	NA	NA	U	0	A	5.787936
1355	1355	1355	G	T	G	0	C	0
1356	NA	NA	NA	NA	C	0	G	0
1357	NA	NA	NA	NA	U	0	A	10.23406111
1358	NA	NA	NA	NA	G	0	C	0
1359	NA	NA	NA	NA	U	0	A	18.97787754
1360	NA	NA	NA	NA	U	0	A	6.748062596
1361	NA	NA	NA	NA	G	0	C	0
1362	NA	NA	NA	NA	U	0	A	29.79239827
1363	NA	NA	NA	NA	U	0	A	59.4707256
1364	NA	NA	NA	NA	A	75.73277712	U	0
1365	NA	NA	NA	NA	A	27.2408136	U	0
1366	NA	NA	NA	NA	A	19.39938	U	0
1367	1367	1367	A	C	A	25.9327656	U	0
1368	1368	1368	T	C	U	0	A	9.63186
1368	1368	1368	T	G	U	0	A	9.63186
1369	NA	NA	NA	NA	U	0	A	39.1459068
1370	NA	NA	NA	NA	U	0	A	59.86657797
1371	NA	NA	NA	NA	A	29.0532	U	0
1372	NA	NA	NA	NA	U	0	A	17.17698495
1373	NA	NA	NA	NA	U	0	A	6.349616386
1374	NA	NA	NA	NA	G	0	C	0
1375	NA	NA	NA	NA	U	0	A	0.889727731
1376	1376	1376	C	G	C	0	G	0
1376	1376	1376	C	T	C	0	G	0
1377	1377	1377	C	T	C	0	G	0
1378	NA	NA	NA	NA	A	4.562839949	U	0
1379	NA	NA	NA	NA	G	0	C	0
1380	1380	1380	C	T	C	0	G	0
1381	NA	NA	NA	NA	A	5.718480768	U	0
1382	NA	NA	NA	NA	U	0	A	4.38598755
1383	NA	NA	NA	NA	G	0	C	0
1384	NA	NA	NA	NA	U	0	A	2.62419696
1385	1385	1385	C	T	C	0	G	0
1386	NA	NA	NA	NA	A	10.26220054	U	0
1387	NA	NA	NA	NA	C	0	G	0
1388	NA	NA	NA	NA	A	6.63752232	U	0
1389	NA	NA	NA	NA	A	25.65614943	U	0
1390	NA	NA	NA	NA	U	0	A	13.634544
1391	1391	1391	T	G	U	0	A	2.54826
1392	1392	1392	C	T	C	0	G	0
1393	NA	NA	NA	NA	A	7.900170511	U	0
1394	NA	NA	NA	NA	G	0	C	0
1395	NA	NA	NA	NA	A	1.480237902	U	0
1396	NA	NA	NA	NA	A	49.52619679	U	0
1397	1397	1397	G	A	G	0	C	0
1398	NA	NA	NA	NA	U	0	A	48.1296816
1399	NA	NA	NA	NA	A	52.13330811	U	0
1400	NA	NA	NA	NA	G	0	C	0
1401	1401	1401	G	A	G	0	C	0
1402	NA	NA	NA	NA	A	1.55600676	U	0
1403	1403	1403	C	T	C	0	G	0
1404	1404	1404	C	T	C	0	G	0
1405	NA	NA	NA	NA	U	0	A	14.33565572
1406	1406	1406	G	T	G	0	C	0
1407	NA	NA	NA	NA	A	3.095602272	U	0
1408	1408	1408	G	T	G	0	C	0
1409	NA	NA	NA	NA	C	0	G	0
1410	NA	NA	NA	NA	A	3.846765622	U	0
1411	NA	NA	NA	NA	U	0	A	29.66265522
1412	1412	1412	A	G	A	59.60514681	U	0
1413	1413	1413	G	T	G	0	C	0
1414	NA	NA	NA	NA	U	0	A	1.623665192
1415	1415	1415	C	T	C	0	G	0
1416	NA	NA	NA	NA	U	0	A	30.03173687
1417	NA	NA	NA	NA	U	0	A	6.604029874
1418	NA	NA	NA	NA	G	0	C	0
1419	1419	1419	C	T	C	0	G	0
1420	NA	NA	NA	NA	C	0	G	0
1421	1421	1421	G	A	G	0	C	0
1422	NA	NA	NA	NA	A	0.988711351	U	0
1423	1423	1423	A	C	A	17.99020904	U	0
1424	NA	NA	NA	NA	U	0	A	37.17483
1425	NA	NA	NA	NA	A	41.62091755	U	0
1426	NA	NA	NA	NA	C	0	G	0
1427	1427	1427	C	T	C	0	G	0
1428	NA	NA	NA	NA	A	4.077525744	U	0
1429	NA	NA	NA	NA	U	0	A	70.5329856
1430	1430	1430	A	G	A	59.50867995	U	0
1431	NA	NA	NA	NA	A	43.08296792	U	0
1432	NA	NA	NA	NA	U	0	A	3.66502
1433	NA	NA	NA	NA	G	0	C	0
1434	NA	NA	NA	NA	A	1.87505604	U	0
1435	NA	NA	NA	NA	A	9.200961	U	0
1436	NA	NA	NA	NA	U	0	A	1.159347168
1437	1437	1437	C	T	C	0	G	0
1438	NA	NA	NA	NA	U	0	A	6.287050914
1439	1439	1439	G	T	G	0	C	0
1440	1440	1440	G	A	G	0	C	0
1441	NA	NA	NA	NA	C	0	G	0
1442	NA	NA	NA	NA	U	0	A	27.1069436
1443	NA	NA	NA	NA	U	0	A	7.7847484
1444	NA	NA	NA	NA	G	0	C	0
1445	NA	NA	NA	NA	A	1.63661482	U	0
1446	NA	NA	NA	NA	A	17.01454955	U	0
1447	NA	NA	NA	NA	A	28.77089069	U	0
1448	NA	NA	NA	NA	A	22.51313267	U	0
1449	NA	NA	NA	NA	C	0	G	0
1450	NA	NA	NA	NA	C	0	G	0
1451	NA	NA	NA	NA	A	3.35892906	U	0
1452	NA	NA	NA	NA	U	0	A	13.30208025
1453	NA	NA	NA	NA	U	0	A	1.410269262
1454	NA	NA	NA	NA	C	0	G	0
1455	1455	1455	T	C	U	0	A	21.88211022
1455	1455	1455	T	G	U	0	A	21.88211022
1456	NA	NA	NA	NA	U	0	A	1.469954144
1457	1457	1457	C	T	C	0	G	0
1458	1458	1458	G	T	G	0	C	0
1459	NA	NA	NA	NA	U	0	A	97.57025087
1460	NA	NA	NA	NA	A	45.40298549	U	0
1461	1461	1461	A	G	A	73.73920851	U	0
1462	1462	1462	G	T	G	0	C	0
1463	1463	1463	G	A	G	0	C	0
1463	1463	1463	G	T	G	0	C	0
1464	NA	NA	NA	NA	G	0	C	0
1465	NA	NA	NA	NA	U	0	A	5.445297095
1466	1466	1466	G	A	G	0	C	0
1466	1466	1466	G	T	G	0	C	0
1467	1467	1467	G	A	G	0	C	0
1468	NA	NA	NA	NA	U	0	A	1.144873862
1469	1469	1469	C	T	C	0	G	0
1470	1470	1470	G	A	G	0	C	0
1470	1470	1470	G	T	G	0	C	0
1471	NA	NA	NA	NA	C	0	G	0
1472	NA	NA	NA	NA	A	5.63419395	U	0
1473	1473	1473	C	T	C	0	G	0
1474	NA	NA	NA	NA	U	0	A	93.74680182
1475	NA	NA	NA	NA	A	40.9239807	U	0
1476	NA	NA	NA	NA	U	0	A	13.80257736
1477	NA	NA	NA	NA	U	0	A	4.661064318
1478	1478	1478	G	A	G	0	C	0
1479	NA	NA	NA	NA	C	0	G	0
1480	NA	NA	NA	NA	C	0	G	0
1481	NA	NA	NA	NA	U	0	A	46.52779006
1482	NA	NA	NA	NA	U	0	A	22.3749733
1483	1483	1483	T	A	U	0	A	4.633630345
1484	NA	NA	NA	NA	G	0	C	0
1485	NA	NA	NA	NA	G	0	C	0
1486	NA	NA	NA	NA	A	1.2687345	U	0
1487	1487	1487	G	A	G	0	C	0
1488	NA	NA	NA	NA	G	0	C	0
1489	NA	NA	NA	NA	C	0	G	0
1490	1490	1490	T	A	U	0	A	5.770861941
1491	NA	NA	NA	NA	G	0	C	0
1492	NA	NA	NA	NA	U	0	A	4.144922516
1493	NA	NA	NA	NA	G	0	C	0
1494	1494	1494	T	C	U	0	A	7.063954465
1495	NA	NA	NA	NA	G	0	C	0
1496	NA	NA	NA	NA	U	0	A	27.96949908
1497	NA	NA	NA	NA	U	0	A	0.850420417
1498	NA	NA	NA	NA	C	0	G	0
1499	NA	NA	NA	NA	U	0	A	2.009841887
1500	NA	NA	NA	NA	C	0	G	0
1501	NA	NA	NA	NA	U	0	A	92.86292969
1502	NA	NA	NA	NA	U	0	A	31.97142428
1503	NA	NA	NA	NA	A	56.43	U	0
1504	NA	NA	NA	NA	U	0	A	5.402644676
1505	1505	1505	G	A	G	0	C	0
1506	NA	NA	NA	NA	U	0	A	19.29443712
1507	NA	NA	NA	NA	U	0	A	4.049913803
1508	1508	1508	G	A	G	0	C	0
1509	NA	NA	NA	NA	G	0	C	0
1510	NA	NA	NA	NA	U	0	A	22.4140983
1511	NA	NA	NA	NA	U	0	A	6.765379721
1512	NA	NA	NA	NA	G	0	C	0
1513	NA	NA	NA	NA	C	0	G	0
1514	1514	1514	C	A	C	0	G	0
1514	1514	1514	C	T	C	0	G	0
1515	1515	1515	A	G	A	3.847976147	U	0
1516	NA	NA	NA	NA	U	0	A	59.4305712
1517	1517	1517	A	G	A	51.25425015	U	0
1518	NA	NA	NA	NA	A	57.17390401	U	0
1519	NA	NA	NA	NA	C	0	G	0
1520	1520	1520	A	G	A	8.003320182	U	0
1521	NA	NA	NA	NA	A	28.7401309	U	0
1522	NA	NA	NA	NA	G	0	C	0
1523	NA	NA	NA	NA	U	0	A	6.278644449
1524	1524	1524	G	A	G	0	C	0
1525	NA	NA	NA	NA	U	0	A	4.277550386
1526	NA	NA	NA	NA	G	0	C	0
1527	NA	NA	NA	NA	C	0	G	0
1528	NA	NA	NA	NA	C	0	G	0
1529	NA	NA	NA	NA	U	0	A	103.2213158
1530	1530	1530	A	G	A	28.01929482	U	0
1531	NA	NA	NA	NA	U	0	A	17.95014987
1532	NA	NA	NA	NA	U	0	A	4.124912207
1533	NA	NA	NA	NA	G	0	C	0
1534	NA	NA	NA	NA	G	0	C	0
1535	1535	1535	G	A	G	0	C	0
1536	NA	NA	NA	NA	U	0	A	28.53792801
1537	NA	NA	NA	NA	U	0	A	0.730127455
1538	NA	NA	NA	NA	C	0	G	0
1539	NA	NA	NA	NA	C	0	G	0
1540	NA	NA	NA	NA	A	4.7221251	U	0
1541	1541	1541	C	T	C	0	G	0
1542	NA	NA	NA	NA	G	0	C	0
1543	NA	NA	NA	NA	U	0	A	7.93851597
1544	NA	NA	NA	NA	G	0	C	0
1545	1545	1545	C	T	C	0	G	0
1546	NA	NA	NA	NA	U	0	A	68.1254466
1547	1547	1547	A	G	A	63.56005752	U	0
1548	1548	1548	G	A	G	0	C	0
1549	NA	NA	NA	NA	C	0	G	0
1550	NA	NA	NA	NA	G	0	C	0
1551	1551	1551	C	T	C	0	G	0
1552	NA	NA	NA	NA	U	0	A	119.9246368
1553	NA	NA	NA	NA	A	43.9776944	U	0
1554	NA	NA	NA	NA	A	44.60845148	U	0
1555	1555	1555	C	A	C	0	G	0
1556	NA	NA	NA	NA	A	5.040589435	U	0
1557	NA	NA	NA	NA	U	0	A	21.234609
1558	1558	1558	A	G	A	48.64328073	U	0
1559	NA	NA	NA	NA	G	0	C	0
1560	NA	NA	NA	NA	G	0	C	0
1561	NA	NA	NA	NA	U	0	A	31.90139634
1562	NA	NA	NA	NA	U	0	A	4.0420809
1563	1563	1563	G	A	G	0	C	0
1563	1563	1563	G	T	G	0	C	0
1564	NA	NA	NA	NA	U	0	A	70.43974448
1565	NA	NA	NA	NA	A	34.9139934	U	0
1566	1566	1566	A	C	A	41.19496542	U	0
1567	NA	NA	NA	NA	C	0	G	0
1568	1568	1568	C	T	C	0	G	0
1569	NA	NA	NA	NA	A	3.646453388	U	0
1570	NA	NA	NA	NA	U	0	A	23.946384
1571	1571	1571	A	G	A	52.46384535	U	0
1572	1572	1572	C	T	C	0	G	0
1573	NA	NA	NA	NA	A	5.224648671	U	0
1574	NA	NA	NA	NA	G	0	C	0
1575	NA	NA	NA	NA	G	0	C	0
1576	NA	NA	NA	NA	U	0	A	8.729480834
1577	1577	1577	G	T	G	0	C	0
1578	NA	NA	NA	NA	U	0	A	19.38600394
1579	NA	NA	NA	NA	U	0	A	7.145584828
1580	1580	1580	G	A	G	0	C	0
1581	NA	NA	NA	NA	U	0	A	21.31646096
1582	NA	NA	NA	NA	U	0	A	4.653422085
1583	1583	1583	G	A	G	0	C	0
1584	1584	1584	G	A	G	0	C	0
1585	NA	NA	NA	NA	A	1.266175944	U	0
1586	NA	NA	NA	NA	G	0	C	0
1587	1587	1587	A	G	A	1.10518576	U	0
1588	NA	NA	NA	NA	A	37.33164458	U	0
1589	1589	1589	G	A	G	0	C	0
1590	NA	NA	NA	NA	G	0	C	0
1591	NA	NA	NA	NA	U	0	A	28.51247045
1592	1592	1592	T	A	U	0	A	1.08938115
1592	1592	1592	T	C	U	0	A	1.08938115
1593	1593	1593	C	T	C	0	G	0
1594	NA	NA	NA	NA	C	0	G	0
1595	1595	1595	G	A	G	0	C	0
1596	NA	NA	NA	NA	A	1.084759533	U	0
1597	NA	NA	NA	NA	A	41.65124484	U	0
1598	1598	1598	G	A	G	0	C	0
1598	1598	1598	G	C	G	0	C	0
1599	1599	1599	G	T	G	0	C	0
1600	NA	NA	NA	NA	U	0	A	1.46598984
1601	1601	1601	C	A	C	0	G	0
1602	NA	NA	NA	NA	U	0	A	32.71596095
1603	NA	NA	NA	NA	U	0	A	100.384972
1604	NA	NA	NA	NA	A	93.2153508	U	0
1605	NA	NA	NA	NA	A	23.43915392	U	0
1606	NA	NA	NA	NA	U	0	A	8.9540052
1607	NA	NA	NA	NA	G	0	C	0
1608	NA	NA	NA	NA	A	1.727758815	U	0
1609	NA	NA	NA	NA	C	0	G	0
1610	NA	NA	NA	NA	A	5.941858923	U	0
1611	NA	NA	NA	NA	A	23.52052103	U	0
1612	NA	NA	NA	NA	C	0	G	0
1613	1613	1613	C	A	C	0	G	0
1613	1613	1613	C	T	C	0	G	0
1614	NA	NA	NA	NA	U	0	A	30.46605477
1615	NA	NA	NA	NA	U	0	A	1.56794827
1616	1616	1616	C	T	C	0	G	0
1617	NA	NA	NA	NA	U	0	A	24.19930812
1618	NA	NA	NA	NA	U	0	A	8.27484086
1619	NA	NA	NA	NA	G	0	C	0
1620	1620	1620	A	G	A	2.086436352	U	0
1621	NA	NA	NA	NA	A	17.32602872	U	0
1622	1622	1622	A	G	A	17.42932548	U	0
1623	1623	1623	T	C	U	0	A	35.4717792
1624	NA	NA	NA	NA	A	41.89625216	U	0
1625	1625	1625	C	T	C	0	G	0
1626	NA	NA	NA	NA	U	0	A	1.251162
1627	NA	NA	NA	NA	C	0	G	0
1628	NA	NA	NA	NA	C	0	G	0
1629	1629	1629	A	C	A	4.756831465	U	0
1630	1630	1630	A	C	A	21.9327532	U	0
1631	NA	NA	NA	NA	A	29.6136831	U	0
1632	1632	1632	A	T	A	32.73611853	U	0
1633	1633	1633	A	T	A	33.55502468	U	0
1634	NA	NA	NA	NA	G	0	C	0
1635	1635	1635	A	C	A	1.619082243	U	0
1635	1635	1635	A	G	A	1.619082243	U	0
1636	1636	1636	G	T	G	0	C	0
1637	1637	1637	A	T	A	0.873451105	U	0
1638	NA	NA	NA	NA	A	26.06555015	U	0
1639	NA	NA	NA	NA	A	33.80747318	U	0
1640	NA	NA	NA	NA	G	0	C	0
1641	NA	NA	NA	NA	U	0	A	1.53468
1642	NA	NA	NA	NA	C	0	G	0
1643	1643	1643	A	G	A	6.933814688	U	0
1644	NA	NA	NA	NA	A	15.43514027	U	0
1645	NA	NA	NA	NA	C	0	G	0
1646	1646	1646	A	G	A	5.669573761	U	0
1647	NA	NA	NA	NA	U	0	A	0.8094
1648	NA	NA	NA	NA	C	0	G	0
1649	NA	NA	NA	NA	A	13.3932839	U	0
1650	NA	NA	NA	NA	A	8.2394648	U	0
1651	NA	NA	NA	NA	U	0	A	49.9373538
1652	NA	NA	NA	NA	A	42.31979136	U	0
1653	NA	NA	NA	NA	U	0	A	13.34793298
1654	NA	NA	NA	NA	U	0	A	7.634171825
1655	NA	NA	NA	NA	G	0	C	0
1656	1656	1656	T	C	U	0	A	14.55258393
1657	NA	NA	NA	NA	U	0	A	7.538543778
1658	1658	1658	G	A	G	0	C	0
1658	1658	1658	G	T	G	0	C	0
1659	NA	NA	NA	NA	G	0	C	0
1660	NA	NA	NA	NA	U	0	A	8.410765705
1661	NA	NA	NA	NA	G	0	C	0
1662	NA	NA	NA	NA	A	2.2559796	U	0
1663	NA	NA	NA	NA	C	0	G	0
1664	NA	NA	NA	NA	U	0	A	32.39194518
1665	1665	1665	T	A	U	0	A	33.625592
1666	NA	NA	NA	NA	U	0	A	46.83588624
1667	1667	1667	A	G	A	61.5911296	U	0
1668	NA	NA	NA	NA	A	30.6306	U	0
1669	NA	NA	NA	NA	A	23.5315836	U	0
1670	1670	1670	C	T	C	0	G	0
1671	1671	1671	T	C	U	0	A	35.99274
1672	NA	NA	NA	NA	U	0	A	108.4539456
1673	NA	NA	NA	NA	A	66.18289907	U	0
1674	NA	NA	NA	NA	A	26.59442464	U	0
1675	NA	NA	NA	NA	U	0	A	6.8220992
1676	NA	NA	NA	NA	G	0	C	0
1677	1677	1677	A	T	A	1.835679863	U	0
1678	NA	NA	NA	NA	A	19.98620704	U	0
1679	1679	1679	G	A	G	0	C	0
1680	NA	NA	NA	NA	A	1.9646769	U	0
1681	NA	NA	NA	NA	G	0	C	0
1682	NA	NA	NA	NA	A	0.621427664	U	0
1683	1683	1683	T	C	U	0	A	0.761324054
1684	NA	NA	NA	NA	C	0	G	0
1685	1685	1685	G	A	G	0	C	0
1686	NA	NA	NA	NA	C	0	G	0
1687	NA	NA	NA	NA	C	0	G	0
1688	NA	NA	NA	NA	A	4.504319904	U	0
1689	NA	NA	NA	NA	U	0	A	25.15302448
1690	NA	NA	NA	NA	U	0	A	42.20001124
1691	1691	1691	A	G	A	79.8336	U	0
1692	NA	NA	NA	NA	U	0	A	20.15406635
1693	NA	NA	NA	NA	U	0	A	30.80432206
1694	NA	NA	NA	NA	U	0	A	22.99914651
1695	NA	NA	NA	NA	U	0	A	5.290967202
1696	NA	NA	NA	NA	G	0	C	0
1697	1697	1697	G	A	G	0	C	0
1698	NA	NA	NA	NA	C	0	G	0
1699	NA	NA	NA	NA	A	4.22037	U	0
1700	NA	NA	NA	NA	U	0	A	0.73843116
1701	NA	NA	NA	NA	C	0	G	0
1702	NA	NA	NA	NA	U	0	A	33.63452447
1703	1703	1703	T	G	U	0	A	23.11722656
1704	1704	1704	T	G	U	0	A	20.44166736
1705	NA	NA	NA	NA	U	0	A	30.58998333
1706	NA	NA	NA	NA	U	0	A	1.109954054
1707	1707	1707	C	A	C	0	G	0
1707	1707	1707	C	T	C	0	G	0
1708	NA	NA	NA	NA	U	0	A	7.550982975
1709	1709	1709	G	T	G	0	C	0
1710	1710	1710	C	T	C	0	G	0
1711	NA	NA	NA	NA	U	0	A	36.11285183
1712	NA	NA	NA	NA	U	0	A	0.874436835
1713	1713	1713	C	A	C	0	G	0
1714	NA	NA	NA	NA	C	0	G	0
1715	NA	NA	NA	NA	A	4.06997477	U	0
1716	NA	NA	NA	NA	C	0	G	0
1717	NA	NA	NA	NA	A	7.469765503	U	0
1718	NA	NA	NA	NA	A	47.15000631	U	0
1719	1719	1719	G	A	G	0	C	0
1719	1719	1719	G	T	G	0	C	0
1720	NA	NA	NA	NA	U	0	A	5.932996146
1721	1721	1721	G	T	G	0	C	0
1722	1722	1722	C	T	C	0	G	0
1723	NA	NA	NA	NA	U	0	A	43.67473804
1724	NA	NA	NA	NA	U	0	A	19.80200589
1725	NA	NA	NA	NA	U	0	A	29.12232314
1726	NA	NA	NA	NA	U	0	A	6.438151573
1727	NA	NA	NA	NA	G	0	C	0
1728	NA	NA	NA	NA	U	0	A	4.365972936
1729	NA	NA	NA	NA	G	0	C	0
1730	1730	1730	G	A	G	0	C	0
1731	NA	NA	NA	NA	A	0.717646644	U	0
1732	NA	NA	NA	NA	A	27.24132411	U	0
1733	NA	NA	NA	NA	A	23.71857992	U	0
1734	1734	1734	C	T	C	0	G	0
1735	NA	NA	NA	NA	U	0	A	9.506403
1736	1736	1736	G	A	G	0	C	0
1737	NA	NA	NA	NA	U	0	A	7.2948456
1738	NA	NA	NA	NA	G	0	C	0
1739	NA	NA	NA	NA	A	2.374094923	U	0
1740	1740	1740	A	C	A	14.38803516	U	0
1740	1740	1740	A	G	A	14.38803516	U	0
1741	NA	NA	NA	NA	A	40.35267747	U	0
1742	NA	NA	NA	NA	G	0	C	0
1743	1743	1743	G	A	G	0	C	0
1744	NA	NA	NA	NA	U	0	A	27.13710082
1745	1745	1745	T	G	U	0	A	20.82038459
1746	NA	NA	NA	NA	U	0	A	2.836893429
1747	NA	NA	NA	NA	G	0	C	0
1748	NA	NA	NA	NA	G	0	C	0
1749	NA	NA	NA	NA	A	0.5874	U	0
1750	NA	NA	NA	NA	U	0	A	38.8991484
1751	NA	NA	NA	NA	U	0	A	35.4340272
1752	NA	NA	NA	NA	A	59.9165481	U	0
1753	NA	NA	NA	NA	U	0	A	40.350464
1754	NA	NA	NA	NA	A	31.91300387	U	0
1755	NA	NA	NA	NA	A	58.71610345	U	0
1756	NA	NA	NA	NA	A	16.4332053	U	0
1757	1757	1757	G	A	G	0	C	0
1758	1758	1758	C	T	C	0	G	0
1759	NA	NA	NA	NA	A	4.113103698	U	0
1760	1760	1760	T	C	U	0	A	11.813725
1761	1761	1761	T	C	U	0	A	1.6597152
1762	NA	NA	NA	NA	C	0	G	0
1763	NA	NA	NA	NA	A	6.073175337	U	0
1764	NA	NA	NA	NA	A	17.04917574	U	0
1765	NA	NA	NA	NA	A	26.01134188	U	0
1766	NA	NA	NA	NA	C	0	G	0
1767	NA	NA	NA	NA	A	5.002649515	U	0
1768	NA	NA	NA	NA	A	22.82206366	U	0
1769	NA	NA	NA	NA	A	12.09280023	U	0
1770	NA	NA	NA	NA	U	0	A	15.95948508
1771	NA	NA	NA	NA	U	0	A	8.577721152
1772	NA	NA	NA	NA	G	0	C	0
1773	1773	1773	T	C	U	0	A	15.1826645
1774	NA	NA	NA	NA	U	0	A	5.565919273
1775	NA	NA	NA	NA	G	0	C	0
1776	NA	NA	NA	NA	A	1.47500496	U	0
1777	NA	NA	NA	NA	A	11.19195	U	0
1778	1778	1778	T	C	U	0	A	1.342401984
1779	1779	1779	C	T	C	0	G	0
1780	NA	NA	NA	NA	C	0	G	0
1781	NA	NA	NA	NA	U	0	A	9.002183385
1782	1782	1782	G	A	G	0	C	0
1783	NA	NA	NA	NA	U	0	A	6.889689875
1784	1784	1784	G	A	G	0	C	0
1785	NA	NA	NA	NA	G	0	C	0
1786	NA	NA	NA	NA	U	0	A	61.97395749
1787	NA	NA	NA	NA	A	50.87082	U	0
1788	NA	NA	NA	NA	A	30.43782	U	0
1789	NA	NA	NA	NA	U	0	A	20.34183715
1790	NA	NA	NA	NA	U	0	A	22.8912684
1791	NA	NA	NA	NA	U	0	A	31.31128
1792	NA	NA	NA	NA	U	0	A	57.70116352
1793	NA	NA	NA	NA	A	53.834352	U	0
1794	NA	NA	NA	NA	A	32.3323	U	0
1795	NA	NA	NA	NA	A	34.0967844	U	0
1796	NA	NA	NA	NA	G	0	C	0
1797	NA	NA	NA	NA	U	0	A	51.42942
1798	NA	NA	NA	NA	U	0	A	31.1454
1799	NA	NA	NA	NA	A	65.22371565	U	0
1800	NA	NA	NA	NA	C	0	G	0
1801	NA	NA	NA	NA	A	4.258036754	U	0
1802	1802	1802	A	G	A	27.5021939	U	0
1803	NA	NA	NA	NA	A	19.38512155	U	0
1804	NA	NA	NA	NA	A	52.30703135	U	0
1805	1805	1805	G	A	G	0	C	0
1806	1806	1806	G	A	G	0	C	0
1807	NA	NA	NA	NA	A	0.977741064	U	0
1808	1808	1808	A	G	A	17.38423094	U	0
1809	NA	NA	NA	NA	A	22.39090504	U	0
1810	NA	NA	NA	NA	A	43.25040714	U	0
1811	NA	NA	NA	NA	G	0	C	0
1812	1812	1812	C	T	C	0	G	0
1813	NA	NA	NA	NA	U	0	A	84.348
1814	NA	NA	NA	NA	A	33.62792796	U	0
1815	1815	1815	A	G	A	38.6212083	U	0
1816	NA	NA	NA	NA	A	19.56934961	U	0
1817	1817	1817	A	G	A	29.57783118	U	0
1818	NA	NA	NA	NA	A	19.71368293	U	0
1819	1819	1819	A	C	A	34.73130244	U	0
1820	1820	1820	G	A	G	0	C	0
1821	1821	1821	G	A	G	0	C	0
1822	NA	NA	NA	NA	U	0	A	4.404800169
1823	NA	NA	NA	NA	G	0	C	0
1824	1824	1824	C	T	C	0	G	0
1825	NA	NA	NA	NA	C	0	G	0
1826	NA	NA	NA	NA	U	0	A	6.972887919
1827	NA	NA	NA	NA	G	0	C	0
1828	NA	NA	NA	NA	G	0	C	0
1829	1829	1829	A	G	A	0.94077984	U	0
1830	NA	NA	NA	NA	A	17.702916	U	0
1831	NA	NA	NA	NA	U	0	A	44.95909018
1832	NA	NA	NA	NA	A	36.1607503	U	0
1833	NA	NA	NA	NA	U	0	A	11.12327748
1834	NA	NA	NA	NA	U	0	A	7.098440469
1835	1835	1835	G	A	G	0	C	0
1836	NA	NA	NA	NA	G	0	C	0
1837	NA	NA	NA	NA	U	0	A	7.010986072
1838	NA	NA	NA	NA	G	0	C	0
1839	1839	1839	A	G	A	1.933655364	U	0
1840	NA	NA	NA	NA	A	16.90164662	U	0
1841	NA	NA	NA	NA	C	0	G	0
1842	1842	1842	A	G	A	9.589071593	U	0
1843	1843	1843	G	T	G	0	C	0
1844	NA	NA	NA	NA	A	0.89702681	U	0
1845	NA	NA	NA	NA	A	38.0727576	U	0
1846	1846	1846	A	C	A	13.38264691	U	0
1846	1846	1846	A	T	A	13.38264691	U	0
1847	NA	NA	NA	NA	U	0	A	0.88608
1848	1848	1848	C	T	C	0	G	0
1849	NA	NA	NA	NA	A	8.830000745	U	0
1850	NA	NA	NA	NA	A	7.82749156	U	0
1851	NA	NA	NA	NA	U	0	A	48.18516595
1852	1852	1852	A	G	A	73.40791009	U	0
1853	NA	NA	NA	NA	C	0	G	0
1854	NA	NA	NA	NA	U	0	A	10.53876501
1855	NA	NA	NA	NA	G	0	C	0
1856	1856	1856	A	C	A	2.420526888	U	0
1856	1856	1856	A	G	A	2.420526888	U	0
1857	1857	1857	G	T	G	0	C	0
1858	1858	1858	T	G	U	0	A	1.532855265
1859	1859	1859	C	T	C	0	G	0
1860	1860	1860	C	T	C	0	G	0
1861	NA	NA	NA	NA	U	0	A	1.473519948
1862	1862	1862	C	T	C	0	G	0
1863	NA	NA	NA	NA	U	0	A	19.30870849
1864	NA	NA	NA	NA	U	0	A	57.43178689
1865	NA	NA	NA	NA	U	0	A	42.52745306
1866	1866	1866	A	G	A	52.480736	U	0
1867	NA	NA	NA	NA	U	0	A	2.188310142
1868	1868	1868	G	A	G	0	C	0
1869	1869	1869	C	T	C	0	G	0
1870	NA	NA	NA	NA	A	2.49139	U	0
1871	NA	NA	NA	NA	U	0	A	16.96813269
1872	NA	NA	NA	NA	U	0	A	25.64616823
1873	NA	NA	NA	NA	U	0	A	3.277672684
1874	1874	1874	G	A	G	0	C	0
1874	1874	1874	G	T	G	0	C	0
1875	1875	1875	C	T	C	0	G	0
1876	NA	NA	NA	NA	A	2.810709	U	0
1877	NA	NA	NA	NA	U	0	A	1.725219
1878	1878	1878	C	T	C	0	G	0
1879	NA	NA	NA	NA	A	21.09619326	U	0
1880	NA	NA	NA	NA	G	0	C	0
1881	NA	NA	NA	NA	A	1.775074905	U	0
1882	1882	1882	G	T	G	0	C	0
1883	NA	NA	NA	NA	G	0	C	0
1884	1884	1884	C	T	C	0	G	0
1885	NA	NA	NA	NA	U	0	A	8.187864904
1886	NA	NA	NA	NA	G	0	C	0
1887	1887	1887	C	T	C	0	G	0
1888	NA	NA	NA	NA	U	0	A	2.165683349
1889	1889	1889	C	T	C	0	G	0
1890	1890	1890	G	A	G	0	C	0
1890	1890	1890	G	T	G	0	C	0
1891	NA	NA	NA	NA	U	0	A	8.200862272
1892	NA	NA	NA	NA	G	0	C	0
1893	NA	NA	NA	NA	U	0	A	28.87947499
1894	NA	NA	NA	NA	U	0	A	3.426289022
1895	1895	1895	G	T	G	0	C	0
1896	1896	1896	T	C	U	0	A	40.89569964
1897	NA	NA	NA	NA	A	30.077817	U	0
1898	NA	NA	NA	NA	C	0	G	0
1899	NA	NA	NA	NA	G	0	C	0
1900	NA	NA	NA	NA	A	0.973837858	U	0
1901	NA	NA	NA	NA	U	0	A	0.713124
1902	NA	NA	NA	NA	C	0	G	0
1903	NA	NA	NA	NA	A	11.6895636	U	0
1904	1904	1904	A	G	A	8.95594	U	0
1905	1905	1905	T	G	U	0	A	20.98220065
1906	NA	NA	NA	NA	U	0	A	22.2718462
1907	NA	NA	NA	NA	U	0	A	24.27156492
1908	1908	1908	T	C	U	0	A	1.024251387
1909	NA	NA	NA	NA	C	0	G	0
1910	NA	NA	NA	NA	U	0	A	2.23624168
1911	1911	1911	C	T	C	0	G	0
1912	NA	NA	NA	NA	C	0	G	0
1913	1913	1913	C	T	C	0	G	0
1914	1914	1914	G	A	G	0	C	0
1915	NA	NA	NA	NA	C	0	G	0
1916	NA	NA	NA	NA	A	6.73571052	U	0
1917	1917	1917	C	T	C	0	G	0
1918	NA	NA	NA	NA	U	0	A	2.556730959
1919	1919	1919	C	T	C	0	G	0
1920	NA	NA	NA	NA	U	0	A	22.98810679
1921	NA	NA	NA	NA	U	0	A	7.7138347
1922	NA	NA	NA	NA	G	0	C	0
1923	NA	NA	NA	NA	A	1.67975808	U	0
1924	NA	NA	NA	NA	A	18.531513	U	0
1925	NA	NA	NA	NA	A	28.35324496	U	0
1926	1926	1926	C	T	C	0	G	0
1927	NA	NA	NA	NA	U	0	A	9.57645018
1928	NA	NA	NA	NA	G	0	C	0
1929	1929	1929	C	T	C	0	G	0
1930	NA	NA	NA	NA	U	0	A	2.2520916
1931	1931	1931	C	A	C	0	G	0
1932	NA	NA	NA	NA	A	7.976178896	U	0
1933	NA	NA	NA	NA	A	18.58637581	U	0
1934	1934	1934	A	G	A	27.23672952	U	0
1935	1935	1935	A	G	A	23.38344288	U	0
1936	NA	NA	NA	NA	U	0	A	23.750496
1937	NA	NA	NA	NA	U	0	A	0.93752802
1938	1938	1938	C	T	C	0	G	0
1939	NA	NA	NA	NA	U	0	A	6.771943215
1940	1940	1940	G	A	G	0	C	0
1941	1941	1941	T	C	U	0	A	4.53787907
1941	1941	1941	T	G	U	0	A	4.53787907
1942	NA	NA	NA	NA	G	0	C	0
1943	1943	1943	C	T	C	0	G	0
1944	1944	1944	G	A	G	0	C	0
1944	1944	1944	G	T	G	0	C	0
1945	NA	NA	NA	NA	U	0	A	5.952820198
1946	NA	NA	NA	NA	G	0	C	0
[truncated: 28,771 more rows]
