# Supplementary material for: Similarity between mutation spectra in hypermutated genomes of rubella virus and in SARS-CoV-2 genomes accumulated during the COVID-19 pandemic
Source: PLoS One. 2020 Oct 2;15(10):e0237689. doi: 10.1371/journal.pone.0237689 (PMC7531822; doi:10.1371/journal.pone.0237689)
Supplement: S1 Data — (ZIP) [file pone.0237689.s004.zip › S1_Data/ADAR2_scores.xlsx]

## Sheet: Legend
ADAR2 scores of mutations in SARS-CoV-2 filtered MAFS (NoDups, NoDupsFunc, NoDupsNonFunc)
NoDups_A-[AtoG]	Scores for all mutations in adenines except A to G
NoDups_AtoG	Scores for all A to G mutations
NoDupsFunc_A-[AtoG]	Scores for all mutations in adenines except A to G
NoDupsFunc_AtoG	Scores for all A to G mutations
NoDupsNonFunc_A-[AtoG]	Scores for all mutations in adenines except A to G
NoDupsNonFunc_AtoG	Scores for all A to G mutations

## Sheet: ADAR2_scores
NoDups_A-[AtoG]	NoDups_AtoG	NoDupsFunc_A-[AtoG]	NoDupsFunc_AtoG	NoDupsNonFunc_A-[AtoG]	NoDupsNonFunc_AtoG
19.9778	35.2328	19.9778	2.57701	19.9778	35.2328
35.3875	15.4147	35.3875	1.8652	35.3875	15.4147
40.531	6.03193	40.531	0.694219	40.531	6.03193
23.0542	24.5778	23.0542	4.36896	23.0542	24.5778
14.1802	0.768416	14.1802	0.923591	14.1802	0.768416
19.2237	64.352	19.2237	13.7801	19.2237	64.352
35.2328	20.4726	35.2328	44.3512	35.2328	20.4726
13.8879	21.8012	13.8879	2.43818	13.8879	21.8012
13.8879	16.9522	15.1915	1.68621	13.8879	16.9522
15.1915	10.9339	15.4147	54.4042	15.1915	10.9339
15.1915	92.5927	6.03193	9.93768	15.1915	92.5927
15.4147	8.64749	15.4147	92.3428	15.4147	8.64749
6.03193	9.79781	7.07475	0.699564	6.03193	9.79781
6.03193	22.2388	24.5778	27.0039	6.03193	22.2388
15.4147	21.2413	0.768416	0.593737	15.4147	21.2413
7.07475	23.4585	64.352	32.0766	7.07475	23.4585
24.5778	26.7365	0.651595	1.64345	24.5778	26.7365
64.352	1.46555	22.6736	49.2517	64.352	1.46555
0.651595	1.62145	12.4626	56.436	0.651595	1.62145
22.6736	17.2696	21.4662	21.5473	22.6736	17.2696
12.4626	42.9154	0.812286	1.19705	12.4626	42.9154
21.4662	14.4546	23.8886	0.458513	21.4662	14.4546
0.812286	0.715646	20.4726	21.0658	0.812286	6.09298
23.8886	6.09298	21.8012	41.4457	23.8886	51.416
20.4726	51.416	13.5479	2.73782	20.4726	0.995136
20.4726	0.995136	16.9522	61.9545	20.4726	34.3719
21.8012	34.3719	10.9339	1.42541	21.8012	13.9916
13.5479	2.57701	7.48941	47.2118	13.5479	1.4391
16.9522	13.9916	92.5927	1.18333	16.9522	20.8706
16.9522	1.8652	8.64749	20.3932	16.9522	23.131
7.48941	1.4391	9.79781	6.06806	7.48941	31.1523
11.6377	20.8706	11.6377	20.6295	11.6377	51.8715
34.2905	23.131	34.2905	1.36587	34.2905	20.6825
21.6755	31.1523	21.6755	34.2109	21.6755	39.4276
16.1116	0.694219	16.1116	50.376	16.1116	40.5739
20.8236	51.8715	22.2388	17.1214	20.8236	24.9048
23.4585	20.6825	21.2413	3.8319	23.4585	34.0176
26.7365	39.4276	20.8236	33.5	26.7365	12.4156
26.7365	4.36896	23.4585	12.5764	26.7365	18.925
20.8812	0.923591	26.7365	1.94237	20.8812	30.7894
49.9446	13.7801	20.8812	1.34358	49.9446	8.28809
28.0757	44.3512	49.9446	29.4296	28.0757	51.3484
1.62145	40.5739	1.46555	12.4156	1.62145	25.6609
17.2696	24.9048	28.0757	26.2411	17.2696	2.09823
1.63816	34.0176	1.62145	15.2066	1.63816	11.4431
42.9154	2.43818	17.2696	44.2088	42.9154	46.4434
28.6387	1.68621	1.63816	57.5398	28.6387	29.3464
21.2428	12.4156	42.9154	24.8396	21.2428	29.4771
14.4546	18.925	28.6387	66.1717	14.4546	28.3335
59.1809	54.4042	21.2428	13.6234	59.1809	42.3053
8.08767	9.93768	14.4546	15.1753	8.08767	24.8212
8.08767	30.7894	59.1809	9.94697	8.08767	10.1469
7.22234	92.3428	8.08767	33.7439	7.22234	51.6141
17.7532	0.699564	0.715646	84.1971	17.7532	28.2568
21.9224	27.0039	7.22234	59.6426	21.9224	26.6834
51.416	8.28809	17.7532	46.6701	51.416	12.2069
1.1332	51.3484	21.9224	1.89776	1.1332	0.505113
0.995136	0.593737	6.09298	0.653041	0.995136	8.03969
25.0282	25.6609	51.416	26.4199	25.0282	12.3996
52.2027	32.0766	1.1332	1.86144	52.2027	16.7205
34.3719	1.64345	0.995136	6.03845	34.3719	37.7366
58.9652	2.09823	25.0282	5.98807	58.9652	97.3118
1.31292	11.4431	52.2027	22.5429	1.31292	9.58085
2.05842	49.2517	34.3719	31.3956	2.57701	13.7362
4.26583	56.436	58.9652	25.7714	2.05842	7.14187
21.4753	21.5473	1.31292	27.684	4.26583	8.14482
1.86144	46.4434	2.05842	43.6846	21.4753	5.41877
1.60484	1.19705	4.26583	17.6645	1.86144	0.962218
26.6811	29.3464	21.4753	27.684	1.60484	31.0224
23.2697	0.458513	1.86144	0.588793	26.6811	0.636592
40.4538	21.0658	1.60484	0.808365	23.2697	10.2308
17.5834	41.4457	26.6811	20.1098	40.4538	0.637062
8.20185	2.73782	23.2697	48.2816	17.5834	5.10327
20.149	29.4771	40.4538	2.02303	8.20185	27.5648
12.5731	61.9545	13.9916	22.0441	20.149	33.0684
34.8156	28.3335	17.5834	15.1341	12.5731	68.5012
14.0509	1.42541	8.20185	22.9319	34.8156	12.6602
38.0077	47.2118	20.149	23.5648	14.0509	16.2935
2.63606	42.3053	12.5731	11.0087	1.8652	1.06398
1.69223	24.8212	34.8156	39.3458	38.0077	25.6481
4.42558	10.1469	14.0509	31.7547	2.63606	9.00808
14.9353	1.18333	38.0077	1.66935	1.69223	45.1692
20.8706	51.6141	1.4391	35.793	4.42558	8.64232
1.59554	28.2568	2.63606	1.19524	14.9353	1.24234
23.131	26.6834	1.69223	24.1229	20.8706	49.2268
6.2707	20.3932	4.42558	45.397	1.59554	16.2792
44.3464	6.06806	14.9353	57.5292	23.131	36.3127
7.73353	20.6295	20.8706	38.7593	6.2707	42.402
25.364	1.36587	1.59554	7.16068	44.3464	1.85655
15.6476	34.2109	23.131	31.6045	7.73353	27.3393
2.24434	12.2069	6.2707	10.2342	25.364	22.3315
11.6033	50.376	44.3464	0.670544	15.6476	16.5257
45.9067	0.505113	7.73353	1.29659	2.24434	41.5454
57.6017	8.03969	25.364	34.7772	11.6033	31.6192
57.6017	17.1214	15.6476	22.888	45.9067	13.2892
1.02438	3.8319	31.1523	1.09118	57.6017	12.2919
39.2599	33.5	2.24434	13.526	57.6017	5.54063
13.2646	12.5764	11.6033	15.8284	1.02438	8.00035
28.4078	12.3996	45.9067	15.6601	39.2599	37.8149
58.0118	1.94237	57.6017	12.3053	0.694219	5.68867
5.20576	1.34358	1.02438	1.20014	13.2646	18.2412
20.6825	29.4296	39.2599	42.1415	28.4078	14.2012
0.431064	12.4156	13.2646	1.00395	58.0118	33.1318
24.9841	26.2411	28.4078	36.8972	5.20576	18.8753
30.166	15.2066	58.0118	26.3635	0.431064	21.5463
9.21443	44.2088	51.8715	16.8969	24.9841	16.1411
13.7419	16.7205	5.20576	21.1469	30.166	13.3588
29.7769	37.7366	20.6825	1.28415	4.36896	28.0261
0.518246	97.3118	0.431064	38.4673	9.21443	42.8799
38.7593	57.5398	39.4276	0.900511	13.7419	5.91704
9.83558	24.8396	24.9841	29.7536	29.7769	15.5119
10.0584	66.1717	30.166	44.6007	0.923591	45.2702
13.7801	13.6234	9.21443	1.09245	0.518246	82.3778
44.3512	15.1753	13.7419	0.39527	38.7593	25.9442
1.17531	9.94697	29.7769	15.3002	9.83558	15.334
1.09237	33.7439	0.518246	16.0001	10.0584	46.0311
30.1418	9.58085	38.7593	38.0948	13.7801	7.78481
1.44714	84.1971	9.83558	9.44177	44.3512	22.5975
34.0176	59.6426	10.0584	42.6915	1.17531	2.90912
7.81818	46.6701	1.17531	59.8323	1.09237	1.63233
13.7946	13.7362	40.5739	41.3647	30.1418	41.4484
67.9646	1.89776	24.9048	1.52156	1.44714	10.7692
49.0695	0.653041	1.09237	1.0533	7.81818	31.1523
8.01261	26.4199	30.1418	27.9533	13.7946	20.9508
1.31036	1.86144	1.44714	22.3547	67.9646	27.9421
25.59	6.03845	34.0176	15.4829	49.0695	50.5051
40.8028	5.98807	7.81818	90.9136	2.43818	9.11085
30.6897	22.5429	13.7946	21.6569	1.68621	33.6833
60.0031	31.3956	67.9646	19.7879	8.01261	6.33452
21.2446	7.14187	49.0695	32.4172	1.31036	34.5132
66.8387	8.14482	12.4156	0.560976	25.59	43.1063
0.866334	25.7714	8.01261	82.9195	40.8028	39.7005
46.8466	5.41877	1.31036	37.8858	30.6897	19.2453
24.6458	27.684	25.59	0.653552	54.4042	3.44267
25.1663	0.962218	40.8028	2.42347	9.93768	10.506
38.6762	43.6846	30.6897	24.2495	60.0031	11.8191
26.5925	17.6645	18.925	22.5931	21.2446	13.6852
30.7894	27.684	60.0031	1.24161	66.8387	6.40623
30.7894	0.588793	21.2446	1.13417	0.866334	93.5361
1.50772	0.808365	66.8387	1.48171	46.8466	5.83988
16.2941	20.1098	0.866334	1.21356	24.6458	53.9088
42.7657	48.2816	46.8466	57.9857	25.1663	30.7246
92.3428	2.02303	24.6458	44.5878	38.6762	6.22979
27.9678	22.0441	25.1663	12.4866	26.5925	0.466403
27.0039	31.0224	38.6762	20.7713	30.7894	44.7502
25.8612	0.636592	26.5925	1.39489	1.50772	41.2132
8.28809	15.1341	30.7894	1.45233	16.2941	16.8609
8.28809	10.2308	1.50772	1.37225	42.7657	17.5943
0.75516	22.9319	16.2941	1.70387	92.3428	56.2423
51.3484	23.5648	42.7657	52.5218	0.699564	0.716472
1.98281	11.0087	27.9678	29.0017	27.9678	11.1849
2.04691	39.3458	25.8612	6.5163	27.0039	20.1259
12.6723	0.637062	8.28809	1.61797	25.8612	13.1201
0.593737	31.7547	0.75516	51.175	8.28809	30.0787
23.2228	1.66935	51.3484	27.3231	8.28809	52.5044
1.01057	35.793	1.98281	41.1927	0.75516	15.4159
33.5	1.19524	2.04691	40.6744	1.98281	63.3996
1.30935	5.10327	12.6723	1.09972	2.04691	5.73556
5.00492	24.1229	0.593737	43.3249	12.6723	18.745
25.6609	45.397	23.2228	11.1325	0.593737	5.04203
1.56395	57.5292	1.01057	27.4373	23.2228	11.7958
24.7246	27.5648	33.5	18.533	1.01057	7.18541
17.1867	38.7593	1.30935	0.744614	33.5	18.8605
44.6007	7.16068	5.00492	1.5574	1.30935	47.663
0.681999	31.6045	25.6609	16.5266	5.00492	33.766
35.9508	10.2342	1.56395	56.2823	25.6609	1.74884
12.3622	0.670544	24.7246	19.477	1.56395	80.063
32.1073	33.0684	17.1867	15.1884	24.7246	48.5662
11.2364	1.29659	44.6007	17.7734	17.1867	20.145
22.5879	68.5012	0.681999	10.9922	44.6007	54.3139
18.3064	34.7772	35.9508	2.16305	0.681999	6.22583
18.3944	12.6602	12.3622	31.0232	35.9508	40.5748
31.1616	22.888	32.1073	25.624	12.3622	51.9343
1.1568	1.09118	11.2364	5.88894	32.1073	6.48465
21.7789	16.2935	22.5879	0.989631	11.2364	21.7513
7.56153	1.06398	18.3064	31.6316	22.5879	24.9934
24.2672	25.6481	18.3944	31.9429	18.3064	16.7867
26.5988	9.00808	31.1616	22.7491	32.0766	20.8631
11.4431	13.526	1.1568	28.7536	18.3944	15.5139
7.74984	15.8284	21.7789	0.987935	31.1616	23.4037
62.1108	15.6601	7.56153	39.53	1.1568	4.21258
1.28521	12.3053	24.2672	23.3164	21.7789	24.4343
20.539	45.1692	26.5988	1.52335	7.56153	18.5451
6.80264	1.20014	2.09823	29.9061	1.64345	13.2886
46.3566	8.64232	11.4431	34.142	24.2672	12.3355
1.65144	42.1415	7.74984	16.7458	26.5988	16.6797
45.7579	1.24234	62.1108	1.20802	11.4431	10.0026
2.18067	1.00395	1.28521	16.2533	49.2517	21.1225
5.60952	49.2268	20.539	37.7972	7.74984	17.3894
36.1306	16.2792	6.80264	20.8708	62.1108	35.597
40.4488	36.8972	46.3566	9.35165	1.28521	49.8481
14.2477	36.3127	1.65144	1.21481	20.539	15.295
58.6827	26.3635	45.7579	45.2624	56.436	11.1289
32.3109	16.8969	2.18067	6.97582	6.80264	11.0087
6.26518	42.402	5.60952	63.6337	46.3566	22.701
8.1769	21.1469	36.1306	0.788164	1.65144	22.2794
37.2555	1.85655	46.4434	1.0933	45.7579	21.3051
8.24888	1.28415	40.4488	36.9267	2.18067	32.6277
35.9572	27.3393	14.2477	1.1767	5.60952	70.6924
0.974938	38.4673	58.6827	7.79746	36.1306	24.6373
1.04391	0.900511	32.3109	25.5619	21.5473	36.0175
9.83364	29.7536	29.3464	14.3309	1.19705	38.5045
33.6407	22.3315	6.26518	21.6359	40.4488	20.2467
0.719969	16.5257	8.1769	42.282	14.2477	8.69879
12.0212	44.6007	37.2555	2.05775	58.6827	4.61793
10.814	1.09245	8.24888	13.7748	32.3109	51.5806
1.14845	41.5454	35.9572	72.5086	6.26518	15.0921
13.1358	0.39527	0.974938	31.388	8.1769	0.715212
38.5514	31.6192	1.04391	5.66244	0.458513	26.5823
13.4979	15.3002	9.83364	20.8737	37.2555	41.4553
0.706329	13.2892	33.6407	29.3395	8.24888	3.52226
0.674486	16.0001	29.4771	31.9484	35.9572	11.7544
17.5794	12.2919	0.719969	13.1363	0.974938	16.2945
22.8789	5.54063	28.3335	11.085	21.0658	15.8505
110.373	38.0948	12.0212	13.7942	1.04391	101.299
1.43569	9.44177	10.814	55.7555	9.83364	9.42983
32.3855	8.00035	1.14845	46.5837	33.6407	16.3128
0.8471	37.8149	13.1358	21.2238	41.4457	34.3445
10.9047	5.68867	38.5514	46.8113	2.73782	7.06243
2.29824	42.6915	13.4979	15.333	61.9545	36.2384
10.6985	59.8323	0.706329	31.3456	0.719969	31.8493
0.69502	41.3647	42.3053	13.6789	12.0212	13.5183
11.69	1.52156	0.674486	0.597625	1.42541	39.0545
17.6901	1.0533	17.5794	31.1694	10.814	1.4481
33.891	27.9533	22.8789	0.896717	1.14845	27.9961
12.6306	22.3547	110.373	11.404	13.1358	18.0864
16.1411	15.4829	1.43569	22.1674	38.5514	0.99021
27.3159	90.9136	32.3855	39.0844	47.2118	11.7735
38.3989	18.2412	0.8471	34.3402	13.4979	10.9875
21.3806	14.2012	24.8212	17.6272	0.706329	16.7635
22.3349	33.1318	10.9047	14.6042	0.674486	6.05512
1.43537	21.6569	2.29824	5.70046	17.5794	8.87619
10.287	19.7879	10.6985	9.36911	22.8789	13.1432
6.14541	18.8753	0.69502	1.21879	110.373	5.98807
20.3378	32.4172	11.69	30.1029	1.43569	3.84615
1.46393	0.560976	17.6901	7.53344	32.3855	13.9493
8.35551	82.9195	33.891	20.3425	0.8471	31.1523
16.0363	37.8858	12.6306	7.10473	10.9047	18.4844
18.2308	21.5463	16.1411	1.58202	2.29824	0.715325
19.9536	0.653552	10.1469	49.5695	10.6985	20.3064
6.06806	2.42347	27.3159	0.811222	0.69502	34.3445
14.0945	16.1411	38.3989	15.7415	11.69	17.9631
13.09	24.2495	21.3806	56.436	17.6901	1.19604
33.777	22.5931	22.3349	24.1623	33.891	48.7443
3.68452	13.3588	1.43537	28.403	12.6306	0.648264
12.7775	1.24161	10.287	21.2666	16.1411	19.4674
12.2069	1.13417	6.14541	9.39224	27.3159	44.4272
0.750075	28.0261	20.3378	1.35359	38.3989	34.254
16.2772	42.8799	1.46393	18.5665	1.18333	20.7051
21.1751	1.48171	51.6141	21.0784	21.3806	37.2825
50.6469	1.21356	8.35551	1.65651	22.3349	25.5679
0.916252	5.91704	16.0363	40.8265	1.43537	6.38427
21.1067	57.9857	18.2308	8.61789	10.287	1.79612
44.9448	44.5878	28.2568	32.6996	6.14541	48.2125
33.6918	12.4866	26.6834	23.9821	20.3378	26.9482
36.1984	20.7713	19.9536	1.27256	1.46393	26.6873
1.42365	15.5119	6.06806	37.6429	8.35551	40.6222
28.6786	45.2702	14.0945	16.4114	16.0363	0.797842
81.1158	1.39489	13.09	13.88	18.2308	51.2417
1.16258	1.45233	33.777	23.3929	19.9536	1.52484
19.9351	82.3778	3.68452	25.6407	20.3932	15.8421
18.1116	1.37225	12.7775	36.833	6.06806	13.2691
10.9017	1.70387	12.2069	33.343	20.6295	12.2127
10.0607	52.5218	0.750075	29.32	14.0945	9.94136
17.7862	29.0017	16.2772	47.4825	13.09	5.10327
1.58146	6.5163	21.1751	0.930429	33.777	42.876
15.8023	25.9442	50.6469	30.0138	1.36587	46.0082
20.0606	1.61797	0.916252	52.6435	34.2109	1.06521
9.68804	51.175	21.1067	1.50602	3.68452	31.0473
19.6797	27.3231	44.9448	0.716579	12.7775	8.00937
21.5925	41.1927	33.6918	25.5619	12.2069	13.8056
5.94208	40.6744	36.1984	0.968765	50.376	8.25053
19.9653	1.09972	1.42365	38.5734	0.750075	1.92195
6.11127	43.3249	28.6786	1.0404	16.2772	19.297
1.15273	15.334	81.1158	42.2696	21.1751	31.4484
0.701724	11.1325	1.16258	20.3782	50.6469	0.600244
1.37947	46.0311	19.9351	16.9468	0.916252	37.6454
14.0401	7.78481	0.505113	17.7734	21.1067	45.1277
45.739	27.4373	18.1116	24.875	44.9448	1.02914
18.4978	22.5975	10.9017	36.3011	33.6918	17.167
56.4257	2.90912	8.03969	21.7806	36.1984	0.975384
29.4296	1.63233	10.0607	13.6516	1.42365	14.3541
19.3959	18.533	17.7862	46.2621	28.6786	0.628953
0.989461	41.4484	1.58146	1.2829	81.1158	9.23693
21.1651	0.744614	15.8023	14.1784	1.16258	15.5003
12.6723	10.7692	20.0606	0.764421	19.9351	21.546
1.51605	1.5574	9.68804	0.679644	18.1116	13.1123
0.989461	16.5266	19.6797	1.2803	10.9017	32.3363
0.672092	31.1523	21.5925	20.9799	10.0607	29.2088
46.177	56.2823	5.94208	37.0539	17.1214	20.1717
29.9436	20.9508	19.9653	0.704256	17.7862	42.8009
1.491	19.477	6.11127	0.829871	1.58146	12.0303
51.4461	15.1884	1.15273	39.2372	15.8023	44.2387
16.1634	17.7734	0.701724	23.8012	3.8319	10.2907
46.8695	10.9922	1.37947	35.6047	20.0606	78.7243
36.4267	2.16305	14.0401	1.86208	9.68804	6.48028
7.22196	27.9421	45.739	25.2893	19.6797	20.149
19.2105	31.0232	12.3996	51.175	21.5925	17.1714
29.2244	25.624	18.4978	0.95799	5.94208	41.9082
29.6917	5.88894	56.4257	2.2196	19.9653	41.6009
29.7611	50.5051	19.3959	22.8687	6.11127	61.7569
19.6668	0.989631	0.989461	12.2764	1.15273	6.19432
13.8244	9.11085	21.1651	31.1667	33.5	23.4026
19.3702	31.6316	12.6723	12.8165	0.701724	9.62161
23.3168	31.9429	1.51605	27.4618	12.5764	41.4377
10.3705	33.6833	0.989461	24.0845	1.37947	8.57731
12.465	6.33452	0.672092	24.9414	14.0401	30.2814
9.10532	22.7491	46.177	31.9185	45.739	18.1801
20.5014	28.7536	29.9436	9.68585	18.4978	4.16536
10.7	0.987935	1.491	70.8383	1.94237	9.13067
0.801395	39.53	51.4461	1.17067	1.34358	35.1835
97.3118	34.5132	16.1634	29.8623	56.4257	19.2491
1.05162	23.3164	46.8695	31.1785	29.4296	11.9663
1.0807	43.1063	36.4267	11.6938	19.3959	25.5552
15.4338	39.7005	7.22196	27.7167	12.4156	20.5834
1.20025	1.52335	19.2105	63.5645	0.989461	19.7625
29.3021	29.9061	29.2244	23.5809	21.1651	19.7303
40.4969	34.142	29.6917	9.64054	12.6723	3.95789
9.28412	16.7458	29.7611	21.4202	1.51605	38.1371
21.9247	1.20802	19.6668	53.1554	0.989461	42.3013
0.918472	19.2453	13.8244	40.219	26.2411	27.4928
11.2	16.2533	19.3702	26.5774	0.672092	7.98216
0.955316	3.44267	23.3168	26.0259	46.177	17.393
22.2198	10.506	10.3705	47.1465	15.2066	4.15324
14.9891	11.8191	16.7205	0.683399	29.9436	11.8716
28.9872	37.7972	12.465	17.8582	1.491	2.22743
9.01008	20.8708	9.10532	28.7907	51.4461	26.0042
30.4333	13.6852	20.5014	24.5045	16.1634	22.2583
8.11714	9.35165	10.7	16.1917	44.2088	36.2932
56.6853	1.21481	0.801395	13.5088	46.8695	22.8505
1.53666	6.40623	37.7366	0.682239	36.4267	31.4949
27.7704	45.2624	97.3118	19.4056	7.22196	0.794436
31.0586	6.97582	1.05162	23.8012	19.2105	1.45967
9.94697	63.6337	1.0807	45.0014	29.2244	18.1907
52.7335	0.788164	15.4338	30.5128	29.6917	18.9933
23.608	1.0933	1.20025	7.34438	29.7611	24.5691
29.2493	36.9267	29.3021	16.7561	19.6668	39.981
11.5707	93.5361	40.4969	18.2047	13.8244	7.26776
12.9641	5.83988	9.28412	36.9821	19.3702	26.9193
21.5497	1.1767	21.9247	1.37972	23.3168	22.9829
9.24974	7.79746	0.918472	3.99032	10.3705	7.73166
1.22852	25.5619	11.2	4.86739	12.465	29.7666
67.8862	14.3309	0.955316	6.264	9.10532	27.2616
1.08695	21.6359	22.2198	35.0348	20.5014	24.0677
61.6195	53.9088	14.9891	23.5556	10.7	0.52725
21.4949	42.282	28.9872	17.8214	0.801395	34.8446
23.5537	2.05775	9.01008	49.7311	97.3118	33.9963
2.07421	30.7246	30.4333	22.3099	1.05162	47.2387
6.84088	13.7748	8.11714	17.6376	1.0807	32.1418
32.5699	72.5086	56.6853	33.6744	15.4338	63.014
17.101	31.388	1.53666	28.362	57.5398	48.0067
63.4676	5.66244	27.7704	18.4868	1.20025	36.6358
5.41647	6.22979	31.0586	0.765576	29.3021	20.7276
15.8308	0.466403	52.7335	38.9517	40.4969	2.29566
20.9803	20.8737	9.58085	17.2522	9.28412	45.0014
24.0796	44.7502	23.608	20.8716	24.8396	16.2994
54.1362	29.3395	29.2493	1.16451	21.9247	54.9003
1.86144	41.2132	11.5707	44.1367	0.918472	17.1714
1.43284	16.8609	12.9641	0.975384	11.2	7.46957
47.7841	31.9484	21.5497	51.75	0.955316	24.2838
39.0983	13.1363	9.24974	0.681909	22.2198	2.95727
44.3464	11.085	13.7362	1.33006	14.9891	0.872663
7.54436	13.7942	1.22852	4.20368	28.9872	26.909
17.8582	17.5943	67.8862	10.9891	9.01008	34.048
39.6401	56.2423	1.08695	1.14107	30.4333	61.6293
1.75796	55.7555	61.6195	69.5002	66.1717	8.71904
10.4652	0.716472	21.4949	38.1022	8.11714	17.6339
17.7243	46.5837	23.5537	39.7235	56.6853	39.1814
22.3547	21.2238	2.07421	2.10184	1.53666	36.0454
14.3299	11.1849	6.84088	18.4247	27.7704	35.8486
0.987935	46.8113	32.5699	15.2757	13.6234	11.8964
34.3911	15.333	17.101	10.8043	15.1753	21.1513
4.26415	31.3456	63.4676	1.04716	31.0586	1.34493
1.48051	20.1259	5.41647	16.4701	9.94697	31.037
8.71949	13.6789	15.8308	53.0601	52.7335	1.45762
7.98556	0.597625	20.9803	42.2696	33.7439	1.73088
78.3093	31.1694	24.0796	0.927768	84.1971	26.9979
0.91379	0.896717	54.1362	32.6686	23.608	11.6385
16.0623	11.404	1.86144	1.08804	29.2493	25.8922
48.688	22.1674	1.43284	13.8425	11.5707	16.1046
1.21034	13.1201	47.7841	1.29352	59.6426	18.6142
25.7714	39.0844	39.0983	14.2447	12.9641	5.45634
55.5585	34.3402	44.3464	65.9098	21.5497	51.0031
0.573872	30.0787	7.54436	21.2464	9.24974	32.2785
34.263	17.6272	17.8582	65.069	46.6701	19.2263
38.4557	14.6042	39.6401	27.767	1.22852	0.627263
21.2359	5.70046	1.75796	10.7126	1.89776	15.5573
21.0566	52.5044	10.4652	30.2148	67.8862	24.3344
7.61899	9.36911	17.7243	36.7127	1.08695	30.2976
5.36757	1.21879	22.3547	5.3352	61.6195	48.6408
8.67043	15.4159	14.3299	39.4451	21.4949	1.66379
21.5923	63.3996	0.987935	0.6076	23.5537	63.6111
10.3064	30.1029	34.3911	0.902721	2.07421	42.3013
20.6775	7.53344	4.26415	66.588	6.84088	37.1272
20.7155	5.73556	1.48051	4.23508	32.5699	33.7012
1.0648	20.3425	8.71949	36.6074	0.653041	8.23747
11.2275	7.10473	7.14187	34.4834	17.101	40.3861
29.472	18.745	7.98556	20.0282	26.4199	4.51572
27.5441	1.58202	8.14482	1.51821	63.4676	11.176
25.1328	5.04203	78.3093	78.2187	5.41647	27.7704
16.2792	11.7958	0.91379	15.727	15.8308	5.65827
24.4343	7.18541	16.0623	31.4855	20.9803	14.3484
39.6831	49.5695	48.688	25.9521	24.0796	19.3519
21.5729	0.811222	1.21034	20.911	54.1362	8.88916
45.2767	18.8605	25.7714	1.23671	1.86144	7.34492
34.5726	15.7415	55.5585	48.4857	1.43284	59.4206
39.063	56.436	0.573872	1.04582	47.7841	1.62217
28.8128	24.1623	34.263	24.5327	39.0983	1.03404
14.7391	28.403	38.4557	14.6559	6.03845	17.0649
32.7057	21.2666	21.2359	28.2568	44.3464	46.1101
52.9301	9.39224	21.0566	24.5402	5.98807	2.65117
26.2032	47.663	7.61899	30.6651	7.54436	13.2646
44.507	1.35359	5.36757	29.8271	17.8582	7.34685
30.9438	18.5665	8.67043	17.0621	39.6401	13.5932
1.28295	33.766	21.5923	58.5859	1.75796	35.3257
18.9303	21.0784	10.3064	86.5691	22.5429	7.14742
14.9022	1.65651	20.6775	28.4684	10.4652	47.016
14.9022	40.8265	20.7155	40.4905	17.7243	31.3231
10.3889	8.61789	1.0648	43.616	22.3547	26.2722
17.501	1.74884	11.2275	17.7632	14.3299	0.707307
2.02303	80.063	29.472	22.9617	0.987935	7.9875
5.4902	48.5662	27.5441	35.7183	34.3911	90.9985
3.80566	32.6996	25.1328	0.804653	4.26415	9.8555
22.5402	20.145	16.2792	31.0393	1.48051	5.6902
1.83395	23.9821	24.4343	9.91002	8.71949	8.11456
0.636592	54.3139	39.6831	26.0113	31.3956	20.002
10.1251	1.27256	5.41877	21.8381	7.98556	8.75367
9.65301	37.6429	21.5729	10.7091	78.3093	14.3594
0.735609	16.4114	45.2767	0.614043	0.91379	20.5303
53.972	6.22583	0.962218	0.937026	16.0623	29.386
8.06189	40.5748	34.5726	24.8272	48.688	19.4063
17.6178	51.9343	39.063	60.7014	1.21034	19.1108
32.2229	13.88	28.8128	56.1806	25.7714	39.1215
1.61651	23.3929	14.7391	56.6679	55.5585	32.6948
79.6485	6.48465	32.7057	27.2549	0.573872	1.80376
51.7689	25.6407	52.9301	36.1317	34.263	16.3504
13.0822	21.7513	26.2032	29.4957	38.4557	16.3784
30.5936	36.833	44.507	22.2204	21.2359	20.5533
10.6885	33.343	30.9438	10.6191	21.0566	19.2146
26.7766	24.9934	1.28295	39.316	7.61899	8.86738
66.588	29.32	18.9303	22.9458	5.36757	1.46182
0.926768	47.4825	14.9022	30.2668	8.67043	90.9053
10.5265	0.930429	14.9022	10.4316	21.5923	14.4469
11.5129	30.0138	10.3889	59.3717	10.3064	37.147
27.8386	52.6435	17.501	0.949398	20.6775	29.0296
8.07154	1.50602	2.02303	20.9976	20.7155	1.05106
1.24322	16.7867	5.4902	83.2471	1.0648	14.1921
6.68785	0.716579	3.80566	11.4083	11.2275	80.7232
0.796199	25.5619	22.5402	43.4276	29.472	21.0544
16.4562	0.968765	1.83395	6.86465	27.5441	15.175
0.676048	20.8631	31.0224	35.6177	25.1328	13.6852
44.6338	15.5139	0.636592	15.0851	16.2792	17.5927
18.533	38.5734	10.1251	1.45749	24.4343	2.2679
8.23036	23.4037	9.65301	0.715212	39.6831	21.5463
16.3174	1.0404	0.735609	61.218	27.684	18.1578
38.358	4.21258	10.2308	18.497	21.5729	8.93832
20.8219	24.4343	53.972	23.9423	45.2767	0.606112
50.2568	42.2696	8.06189	38.1709	43.6846	50.7729
7.94195	20.3782	17.6178	22.3627	34.5726	20.4964
13.2079	18.5451	32.2229	21.8139	39.063	26.2656
12.6377	16.9468	1.61651	49.7311	28.8128	24.6023
1.6012	17.7734	79.6485	34.0114	17.6645	16.2813
13.9461	24.875	51.7689	0.416073	14.7391	20.0303
22.0609	36.3011	13.0822	17.8785	27.684	29.6281
22.1544	21.7806	30.5936	23.1464	32.7057	11.9583
7.16068	13.6516	10.6885	10.6823	52.9301	45.01
14.5659	13.2886	26.7766	38.0717	0.588793	30.4218
23.9124	46.2621	66.588	65.8091	26.2032	22.4927
0.823376	1.2829	0.926768	37.5091	44.507	23.5014
20.9864	14.1784	0.637062	13.2818	0.808365	17.0286
25.0989	12.3355	10.5265	26.77	30.9438	28.1915
27.6389	16.6797	11.5129	1.20728	20.1098	32.7351
16.9479	0.764421	27.8386	28.6347	1.28295	8.82807
17.6339	10.0026	8.07154	36.8197	18.9303	0.956731
0.74272	0.679644	1.24322	12.5415	14.9022	71.6063
2.49467	1.2803	6.68785	16.7326	10.3889	16.7978
53.8779	20.9799	0.796199	0.871229	17.501	15.5944
30.1189	37.0539	16.4562	1.21826	48.2816	45.1692
25.608	0.704256	5.10327	6.40692	2.02303	9.20496
1.44919	21.1225	0.676048	16.0128	22.0441	22.8033
52.7911	17.3894	44.6338	7.39268	5.4902	1.70449
1.65167	0.829871	18.533	12.3931	3.80566	1.40992
51.529	35.597	8.23036	61.1347	22.5402	29.8293
1.39177	39.2372	16.3174	17.5068	1.83395	43.6238
2.2547	23.8012	38.358	8.89003	0.636592	28.5925
1.13483	35.6047	20.8219	0.538154	10.1251	8.07693
25.5807	49.8481	50.2568	34.4271	15.1341	30.9765
33.4394	1.86208	7.94195	8.61989	9.65301	17.5803
16.6668	25.2893	13.2079	52.6288	0.735609	13.3374
4.72375	15.295	12.6377	39.1777	53.972	12.0672
16.7528	51.175	1.6012	33.6379	8.06189	11.3964
1.09118	0.95799	13.9461	67.6452	17.6178	49.4464
16.2935	2.2196	27.5648	26.4157	22.9319	31.4926
26.959	11.1289	22.0609	1.23057	23.5648	1.22852
13.1181	22.8687	22.1544	0.917152	32.2229	21.8046
20.7155	11.0087	7.16068	30.101	11.0087	17.9223
9.03721	12.2764	14.5659	1.05982	1.61651	43.1063
9.00808	22.701	23.9124	33.0432	79.6485	14.0696
28.0749	22.2794	0.823376	19.6908	51.7689	19.7809
41.0022	31.1667	20.9864	11.9765	13.0822	44.6726
1.15015	12.8165	25.0989	46.3391	30.5936	41.1187
19.0875	27.4618	27.6389	20.7599	10.6885	1.52721
22.8203	24.0845	16.9479	24.0677	26.7766	70.9157
37.1513	24.9414	17.6339	20.3536	39.3458	0.755216
28.7752	21.3051	0.74272	19.1135	66.588	15.8845
2.75722	32.6277	33.0684	24.4878	0.926768	22.3579
3.05988	70.6924	2.49467	1.44203	31.7547	4.90894
13.526	24.6373	53.8779	1.19944	10.5265	25.2733
1.27129	31.9185	30.1189	45.787	11.5129	15.0453
9.24563	9.68585	25.608	38.6549	27.8386	33.4456
24.0712	36.0175	1.44919	48.0524	8.07154	22.203
21.2609	70.8383	52.7911	1.12725	1.66935	36.2384
19.2713	1.17067	68.5012	24.0656	1.24322	14.8205
15.7062	29.8623	1.65167	47.9703	6.68785	30.603
17.1516	31.1785	51.529	59.8748	0.796199	15.6898
36.2633	11.6938	1.39177	48.1753	35.793	34.6287
20.5583	27.7167	2.2547	44.2609	1.19524	37.0711
15.1341	63.5645	1.13483	43.4535	16.4562	28.1421
1.2729	23.5809	25.5807	0.497375	0.676048	16.3128
7.35318	38.5045	33.4394	20.5541	44.6338	12.1512
34.824	9.64054	16.6668	47.3125	18.533	30.9743
1.1313	21.4202	12.6602	32.635	24.1229	24.6853
36.4672	53.1554	4.72375	28.5566	8.23036	21.5014
19.1423	40.219	16.7528	0.996679	16.3174	23.7165
43.3579	20.2467	1.09118	17.449	38.358	20.1995
24.6388	26.5774	16.2935	43.4518	20.8219	8.17283
22.2942	26.0259	26.959	88.891	45.397	74.2077
0.63612	47.1465	1.06398	24.9875	50.2568	25.6233
12.4957	8.69879	13.1181	0.631904	7.94195	9.68585
37.7426	0.683399	25.6481	1.97084	57.5292	6.79394
12.7508	17.8582	20.7155	28.4043	13.2079	21.2534
8.08708	28.7907	9.03721	18.103	12.6377	8.93618
8.10029	4.61793	9.00808	28.167	1.6012	0.70683
8.10029	24.5045	28.0749	31.7893	13.9461	19.2888
20.8665	16.1917	41.0022	26.248	22.0609	26.8441
42.1415	13.5088	1.15015	84.1805	22.1544	1.45195
1.24234	0.682239	19.0875	13.4875	38.7593	21.4662
33.5118	19.4056	22.8203	21.7963	7.16068	12.7839
13.1436	23.8012	37.1513	28.8119	14.5659	10.6249
1.05865	45.0014	28.7752	1.37103	23.9124	63.5384
26.2972	30.5128	2.75722	13.4873	0.823376	0.914538
54.1122	51.5806	3.05988	42.5714	20.9864	6.10208
47.8184	15.0921	13.526	26.2722	25.0989	0.610864
23.3569	0.715212	1.27129	1.37225	31.6045	31.388
10.0497	7.34438	9.24563	34.7894	27.6389	6.17976
14.0492	16.7561	24.0712	27.7691	10.2342	16.779
1.58349	26.5823	21.2609	0.853215	16.9479	1.48522
1.43843	41.4553	19.2713	39.1699	17.6339	26.6323
11.5032	18.2047	15.7062	26.909	0.74272	21.8407
20.5913	3.52226	17.1516	30.1658	0.670544	7.20972
29.8415	36.9821	36.2633	69.0696	2.49467	29.0028
48.7774	1.37972	20.5583	0.83867	1.29659	15.5003
6.78864	3.99032	15.1341	17.0008	53.8779	47.6295
20.9803	4.86739	1.2729	46.7955	30.1189	18.1357
1.18333	6.264	7.35318	18.7881	25.608	43.5998
18.6012	35.0348	34.824	10.5613	1.44919	14.8219
24.4886	11.7544	1.1313	21.5123	52.7911	16.4699
55.6751	23.5556	36.4672	21.5769	1.65167	0.948662
1.65617	17.8214	19.1423	27.3231	51.529	24.2101
1.28415	49.7311	43.3579	13.6351	1.39177	12.169
18.4063	22.3099	24.6388	0.847994	2.2547	24.2052
11.367	17.6376	22.2942	31.4755	1.13483	25.1351
13.7917	16.2945	0.63612	19.4103	25.5807	25.6063
53.2264	15.8505	45.1692	24.8475	34.7772	13.7699
19.2035	33.6744	12.4957	27.5441	33.4394	0.814124
1.50697	28.362	37.7426	63.738	16.6668	3.90598
1.52335	101.299	8.64232	0.661035	22.888	14.2215
41.8977	9.42983	12.7508	1.58414	4.72375	34.3954
0.955316	18.4868	8.08708	21.6292	16.7528	9.24974
15.5383	16.3128	8.10029	21.6292	1.09118	11.557
3.79081	0.765576	20.8665	0.7316	26.959	20.7928
22.4707	38.9517	1.24234	17.8694	13.1181	21.7658
7.69166	17.2522	33.5118	8.4274	20.7155	8.38687
90.9985	20.8716	13.1436	32.702	9.03721	63.2131
45.4988	1.16451	1.05865	7.58918	9.00808	19.0211
8.5999	34.3445	26.2972	16.7176	28.0749	23.7211
22.8444	44.1367	54.1122	30.1339	41.0022	15.3272
28.726	0.975384	47.8184	48.3781	1.15015	17.4556
61.6293	51.75	23.3569	24.631	19.0875	20.133
1.18753	7.06243	10.0497	34.1277	22.8203	8.35551
26.8122	0.681909	14.0492	10.9161	37.1513	47.4948
0.938213	36.2384	1.58349	64.2787	28.7752	44.9606
6.92167	1.33006	49.2268	2.37245	2.75722	33.1407
71.8222	4.20368	1.43843	13.0122	3.05988	3.76882
7.07128	10.9891	16.2792	47.8184	13.526	9.26694
18.4268	31.8493	36.3127	8.81992	1.27129	31.8072
24.8121	1.14107	11.5032	46.1071	9.24563	16.5605
27.6746	13.5183	20.5913	56.6524	24.0712	8.30992
35.8238	69.5002	29.8415	1.36483	21.2609	23.7711
1.14853	39.0545	48.7774	19.2331	19.2713	32.4779
15.4754	38.1022	6.78864	1.41508	15.7062	9.12038
9.88839	39.7235	20.9803	43.8653	17.1516	8.76215
23.0556	1.4481	42.402	0.926732	36.2633	19.6123
32.7767	27.9961	1.18333	1.49694	20.5583	30.5956
1.48681	18.0864	18.6012	25.8031	15.1341	13.6216
0.750568	0.99021	24.4886	20.1616	1.2729	31.8493
30.9154	11.7735	55.6751	1.40813	15.8284	0.948037
24.744	10.9875	1.65617	1.08909	7.35318	18.0135
70.5484	2.10184	1.85655	0.973833	34.824	25.9002
51.9424	16.7635	1.28415	24.8475	1.1313	0.6289
20.7368	18.4247	27.3393	19.1014	36.4672	13.9978
18.8986	15.2757	18.4063	11.5458	15.6601	11.3081
34.881	10.8043	11.367	17.4809	19.1423	6.55234
1.41038	1.04716	13.7917	48.1576	43.3579	17.8582
18.4844	16.4701	53.2264	5.076	24.6388	45.1692
35.2328	53.0601	19.2035	36.8341	22.2942	40.8316
8.44928	42.2696	22.3315	30.3357	0.63612	0.660276
13.7964	6.05512	1.50697	18.3988	12.3053	20.4691
25.8116	0.927768	1.52335	31.2588	1.20014	34.3421
11.1161	32.6686	41.8977	18.5736	12.4957	25.3273
38.2906	8.87619	0.955316	1.16189	37.7426	54.3139
8.10029	1.08804	15.5383	34.0101	12.7508	14.7785
31.7438	13.8425	16.5257	34.3026	8.08708	2.30302
6.3612	1.29352	41.5454	60.5935	8.10029	12.7208
22.4561	14.2447	3.79081	49.7886	8.10029	38.8115
11.8716	65.9098	22.4707	33.8213	20.8665	52.0409
32.7057	13.1432	7.69166	42.8729	42.1415	8.87146
53.873	21.2464	90.9985	1.04716	1.24234	21.8109
2.01362	65.069	45.4988	0.890775	33.5118	36.5756
2.01362	5.98807	8.5999	1.59811	13.1436	25.1486
1.98111	27.767	22.8444	5.778	1.05865	13.0162
14.9861	10.7126	28.726	47.115	26.2972	14.4728
1.17917	3.84615	61.6293	0.860775	54.1122	22.9319
60.8127	13.9493	1.18753	24.5691	47.8184	10.1425
0.776302	30.2148	26.8122	32.7691	23.3569	35.3352
70.4756	31.1523	0.938213	52.3486	10.0497	3.00577
10.2328	36.7127	31.6192	14.3331	14.0492	30.4027
55.5585	5.3352	6.92167	1.55052	1.58349	23.3273
53.1828	39.4451	71.8222	18.3355	1.00395	34.3026
5.78615	18.4844	7.07128	46.0625	1.43843	17.0081
2.49649	0.6076	18.4268	13.811	36.8972	19.494
0.82301	0.715325	24.8121	60.462	11.5032	27.5262
30.7879	20.3064	27.6746	46.9479	20.5913	24.0281
11.5668	0.902721	35.8238	29.5148	29.8415	7.47393
0.47709	34.3445	1.14853	18.9615	26.3635	63.4223
18.6135	17.9631	13.2892	41.3033	48.7774	25.1253
0.653274	66.588	15.4754	8.81712	6.78864	32.0789
18.0759	1.19604	9.88839	35.4036	20.9803	0.74279
49.447	48.7443	23.0556	9.07087	16.8969	10.5964
0.589137	0.648264	32.7767	69.2826	1.18333	24.3493
42.2206	19.4674	1.48681	30.4081	18.6012	1.61221
27.9533	4.23508	12.2919	36.8526	21.1469	27.7137
37.174	44.4272	0.750568	30.0902	24.4886	18.2291
38.2965	36.6074	30.9154	49.9945	55.6751	6.43298
15.4829	34.254	24.744	36.4653	1.65617	19.4726
1.87963	20.7051	70.5484	24.0399	1.28415	33.3378
1.17192	34.4834	51.9424	58.8313	38.4673	19.6415
30.6064	20.0282	5.54063	1.62955	18.4063	43.9978
42.8009	1.51821	20.7368	1.01912	11.367	48.7097
10.9017	78.2187	18.8986	46.2205	13.7917	20.439
0.880088	37.2825	34.881	39.7879	0.900511	20.089
56.8227	15.727	1.41038	42.1101	53.2264	13.1481
0.833451	25.5679	18.4844	8.26755	19.2035	56.5279
34.9264	31.4855	35.2328	18.4142	29.7536	26.4973
2.72276	6.38427	8.44928	11.8872	1.50697	11.4012
1.2258	25.9521	13.7964	33.8303	1.52335	47.1775
7.74613	20.911	25.8116	28.0533	41.8977	4.79837
20.4696	1.23671	11.1161	59.7091	0.955316	17.8187
32.0616	48.4857	38.2906	30.7514	15.5383	5.668
16.626	1.04582	8.00035	22.9777	44.6007	0.563197
17.1326	24.5327	8.10029	25.6272	1.09245	63.738
3.68452	14.6559	31.7438	52.8052	3.79081	31.5083
21.6747	28.2568	37.8149	64.3451	22.4707	29.1087
15.7925	24.5402	6.3612	1.18196	7.69166	44.73
24.8608	30.6651	5.68867	13.2139	90.9985	15.7035
0.594419	29.8271	22.4561	10.604	0.39527	74.4042
19.4412	17.0621	11.8716	5.89792	45.4988	32.6707
36.8235	1.79612	32.7057	34.1028	8.5999	4.84811
53.0661	48.2125	53.873	5.3352	22.8444	8.67335
8.33905	26.9482	2.01362	32.0173	28.726	24.671
14.8262	26.6873	2.01362	44.8865	61.6293	37.1272
11.6766	58.5859	1.98111	39.1254	1.18753	37.2825
42.3013	40.6222	14.9861	46.9806	26.8122	23.3668
0.699301	0.797842	1.17917	28.3948	0.938213	1.34177
2.61963	51.2417	60.8127	15.4069	6.92167	19.4629
1.42877	86.5691	0.776302	37.6581	71.8222	17.0957
1.42877	1.52484	70.4756	22.289	7.07128	22.7844
59.1774	15.8421	10.2328	15.001	18.4268	17.4324
7.21621	13.2691	55.5585	30.0135	15.3002	32.83
43.7001	12.2127	53.1828	52.732	24.8121	12.4626
2.31449	28.4684	5.78615	1.01074	27.6746	1.0657
2.42347	9.94136	2.49649	26.0844	35.8238	0.924387
27.4757	5.10327	0.82301	25.267	1.14853	1.94368
12.1448	42.876	30.7879	0.743821	15.4754	58.4093
8.38198	46.0082	11.5668	48.4857	9.88839	64.3407
7.43439	40.4905	0.47709	11.1872	23.0556	4.77552
26.8855	43.616	18.6135	19.8957	32.7767	15.6771
0.876084	17.7632	0.653274	1.88942	1.48681	1.78081
2.64844	1.06521	18.0759	0.987863	16.0001	0.713597
1.21356	31.0473	49.447	37.592	0.750568	34.3445
1.84941	22.9617	0.589137	1.17917	30.9154	4.06222
51.4461	35.7183	42.2206	14.0869	24.744	67.1078
0.902183	0.804653	27.9533	40.4741	70.5484	29.5926
34.7632	8.00937	37.174	21.2503	51.9424	0.611319
42.8799	31.0393	38.2965	0.780045	20.7368	12.9085
1.3112	13.8056	15.4829	25.1821	18.8986	58.3467
60.4809	9.91002	1.87963	10.9998	34.881	13.6939
2.52705	26.0113	1.17192	3.56998	1.41038	6.45635
0.826379	21.8381	30.6064	24.7667	18.4844	1.22884
9.81869	8.25053	42.8009	1.01383	35.2328	12.9382
18.0646	10.7091	10.9017	16.4171	8.44928	1.0049
5.50806	0.614043	0.880088	57.7808	13.7964	45.7832
17.4324	1.92195	18.2412	56.4257	25.8116	18.0912
35.4112	19.297	56.8227	10.867	11.1161	37.5907
1.62941	0.937026	14.2012	1.01702	38.2906	34.3274
0.796833	24.8272	0.833451	26.971	38.0948	0.838472
32.7012	60.7014	34.9264	39.0179	9.44177	36.5405
1.46831	31.4484	33.1318	1.44725	8.10029	15.934
1.5574	56.1806	2.72276	17.017	31.7438	20.2032
32.9274	56.6679	18.8753	8.10258	6.3612	24.0777
37.1416	27.2549	1.2258	38.2811	22.4561	45.5477
50.686	0.600244	7.74613	31.6661	11.8716	66.2344
21.2875	36.1317	20.4696	41.4377	32.7057	33.591
0.61256	29.4957	32.0616	0.8847	42.6915	15.9911
20.8737	22.2204	16.626	1.14886	53.873	18.7484
18.1611	10.6191	17.1326	18.5316	2.01362	14.0793
4.39797	37.6454	3.68452	0.80198	1.98111	49.8553
0.719908	39.316	21.6747	7.53344	14.9861	67.3099
29.104	45.1277	15.7925	30.4624	1.17917	19.246
1.3112	22.9458	24.8608	31.8072	60.8127	16.6206
86.4877	30.2668	0.594419	1.18914	0.776302	9.21599
1.58492	1.02914	19.4412	5.75537	70.4756	35.2735
10.2733	10.4316	36.8235	49.3215	10.2328	7.39583
1.016	17.167	53.0661	1.89982	55.5585	78.3787
42.8799	0.975384	8.33905	1.37412	53.1828	3.25846
51.255	59.3717	14.8262	23.5339	5.78615	13.616
0.743937	14.3541	11.6766	51.3261	59.8323	15.7726
5.25345	0.949398	42.3013	8.87619	2.49649	7.23868
24.0122	20.9976	0.699301	18.0625	0.82301	6.28649
10.4888	83.2471	2.61963	32.6901	30.7879	2.72745
16.7488	0.628953	1.42877	8.74408	41.3647	19.016
25.9442	9.23693	1.42877	25.2315	11.5668	2.37004
14.545	11.4083	59.1774	0.772401	0.47709	0.844021
48.5781	43.4276	7.21621	35.8683	18.6135	28.592
3.26293	6.86465	43.7001	1.04235	0.653274	79.6831
18.8673	15.5003	21.5463	28.0503	1.52156	1.9744
3.13313	21.546	2.31449	73.4783	18.0759	28.401
1.87114	35.6177	2.42347	6.40599	49.447	2.86854
9.47842	15.0851	27.4757	32.8999	1.0533	20.1799
19.4629	1.45749	12.1448	17.9417	0.589137	23.9356
16.6841	0.715212	16.1411	1.18914	42.2206	15.5151
6.31595	61.218	8.38198	20.6716	27.9533	28.7212
40.307	18.497	7.43439	31.0424	37.174	30.6781
26.52	23.9423	26.8855	30.2561	38.2965	98.4586
5.36757	13.1123	13.3588	0.922064	22.3547	0.9734
8.67043	32.3363	0.876084	42.938	15.4829	1.31036
24.8188	38.1709	2.64844	0.654242	1.87963	44.7662
8.2102	22.3627	28.0261	5.76539	1.17192	1.26193
1.94495	29.2088	1.21356	0.550356	90.9136	7.87394
5.25313	21.8139	42.8799	23.4421	30.6064	24.9298
23.5978	49.7311	1.84941	0.829646	42.8009	15.238
5.59137	34.0114	51.4461	0.51243	10.9017	20.8715
13.1481	0.416073	0.902183	1.30723	0.880088	20.0984
70.6837	17.8785	34.7632	28.7442	56.8227	20.0984
1.42018	20.1717	42.8799	0.928948	0.833451	20.0984
1.40114	23.1464	1.3112	0.953696	34.9264	20.0984
0.516021	42.8009	60.4809	11.2145	21.6569	20.0984
27.047	10.6823	2.52705	24.3997	19.7879	20.0984
53.0661	38.0717	0.826379	0.81793	2.72276	20.0984
5.48161	65.8091	5.91704	39.2524	1.2258	20.0984
17.3212	37.5091	9.81869	18.3701	7.74613	44.7642
15.5471	12.0303	18.0646	18.5641	20.4696	0.912634
0.958852	13.2818	5.50806	23.0802	32.0616	6.24904
41.1927	26.77	17.4324	31.2114	16.626	47.344
0.725516	1.20728	35.4112	0.687704	17.1326	16.2792
28.024	44.2387	1.62941	1.48171	32.4172	15.8748
0.804574	28.6347	0.796833	7.49885	3.68452	1.9669
25.4054	36.8197	32.7012	5.57496	21.6747	22.8277
77.4419	12.5415	1.46831	26.2656	15.7925	7.85334
33.4782	10.2907	1.5574	57.5975	24.8608	3.42366
28.1915	16.7326	32.9274	32.7039	0.594419	24.0213
14.9407	78.7243	37.1416	25.2678	19.4412	50.7639
11.1978	6.48028	50.686	27.4201	36.8235	14.6409
27.1182	0.871229	21.2875	0.751492	53.0661	2.05775
32.9438	1.21826	0.61256	46.5167	8.33905	69.6408
10.1691	6.40692	20.8737	19.4325	14.8262	46.3069
31.4843	16.0128	18.1611	21.2666	11.6766	13.6905
20.6751	20.149	4.39797	69.2515	0.560976	12.0956
4.65286	7.39268	15.5119	1.21412	42.3013	2.05695
27.2511	17.1714	0.719908	23.2345	0.699301	1.06249
14.1113	12.3931	29.104	12.124	2.61963	34.7685
35.6908	41.9082	1.3112	21.0958	1.42877	5.93999
24.875	41.6009	86.4877	13.4873	82.9195	1.09943
11.3408	61.1347	1.58492	1.09428	59.1774	1.0404
1.63996	61.7569	10.2733	14.1571	7.21621	0.848589
11.1325	17.5068	45.2702	60.3865	43.7001	52.5044
0.770936	6.19432	1.016	17.7734	37.8858	12.8676
42.3086	8.89003	42.8799	27.8972	0.653552	2.05695
42.3086	23.4026	51.255	2.46828	2.31449	22.9526
1.53595	0.538154	82.3778	34.4198	2.42347	0.848269
30.6097	34.4271	0.743937	1.78281	27.4757	1.2789
28.8128	9.62161	5.25345	22.6739	12.1448	4.1553
19.0858	41.4377	24.0122	22.1847	8.38198	30.4349
19.5417	8.61989	10.4888	0.696384	7.43439	8.3383
31.4478	52.6288	16.7488	18.8533	26.8855	9.12348
48.9885	39.1777	25.9442	27.0475	24.2495	8.27079
43.2709	8.57731	14.545	20.6729	22.5931	0.923013
12.3159	30.2814	48.5781	11.3081	0.876084	2.34187
19.5495	33.6379	3.26293	14.327	2.64844	1.03398
5.91873	18.1801	18.8673	48.6837	1.24161	14.1764
34.2221	67.6452	3.13313	0.834059	1.13417	17.4429
20.439	4.16536	1.87114	66.2083	1.21356	17.0117
47.8184	9.13067	9.47842	22.2276	1.84941	10.7427
18.8471	35.1835	19.4629	0.760451	51.4461	14.3801
10.5759	26.4157	16.6841	26.3823	1.48171	0.940742
27.7943	1.23057	6.31595	38.0189	0.902183	21.3438
22.7503	19.2491	40.307	22.3866	34.7632	11.1019
10.0592	11.9663	26.52	41.1927	1.21356	28.733
11.8925	25.5552	5.36757	0.958689	42.8799	0.596033
1.36428	20.5834	8.67043	13.2637	1.3112	34.7097
11.4254	0.917152	24.8188	38.1719	60.4809	0.695269
23.2145	30.101	8.2102	31.3881	2.52705	0.668053
10.8043	1.05982	1.94495	1.21769	0.826379	13.6299
14.3656	33.0432	5.25313	19.4127	9.81869	19.8462
65.3393	19.6908	23.5978	0.435241	18.0646	17.5889
51.5724	11.9765	5.59137	5.93233	5.50806	19.4674
44.6338	46.3391	13.1481	6.9994	17.4324	22.9958
24.1229	12.3689	70.6837	1.23057	35.4112	6.23629
14.1713	19.7625	1.42018	25.3041	1.62941	50.1939
40.8865	19.7303	1.40114	34.4305	57.9857	9.54962
9.74525	20.7599	0.516021	4.39797	44.5878	10.1815
6.99125	24.0677	27.047	0.735503	0.796833	6.66792
0.806511	3.95789	53.0661	30.3931	32.7012	5.06427
53.8969	38.1371	5.48161	44.9651	1.46831	7.43123
11.5048	20.3536	17.3212	18.8303	1.5574	33.9522
33.3573	42.3013	15.5471	29.5441	32.9274	19.3193
35.9838	19.1135	0.958852	9.07647	12.4866	0.635657
32.7765	24.4878	0.725516	0.415099	37.1416	0.937278
21.2228	27.4928	28.024	40.6904	50.686	0.843591
21.2228	1.44203	0.804574	29.1603	20.7713	1.01702
0.967826	7.98216	25.4054	30.9726	21.2875	32.8655
13.8901	17.393	77.4419	25.5642	0.61256	52.8218
30.3202	1.19944	33.4782	12.4953	20.8737	26.9553
23.5826	4.15324	28.1915	1.78122	18.1611	32.0487
1.35903	11.8716	14.9407	38.3641	4.39797	26.2419
17.2055	2.22743	11.1978	18.2733	0.719908	1.51157
6.48961	26.0042	27.1182	47.4686	29.104	28.0999
30.5062	22.2583	32.9438	16.1	1.3112	12.6735
19.9306	45.787	10.1691	66.6621	86.4877	7.28789
25.4438	38.6549	31.4843	4.68001	1.58492	7.7592
7.34832	36.2932	20.6751	38.1105	10.2733	63.4223
9.11085	48.0524	4.65286	43.7956	1.016	0.896986
20.4367	1.12725	27.2511	1.41471	42.8799	31.7295
22.9707	24.0656	14.1113	20.1798	1.39489	10.1773
22.4413	22.8505	15.334	44.6894	51.255	3.71808
32.7057	31.4949	35.6908	14.0554	1.45233	6.56452
40.13	0.794436	24.875	20.3012	0.743937	32.4213
1.91294	1.45967	11.3408	1.34249	1.37225	47.8417
35.428	47.9703	1.63996	44.9713	1.70387	14.3701
8.0437	59.8748	11.1325	20.5478	52.5218	1.43368
4.32151	18.1907	0.770936	27.6389	5.25345	21.2181
29.1331	18.9933	42.3086	7.73177	24.0122	3.56998
22.0711	24.5691	42.3086	30.4405	10.4888	23.3715
39.4715	39.981	1.53595	18.4396	16.7488	24.7869
3.30554	48.1753	30.6097	14.5395	29.0017	48.1647
27.7384	44.2609	28.8128	54.2897	6.5163	0.845437
0.946409	7.26776	19.0858	24.4878	14.545	13.7795
16.4896	43.4535	19.5417	23.674	48.5781	10.5588
21.7043	0.497375	31.4478	26.0224	3.26293	9.78304
28.7213	20.5541	48.9885	0.832924	18.8673	24.3949
15.3894	47.3125	46.0311	1.0706	3.13313	16.3746
9.21599	26.9193	43.2709	20.9147	1.87114	7.46314
17.0957	32.635	12.3159	8.63957	9.47842	10.2907
12.6751	28.5566	19.5495	44.2152	19.4629	0.704343
1.31215	0.996679	5.91873	10.3064	16.6841	21.7253
47.0931	22.9829	34.2221	55.6686	1.61797	22.5852
26.7543	7.73166	20.439	20.7155	6.31595	1.37546
5.668	17.449	47.8184	0.573968	51.175	31.5351
8.49733	43.4518	18.8471	21.2503	40.307	30.0576
19.6992	29.7666	7.78481	20.2856	26.52	19.3519
12.141	88.891	10.5759	26.0537	5.36757	23.4558
31.0232	24.9875	27.7943	1.2258	8.67043	73.5201
1.03105	0.631904	22.7503	46.4083	24.8188	22.382
36.272	1.97084	10.0592	40.4814	8.2102	34.1495
20.5489	28.4043	22.5975	1.66469	27.3231	19.7294
36.5477	27.2616	11.8925	22.9522	1.94495	38.0717
1.95895	18.103	1.36428	0.731203	5.25313	23.7108
54.8379	24.0677	2.90912	34.4109	23.5978	47.6427
8.33306	28.167	11.4254	16.1067	5.59137	10.9994
26.9553	31.7893	1.63233	1.29834	13.1481	12.8698
0.566478	26.248	23.2145	40.1163	70.6837	4.85022
27.7046	0.52725	10.8043	29.4833	1.42018	27.932
26.7803	84.1805	14.3656	39.7117	1.40114	5.03872
24.2604	13.4875	65.3393	0.812286	0.516021	17.4949
20.7283	21.7963	51.5724	30.0782	27.047	18.9329
26.8206	28.8119	44.6338	12.6558	53.0661	49.97
35.2093	1.37103	24.1229	1.22648	5.48161	4.08582
1.2134	13.4873	14.1713	58.5688	17.3212	18.9448
9.96573	42.5714	40.8865	27.2513	15.5471	29.0487
22.101	26.2722	9.74525	16.2245	0.958852	68.8686
23.1031	1.37225	6.99125	1.0472	41.1927	24.7884
0.679452	34.7894	41.4484	0.695826	0.725516	8.57467
21.6569	34.8446	10.7692	2.96638	28.024	14.3252
2.59427	33.9963	0.806511	10.5075	0.804574	27.7943
0.949398	27.7691	53.8969	22.2865	25.4054	44.3335
23.3164	0.853215	11.5048	14.1972	77.4419	50.0328
34.7661	39.1699	33.3573	37.8315	40.6744	14.4967
10.6966	26.909	35.9838	38.0615	33.4782	0.800928
0.47654	47.2387	32.7765	25.5619	28.1915	7.34151
18.0922	32.1418	21.2228	37.3315	14.9407	64.7879
10.695	63.014	0.967826	0.9586	11.1978	0.603137
26.6474	48.0067	13.8901	0.630356	27.1182	16.1956
18.7024	36.6358	30.3202	25.8364	32.9438	8.24888
78.3093	30.1658	31.1523	12.622	1.09972	63.5384
1.44279	20.7276	20.9508	32.7547	10.1691	21.854
2.1129	69.0696	23.5826	1.26691	31.4843	7.09076
1.45961	2.29566	1.35903	35.8683	20.6751	10.1979
27.1395	45.0014	17.2055	10.0801	43.3249	7.8627
17.0621	0.83867	6.48961	33.5493	4.65286	15.4825
39.7005	17.0008	30.5062	2.02999	27.2511	5.93999
1.98764	46.7955	19.9306	17.3346	14.1113	46.3177
1.52335	16.2994	25.4438	24.0796	35.6908	10.4042
38.7777	18.7881	7.34832	8.28524	24.875	41.1187
52.0407	10.5613	9.11085	48.4385	11.3408	14.0383
23.3839	54.9003	20.4367	9.7524	1.63996	29.6684
8.20786	17.1714	22.9707	4.32151	11.1325	2.5524
29.6753	21.5123	22.4413	41.6227	0.770936	1.56073
14.7053	21.5769	32.7057	25.3381	42.3086	9.31478
0.989397	7.46957	40.13	35.6336	1.53595	8.30992
15.9078	24.2838	1.91294	16.0118	30.6097	1.21496
49.3946	27.3231	35.428	23.6357	28.8128	5.33082
21.2875	13.6351	8.0437	5.01525	19.0858	28.1898
10.5804	2.95727	4.32151	1.675	19.5417	8.2872
0.514882	0.872663	29.1331	6.07303	31.4478	8.14826
23.9874	0.847994	22.0711	27.1324	48.9885	24.671
26.6624	31.4755	39.4715	19.3603	43.2709	23.0095
1.41129	19.4103	3.30554	66.9696	12.3159	12.8313
1.5454	26.909	27.7384	47.3479	19.5495	1.0832
26.6811	34.048	0.946409	32.6762	5.91873	5.03872
14.1571	61.6293	16.4896	2.66974	34.2221	15.8886
39.6946	8.71904	21.7043	18.2875	20.439	15.2053
9.79459	24.8475	28.7213	20.133	47.8184	30.6933
49.5695	17.6339	15.3894	0.921864	18.8471	7.02403
1.22928	27.5441	9.21599	44.4991	10.5759	0.679405
29.5829	39.1814	17.0957	0.649229	27.4373	17.8713
47.3335	63.738	12.6751	62.1084	27.7943	8.97828
1.01266	0.661035	1.31215	11.6757	22.7503	0.398964
36.0777	36.0454	47.0931	0.958852	10.0592	14.2514
18.0135	1.58414	26.7543	51.0675	11.8925	8.60613
17.7532	21.6292	5.668	5.8175	1.36428	8.71904
26.389	21.6292	8.49733	1.87474	11.4254	18.436
0.741284	35.8486	27.9421	12.116	23.2145	0.81141
26.9482	0.7316	19.6992	22.1589	10.8043	0.959336
1.5673	17.8694	12.141	2.54238	14.3656	5.24046
37.7897	8.4274	31.0232	50.2253	65.3393	30.5163
65.2263	11.8964	1.03105	29.0908	51.5724	7.39361
46.8113	21.1513	36.272	1.98838	44.6338	7.18372
31.7689	32.702	20.5489	0.629156	18.533	13.2954
0.645435	7.58918	36.5477	1.39119	24.1229	8.04449
39.158	16.7176	1.95895	35.1367	14.1713	29.5047
1.43843	1.34493	50.5051	39.5872	40.8865	35.9136
15.0669	31.037	54.8379	2.04691	9.74525	0.634078
25.7569	30.1339	8.33306	26.1177	6.99125	4.698
38.7219	48.3781	9.11085	51.7638	0.744614	2.11567
45.2818	1.45762	26.9553	30.2271	0.806511	10.6153
11.4733	1.73088	33.6833	6.84346	1.5574	11.174
11.8191	26.9979	0.566478	13.2675	53.8969	17.3281
1.14182	24.631	27.7046	0.772685	11.5048	38.9977
25.6755	11.6385	26.7803	38.6779	33.3573	31.3604
18.2837	25.8922	24.2604	46.8392	35.9838	16.9053
41.762	16.1046	20.7283	15.7915	32.7765	32.1744
24.2136	34.1277	26.8206	24.4944	21.2228	13.3313
1.06521	18.6142	35.2093	14.1948	0.967826	15.1076
7.02403	10.9161	1.2134	12.0174	13.8901	1.25558
33.0828	64.2787	9.96573	9.32938	30.3202	23.4799
30.0719	5.45634	22.101	11.1387	16.5266	14.5663
8.20874	51.0031	23.1031	61.934	56.2823	84.1295
23.8725	32.2785	6.33452	26.9072	23.5826	8.26755
4.02761	19.2263	0.679452	2.93587	1.35903	16.2387
0.814485	0.627263	21.6569	16.2792	17.2055	6.90742
12.446	2.37245	2.59427	5.43132	6.48961	36.8389
59.1033	13.0122	0.949398	24.5417	19.477	0.668528
1.67238	47.8184	34.5132	20.145	30.5062	0.846858
9.31276	8.81992	34.7661	1.51605	19.9306	15.7047
1.52325	46.1071	10.6966	31.7021	25.4438	22.7126
12.4921	56.6524	43.1063	0.647225	15.1884	1.64626
25.364	1.36483	0.47654	1.37932	7.34832	0.644057
13.6134	15.5573	18.0922	0.499269	9.11085	25.3375
25.6609	19.2331	10.695	1.02212	20.4367	1.11925
23.9763	1.41508	26.6474	16.4896	22.9707	7.23831
50.8654	43.8653	18.7024	1.12329	17.7734	28.0503
1.30346	24.3344	78.3093	43.4566	22.4413	9.11339
26.1469	30.2976	1.44279	45.3646	10.9922	15.0369
29.4398	0.926732	2.1129	1.52172	32.7057	26.5061
1.58216	1.49694	1.45961	0.79604	40.13	26.7614
36.7597	25.8031	27.1395	4.16498	1.91294	31.6038
3.14558	20.1616	17.0621	15.4517	35.428	6.9349
13.7433	48.6408	39.7005	25.128	2.16305	6.87675
32.1281	1.66379	1.98764	1.39331	8.0437	13.4534
20.0572	1.40813	38.7777	34.3352	4.32151	0.845437
26.5868	1.08909	52.0407	17.7717	29.1331	54.9659
26.9988	63.6111	23.3839	13.8727	22.0711	25.3375
15.387	42.3013	8.20786	4.72048	39.4715	10.9161
19.5417	0.973833	29.6753	2.06409	3.30554	33.1318
44.9704	24.8475	14.7053	16.8803	27.7384	33.8822
55.1825	37.1272	0.989397	9.44177	0.946409	22.9853
15.7102	19.1014	15.9078	1.01279	16.4896	96.2682
48.2816	11.5458	49.3946	0.496174	21.7043	6.86027
24.4871	17.4809	21.2875	19.1102	28.7213	35.2735
24.4871	48.1576	10.5804	25.3041	15.3894	6.59361
28.211	5.076	0.514882	1.0838	9.21599	9.63598
51.2248	33.7012	23.9874	11.126	17.0957	10.3898
2.04895	36.8341	26.6624	1.14845	12.6751	26.557
24.8279	30.3357	1.41129	18.7605	1.31215	9.51758
38.5734	18.3988	1.5454	27.9196	47.0931	0.715212
0.976784	31.2588	26.6811	1.28256	26.7543	19.8155
26.7349	8.23747	14.1571	20.1067	5.668	28.4071
36.9302	40.3861	39.6946	0.876805	8.49733	10.8009
18.5386	4.51572	9.79459	13.7946	19.6992	24.0712
1.1767	11.176	49.5695	30.971	12.141	6.82904
7.79746	27.7704	1.22928	17.2395	31.0232	13.0504
31.037	5.65827	29.5829	23.8666	1.03105	26.8679
30.5313	18.5736	47.3335	1.44512	25.624	26.6428
13.8715	14.3484	1.01266	1.13952	36.272	30.3283
30.031	1.16189	36.0777	28.1153	5.88894	25.7158
11.1982	34.0101	19.2453	33.6334	20.5489	16.0395
23.9448	34.3026	18.0135	26.5071	36.5477	4.67478
31.3829	19.3519	17.7532	55.3818	1.95895	0.537354
25.8272	8.88916	26.389	0.656113	0.989631	0.986544
62.2987	60.5935	0.741284	13.1763	54.8379	67.1436
9.54526	49.7886	26.9482	18.6351	8.33306	64.6648
1.74105	33.8213	1.5673	30.2315	26.9553	27.3258
2.63863	42.8729	37.7897	14.5039	31.6316	19.7028
10.5528	1.04716	65.2263	55.4944	31.9429	13.3518
44.8985	0.890775	3.44267	23.6363	0.566478	14.5809
24.6783	1.59811	46.8113	12.7839	27.7046	34.3183
19.2491	5.778	10.506	29.0243	26.7803	18.8006
25.0516	47.115	31.7689	9.89735	24.2604	39.5579
52.7335	0.860775	0.645435	8.31325	20.7283	68.4475
23.9056	24.5691	39.158	36.8228	26.8206	27.6475
28.244	7.34492	1.43843	15.6694	35.2093	18.533
21.122	32.7691	15.0669	42.3828	1.2134	13.3191
20.5183	52.3486	25.7569	48.0992	9.96573	38.6721
18.8175	59.4206	38.7219	25.6609	22.101	31.949
33.6718	1.62217	45.2818	20.2582	23.1031	44.868
21.4134	1.03404	11.4733	11.9928	22.7491	30.3811
16.6297	17.0649	11.8191	14.9836	0.679452	65.1257
1.87963	14.3331	1.14182	62.6615	21.6569	53.7514
1.06295	46.1101	25.6755	0.423038	28.7536	31.9984
33.7913	2.65117	18.2837	30.1172	0.987935	15.1851
8.28238	13.2646	41.762	9.19032	39.53	13.4417
41.8991	1.55052	24.2136	28.932	2.59427	32.1966
1.22884	7.34685	1.06521	20.953	0.949398	0.916471
30.5743	13.5932	7.02403	2.21102	23.3164	29.4904
23.2853	18.3355	33.0828	56.315	34.7661	20.4516
36.6844	35.3257	30.0719	9.83364	10.6966	11.1982
0.61256	46.0625	8.20874	30.0742	0.47654	14.2514
1.83664	7.14742	23.8725	8.17691	18.0922	13.5183
1.18531	13.811	4.02761	17.9154	10.695	58.7034
8.72097	60.462	13.6852	1.23893	26.6474	13.1481
9.2884	46.9479	0.814485	9.32147	18.7024	46.6627
11.128	47.016	12.446	20.4126	78.3093	81.2456
0.920082	29.5148	59.1033	5.68947	1.44279	63.6494
1.25143	18.9615	1.67238	1.034	2.1129	22.6822
22.041	41.3033	9.31276	0.729005	1.45961	10.3503
36.1593	8.81712	1.52325	15.5027	27.1395	14.6218
13.8276	35.4036	12.4921	8.81712	17.0621	1.34289
7.59494	9.07087	25.364	29.7732	39.7005	29.472
20.3934	69.2826	13.6134	71.6641	1.98764	47.663
16.8609	31.3231	25.6609	26.9356	1.52335	16.5185
48.4641	26.2722	23.9763	44.1169	38.7777	23.3569
24.975	30.4081	50.8654	2.64465	52.0407	31.4484
0.91379	36.8526	1.30346	0.905147	23.3839	8.84777
14.8662	30.0902	6.40623	10.928	8.20786	4.06049
61.1908	0.707307	26.1469	17.9749	29.6753	44.507
27.5224	49.9945	29.4398	41.2132	14.7053	48.5945
20.9476	36.4653	1.58216	3.34615	29.9061	15.0384
49.156	24.0399	36.7597	12.711	0.989397	22.8803
3.61511	7.9875	3.14558	18.7594	15.9078	32.773
18.1318	90.9985	13.7433	20.061	34.142	22.8033
32.5454	58.8313	32.1281	35.3885	49.3946	20.5327
61.2053	9.8555	20.0572	29.4398	16.7458	6.31078
28.8376	1.62955	26.5868	14.4156	21.2875	18.7211
19.4974	1.01912	26.9988	30.4469	10.5804	27.9439
19.2714	46.2205	15.387	48.6247	0.514882	60.9449
31.9346	5.6902	19.5417	0.709986	23.9874	8.61989
28.0721	8.11456	44.9704	29.1331	26.6624	5.22058
59.7091	39.7879	55.1825	100.641	1.41129	19.9188
30.9874	42.1101	15.7102	15.8617	1.5454	33.6977
29.0028	8.26755	48.2816	2.37532	26.6811	12.9978
22.3997	20.002	24.4871	44.3632	14.1571	32.7765
44.7085	8.75367	24.4871	56.2039	39.6946	5.01295
6.01759	14.3594	28.211	1.38116	9.79459	0.858293
3.14558	18.4142	51.2248	18.3078	49.5695	20.9
0.711822	20.5303	2.04895	48.6798	1.22928	1.36544
72.6903	11.8872	24.8279	63.7677	1.20802	17.8279
26.6	33.8303	38.5734	45.01	29.5829	0.588197
43.9871	29.386	0.976784	39.3616	47.3335	18.4844
5.48161	19.4063	26.7349	42.4007	1.01266	64.4914
14.2679	28.0533	93.5361	53.3413	36.0777	14.2955
6.65026	59.7091	5.83988	14.6102	18.0135	1.12651
38.2523	30.7514	36.9302	15.94	16.2533	43.2876
39.3672	19.1108	18.5386	22.382	17.7532	5.60462
11.1523	22.9777	1.1767	6.36884	26.389	18.4581
14.376	39.1215	7.79746	0.665508	0.741284	40.3924
8.09133	25.6272	31.037	8.12743	26.9482	6.72235
21.3163	52.8052	30.5313	41.6763	1.5673	6.83117
15.4571	32.6948	13.8715	15.1341	37.7897	62.2974
8.49016	1.80376	30.031	34.5854	65.2263	4.75132
18.1074	16.3504	11.1982	16.0625	46.8113	7.73353
23.0596	16.3784	23.9448	0.56405	31.7689	0.763701
0.743883	64.3451	31.3829	55.7704	0.645435	39.4832
22.2794	1.18196	25.8272	25.8116	39.158	39.0432
15.3859	13.2139	62.2987	27.2979	1.43843	21.3989
1.0838	20.5533	9.54526	1.55627	15.0669	44.2978
16.1864	10.604	53.9088	17.465	25.7569	1.54147
43.8584	5.89792	1.74105	0.993879	38.7219	49.8799
9.26231	34.1028	2.63863	21.3955	45.2818	20.433
39.314	5.3352	10.5528	0.908418	11.4733	18.5058
11.938	19.2146	44.8985	48.1927	11.8191	13.526
45.1353	32.0173	30.7246	1.34048	1.14182	51.5549
30.0742	8.86738	24.6783	11.4903	25.6755	30.4027
13.728	44.8865	19.2491	32.0173	18.2837	18.7063
14.8203	39.1254	25.0516	0.666638	37.7972	8.39832
31.8718	1.46182	52.7335	14.8934	41.762	23.4093
13.9536	46.9806	23.9056	70.0342	24.2136	7.84316
42.3086	28.3948	28.244	7.64152	20.8708	8.85028
1.53595	90.9053	21.122	11.3024	1.06521	5.98807
33.0725	14.4469	20.5183	1.1767	7.02403	9.63598
37.1638	15.4069	6.22979	19.7643	33.0828	12.5115
27.6449	37.6581	18.8175	21.0038	30.0719	23.94
3.08929	22.289	33.6718	22.12	8.20874	33.2327
1.20641	37.147	21.4134	40.5649	23.8725	16.2945
8.28589	29.0296	16.6297	6.373	4.02761	8.45842
17.6835	15.001	1.87963	1.19456	0.814485	16.5051
54.9738	30.0135	1.06295	51.5476	12.446	37.0753
12.3378	52.732	33.7913	42.7141	59.1033	45.4032
64.7087	1.01074	8.28238	54.0081	1.67238	20.6586
12.0437	1.05106	41.8991	16.664	9.31276	7.9875
6.21668	14.1921	1.22884	23.1598	1.52325	6.39448
0.959114	26.0844	30.5743	7.18444	9.35165	12.7066
83.1536	25.267	23.2853	54.3538	12.4921	20.8124
10.6586	0.743821	0.466403	6.69266	25.364	32.6435
31.0532	80.7232	36.6844	58.9294	13.6134	7.23831
27.6351	21.0544	0.61256	20.6751	25.6609	16.8433
30.9373	15.175	1.83664	30.8369	1.21481	26.9732
44.1241	48.4857	1.18531	44.6007	23.9763	33.0411
29.0047	13.6852	44.7502	26.8975	50.8654	12.4078
15.0781	17.5927	8.72097	44.6894	1.30346	22.3646
15.3915	2.2679	9.2884	36.1984	26.1469	5.75279
51.545	11.1872	11.128	0.877392	29.4398	26.2809
9.80039	19.8957	0.920082	21.9262	45.2624	37.2632
0.719908	21.5463	41.2132	28.3451	1.58216	12.9847
44.2753	1.88942	1.25143	42.7467	6.97582	1.10592
37.1798	0.987863	22.041	28.1289	36.7597	8.23747
19.5054	18.1578	36.1593	0.979298	3.14558	13.2043
1.01296	37.592	13.8276	1.83286	13.7433	8.72234
9.27953	1.17917	7.59494	1.82403	32.1281	61.1347
23.0582	14.0869	20.3934	51.545	63.6337	43.4422
10.6494	8.93832	16.8609	31.0424	20.0572	20.5186
8.24342	40.4741	48.4641	0.878644	26.5868	12.9854
21.547	0.606112	24.975	1.36355	26.9988	48.4832
25.2678	21.2503	0.91379	22.8033	15.387	18.5213
34.4663	0.780045	14.8662	1.54856	19.5417	31.0012
1.17087	25.1821	61.1908	21.5521	44.9704	53.7547
23.1111	50.7729	27.5224	1.88577	55.1825	36.146
1.02388	10.9998	20.9476	38.5866	15.7102	24.3456
10.8947	3.56998	49.156	33.4504	48.2816	32.2448
20.2399	24.7667	3.61511	13.5438	0.788164	24.6794
29.7801	1.01383	18.1318	20.4516	24.4871	8.72234
4.66656	16.4171	32.5454	31.6442	28.211	40.8316
28.1633	57.7808	61.2053	23.9172	51.2248	47.5244
68.4399	20.4964	28.8376	36.0871	2.04895	0.632407
53.1565	56.4257	19.4974	1.002	24.8279	35.9254
0.655439	26.2656	19.2714	34.5984	38.5734	31.5092
30.9457	24.6023	31.9346	10.6122	1.0933	41.3791
22.0711	10.867	28.0721	29.5359	0.976784	21.2666
2.56399	1.01702	59.7091	24.5659	36.9267	13.1376
2.47608	16.2813	30.9874	19.3648	26.7349	8.91325
1.14729	26.971	29.0028	67.85	36.9302	34.3026
29.9337	20.0303	17.5943	0.7316	18.5386	18.8175
35.5065	29.6281	22.3997	22.5725	1.1767	13.6464
17.0286	11.9583	44.7085	22.44	7.79746	1.80383
50.7053	39.0179	6.01759	0.683368	25.5619	1.59567
33.3775	45.01	56.2423	3.02908	31.037	9.05166
47.0632	30.4218	3.14558	23.9831	30.5313	7.7279
6.76743	22.4927	0.711822	0.7812	13.8715	80.6281
50.2018	1.44725	72.6903	77.1344	30.031	28.5185
40.2498	17.017	0.716472	14.3252	11.1982	46.2447
34.0357	23.5014	26.6	1.43984	23.9448	36.2493
10.1443	17.0286	43.9871	102.246	31.3829	14.968
1.06525	28.1915	5.48161	68.1813	25.8272	14.8662
1.50306	32.7351	14.2679	30.9369	14.3309	1.25695
30.6365	8.82807	11.1849	40.7599	21.6359	12.0765
31.9814	8.10258	6.65026	17.4748	62.2987	6.12477
0.911574	0.956731	38.2523	33.1025	9.54526	0.989901
8.44553	71.6063	39.3672	11.5354	1.74105	13.5437
23.2642	16.7978	11.1523	1.2957	2.63863	27.9226
33.5762	38.2811	14.376	13.7942	10.5528	13.3846
28.5199	31.6661	8.09133	31.7505	44.8985	1.09428
1.64325	15.5944	21.3163	10.3064	42.282	7.11888
18.8875	45.1692	15.4571	0.79604	2.05775	9.25974
1.44955	41.4377	8.49016	0.662635	24.6783	18.3909
1.98441	0.8847	18.1074	51.545	13.7748	21.7156
55.3111	1.14886	23.0596	2.36188	19.2491	11.321
3.13313	9.20496	0.743883	1.67238	25.0516	12.6215
1.58571	22.8033	22.2794	31.8117	52.7335	6.81018
31.069	18.5316	15.3859	79.4017	23.9056	83.6184
41.0602	1.70449	1.0838	25.8914	28.244	12.9909
32.3317	0.80198	16.1864	1.72872	21.122	19.4508
51.5323	1.40992	43.8584	11	72.5086	19.5495
3.71967	7.53344	9.26231	1.48724	31.388	1.84142
43.4016	29.8293	39.314	4.09581	5.66244	31.4328
1.79929	30.4624	11.938	1.16349	20.5183	7.31569
6.46114	31.8072	45.1353	1.15715	18.8175	5.8062
47.4476	43.6238	20.1259	0.867421	33.6718	3.67083
7.39268	1.18914	30.0742	1.21427	21.4134	12.9363
23.6757	28.5925	13.728	2.5325	16.6297	13.4142
22.9362	8.07693	14.8203	18.5125	1.87963	12.5866
9.49654	5.75537	31.8718	1.19922	1.06295	20.2215
10.8869	49.3215	13.9536	41.4725	33.7913	54.9659
8.10984	30.9765	42.3086	1.67678	8.28238	9.42345
44.7642	1.89982	1.53595	20.8744	41.8991	30.0237
1.29167	1.37412	33.0725	8.61789	1.22884	17.6835
21.085	23.5339	37.1638	29.9382	30.5743	9.16981
8.26834	51.3261	27.6449	23.9904	23.2853	50.8727
1.4179	17.5803	3.08929	15.7611	36.6844	8.05827
10.0621	13.3374	1.20641	32.5282	0.61256	40.6165
31.7249	8.87619	8.28589	43.5998	20.8737	8.67018
1.40992	18.0625	17.6835	26.9541	1.83664	14.9064
55.9881	32.6901	54.9738	1.59091	1.18531	16.779
18.4268	8.74408	12.3378	1.3565	29.3395	2.08856
20.5602	25.2315	64.7087	57.51	8.72097	8.82955
21.5463	0.772401	12.0437	1.05672	9.2884	21.9793
0.834059	12.0672	6.21668	15.8617	11.128	19.721
0.985436	35.8683	0.959114	18.9315	0.920082	17.0366
1.16899	11.3964	83.1536	29.7301	1.25143	18.9615
32.3363	1.04235	10.6586	25.0005	22.041	17.852
31.033	28.0503	31.0532	41.4725	36.1593	21.1225
16.0013	49.4464	27.6351	35.8322	13.8276	40.5633
11.5606	73.4783	30.9373	73.7523	7.59494	24.0195
46.1523	6.40599	44.1241	7.5415	20.3934	5.87608
33.9963	31.4926	29.0047	46.7548	48.4641	26.5349
11.4128	1.22852	15.0781	35.2466	24.975	16.4377
36.1047	32.8999	15.3915	36.8178	0.91379	2.22368
32.0372	17.9417	51.545	2.021	14.8662	59.1077
19.1602	21.8046	9.80039	18.1952	31.9484	34.0816
8.72097	17.9223	0.719908	50.2343	61.1908	40.219
6.53906	43.1063	44.2753	32.1565	27.5224	56.8762
1.44705	1.18914	37.1798	0.815439	20.9476	7.85073
31.1209	20.6716	19.5054	25.6225	13.1363	44.9495
46.0311	31.0424	1.01296	16.9436	49.156	15.5563
26.3257	14.0696	9.27953	0.666638	3.61511	26.8043
12.8561	19.7809	23.0582	1.01279	18.1318	15.9564
36.7811	30.2561	10.6494	6.33205	32.5454	4.39937
9.19395	0.922064	8.24342	29.651	61.2053	49.5607
23.94	44.6726	21.547	26.6663	11.085	1.21427
23.9196	41.1187	25.2678	10.311	28.8376	24.4886
19.1065	42.938	34.4663	50.5818	19.4974	14.0183
1.98111	0.654242	1.17087	23.3659	19.2714	12.4157
12.446	5.76539	23.1111	24.0493	31.9346	28.2071
36.4072	0.550356	1.02388	49.1625	28.0721	34.3244
1.90606	23.4421	10.8947	1.23569	59.7091	35.5381
1.52291	1.52721	20.2399	36.7811	30.9874	31.0527
69.49	70.9157	29.7801	62.1686	29.0028	0.890353
44.8919	0.829646	13.1201	29.6753	13.7942	39.5234
12.4516	0.755216	4.66656	39.5595	22.3997	17.8971
15.2193	0.51243	28.1633	54.4735	44.7085	14.6272
34.5595	1.30723	68.4399	41.3023	6.01759	11.8208
0.593737	28.7442	53.1565	66.2721	3.14558	12.7899
45.5148	0.928948	0.655439	9.28691	0.711822	18.5733
84.6688	15.8845	30.9457	0.790128	55.7555	6.25262
50.1023	22.3579	22.0711	23.2373	72.6903	0.453752
13.4299	4.90894	2.56399	1.06538	26.6	24.6587
50.3281	25.2733	2.47608	67.114	43.9871	21.682
11.4562	0.953696	1.14729	24.9533	5.48161	6.62688
15.0015	15.0453	29.9337	15.0566	14.2679	10.6494
13.9109	11.2145	35.5065	8.62715	46.5837	24.2684
7.26562	33.4456	17.0286	15.5139	21.2238	21.0748
29.1587	22.203	50.7053	31.6526	46.8113	23.8385
15.387	24.3997	30.0787	22.3343	6.65026	9.11339
20.789	36.2384	33.3775	62.6615	38.2523	19.943
25.0516	0.81793	47.0632	74.8918	39.3672	33.1318
26.8486	14.8205	6.76743	10.1574	11.1523	5.85371
48.7367	39.2524	50.2018	38.2906	14.376	21.53
31.2767	18.3701	40.2498	32.0616	8.09133	13.1481
9.63378	30.603	34.0357	13.752	21.3163	16.8201
8.6647	15.6898	10.1443	31.5861	15.4571	21.3842
40.3752	34.6287	52.5044	1.63456	8.49016	30.7677
32.6904	37.0711	1.06525	26.1076	18.1074	7.1917
26.0844	28.1421	1.50306	34.5595	23.0596	18.9461
27.2272	16.3128	30.6365	1.26848	0.743883	62.6123
30.6322	12.1512	31.9814	7.84554	22.2794	29.0592
14.9041	30.9743	0.911574	44.1621	15.3859	5.74508
20.3378	24.6853	8.44553	13.2702	15.333	7.5445
22.5359	21.5014	23.2642	10.5447	1.0838	46.3207
1.49084	23.7165	33.5762	38.4522	16.1864	81.5368
19.7783	18.5641	28.5199	24.0788	31.3456	25.852
6.39448	23.0802	1.64325	23.6528	43.8584	19.1021
38.2523	31.2114	18.8875	2.58962	9.26231	9.20624
21.4301	20.1995	1.44955	29.5293	39.314	11.9919
7.15703	0.687704	1.98441	34.2099	11.938	27.0052
29.2138	1.48171	55.3111	14.6189	45.1353	47.8417
17.3444	7.49885	3.13313	7.09076	30.0742	6.53953
3.71808	8.17283	1.58571	39.4568	13.728	0.752439
21.5923	5.57496	31.069	25.042	14.8203	45.6893
9.31146	26.2656	41.0602	12.4891	31.8718	8.47823
18.403	57.5975	32.3317	58.8778	13.9536	12.9978
86.9328	32.7039	51.5323	23.1978	13.6789	56.8047
1.25168	74.2077	3.71967	42.3013	0.597625	20.133
0.957361	25.2678	43.4016	1.16983	42.3086	0.736893
27.2979	25.6233	15.4159	11.9145	1.53595	28.2507
32.6309	27.4201	63.3996	44.4536	33.0725	0.46243
6.40548	0.751492	1.79929	24.7106	37.1638	43.7087
30.3451	46.5167	6.46114	22.7084	27.6449	87.7261
6.64792	9.68585	47.4476	0.809229	3.08929	0.862337
47.663	19.4325	7.39268	43.2072	1.20641	0.723079
36.1849	6.79394	23.6757	42.7141	8.28589	20.7716
49.3011	21.2534	22.9362	47.7089	17.6835	90.1758
22.2042	8.93618	9.49654	51.255	54.9738	0.763348
0.968765	0.70683	10.8869	1.21358	12.3378	1.98598
14.7168	21.2666	8.10984	6.68785	64.7087	38.2426
97.4993	69.2515	44.7642	2.02154	12.0437	21.9176
1.473	1.21412	1.29167	1.68832	6.21668	52.6796
26.8122	23.2345	21.085	43.1967	0.959114	22.8123
24.561	12.124	8.26834	29.5018	83.1536	12.2589
28.4915	19.2888	1.4179	12.2896	10.6586	42.2283
8.82397	21.0958	10.0621	18.4706	31.0532	6.86718
50.2568	26.8441	31.7249	16.3078	27.6351	14.755
15.698	13.4873	1.40992	34.1502	30.9373	54.1122
47.3859	1.09428	55.9881	2.93051	31.1694	22.799
42.0192	14.1571	18.4268	23.3659	44.1241	5.53153
1.9786	60.3865	5.73556	7.18367	29.0047	11.1096
15.233	1.45195	20.5602	38.2523	15.0781	25.042
74.6376	17.7734	21.5463	8.61989	15.3915	20.2467
2.10842	21.4662	0.834059	1.26074	51.545	3.65773
70.9157	12.7839	0.985436	45.4439	9.80039	30.603
1.58216	10.6249	1.16899	10.8272	0.719908	12.465
69.7419	63.5384	32.3363	0.887138	44.2753	6.19432
1.16983	0.914538	31.033	13.3624	0.896717	19.5054
1.03528	27.8972	16.0013	0.846858	37.1798	14.209
16.633	6.10208	11.5606	22.9304	11.404	17.3346
34.9346	0.610864	46.1523	22.1678	19.5054	16.0984
8.96659	31.388	33.9963	26.2018	1.01296	13.2702
24.4082	6.17976	11.4128	39.5072	9.27953	26.4265
3.69822	2.46828	36.1047	1.02219	23.0582	0.595944
22.5975	34.4198	32.0372	3.28869	10.6494	0.843646
16.8588	1.78281	19.1602	1.31804	8.24342	9.07549
18.9448	22.6739	8.72097	32.3491	21.547	23.5523
45.0014	22.1847	6.53906	46.6898	25.2678	1.17242
0.650132	0.696384	1.44705	54.5859	22.1674	15.8599
5.26684	18.8533	31.1209	22.4037	34.4663	43.8625
26.2923	27.0475	46.0311	34.1502	1.17087	21.3631
21.8063	20.6729	26.3257	20.2467	23.1111	22.5906
64.6188	11.3081	12.8561	31.809	1.02388	29.4296
1.99657	16.779	36.7811	22.6324	10.8947	5.8062
0.608003	14.327	9.19395	2.94258	20.2399	10.4042
23.453	48.6837	23.94	1.2884	29.7801	45.0448
36.3671	0.834059	18.745	26.4404	4.66656	0.816388
23.4569	1.48522	23.9196	58.1335	28.1633	35.5383
14.4451	66.2083	19.1065	1.14729	68.4399	7.11888
29.3002	22.2276	1.98111	43.8845	39.0844	49.8943
7.53344	0.760451	12.446	89.939	53.1565	45.1692
12.4869	26.6323	36.4072	26.7395	0.655439	4.58658
18.0188	26.3823	1.90606	32.702	30.9457	14.3035
2.08718	38.0189	1.52291	7.06482	22.0711	77.6343
10.1738	22.3866	69.49	39.961	34.3402	44.5779
31.9185	41.1927	44.8919	20.4486	2.56399	38.0278
31.6038	0.958689	12.4516	11.6577	2.47608	10.6809
42.1476	13.2637	15.2193	1.72872	1.14729	12.2752
48.5662	38.1719	5.04203	49.8621	29.9337	8.43763
1.00389	31.3881	34.5595	34.949	35.5065	46.7898
31.8005	1.21769	0.593737	1.13977	17.0286	12.756
31.9123	19.4127	45.5148	19.8016	50.7053	11.955
10.4171	0.435241	84.6688	1.16436	33.3775	0.76165
18.4142	21.8407	50.1023	5.59449	47.0632	11.637
12.1047	7.20972	13.4299	20.748	6.76743	32.904
21.5026	5.93233	11.7958	36.7811	50.2018	33.9049
0.565199	6.9994	7.18541	1.19509	40.2498	9.02382
21.6275	1.23057	50.3281	20.8438	17.6272	10.1964
10.8338	25.3041	11.4562	44.9606	34.0357	27.7631
20.145	34.4305	15.0015	22.0179	14.6042	55.3818
18.3143	4.39797	13.9109	13.0704	10.1443	75.4758
1.26207	29.0028	7.26562	66.493	5.70046	6.08786
31.7887	15.5003	29.1587	28.8119	1.06525	2.32838
13.802	47.6295	15.387	12.5415	1.50306	52.7521
1.27256	0.735503	20.789	14.1972	30.6365	53.8682
32.7652	30.3931	25.0516	23.7599	31.9814	15.2825
29.6509	44.9651	26.8486	1.75972	9.36911	4.77552
25.9442	18.8303	48.7367	23.8428	0.911574	11.5658
10.7851	18.1357	31.2767	16.91	8.44553	30.6933
31.4926	29.5441	9.63378	5.616	23.2642	6.43298
42.4609	43.5998	8.6647	64.8691	33.5762	30.4696
21.714	9.07647	40.3752	17.0848	28.5199	1.03607
14.8432	14.8219	32.6904	35.6908	1.64325	61.8481
40.5748	16.4699	26.0844	16.9436	18.8875	34.6002
22.7964	0.948662	18.8605	0.606112	1.44955	10.2733
63.5645	0.415099	27.2272	14.499	1.98441	24.8976
4.79837	40.6904	30.6322	35.6832	1.21879	25.6126
40.7975	24.2101	14.9041	32.1091	55.3111	5.45008
19.424	29.1603	20.3378	35.7378	3.13313	9.07549
1.75325	30.9726	22.5359	27.3837	1.58571	5.60952
9.99861	25.5642	1.49084	16.9108	31.069	17.0286
33.4514	12.169	19.7783	0.968989	41.0602	5.99062
1.70919	24.2052	6.39448	27.3735	32.3317	13.5324
16.8679	25.1351	38.2523	0.617625	51.5323	19.0673
13.3931	25.6063	21.4301	45.4988	3.71967	5.95218
10.1773	12.4953	7.15703	19.2146	43.4016	11.0589
31.8553	1.78122	29.2138	5.76465	1.79929	5.55431
0.729948	13.7699	17.3444	22.8202	6.46114	24.1535
17.9165	38.3641	3.71808	3.99032	47.4476	24.5251
20.436	0.814124	21.5923	0.791397	7.39268	0.651124
13.2863	18.2733	9.31146	7.35812	23.6757	11.3241
51.2503	47.4686	18.403	37.6581	22.9362	20.6855
26.0042	3.90598	86.9328	7.34439	9.49654	24.8976
63.2405	14.2215	1.25168	30.9724	10.8869	16.2005
2.48661	16.1	0.957361	0.861664	8.10984	0.510589
63.1399	66.6621	27.2979	27.2044	44.7642	67.0295
11.5746	34.3954	32.6309	8.59907	1.29167	24.8505
35.0553	4.68001	6.40548	1.21356	21.085	5.64225
28.682	9.24974	30.3451	0.719908	8.26834	34.0173
20.133	11.557	6.64792	54.8501	30.1029	0.649817
13.627	38.1105	47.663	31.7462	1.4179	6.39313
30.6933	43.7956	36.1849	24.2052	10.0621	6.18111
20.9852	20.7928	49.3011	5.89681	31.7249	24.7705
14.2505	1.41471	22.2042	19.908	1.40992	4.66
9.43851	20.1798	0.968765	23.1072	7.53344	27.822
16.2697	44.6894	14.7168	38.5514	55.9881	14.3299
41.6576	21.7658	97.4993	33.6895	18.4268	40.2481
23.3961	14.0554	1.473	44.0432	20.5602	45.5495
14.6218	8.38687	26.8122	24.0502	21.5463	0.602318
27.7137	20.3012	24.561	1.11935	0.834059	9.99398
1.15966	1.34249	28.4915	31.7295	0.985436	0.968905
17.3183	63.2131	8.82397	21.5123	1.16899	5.10327
33.2647	19.0211	33.766	43.5387	32.3363	1.31608
6.80316	44.9713	50.2568	21.836	31.033	43.0887
63.8232	23.7211	15.698	1.11047	16.0013	62.4651
1.43612	20.5478	47.3859	0.68843	11.5606	18.5032
24.9934	27.6389	42.0192	0.71057	20.3425	19.5054
7.64302	7.73177	1.9786	40.5649	46.1523	20.5504
38.1105	15.3272	15.233	24.269	33.9963	22.3615
13.7121	30.4405	74.6376	52.0309	11.4128	41.5295
0.930429	18.4396	2.10842	2.05272	36.1047	5.01509
23.5134	14.5395	70.9157	0.604883	7.10473	13.2641
51.3261	17.4556	1.58216	30.0539	32.0372	25.8272
7.47182	54.2897	69.7419	1.17826	19.1602	10.3889
31.4478	24.4878	1.16983	22.1915	8.72097	12.0349
61.0489	23.674	1.03528	55.1361	6.53906	8.95025
0.980137	26.0224	16.633	19.6797	1.44705	25.4654
26.005	20.133	34.9346	26.9979	31.1209	9.56651
7.18138	0.832924	8.96659	0.7316	46.0311	5.91873
20.6356	8.35551	24.4082	1.51317	26.3257	32.0432
30.9573	1.0706	3.69822	30.2464	12.8561	12.784
21.5104	20.9147	22.5975	0.927351	36.7811	8.30638
15.2962	8.63957	16.8588	20.7928	9.19395	22.3087
55.9881	47.4948	18.9448	1.17061	23.94	25.276
15.4376	44.2152	45.0014	61.1197	23.9196	31.2285
43.696	44.9606	0.650132	12.3037	19.1065	58.2683
12.1483	10.3064	5.26684	1.37648	1.58202	13.9231
4.15324	55.6686	26.2923	1.95171	1.98111	16.1106
50.5562	33.1407	21.8063	1.7792	12.446	30.9765
6.26393	20.7155	64.6188	49.9479	36.4072	20.9094
23.3696	0.573968	1.99657	19.5054	1.90606	1.36218
8.40028	3.76882	0.608003	19.9845	1.52291	21.4703
36.3371	21.2503	23.453	11.003	69.49	36.2236
35.3038	20.2856	36.3671	0.735818	44.8919	18.3795
9.9291	26.0537	23.4569	1.23356	12.4516	19.8778
21.1225	1.2258	14.4451	29.0296	15.2193	17.558
15.4376	9.26694	29.3002	5.93213	34.5595	56.5678
37.7863	31.8072	1.74884	13.3897	0.593737	31.8067
20.9429	46.4083	7.53344	1.28317	45.5148	15.3272
22.7899	40.4814	80.063	41.5529	84.6688	39.968
18.5815	1.66469	12.4869	60.4754	50.1023	26.959
0.958689	22.9522	18.0188	0.883782	13.4299	1.37199
33.5118	0.731203	2.08718	32.0241	50.3281	71.001
13.1436	16.5605	10.1738	17.7534	11.4562	2.24015
0.897165	8.30992	31.9185	2.08601	15.0015	24.0712
20.8708	34.4109	31.6038	23.5265	13.9109	0.947535
24.3925	23.7711	42.1476	7.03962	7.26562	19.8876
30.4869	32.4779	48.5662	32.0162	29.1587	21.7484
30.9105	9.12038	1.00389	56.4785	15.387	31.2588
0.948037	16.1067	31.8005	0.9486	20.789	10.357
9.67186	8.76215	31.9123	43.1523	25.0516	10.074
25.5619	1.29834	10.4171	1.73279	49.5695	12.0225
26.9072	19.6123	18.4142	27.8541	0.811222	29.8455
28.6976	30.5956	12.1047	38.1568	26.8486	16.9728
18.8426	13.6216	21.5026	42.845	48.7367	5.53153
36.6926	31.8493	0.565199	54.9659	31.2767	10.4042
1.16808	40.1163	21.6275	35.0649	9.63378	1.22843
34.286	0.948037	10.8338	34.7111	8.6647	11.5601
46.136	18.0135	20.145	77.6088	40.3752	7.35366
1.55203	29.4833	18.3143	75.9001	32.6904	50.3281
12.8165	39.7117	1.26207	70.1741	26.0844	37.6513
28.1469	25.9002	31.7887	1.14157	27.2272	16.0424
31.5172	0.812286	54.3139	33.8822	15.7415	31.7417
9.15809	0.6289	13.802	6.02096	30.6322	1.4426
25.7569	30.0782	1.27256	6.99406	14.9041	0.790202
7.27214	13.9978	32.7652	0.550356	20.3378	55.1689
8.2102	11.3081	29.6509	58.6877	22.5359	8.30287
18.0225	12.6558	25.9442	13.6572	1.49084	19.1922
0.522288	6.55234	10.7851	51.0492	19.7783	50.3596
17.3504	1.22648	31.4926	17.206	56.436	26.609
13.8879	58.5688	42.4609	6.70248	6.39448	0.703214
13.8879	27.2513	6.22583	1.16471	38.2523	24.1589
11.5178	17.8582	21.714	58.8318	24.1623	12.5602
16.0076	16.2245	14.8432	108.717	21.4301	27.2401
6.03193	1.0472	40.5748	1.96456	7.15703	20.822
17.7181	0.695826	22.7964	33.6895	29.2138	9.42345
17.5893	45.1692	51.9343	1.13417	28.403	37.6858
6.20541	2.96638	63.5645	22.2513	17.3444	9.02233
21.9183	10.5075	4.79837	0.867432	3.71808	45.15
27.4188	22.2865	40.7975	0.78811	21.5923	14.3384
7.94765	40.8316	19.424	26.4363	9.31146	15.9871
0.696703	14.1972	1.75325	54.3546	18.403	0.746872
32.748	37.8315	9.99861	44.1169	21.2666	27.4757
26.8423	38.0615	33.4514	57.9105	86.9328	27.5963
22.743	25.5619	1.70919	37.217	1.25168	31.7847
26.248	37.3315	16.8679	7.96383	0.957361	8.74507
1.02226	0.660276	13.3931	25.0083	27.2979	10.3262
26.9868	20.4691	10.1773	93.7705	32.6309	1.0832
45.2937	0.9586	31.8553	40.2743	9.39224	19.8214
19.5085	34.3421	0.729948	21.7278	6.40548	43.6354
9.2617	25.3273	17.9165	38.3524	30.3451	11.174
14.3774	0.630356	20.436	30.2903	6.64792	12.3228
15.8675	25.8364	13.2863	31.2144	1.35359	27.8065
1.06461	12.622	51.2503	17.4157	36.1849	22.2414
31.0424	54.3139	6.48465	31.037	49.3011	42.0045
8.92263	14.7785	26.0042	22.2389	22.2042	1.742
13.8056	32.7547	63.2405	25.8887	0.968765	45.4274
15.4376	1.26691	2.48661	43.9094	14.7168	7.22733
22.44	35.8683	63.1399	52.3288	97.4993	7.15242
27.2437	10.0801	11.5746	33.298	1.473	0.547747
37.9877	33.5493	35.0553	15.9195	26.8122	0.984499
18.8426	2.02999	28.682	36.8827	24.561	11.4351
36.6926	17.3346	20.133	23.2845	28.4915	31.6863
1.59454	24.0796	13.627	53.972	8.82397	9.22025
16.9719	2.30302	30.6933	10.074	18.5665	7.39094
25.3278	8.28524	20.9852	27.7031	50.2568	5.78946
5.84022	48.4385	14.2505	44.4428	15.698	16.5051
34.0223	9.7524	21.7513	41.261	21.0784	8.63498
1.69337	4.32151	9.43851	6.08851	47.3859	4.46343
37.6088	12.7208	16.2697	16.6452	42.0192	1.16412
17.5815	41.6227	41.6576	1.03985	1.9786	9.13067
51.2503	25.3381	23.3961	27.4855	15.233	58.8826
5.778	38.8115	14.6218	31.8689	74.6376	21.2075
0.946064	35.6336	27.7137	12.104	2.10842	27.2634
24.1534	16.0118	1.15966	0.88062	70.9157	8.70416
15.4773	23.6357	17.3183	18.8809	1.58216	16.5318
21.6359	52.0409	33.2647	6.92167	69.7419	17.5815
1.48723	5.01525	6.80316	21.6403	1.16983	1.79787
0.573872	8.87146	63.8232	58.2148	1.03528	18.5776
34.263	1.675	1.43612	26.9067	16.633	50.0035
19.4307	6.07303	24.9934	2.46688	34.9346	43.819
24.5015	27.1324	7.64302	54.6887	8.96659	16.1046
16.3816	19.3603	38.1105	1.58492	24.4082	35.3352
47.316	66.9696	13.7121	20.4691	1.65651	47.8417
14.4469	47.3479	0.930429	21.7043	40.8265	19.1771
7.74654	32.6762	23.5134	28.7146	3.69822	26.5194
17.6099	2.66974	51.3261	20.7695	22.5975	9.41944
23.9821	18.2875	7.47182	22.3548	16.8588	1.84592
1.26207	20.133	31.4478	0.569503	8.61789	5.45008
27.6562	0.921864	61.0489	28.6746	18.9448	1.13169
48.3394	44.4991	0.980137	51.5888	45.0014	7.43084
1.39544	0.649229	26.005	36.2782	0.650132	19.72
37.2114	21.8109	7.18138	24.5015	5.26684	37.9877
18.1735	36.5756	20.6356	27.2549	26.2923	7.23868
42.8729	25.1486	30.9573	22.0858	21.8063	20.7088
5.27921	62.1084	21.5104	1.41199	64.6188	4.67478
38.5298	11.6757	15.2962	14.5352	1.99657	15.6531
14.931	13.0162	55.9881	56.6252	0.608003	23.0974
28.9408	0.958852	15.4376	52.4782	23.453	13.7456
11.1096	51.0675	43.696	45.9838	36.3671	5.98807
17.7734	5.8175	12.1483	30.109	23.4569	9.63598
25.7946	14.4728	4.15324	26.4984	14.4451	5.16113
14.1713	1.87474	50.5562	24.5118	29.3002	19
3.9101	22.9319	6.26393	0.683328	7.53344	4.83182
24.7662	12.116	23.3696	6.804	12.4869	21.3858
23.7955	22.1589	8.40028	33.9775	18.0188	31.037
14.9907	10.1425	36.3371	1.71488	2.08718	15.0677
58.8373	35.3352	35.3038	1.09157	10.1738	11.5129
20.1717	3.00577	9.9291	29.2485	31.9185	0.968905
14.4787	2.54238	21.1225	36.4654	31.6038	25.042
21.7806	30.4027	15.4376	26.9656	42.1476	7.15242
41.1998	50.2253	37.7863	37.5919	48.5662	16.2649
8.96659	29.0908	20.9429	11.2676	1.00389	12.1512
21.2258	1.98838	22.7899	9.03763	31.8005	28.8292
30.1473	23.3273	18.5815	1.09245	32.6996	20.0961
34.4828	0.629156	16.7867	21.3489	31.9123	4.83182
27.7085	34.3026	0.958689	29.5359	10.4171	22.2159
1.2829	17.0081	33.5118	48.688	18.4142	23.1464
37.7751	19.494	13.1436	1.1705	12.1047	42.8577
11.5178	1.39119	0.897165	30.8369	21.5026	27.4757
22.8123	35.1367	20.8708	29.5578	0.565199	1.21642
9.68659	39.5872	24.3925	35.238	21.6275	8.16286
53.972	2.04691	30.4869	13.6948	10.8338	14.9022
5.76629	27.5262	30.9105	0.744614	18.3143	27.8193
10.0026	26.1177	0.948037	0.847412	23.9821	34.6402
20.5597	51.7638	9.67186	1.84973	1.26207	3.87844
15.5502	24.0281	25.5619	1.12645	31.7887	6.79373
29.5359	7.47393	26.9072	1.00535	13.802	32.6762
25.1361	30.2271	28.6976	1.10816	1.27256	64.3451
22.2729	63.4223	18.8426	1.60827	37.6429	0.938113
2.3817	25.1253	36.6926	9.24563	32.7652	33.9599
2.06804	32.0789	1.16808	1.37299	29.6509	47.9575
1.10941	0.74279	34.286	1.97341	16.4114	6.39864
0.704256	6.84346	46.136	0.601683	25.9442	15.68
38.3333	10.5964	1.55203	10.2026	10.7851	3.21745
21.7423	13.2675	12.8165	1.94875	31.4926	21.352
1.10958	24.3493	28.1469	36.0938	42.4609	22.4726
68.9279	0.772685	31.5172	1.13483	21.714	43.4135
0.922701	38.6779	9.15809	67.6741	14.8432	8.35307
30.1649	1.61221	25.7569	6.58322	22.7964	46.0204
24.7836	46.8392	7.27214	25.162	63.5645	20.7791
10.311	15.7915	20.8631	20.2087	4.79837	25.6423
0.666581	27.7137	8.2102	1.76997	40.7975	22.7484
29.104	18.2291	18.0225	34.5062	19.424	42.5355
1.36355	24.4944	0.522288	34.9886	1.75325	51.3265
36.3389	14.1948	17.3504	31.2596	9.99861	10.7692
67.3099	6.43298	13.8879	2.21682	33.4514	13.5224
35.597	19.4726	11.5178	37.8038	1.70919	42.7184
22.799	12.0174	16.0076		16.8679	16.5312
23.8012	33.3378	6.03193		13.3931	1.18229
8.89398	19.6415	17.7181		10.1773	24.7107
43.1947	9.32938	15.5139		13.88	8.84034
10.5964	11.1387	17.5893		31.8553	55.1441
0.92103	43.9978	6.20541		0.729948	41.1998
35.6047	48.7097	21.9183		17.9165	1.49091
49.8481	20.439	27.4188		23.3929	6.24904
49.8481	61.934	7.94765		20.436	27.0972
1.86208	20.089	0.696703		13.2863	13.0048
1.52495	26.9072	32.748		51.2503	22.6807
28.5747	2.93587	26.8423		26.0042	6.03313
25.2893	16.2792	22.743		63.2405	0.606112
1.38875	5.43132	26.248		2.48661	0.667935
20.0444	24.5417	23.4037		63.1399	1.46393
15.295	20.145	1.02226		11.5746	20.7185
51.175	1.51605	26.9868		25.6407	8.48177
37.6597	31.7021	45.2937		35.0553	9.72778
0.95799	13.1481	19.5085		28.682	11.7563
32.1469	0.647225	9.2617		20.133	0.951493
40.2006	56.5279	14.3774		13.627	21.0509
1.91558	1.37932	15.8675		30.6933	28.2767
2.2196	0.499269	1.06461		20.9852	25.1663
8.39654	26.4973	31.0424		14.2505	17.5805
36.3059	1.02212	8.92263		9.43851	15.5046
24.7619	16.4896	13.8056		36.833	9.8057
36.0091	1.12329	15.4376		16.2697	21.5333
9.63644	43.4566	22.44		41.6576	15.6703
13.8056	11.4012	27.2437		23.3961	9.8057
11.1289	45.3646	37.9877		14.6218	30.5128
9.05039	1.52172	18.8426		27.7137	54.1371
17.4779	47.1775	36.6926		1.15966	24.1344
22.8687	4.79837	1.59454		17.3183	21.97
25.7101	17.8187	16.9719		33.2647	8.91554
30.132	0.79604	25.3278		33.343	66.5761
60.0325	4.16498	5.84022		6.80316	26.5461
60.0325	15.4517	34.0223		63.8232	16.429
21.2744	25.128	4.21258		1.43612	55.7703
13.5686	5.668	1.69337		29.32	13.5644
16.3128	1.39331	37.6088		7.64302	0.48343
18.4017	34.3352	17.5815		38.1105	25.1663
29.4696	17.7717	24.4343		47.4825	19.7722
51.2731	13.8727	51.2503		13.7121	27.8505
0.801454	0.563197	5.778		0.930429	2.1691
59.0387	4.72048	0.946064		23.5134	33.5983
3.18408	2.06409	24.1534		51.3261	1.015
16.4825	63.738	15.4773		7.47182	21.065
0.56399	31.5083	21.6359		31.4478	7.54436
33.5417	16.8803	1.48723		61.0489	1.38508
39.9029	9.44177	0.573872		30.0138	1.93911
1.25825	1.01279	34.263		52.6435	15.3453
28.1469	0.496174	19.4307		0.980137	0.974001
38.4522	19.1102	24.5015		26.005	22.7229
26.9431	29.1087	16.3816		7.18138	22.2858
1.59454	44.73	47.316		20.6356	1.75325
16.9719	15.7035	14.4469		30.9573	8.15172
23.4416	25.3041	7.74654		1.50602	45.617
23.9196	74.4042	17.6099		21.5104	29.104
16.6227	1.0838	23.9821		15.2962	17.9937
0.815379	11.126	1.26207		55.9881	8.80386
13.0917	1.14845	27.6562		15.4376	12.0676
56.8188	32.6707	48.3394		43.696	1.96637
1.23068	41.5001	1.39544		12.1483	57.3486
0.884552	18.7605	37.2114		4.15324	77.6825
22.2198	4.84811	18.1735		50.5562	16.4749
38.0987	8.67335	18.5451		6.26393	37.0468
23.708	24.671	42.8729		23.3696	7.0657
24.4283	37.1272	5.27921		8.40028	8.68228
51.3032	27.9196	38.5298		36.3371	14.1224
61.934	37.2825	14.931		35.3038	12.3057
27.4355	1.28256	28.9408		9.9291	3.10827
18.1124	20.1067	11.1096		21.1225	12.364
37.3315	23.3668	17.7734		15.4376	0.751061
53.5418	1.34177	25.7946		37.7863	59.1077
13.132	19.4629	14.1713		20.9429	29.0435
18.7881	17.0957	3.9101		22.7899	98.6697
27.7167	0.876805	24.7662		18.5815	5.12082
31.8493	13.7946	23.7955		0.958689	17.1326
73.2718	30.971	14.9907		33.5118	27.9635
4.98994	17.2395	58.8373		13.1436	8.16475
39.6705	23.8666	20.1717		0.897165	24.5448
35.0671	22.7844	14.4787		20.8708	21.3445
21.3024	17.4324	21.7806		24.3925	47.663
23.5809	1.44512	41.1998		0.716579	21.4965
12.3093	32.83	13.2886		30.4869	9.27244
41.1818	1.13952	8.96659		30.9105	0.780879
47.2118	28.1153	21.2258		0.948037	6.01213
12.027	12.4626	30.1473		9.67186	1.11762
19.4723	33.6334	34.4828		25.5619	28.5094
25.7082	1.0657	27.7085		26.9072	9.15383
14.6023	26.5071	1.2829		28.6976	83.6951
33.5342	55.3818	12.3355		18.8426	0.871351
35.898	0.924387	37.7751		36.6926	37.47
34.0386	0.656113	11.5178		1.16808	0.940929
28.728	13.1763	22.8123		34.286	1.35718
34.6255	18.6351	16.6797		46.136	26.2382
46.9285	30.2315	9.68659		1.55203	10.1979
5.57253	1.94368	53.972		12.8165	67.2103
26.2722	14.5039	5.76629		28.1469	42.402
35.6866	58.4093	10.0026		31.5172	6.53291
22.2536	55.4944	20.5597		9.15809	48.815
59.2633	23.6363	15.5502		25.7569	23.4544
0.746127	64.3407	29.5359		0.968765	66.5761
8.35551	4.77552	25.1361		7.27214	10.2623
30.2464	12.7839	22.2729		8.2102	14.4073
17.2044	15.6771	2.3817		18.0225	6.28847
41.2066	1.78081	2.06804		0.522288	16.2817
0.592164	29.0243	1.10941		17.3504	0.857484
16.7561	0.713597	38.3333		13.8879	13.0923
57.1876	34.3445	21.7423		13.8879	29.5556
14.4348	9.89735	1.10958		11.5178	0.679558
6.29732	4.06222	68.9279		16.0076	5.9174
37.3339	67.1078	0.922701		6.03193	0.608968
1.76879	8.31325	30.1649		17.7181	1.47429
49.9962	29.5926	24.7836		17.5893	90.9985
61.934	0.611319	10.311		6.20541	7.69166
9.88839	36.8228	21.1225		21.9183	10.0607
22.0221	12.9085	17.3894		27.4188	5.32566
44.1367	58.3467	0.666581		7.94765	22.5378
1.27629	15.6694	29.104		38.5734	1.08008
66.287	13.6939	1.36355		0.696703	1.3603
29.8721	42.3828	36.3389		32.748	57.1823
47.1465	48.0992	67.3099		26.8423	23.3545
2.31157	6.45635	35.597		22.743	2.01962
37.5592	25.6609	22.799		26.248	11.1187
26.1669	1.22884	8.89398		1.02226	6.46381
18.7721	20.2582	43.1947		26.9868	25.954
66.2485	12.9382	10.5964		45.2937	30.3823
1.70747	11.9928	0.92103		19.5085	12.2127
5.07384	14.9836	49.8481		9.2617	1.78122
16.3316	1.0049	1.52495		14.3774	16.048
12.104	62.6615	28.5747		15.8675	18.6008
28.4188	0.423038	1.38875		1.0404	12.9854
1.06126	45.7832	20.0444		1.06461	18.5032
23.2742	30.1172	15.295		31.0424	20.2844
8.69879	9.19032	37.6597		8.92263	32.502
23.2998	28.932	32.1469		13.8056	0.510589
17.0381	20.953	40.2006		15.4376	0.693187
22.3341	18.0912	1.91558		22.44	7.0657
11.4113	2.21102	8.39654		27.2437	8.67205
22.5879	56.315	36.3059		37.9877	9.26694
31.1288	9.83364	24.7619		18.8426	49.7767
22.6952	30.0742	36.0091		36.6926	33.5608
30.5293	8.17691	9.63644		1.59454	39.6715
19.3135	37.5907	13.8056		16.9719	20.6421
19.5595	17.9154	11.1289		25.3278	46.3069
19.5595	34.3274	9.05039		5.84022	17.517
23.674	1.23893	17.4779		34.0223	6.84507
24.0845	0.838472	22.8687		1.69337	7.54486
32.709	9.32147	25.7101		37.6088	7.58813
32.2116	36.5405	30.132		17.5815	0.63612
73.9798	20.4126	60.0325		51.2503	25.3232
19.1041	15.934	21.2744		5.778	22.7491
9.58392	5.68947	13.5686		0.946064	12.9156
25.2374	1.034	16.3128		24.1534	1.06126
4.61793	0.729005	18.4017		15.4773	7.43439
30.073	15.5027	29.4696		21.6359	49.045
46.9065	8.81712	51.2731		1.48723	39.5402
21.299	29.7732	11.0087		42.2696	14.5225
24.9144	71.6641	0.801454		0.573872	6.29802
13.7251	26.9356	59.0387		34.263	43.5291
40.9695	20.2032	3.18408		19.4307	1.39348
36.4101	44.1169	16.4825		20.3782	30.2648
33.1397	2.64465	22.701		24.5015	1.68342
65.2611	0.905147	0.56399		16.3816	2.06409
1.52484	10.928	22.2794		47.316	29.4851
2.18787	24.0777	33.5417		14.4469	31.8917
66.5284	45.5477	39.9029		7.74654	12.3236
38.7039	17.9749	1.25825		17.6099	9.73792
34.8686	41.2132	28.1469		23.9821	0.739648
29.5622	66.2344	38.4522		1.26207	47.129
10.5636	3.34615	26.9431		27.6562	13.4506
56.6853	33.591	1.59454		48.3394	0.929628
4.23508	12.711	16.9719		1.39544	7.26952
22.54	15.9911	23.4416		37.2114	4.1794
40.5171	18.7594	23.9196		18.1735	1.11725
33.1397	18.7484	16.6227		42.8729	9.34436
33.6187	14.0793	0.815379		5.27921	24.4105
24.8986	49.8553	13.0917		38.5298	21.9658
47.1823	20.061	21.3051		16.9468	31.3251
55.8191	35.3885	56.8188		14.931	12.8313
0.650132	29.4398	1.23068		28.9408	24.2491
39.8439	14.4156	32.6277		11.1096	54.2626
1.53585	67.3099	70.6924		17.7734	1.65663
9.30771	19.246	0.884552		25.7946	18.3084
19.4688	16.6206	22.2198		14.1713	11.3777
36.1848	9.21599	24.6373		24.875	86.1316
0.728798	35.2735	38.0987		3.9101	5.83739
14.4874	7.39583	36.0175		24.7662	1.23342
29.6056	78.3787	23.708		23.7955	8.60094
32.5454	3.25846	24.4283		14.9907	18.4897
28.0854	1.6748	51.3032		58.8373	0.624259
6.73622	13.616	61.934		36.3011	0.991424
18.4017	15.7726	27.4355		20.1717	64.5469
22.3429	7.23868	18.1124		14.4787	30.7572
12.6417	6.28649	37.3315		21.7806	77.4714
4.374	2.72745	53.5418		41.1998	43.5291
20.0211	19.016	13.132		13.6516	27.8928
14.3309	2.37004	18.7881		8.96659	8.15268
20.3378	0.844021	27.7167		21.2258	39.9915
0.880732	28.592	31.8493		30.1473	53.384
14.293	79.6831	73.2718		34.4828	19.3716
32.1281	1.9744	4.98994		27.7085	26.9482
2.12515	28.401	39.6705		46.2621	30.6645
9.05166	2.86854	35.0671		1.2829	11.1096
35.8977	20.1799	21.3024		14.1784	30.031
20.7203	23.9356	23.5809		37.7751	21.4816
6.3247	15.5151	12.3093		11.5178	22.42
81.6922	28.7212	41.1818		22.8123	0.92473
22.2858	30.6781	47.2118		0.764421	5.02179
27.0443	98.4586	12.027		9.68659	4.41457
4.9127	0.9734	38.5045		53.972	25.4108
16.4701	1.31036	19.4723		5.76629	19.4613
9.2307	44.7662	25.7082		10.0026	26.6199
5.21569	1.26193	14.6023		20.5597	44.1169
26.959	7.87394	33.5342		15.5502	1.17242
33.1948	24.9298	35.898		0.679644	27.0613
13.7946	15.238	34.0386		29.5359	32.6664
53.9402	20.8715	28.728		1.2803	27.3512
7.45362	20.0984	34.6255		25.1361	26.1028
15.8954	20.0984	46.9285		22.2729	33.3441
43.4422	20.0984	5.57253		2.3817	39.9913
41.0713	20.0984	26.2722		2.06804	25.2532
21.762	20.0984	35.6866		20.9799	20.4534
33.6744	20.0984	22.2536		1.10941	11.233
28.3058	20.0984	59.2633		37.0539	12.0244
18.4247	20.0984	0.746127		0.704256	13.7456
25.7082	44.7642	8.35551		38.3333	1.51502
28.1467	0.912634	30.2464		21.7423	23.1859
11.4566	6.24904	17.2044		1.10958	0.714908
25.2759	29.2212	41.2066		68.9279	57.5719
7.85418	47.344	0.592164		0.922701	0.965336
23.4611	16.2792	16.7561		30.1649	11.7341
37.3252	15.8748	57.1876		24.7836	0.61161
1.18848	1.9669	14.4348		10.311	1.34706
7.34438	22.8277	20.2467		0.666581	10.1806
49.3541	7.85334	6.29732		29.104	45.8839
77.996	3.42366	37.3339		1.36355	1.06525
0.743671	24.0213	1.76879		36.3389	5.53153
23.7221	50.7639	49.9962		67.3099	21.0784
48.5474	14.6409	61.934		0.829871	17.1369
6.03743	2.05775	9.88839		39.2372	25.6318
4.04857	69.6408	22.0221		22.799	33.016
8.92296	46.3069	44.1367		23.8012	1.16956
16.91	13.6905	1.27629		8.89398	1.09743
31.8665	12.0956	66.287		43.1947	1.02745
0.6289	2.05695	29.8721		10.5964	60.219
29.3738	1.06249	2.31157		0.92103	19.2442
35.2782	34.7685	37.5592		35.6047	17.0876
48.2259	5.93999	26.1669		49.8481	1.53622
36.7439	1.09943	18.7721		1.86208	15.1341
9.12825	1.0404	66.2485		1.52495	32.9409
1.78134	0.848589	1.70747		28.5747	4.10981
26.844	52.5044	5.07384		25.2893	8.52969
3.52226	12.8676	16.3316		1.38875	38.1191
3.52226	2.05695	12.104		20.0444	22.0221
6.86622	22.9526	28.4188		15.295	11.1678
19.9165	30.4469	1.06126		51.175	31.4876
22.1589	0.848269	23.2742		37.6597	0.924945
1.12352	48.6247	8.69879		0.95799	15.1543
38.1568	0.709986	23.2998		32.1469	17.9898
5.96674	1.2789	17.0381		40.2006	11.0087
20.2164	29.1331	22.3341		1.91558	30.7879
26.9421	4.1553	11.4113		2.2196	20.2142
18.9461	30.4349	22.5879		8.39654	29.1065
27.9348	8.3383	31.1288		36.3059	0.906079
119.532	100.641	22.6952		24.7619	13.1977
0.835142	9.12348	30.5293		36.0091	56.0272
6.60429	8.27079	19.3135		9.63644	0.515257
32.8385	0.923013	19.5595		13.8056	1.73279
9.56103	2.34187	19.5595		11.1289	5.64225
62.2256	1.03398	23.674		9.05039	21.2666
1.94895	14.1764	24.0845		17.4779	1.23435
0.959336	17.4429	32.709		22.8687	0.768366
17.9854	15.8617	32.2116		25.7101	4.806
43.2072	17.0117	73.9798		30.132	1.22884
4.98994	10.7427	19.1041		60.0325	1.96456
27.7416	2.37532	9.58392		21.2744	1.00775
38.1719	14.3801	25.2374		13.5686	6.85926
31.4331	44.3632	4.61793		16.3128	1.50134
26.0844	56.2039	30.073		18.4017	0.804574
56.8343	0.940742	46.9065		29.4696	26.2148
0.937026	21.3438	21.299		51.2731	45.4481
75.2536	11.1019	24.9144		0.801454	33.2643
34.2342	28.733	13.7251		59.0387	14.0854
32.3835	0.596033	40.9695		3.18408	57.2733
33.6334	1.38116	36.4101		16.4825	28.6647
26.3244	18.3078	33.1397		12.2764	22.4121
1.41875	48.6798	65.2611		0.56399	18.5315
40.1176	34.7097	1.52484		33.5417	22.8203
55.634	0.695269	2.18787		31.1667	35.8756
44.737	0.668053	66.5284		39.9029	7.06482
6.16962	63.7677	38.7039		1.25825	9.36406
15.295	13.6299	34.8686		12.8165	15.0781
38.7993	45.01	29.5622		28.1469	0.927768
45.5635	39.3616	10.5636		38.4522	38.2138
9.1749	42.4007	56.6853		27.4618	6.11543
6.22473	19.8462	4.23508		24.0845	1.75114
26.6715	53.3413	22.54		26.9431	27.9102
0.575806	14.6102	40.5171		24.9414	0.837243
26.2032	17.5889	33.1397		1.59454	8.32714
26.6382	19.4674	33.6187		16.9719	69.353
20.7019	22.9958	24.8986		23.4416	0.843646
0.979307	6.23629	47.1823		23.9196	39.2916
52.7287	50.1939	55.8191		16.6227	23.8626
5.88894	9.54962	0.650132		0.815379	12.4964
76.2026	15.94	39.8439		13.0917	59.3501
49.9446	10.1815	1.53585		56.8188	12.2733
6.48465	6.66792	9.30771		1.23068	34.6798
16.5312	22.382	19.4688		0.884552	21.7331
57.5975	5.06427	36.1848		22.2198	0.788454
0.987653	7.43123	0.728798		31.9185	1.79787
1.46476	33.9522	14.4874		38.0987	1.26082
26.6865	19.3193	29.6056		9.68585	37.1349
2.43509	0.635657	32.5454		23.708	1.58184
2.51052	6.36884	28.0854		24.4283	23.3659
1.42549	0.937278	6.73622		70.8383	20.2259
15.1059	0.665508	18.4017		1.17067	1.26338
65.4854	0.843591	22.3429		51.3032	17.4809
12.0437	8.12743	12.6417		61.934	16.5318
22.9862	1.01702	4.374		29.8623	9.56651
15.6511	32.8655	20.0211		27.4355	15.422
22.1688	52.8218	14.3309		18.1124	8.94878
71.0584	26.9553	20.3378		37.3315	17.5079
0.926878	32.0487	0.880732		53.5418	12.1367
8.38864	41.6763	14.293		31.1785	8.84781
16.04	15.1341	32.1281		13.132	57.5971
53.8511	26.2419	51.5806		18.7881	6.81804
28.8104	1.51157	15.0921		11.6938	38.5734
12.0134	28.0999	2.12515		27.7167	28.7669
33.8941	34.5854	9.05166		31.8493	34.3854
0.709601	12.6735	35.8977		73.2718	23.7144
21.5696	7.28789	20.7203		63.5645	12.7503
52.0664	7.7592	6.3247		4.98994	40.2955
5.52261	16.0625	81.6922		39.6705	27.0926
1.11364	63.4223	22.2858		35.0671	9.3987
72.6903	0.896986	27.0443		21.3024	15.8675
58.1494	31.7295	0.715212		23.5809	0.522288
11.4482	10.1773	4.9127		12.3093	21.4758
0.938271	3.71808	16.4701		41.1818	0.542376
33.4618	0.56405	9.2307		47.2118	7.7416
28.728	6.56452	5.21569		12.027	45.2801
0.566478	55.7704	26.959		9.64054	1.29233
60.3755	25.8116	33.1948		19.4723	65.6421
31.4876	32.4213	13.7946		21.4202	12.9358
22.2396	27.2979	53.9402		25.7082	2.15456
10.2567	1.55627	7.45362		14.6023	0.987515
21.6033	47.8417	15.8954		33.5342	26.959
25.7158	14.3701	43.4422		35.898	21.9224
53.6665	17.465	41.0713		34.0386	17.5426
1.28572	0.993879	21.762		28.728	1.40915
22.3627	21.3955	33.6744		34.6255	64.6188
1.09167	0.908418	28.3058		46.9285	23.8012
22.4092	1.43368	18.4247		5.57253	33.1407
44.3616	48.1927	25.7082		26.2722	21.468
1.74385	21.2181	28.1467		35.6866	9.24323
9.24563	1.34048	11.4566		22.2536	19.2263
22.9542	3.56998	25.2759		59.2633	1.25279
21.3686	23.3715	7.85418		0.746127	44.9713
44.5071	11.4903	23.4611		53.1554	0.684804
44.5071	32.0173	37.3252		40.219	9.61279
1.3948	24.7869	1.18848		8.35551	34.5499
7.11451	0.666638	7.34438		30.2464	11.5078
30.6157	48.1647	49.3541		17.2044	10.1391
2.98491	0.845437	77.996		41.2066	20.4993
1.41657	14.8934	0.743671		0.592164	43.8373
24.4176	70.0342	23.7221		16.7561	33.3358
30.5629	13.7795	48.5474		57.1876	5.9317
30.4624	10.5588	6.03743		14.4348	128.829
9.5831	7.64152	4.04857		6.29732	26.7614
41.7703	9.78304	8.92296		37.3339	14.144
23.1743	11.3024	16.91		1.76879	28.7212
38.2186	24.3949	31.8665		49.9962	17.2395
32.5875	16.3746	26.5823		61.934	12.9894
41.5353	7.46314	0.6289		26.5774	18.3923
39.2369	1.1767	29.3738		9.88839	36.4158
0.921816	19.7643	35.2782		22.0221	22.9522
11.7735	10.2907	48.2259		44.1367	29.0028
8.57263	21.0038	36.7439		1.27629	30.6097
15.9474	0.704343	9.12825		26.0259	32.4622
18.9228	21.7253	41.4553		66.287	21.8574
28.4798	22.12	1.78134		29.8721	8.30844
0.902183	22.5852	26.844		47.1465
36.9821	1.37546	3.52226		2.31157
1.06054	31.5351	6.86622		37.5592
16.2245	30.0576	19.9165		26.1669
6.54231	19.3519	22.1589		18.7721
6.05127	23.4558	1.12352		66.2485
36.6238	73.5201	38.1568		1.70747
[truncated: 15,102 more rows]
