# Supplementary material for: Similarity between mutation spectra in hypermutated genomes of rubella virus and in SARS-CoV-2 genomes accumulated during the COVID-19 pandemic
Source: PLoS One. 2020 Oct 2;15(10):e0237689. doi: 10.1371/journal.pone.0237689 (PMC7531822; doi:10.1371/journal.pone.0237689)
Supplement: S1 Data — (ZIP) [file pone.0237689.s004.zip › S1_Data/ADAR2_sites.txt]

V1	V2	V3	V4	Position
A	-1.0	U	0.0	1
U	0.0	A	-1.0	2
U	0.0	A	-1.0	3
A	-1.0	U	0.0	4
A	19.97783424	U	0.0	5
A	35.387553600000004	U	0.0	6
G	0.0	C	0.0	7
G	0.0	C	0.0	8
U	0.0	A	17.162046720000003	9
U	0.0	A	15.69152088	10
U	0.0	A	41.199772193579996	11
A	40.531010519999995	U	0.0	12
U	0.0	A	29.478894886272002	13
A	23.05422	U	0.0	14
C	0.0	G	0.0	15
C	0.0	G	0.0	16
U	0.0	A	60.6050364995712	17
U	0.0	A	1.42988410656	18
C	0.0	G	0.0	19
C	0.0	G	0.0	20
C	0.0	G	0.0	21
A	14.180209051680002	U	0.0	22
G	0.0	C	0.0	23
G	0.0	C	0.0	24
U	0.0	A	31.79758679999999	25
A	19.223736961852804	U	0.0	26
A	35.23283364988799	U	0.0	27
C	0.0	G	0.0	28
A	13.887903625595996	U	0.0	29
A	15.191526258679682	U	0.0	30
A	15.414744419343362	U	0.0	31
C	0.0	G	0.0	32
C	0.0	G	0.0	33
A	6.031929543887521	U	0.0	34
A	15.414744419343362	U	0.0	35
C	0.0	G	0.0	36
C	0.0	G	0.0	37
A	7.074747295200002	U	0.0	38
A	24.577745919999998	U	0.0	39
C	0.0	G	0.0	40
U	0.0	A	44.764244231039996	41
U	0.0	A	19.63922688	42
U	0.0	A	0.91263354208	43
C	0.0	G	0.0	44
G	0.0	C	0.0	45
A	0.76841622	U	0.0	46
U	0.0	A	0.90073022805792	47
C	0.0	G	0.0	48
U	0.0	A	3.569981842833121	49
C	0.0	G	0.0	50
U	0.0	A	52.054070161910396	51
U	0.0	A	6.249039986448	52
G	0.0	C	0.0	53
U	0.0	A	29.22123865024	54
A	64.35203632	U	0.0	55
G	0.0	C	0.0	56
A	0.6515954604	U	0.0	57
U	0.0	A	0.563989563072	58
C	0.0	G	0.0	59
U	0.0	A	37.1393272359252	60
G	0.0	C	0.0	61
U	0.0	A	47.34397207927296	62
U	0.0	A	0.6973245308334239	63
C	0.0	G	0.0	64
U	0.0	A	1.9228297265319996	65
C	0.0	G	0.0	66
U	0.0	A	57.30386136839999	67
A	22.673610197279995	U	0.0	68
A	12.462546211200001	U	0.0	69
A	21.466156021632003	U	0.0	70
C	0.0	G	0.0	71
G	0.0	C	0.0	72
A	0.8122858005600002	U	0.0	73
A	23.888650239999997	U	0.0	74
C	0.0	G	0.0	75
U	0.0	A	40.1620648	76
U	0.0	A	16.2792	77
U	0.0	A	25.132819999999995	78
A	20.472598799999993	U	0.0	79
A	21.801207999999995	U	0.0	80
A	13.547912	U	0.0	81
A	16.952235983999998	U	0.0	82
U	0.0	A	0.80032576	83
C	0.0	G	0.0	84
U	0.0	A	15.874797070080003	85
G	0.0	C	0.0	86
U	0.0	A	12.27638740946688	87
G	0.0	C	0.0	88
U	0.0	A	13.28819218167168	89
G	0.0	C	0.0	90
G	0.0	C	0.0	91
C	0.0	G	0.0	92
U	0.0	A	12.091073080186803	93
G	0.0	C	0.0	94
U	0.0	A	2.821972446092799	95
C	0.0	G	0.0	96
A	10.933907040000001	U	0.0	97
C	0.0	G	0.0	98
U	0.0	A	1.9668975331348797	99
C	0.0	G	0.0	100
G	0.0	C	0.0	101
G	0.0	C	0.0	102
C	0.0	G	0.0	103
U	0.0	A	8.411175518054401	104
G	0.0	C	0.0	105
C	0.0	G	0.0	106
A	7.489407744000001	U	0.0	107
U	0.0	A	9.5999228462592	108
G	0.0	C	0.0	109
C	0.0	G	0.0	110
U	0.0	A	22.82772181248	111
U	0.0	A	34.284043988762406	112
A	92.59267995119998	U	0.0	113
G	0.0	C	0.0	114
U	0.0	A	7.8533346528	115
G	0.0	C	0.0	116
C	0.0	G	0.0	117
A	8.6474920896	U	0.0	118
C	0.0	G	0.0	119
U	0.0	A	3.4236585995040003	120
C	0.0	G	0.0	121
A	9.797809641984	U	0.0	122
C	0.0	G	0.0	123
G	0.0	C	0.0	124
C	0.0	G	0.0	125
A	11.63766210048	U	0.0	126
G	0.0	C	0.0	127
U	0.0	A	48.02677879999999	128
A	34.2905254848	U	0.0	129
U	0.0	A	34.96120992	130
A	21.67554105	U	0.0	131
A	16.1116344	U	0.0	132
U	0.0	A	12.588160000000002	133
U	0.0	A	24.026354999999995	134
A	22.238794187999996	U	0.0	135
A	21.241261184	U	0.0	136
U	0.0	A	24.02126376	137
A	20.823641878500002	U	0.0	138
A	23.458539686399998	U	0.0	139
C	0.0	G	0.0	140
U	0.0	A	50.76389448	141
A	26.736527844	U	0.0	142
A	20.881239808000004	U	0.0	143
U	0.0	A	18.577606528000004	144
U	0.0	A	26.986401936	145
A	49.944585599999996	U	0.0	146
C	0.0	G	0.0	147
U	0.0	A	14.640891212743202	148
G	0.0	C	0.0	149
U	0.0	A	2.0577484706688	150
C	0.0	G	0.0	151
G	0.0	C	0.0	152
U	0.0	A	42.144123045024	153
U	0.0	A	6.6973546386	154
G	0.0	C	0.0	155
A	1.4655522403199996	U	0.0	156
C	0.0	G	0.0	157
A	28.075731999915604	U	0.0	158
G	0.0	C	0.0	159
G	0.0	C	0.0	160
A	1.621452338408448	U	0.0	161
C	0.0	G	0.0	162
A	17.26964225962416	U	0.0	163
C	0.0	G	0.0	164
G	0.0	C	0.0	165
A	1.6381634117018404	U	0.0	166
G	0.0	C	0.0	167
U	0.0	A	40.010000575999996	168
A	42.915358320120006	U	0.0	169
A	28.6387372544	U	0.0	170
C	0.0	G	0.0	171
U	0.0	A	2.198533917078	172
C	0.0	G	0.0	173
G	0.0	C	0.0	174
U	0.0	A	1.0181816072064	175
C	0.0	G	0.0	176
U	0.0	A	69.64077827400513	177
A	21.242817000000002	U	0.0	178
U	0.0	A	1.5861340031810403	179
C	0.0	G	0.0	180
U	0.0	A	46.3069314160128	181
U	0.0	A	1.0575656192807998	182
C	0.0	G	0.0	183
U	0.0	A	11.556013250995198	184
G	0.0	C	0.0	185
C	0.0	G	0.0	186
A	14.45455694592	U	0.0	187
G	0.0	C	0.0	188
G	0.0	C	0.0	189
C	0.0	G	0.0	190
U	0.0	A	13.690530364492803	191
G	0.0	C	0.0	192
C	0.0	G	0.0	193
U	0.0	A	30.1593866038848	194
U	0.0	A	25.264352005401598	195
A	59.180944031999985	U	0.0	196
C	0.0	G	0.0	197
G	0.0	C	0.0	198
G	0.0	C	0.0	199
U	0.0	A	33.017269590144004	200
U	0.0	A	12.095564164669439	201
U	0.0	A	2.056952836991052	202
C	0.0	G	0.0	203
G	0.0	C	0.0	204
U	0.0	A	1.062488400390144	205
C	0.0	G	0.0	206
C	0.0	G	0.0	207
G	0.0	C	0.0	208
U	0.0	A	17.289903307985284	209
G	0.0	C	0.0	210
U	0.0	A	34.768528516736	211
U	0.0	A	5.939987388192001	212
G	0.0	C	0.0	213
C	0.0	G	0.0	214
A	8.08766876736	U	0.0	215
G	0.0	C	0.0	216
C	0.0	G	0.0	217
C	0.0	G	0.0	218
G	0.0	C	0.0	219
A	0.715645907784	U	0.0	220
U	0.0	A	1.099430321688	221
C	0.0	G	0.0	222
A	7.22233751508	U	0.0	223
U	0.0	A	1.0403990351999999	224
C	0.0	G	0.0	225
A	17.753227488453604	U	0.0	226
G	0.0	C	0.0	227
C	0.0	G	0.0	228
A	21.922413537024006	U	0.0	229
C	0.0	G	0.0	230
A	6.09297657624	U	0.0	231
U	0.0	A	0.8485894368000001	232
C	0.0	G	0.0	233
U	0.0	A	52.504421420671996	234
A	51.41603376	U	0.0	235
G	0.0	C	0.0	236
G	0.0	C	0.0	237
U	0.0	A	24.343241138496012	238
U	0.0	A	12.867621451775996	239
U	0.0	A	2.056952836991052	240
C	0.0	G	0.0	241
G	0.0	C	0.0	242
U	0.0	A	1.103353338866688	243
C	0.0	G	0.0	244
C	0.0	G	0.0	245
G	0.0	C	0.0	246
G	0.0	C	0.0	247
G	0.0	C	0.0	248
U	0.0	A	7.001684069183999	249
G	0.0	C	0.0	250
U	0.0	A	25.319508950735997	251
G	0.0	C	0.0	252
A	1.13319762696	U	0.0	253
C	0.0	G	0.0	254
C	0.0	G	0.0	255
G	0.0	C	0.0	256
A	0.9951356142840319	U	0.0	257
A	25.028230735871997	U	0.0	258
A	52.2027282192192	U	0.0	259
G	0.0	C	0.0	260
G	0.0	C	0.0	261
U	0.0	A	24.993359999999996	262
A	34.37194348224	U	0.0	263
A	58.96515452448	U	0.0	264
G	0.0	C	0.0	265
A	1.312921327032	U	0.0	266
U	0.0	A	5.054594400000001	267
G	0.0	C	0.0	268
G	0.0	C	0.0	269
A	2.57700777697792	U	0.0	270
G	0.0	C	0.0	271
A	2.05841640049668	U	0.0	272
G	0.0	C	0.0	273
C	0.0	G	0.0	274
C	0.0	G	0.0	275
U	0.0	A	68.4475262495136	276
U	0.0	A	23.636278330184524	277
G	0.0	C	0.0	278
U	0.0	A	1.4550768249006079	279
C	0.0	G	0.0	280
C	0.0	G	0.0	281
C	0.0	G	0.0	282
U	0.0	A	22.952575343775173	283
G	0.0	C	0.0	284
G	0.0	C	0.0	285
U	0.0	A	21.674707893216002	286
U	0.0	A	9.279534700800001	287
U	0.0	A	1.2564613261199997	288
C	0.0	G	0.0	289
A	4.26583098	U	0.0	290
A	21.475294444800003	U	0.0	291
C	0.0	G	0.0	292
G	0.0	C	0.0	293
A	1.8614390174449058	U	0.0	294
G	0.0	C	0.0	295
A	1.6048355337265678	U	0.0	296
A	26.681136807386878	U	0.0	297
A	23.269676519643845	U	0.0	298
A	40.45378839824448	U	0.0	299
C	0.0	G	0.0	300
A	13.991564533040643	U	0.0	301
C	0.0	G	0.0	302
A	17.583425443584	U	0.0	303
C	0.0	G	0.0	304
G	0.0	C	0.0	305
U	0.0	A	1.0691815679999999	306
C	0.0	G	0.0	307
C	0.0	G	0.0	308
A	8.201851643700003	U	0.0	309
A	20.149025164799998	U	0.0	310
C	0.0	G	0.0	311
U	0.0	A	1.3569635455999998	312
C	0.0	G	0.0	313
A	12.5731008	U	0.0	314
G	0.0	C	0.0	315
U	0.0	A	31.29678174067199	316
U	0.0	A	21.318101543448	317
U	0.0	A	10.073764157184	318
G	0.0	C	0.0	319
C	0.0	G	0.0	320
C	0.0	G	0.0	321
U	0.0	A	19.062308336355652	322
G	0.0	C	0.0	323
U	0.0	A	40.797544120703996	324
U	0.0	A	12.084783677496	325
U	0.0	A	20.4074857392	326
U	0.0	A	30.446848935359995	327
A	34.815569599999996	U	0.0	328
C	0.0	G	0.0	329
A	14.050940400000002	U	0.0	330
G	0.0	C	0.0	331
G	0.0	C	0.0	332
U	0.0	A	22.561130382335996	333
U	0.0	A	0.8482689588744002	334
C	0.0	G	0.0	335
G	0.0	C	0.0	336
C	0.0	G	0.0	337
G	0.0	C	0.0	338
A	1.8651995820864	U	0.0	339
C	0.0	G	0.0	340
G	0.0	C	0.0	341
U	0.0	A	27.960366417984005	342
G	0.0	C	0.0	343
C	0.0	G	0.0	344
U	0.0	A	2.01946006787382	345
C	0.0	G	0.0	346
G	0.0	C	0.0	347
U	0.0	A	35.1799088449536	348
A	38.007680255999986	U	0.0	349
C	0.0	G	0.0	350
G	0.0	C	0.0	351
U	0.0	A	14.478659762112006	352
G	0.0	C	0.0	353
G	0.0	C	0.0	354
C	0.0	G	0.0	355
U	0.0	A	24.29920623095885	356
U	0.0	A	28.316328296255996	357
U	0.0	A	11.803884474096	358
G	0.0	C	0.0	359
G	0.0	C	0.0	360
A	1.4390981695999998	U	0.0	361
G	0.0	C	0.0	362
A	2.6360581038792	U	0.0	363
C	0.0	G	0.0	364
U	0.0	A	1.471294942208	365
C	0.0	G	0.0	366
C	0.0	G	0.0	367
G	0.0	C	0.0	368
U	0.0	A	11.300590397376002	369
G	0.0	C	0.0	370
G	0.0	C	0.0	371
A	1.69223414383296	U	0.0	372
G	0.0	C	0.0	373
G	0.0	C	0.0	374
A	4.425578631714239	U	0.0	375
G	0.0	C	0.0	376
G	0.0	C	0.0	377
U	0.0	A	1.6459475432400001	378
C	0.0	G	0.0	379
U	0.0	A	85.6685623745952	380
U	0.0	A	48.62473254638999	381
A	14.93531784	U	0.0	382
U	0.0	A	0.7099856095999999	383
C	0.0	G	0.0	384
A	20.870572764960002	U	0.0	385
G	0.0	C	0.0	386
A	1.5955361147779201	U	0.0	387
G	0.0	C	0.0	388
G	0.0	C	0.0	389
C	0.0	G	0.0	390
A	23.131016004096004	U	0.0	391
C	0.0	G	0.0	392
G	0.0	C	0.0	393
U	0.0	A	1.326196368	394
C	0.0	G	0.0	395
A	6.2706967452	U	0.0	396
A	44.3464109088	U	0.0	397
C	0.0	G	0.0	398
A	7.733529432000001	U	0.0	399
U	0.0	A	1.2789025200000002	400
C	0.0	G	0.0	401
U	0.0	A	29.114281599999998	402
U	0.0	A	21.8605716	403
A	25.364041943999997	U	0.0	404
A	15.647567040000002	U	0.0	405
A	31.152281312	U	0.0	406
G	0.0	C	0.0	407
A	2.24434091673792	U	0.0	408
U	0.0	A	7.347882600000002	409
G	0.0	C	0.0	410
G	0.0	C	0.0	411
C	0.0	G	0.0	412
A	11.60332992	U	0.0	413
C	0.0	G	0.0	414
U	0.0	A	78.3092791331136	415
U	0.0	A	8.144816162112	416
G	0.0	C	0.0	417
U	0.0	A	13.038824277722883	418
G	0.0	C	0.0	419
G	0.0	C	0.0	420
C	0.0	G	0.0	421
U	0.0	A	21.868444513843205	422
U	0.0	A	52.17771701141999	423
A	45.906741760799996	U	0.0	424
G	0.0	C	0.0	425
U	0.0	A	22.0381266	426
A	57.601732717152	U	0.0	427
G	0.0	C	0.0	428
A	1.024375842	U	0.0	429
A	39.259868544	U	0.0	430
G	0.0	C	0.0	431
U	0.0	A	29.133104000000003	432
U	0.0	A	4.1553	433
G	0.0	C	0.0	434
A	0.69421864194	U	0.0	435
A	13.2646477184	U	0.0	436
A	28.407813751648003	U	0.0	437
A	58.01175743034672	U	0.0	438
A	51.871551675600394	U	0.0	439
G	0.0	C	0.0	440
G	0.0	C	0.0	441
C	0.0	G	0.0	442
G	0.0	C	0.0	443
U	0.0	A	59.44270528804608	444
U	0.0	A	28.27463807529504	445
U	0.0	A	30.434879783757122	446
U	0.0	A	13.082530247804161	447
G	0.0	C	0.0	448
C	0.0	G	0.0	449
C	0.0	G	0.0	450
U	0.0	A	1.6582674734640002	451
C	0.0	G	0.0	452
A	5.205759840000002	U	0.0	453
A	20.682466559999998	U	0.0	454
C	0.0	G	0.0	455
U	0.0	A	26.4002384	456
U	0.0	A	8.338302	457
G	0.0	C	0.0	458
A	0.4310641735199999	U	0.0	459
A	39.4275994112	U	0.0	460
C	0.0	G	0.0	461
A	24.98406606769273	U	0.0	462
G	0.0	C	0.0	463
C	0.0	G	0.0	464
C	0.0	G	0.0	465
C	0.0	G	0.0	466
U	0.0	A	100.64092182528384	467
A	30.165985785599997	U	0.0	468
U	0.0	A	9.123484409395202	469
G	0.0	C	0.0	470
U	0.0	A	16.390340437464	471
G	0.0	C	0.0	472
U	0.0	A	20.718626353151993	473
U	0.0	A	1.1984157247491	474
C	0.0	G	0.0	475
A	4.368956778	U	0.0	476
U	0.0	A	0.6048831600000001	477
C	0.0	G	0.0	478
A	9.214430272992	U	0.0	479
A	13.741895980800003	U	0.0	480
A	29.776884480000003	U	0.0	481
C	0.0	G	0.0	482
G	0.0	C	0.0	483
U	0.0	A	31.257380044800005	484
U	0.0	A	0.69875364744	485
C	0.0	G	0.0	486
G	0.0	C	0.0	487
G	0.0	C	0.0	488
A	0.9235908864	U	0.0	489
U	0.0	A	8.2707937026624	490
G	0.0	C	0.0	491
C	0.0	G	0.0	492
U	0.0	A	0.9230129657999999	493
C	0.0	G	0.0	494
G	0.0	C	0.0	495
A	0.51824569176	U	0.0	496
A	38.759335014399994	U	0.0	497
C	0.0	G	0.0	498
U	0.0	A	19.994481936	499
G	0.0	C	0.0	500
C	0.0	G	0.0	501
A	9.8355793536	U	0.0	502
C	0.0	G	0.0	503
C	0.0	G	0.0	504
U	0.0	A	2.341868923296	505
C	0.0	G	0.0	506
A	10.058380415999999	U	0.0	507
U	0.0	A	12.021179552877602	508
G	0.0	C	0.0	509
G	0.0	C	0.0	510
U	0.0	A	1.0339747588800003	511
C	0.0	G	0.0	512
A	13.780141200000003	U	0.0	513
U	0.0	A	14.176386904680003	514
G	0.0	C	0.0	515
U	0.0	A	34.8973132032	516
U	0.0	A	17.442862373520004	517
A	44.351244	U	0.0	518
U	0.0	A	13.807350801129603	519
G	0.0	C	0.0	520
G	0.0	C	0.0	521
U	0.0	A	15.861691641600004	522
U	0.0	A	5.301459058392001	523
G	0.0	C	0.0	524
A	1.1753076996	U	0.0	525
G	0.0	C	0.0	526
C	0.0	G	0.0	527
U	0.0	A	19.762748036460003	528
G	0.0	C	0.0	529
G	0.0	C	0.0	530
U	0.0	A	30.280841909640003	531
A	40.573902457296	U	0.0	532
G	0.0	C	0.0	533
C	0.0	G	0.0	534
A	24.9048477067104	U	0.0	535
G	0.0	C	0.0	536
A	1.0923651300275998	U	0.0	537
A	30.141814929408003	U	0.0	538
C	0.0	G	0.0	539
U	0.0	A	1.8309176600000001	540
C	0.0	G	0.0	541
G	0.0	C	0.0	542
A	1.4471428988016	U	0.0	543
A	34.01758035486719	U	0.0	544
G	0.0	C	0.0	545
G	0.0	C	0.0	546
C	0.0	G	0.0	547
A	7.81817557248	U	0.0	548
U	0.0	A	26.972963297280003	549
U	0.0	A	1.1990151430399998	550
C	0.0	G	0.0	551
A	13.794642576000001	U	0.0	552
G	0.0	C	0.0	553
U	0.0	A	35.57934761471999	554
A	67.96459208448	U	0.0	555
C	0.0	G	0.0	556
G	0.0	C	0.0	557
G	0.0	C	0.0	558
U	0.0	A	1.35819447624	559
C	0.0	G	0.0	560
G	0.0	C	0.0	561
U	0.0	A	75.41837833289759	562
A	49.06955272959998	U	0.0	563
G	0.0	C	0.0	564
U	0.0	A	17.011664285616007	565
G	0.0	C	0.0	566
G	0.0	C	0.0	567
U	0.0	A	9.040466635200001	568
G	0.0	C	0.0	569
A	2.43817962011064	U	0.0	570
G	0.0	C	0.0	571
A	1.6862083604800002	U	0.0	572
C	0.0	G	0.0	573
A	12.415563014400004	U	0.0	574
C	0.0	G	0.0	575
U	0.0	A	39.98097039872	576
U	0.0	A	10.742731662096004	577
G	0.0	C	0.0	578
G	0.0	C	0.0	579
U	0.0	A	10.27517468790708	580
G	0.0	C	0.0	581
U	0.0	A	2.3753190678497274	582
C	0.0	G	0.0	583
C	0.0	G	0.0	584
U	0.0	A	88.8909863854653	585
U	0.0	A	14.380113389692681	586
G	0.0	C	0.0	587
U	0.0	A	1.4550768249006079	588
C	0.0	G	0.0	589
C	0.0	G	0.0	590
C	0.0	G	0.0	591
U	0.0	A	2.5576198262294403	592
C	0.0	G	0.0	593
A	8.012608128000002	U	0.0	594
U	0.0	A	7.630406720294401	595
G	0.0	C	0.0	596
U	0.0	A	13.426509813695999	597
G	0.0	C	0.0	598
G	0.0	C	0.0	599
G	0.0	C	0.0	600
C	0.0	G	0.0	601
G	0.0	C	0.0	602
A	1.3103571871854	U	0.0	603
A	25.589959384704	U	0.0	604
A	40.8028232836224	U	0.0	605
U	0.0	A	44.363175999999996	606
A	30.689729711222405	U	0.0	607
C	0.0	G	0.0	608
C	0.0	G	0.0	609
A	18.92501089704	U	0.0	610
G	0.0	C	0.0	611
U	0.0	A	14.650364356992	612
G	0.0	C	0.0	613
G	0.0	C	0.0	614
C	0.0	G	0.0	615
U	0.0	A	36.7126663410864	616
U	0.0	A	56.2039206176448	617
A	54.40419640655999	U	0.0	618
C	0.0	G	0.0	619
C	0.0	G	0.0	620
G	0.0	C	0.0	621
C	0.0	G	0.0	622
A	9.937679851007998	U	0.0	623
A	60.00313588416002	U	0.0	624
G	0.0	C	0.0	625
G	0.0	C	0.0	626
U	0.0	A	25.521727795200007	627
U	0.0	A	0.9873958741038001	628
C	0.0	G	0.0	629
U	0.0	A	65.23225295624295	630
U	0.0	A	1.2135565481247181	631
C	0.0	G	0.0	632
U	0.0	A	32.51028320466534	633
U	0.0	A	0.9407415101742002	634
C	0.0	G	0.0	635
G	0.0	C	0.0	636
U	0.0	A	30.103669007999997	637
A	21.24458927136	U	0.0	638
A	66.8386511103168	U	0.0	639
G	0.0	C	0.0	640
A	0.8663340480588	U	0.0	641
A	46.846549241856	U	0.0	642
C	0.0	G	0.0	643
G	0.0	C	0.0	644
G	0.0	C	0.0	645
U	0.0	A	38.899148399999994	646
A	24.64581661776	U	0.0	647
A	25.166309749920003	U	0.0	648
U	0.0	A	26.115803999999997	649
A	38.67624324467999	U	0.0	650
A	26.592495156863993	U	0.0	651
A	30.789436435430403	U	0.0	652
G	0.0	C	0.0	653
G	0.0	C	0.0	654
A	1.5077175163315204	U	0.0	655
G	0.0	C	0.0	656
C	0.0	G	0.0	657
U	0.0	A	21.343767879376806	658
G	0.0	C	0.0	659
G	0.0	C	0.0	660
U	0.0	A	11.101912881186962	661
G	0.0	C	0.0	662
G	0.0	C	0.0	663
C	0.0	G	0.0	664
C	0.0	G	0.0	665
A	16.294120166160006	U	0.0	666
U	0.0	A	68.778189383904	667
A	42.7657098384	U	0.0	668
G	0.0	C	0.0	669
U	0.0	A	28.732959360000002	670
U	0.0	A	16.57282565952	671
A	92.34283810751998	U	0.0	672
C	0.0	G	0.0	673
G	0.0	C	0.0	674
G	0.0	C	0.0	675
C	0.0	G	0.0	676
G	0.0	C	0.0	677
C	0.0	G	0.0	678
C	0.0	G	0.0	679
G	0.0	C	0.0	680
A	0.6995639772719999	U	0.0	681
U	0.0	A	0.5960330568	682
C	0.0	G	0.0	683
U	0.0	A	66.82711463999999	684
A	27.967802096	U	0.0	685
A	27.003936959999994	U	0.0	686
A	25.86122417088	U	0.0	687
G	0.0	C	0.0	688
U	0.0	A	1.3811616	689
C	0.0	G	0.0	690
A	8.288092800000001	U	0.0	691
U	0.0	A	27.069314912640003	692
U	0.0	A	18.3078464616	693
U	0.0	A	9.290952028800003	694
G	0.0	C	0.0	695
A	0.75516	U	0.0	696
C	0.0	G	0.0	697
U	0.0	A	28.036467325439997	698
U	0.0	A	52.07331981852	699
A	51.348376025856	U	0.0	700
G	0.0	C	0.0	701
G	0.0	C	0.0	702
C	0.0	G	0.0	703
G	0.0	C	0.0	704
A	1.982810777956848	U	0.0	705
C	0.0	G	0.0	706
G	0.0	C	0.0	707
A	2.046910888314	U	0.0	708
G	0.0	C	0.0	709
C	0.0	G	0.0	710
U	0.0	A	48.679796151043206	711
U	0.0	A	10.641366867599999	712
G	0.0	C	0.0	713
G	0.0	C	0.0	714
C	0.0	G	0.0	715
A	12.6723175488	U	0.0	716
C	0.0	G	0.0	717
U	0.0	A	34.70965162236	718
G	0.0	C	0.0	719
A	0.5937369983999999	U	0.0	720
U	0.0	A	0.69526869924096	721
C	0.0	G	0.0	722
C	0.0	G	0.0	723
U	0.0	A	48.63757969728	724
U	0.0	A	28.979492668559992	725
A	23.2228303776	U	0.0	726
U	0.0	A	5.757280416	727
G	0.0	C	0.0	728
A	1.0105720379999998	U	0.0	729
A	33.500007423999996	U	0.0	730
G	0.0	C	0.0	731
A	1.3093525800000003	U	0.0	732
U	0.0	A	23.264238744000004	733
U	0.0	A	21.270221839999998	734
U	0.0	A	22.673256319999993	735
U	0.0	A	0.6680532239999999	736
C	0.0	G	0.0	737
A	5.00492034	U	0.0	738
A	25.660863212640002	U	0.0	739
G	0.0	C	0.0	740
A	1.563948004204872	U	0.0	741
A	24.724567655424	U	0.0	742
A	17.186686515648	U	0.0	743
A	44.60070501331201	U	0.0	744
C	0.0	G	0.0	745
U	0.0	A	11.151540000000002	746
G	0.0	C	0.0	747
G	0.0	C	0.0	748
A	0.6819985519776001	U	0.0	749
A	35.950755276799995	U	0.0	750
C	0.0	G	0.0	751
A	12.362205923172002	U	0.0	752
C	0.0	G	0.0	753
U	0.0	A	55.819074	754
A	32.1072792910632	U	0.0	755
A	11.2364433792	U	0.0	756
A	22.5878937984	U	0.0	757
C	0.0	G	0.0	758
A	18.3063752194752	U	0.0	759
U	0.0	A	40.216806	760
A	32.07664186623936	U	0.0	761
G	0.0	C	0.0	762
C	0.0	G	0.0	763
A	18.39440311488	U	0.0	764
G	0.0	C	0.0	765
U	0.0	A	22.554790850592003	766
G	0.0	C	0.0	767
G	0.0	C	0.0	768
U	0.0	A	12.758748214212003	769
G	0.0	C	0.0	770
U	0.0	A	63.76765217222399	771
U	0.0	A	39.193222340329214	772
A	31.161635063999995	U	0.0	773
C	0.0	G	0.0	774
C	0.0	G	0.0	775
C	0.0	G	0.0	776
G	0.0	C	0.0	777
U	0.0	A	13.629876220800002	778
G	0.0	C	0.0	779
A	1.15680393972	U	0.0	780
A	21.778868966399997	U	0.0	781
C	0.0	G	0.0	782
U	0.0	A	2.8274844312	783
C	0.0	G	0.0	784
A	7.561527966720002	U	0.0	785
U	0.0	A	7.1417860061184	786
G	0.0	C	0.0	787
C	0.0	G	0.0	788
G	0.0	C	0.0	789
U	0.0	A	12.153052344384	790
G	0.0	C	0.0	791
A	1.6434535176	U	0.0	792
G	0.0	C	0.0	793
C	0.0	G	0.0	794
U	0.0	A	39.219945336	795
U	0.0	A	37.791770184	796
A	24.267206489039992	U	0.0	797
A	26.598828211199997	U	0.0	798
C	0.0	G	0.0	799
G	0.0	C	0.0	800
G	0.0	C	0.0	801
A	2.0982347355820026	U	0.0	802
G	0.0	C	0.0	803
G	0.0	C	0.0	804
G	0.0	C	0.0	805
G	0.0	C	0.0	806
C	0.0	G	0.0	807
A	11.443102746566403	U	0.0	808
U	0.0	A	45.01003066559999	809
A	49.25169675551999	U	0.0	810
C	0.0	G	0.0	811
A	7.749841881600003	U	0.0	812
C	0.0	G	0.0	813
U	0.0	A	2.466878586848	814
C	0.0	G	0.0	815
G	0.0	C	0.0	816
C	0.0	G	0.0	817
U	0.0	A	39.36155933526336	818
A	62.110835186399996	U	0.0	819
U	0.0	A	19.507472236137605	820
G	0.0	C	0.0	821
U	0.0	A	0.99160361664	822
C	0.0	G	0.0	823
G	0.0	C	0.0	824
A	1.2852074337959998	U	0.0	825
U	0.0	A	24.80501718	826
A	20.538970444819803	U	0.0	827
A	56.435988536928	U	0.0	828
C	0.0	G	0.0	829
A	6.802641630000002	U	0.0	830
A	46.35659508479999	U	0.0	831
C	0.0	G	0.0	832
U	0.0	A	42.40065802752	833
U	0.0	A	0.95798993472	834
C	0.0	G	0.0	835
U	0.0	A	13.791657353014655	836
G	0.0	C	0.0	837
U	0.0	A	19.84623836238288	838
G	0.0	C	0.0	839
G	0.0	C	0.0	840
C	0.0	G	0.0	841
C	0.0	G	0.0	842
C	0.0	G	0.0	843
U	0.0	A	36.614646455587206	844
G	0.0	C	0.0	845
A	1.6514370512639995	U	0.0	846
U	0.0	A	6.393128126486402	847
G	0.0	C	0.0	848
G	0.0	C	0.0	849
C	0.0	G	0.0	850
U	0.0	A	53.341344624990235	851
A	45.75787753067999	U	0.0	852
C	0.0	G	0.0	853
C	0.0	G	0.0	854
C	0.0	G	0.0	855
U	0.0	A	3.1455784069718407	856
C	0.0	G	0.0	857
U	0.0	A	39.7004673040128	858
U	0.0	A	6.523746832512	859
G	0.0	C	0.0	860
A	2.1806742672	U	0.0	861
G	0.0	C	0.0	862
U	0.0	A	6.9716215296	863
G	0.0	C	0.0	864
C	0.0	G	0.0	865
A	5.6095247520000004	U	0.0	866
U	0.0	A	14.6101536	867
U	0.0	A	32.8941756	868
A	36.13064043816	U	0.0	869
A	21.547279353600004	U	0.0	870
A	46.44341173472	U	0.0	871
G	0.0	C	0.0	872
A	1.1970527587200002	U	0.0	873
C	0.0	G	0.0	874
C	0.0	G	0.0	875
U	0.0	A	75.25365015167999	876
U	0.0	A	1.01198804112	877
C	0.0	G	0.0	878
U	0.0	A	60.812689034403995	879
A	40.448810130300004	U	0.0	880
G	0.0	C	0.0	881
C	0.0	G	0.0	882
A	14.2477066368	U	0.0	883
C	0.0	G	0.0	884
G	0.0	C	0.0	885
U	0.0	A	15.387523167744002	886
G	0.0	C	0.0	887
C	0.0	G	0.0	888
U	0.0	A	17.5888457524494	889
G	0.0	C	0.0	890
G	0.0	C	0.0	891
U	0.0	A	19.467414288	892
A	58.68272194928	U	0.0	893
A	32.3108584848	U	0.0	894
A	29.346392664000007	U	0.0	895
G	0.0	C	0.0	896
C	0.0	G	0.0	897
U	0.0	A	22.995767808000007	898
U	0.0	A	1.20178589328	899
C	0.0	G	0.0	900
A	6.265177632	U	0.0	901
U	0.0	A	7.068001187520001	902
G	0.0	C	0.0	903
C	0.0	G	0.0	904
A	8.176896000000001	U	0.0	905
C	0.0	G	0.0	906
U	0.0	A	57.17278767016958	907
U	0.0	A	32.31661253083201	908
U	0.0	A	15.479414157852	909
G	0.0	C	0.0	910
U	0.0	A	0.9567584802048	911
C	0.0	G	0.0	912
C	0.0	G	0.0	913
G	0.0	C	0.0	914
A	0.4585126688244	U	0.0	915
A	37.25547281584128	U	0.0	916
C	0.0	G	0.0	917
A	8.248883240538001	U	0.0	918
A	35.957157530112	U	0.0	919
C	0.0	G	0.0	920
U	0.0	A	13.522357404000003	921
G	0.0	C	0.0	922
G	0.0	C	0.0	923
A	0.9749376	U	0.0	924
C	0.0	G	0.0	925
U	0.0	A	40.93317644416	926
U	0.0	A	37.0419521472	927
U	0.0	A	44.43653479176	928
A	21.065832	U	0.0	929
U	0.0	A	17.151561421920004	930
U	0.0	A	6.23628963	931
G	0.0	C	0.0	932
A	1.0439054079999999	U	0.0	933
C	0.0	G	0.0	934
A	9.8336440692	U	0.0	935
C	0.0	G	0.0	936
U	0.0	A	50.19389599999998	937
A	33.6406652603784	U	0.0	938
A	41.44569380024319	U	0.0	939
G	0.0	C	0.0	940
A	2.73781824310512	U	0.0	941
G	0.0	C	0.0	942
G	0.0	C	0.0	943
G	0.0	C	0.0	944
G	0.0	C	0.0	945
U	0.0	A	9.549618990912002	946
G	0.0	C	0.0	947
U	0.0	A	60.715453758959995	948
A	29.477098559999998	U	0.0	949
U	0.0	A	32.849552840832004	950
A	61.95454465199998	U	0.0	951
C	0.0	G	0.0	952
U	0.0	A	15.94004712768	953
G	0.0	C	0.0	954
C	0.0	G	0.0	955
U	0.0	A	12.45405258583949	956
G	0.0	C	0.0	957
C	0.0	G	0.0	958
C	0.0	G	0.0	959
G	0.0	C	0.0	960
U	0.0	A	20.734811697600005	961
G	0.0	C	0.0	962
A	0.71996888556	U	0.0	963
A	28.333475788799994	U	0.0	964
C	0.0	G	0.0	965
A	12.021179552877602	U	0.0	966
U	0.0	A	10.181505600000001	967
G	0.0	C	0.0	968
A	1.4254080604560002	U	0.0	969
G	0.0	C	0.0	970
C	0.0	G	0.0	971
A	10.814041816905602	U	0.0	972
U	0.0	A	6.6679200000000005	973
G	0.0	C	0.0	974
A	1.148451048	U	0.0	975
A	13.13581568	U	0.0	976
A	38.55142033600001	U	0.0	977
U	0.0	A	33.977523008	978
U	0.0	A	8.48937024	979
G	0.0	C	0.0	980
C	0.0	G	0.0	981
U	0.0	A	21.250326235237633	982
U	0.0	A	9.022116839148001	983
G	0.0	C	0.0	984
G	0.0	C	0.0	985
U	0.0	A	22.382003760480004	986
A	47.21180067968	U	0.0	987
C	0.0	G	0.0	988
A	13.497927419088	U	0.0	989
C	0.0	G	0.0	990
G	0.0	C	0.0	991
G	0.0	C	0.0	992
A	0.7063289206272	U	0.0	993
A	42.305247129600005	U	0.0	994
C	0.0	G	0.0	995
G	0.0	C	0.0	996
U	0.0	A	41.2274064384	997
U	0.0	A	0.69875364744	998
C	0.0	G	0.0	999
U	0.0	A	15.651613692	1000
G	0.0	C	0.0	1001
A	0.6744863291199998	U	0.0	1002
A	17.579352540671994	U	0.0	1003
A	22.878858331728004	U	0.0	1004
A	110.37257842261623	U	0.0	1005
G	0.0	C	0.0	1006
A	1.43569377654768	U	0.0	1007
G	0.0	C	0.0	1008
C	0.0	G	0.0	1009
U	0.0	A	52.71979747319999	1010
A	32.385467801232	U	0.0	1011
U	0.0	A	11.182197312	1012
G	0.0	C	0.0	1013
A	0.8470998000000001	U	0.0	1014
A	24.821249023999997	U	0.0	1015
U	0.0	A	19.479045264	1016
U	0.0	A	8.239682879999998	1017
G	0.0	C	0.0	1018
C	0.0	G	0.0	1019
A	10.904650323839999	U	0.0	1020
G	0.0	C	0.0	1021
A	2.2982397022865277	U	0.0	1022
C	0.0	G	0.0	1023
A	10.6985170656	U	0.0	1024
C	0.0	G	0.0	1025
C	0.0	G	0.0	1026
U	0.0	A	54.965929954521606	1027
U	0.0	A	23.842776787200002	1028
U	0.0	A	18.0941488864	1029
U	0.0	A	5.064274439999999	1030
G	0.0	C	0.0	1031
A	0.69502	U	0.0	1032
A	11.690015999999998	U	0.0	1033
A	17.690153352000003	U	0.0	1034
U	0.0	A	19.448	1035
U	0.0	A	18.772	1036
A	33.890968799999996	U	0.0	1037
A	12.630592	U	0.0	1038
A	16.141078399999998	U	0.0	1039
U	0.0	A	18.944783135999998	1040
U	0.0	A	8.617887000000001	1041
G	0.0	C	0.0	1042
G	0.0	C	0.0	1043
C	0.0	G	0.0	1044
A	10.146905694432	U	0.0	1045
A	27.315896495423758	U	0.0	1046
A	38.398915711394494	U	0.0	1047
G	0.0	C	0.0	1048
A	1.18332993168	U	0.0	1049
A	21.38063616	U	0.0	1050
A	22.334875264000004	U	0.0	1051
U	0.0	A	24.1388576	1052
U	0.0	A	17.833476	1053
U	0.0	A	9.503838	1054
G	0.0	C	0.0	1055
A	1.4353699359999996	U	0.0	1056
C	0.0	G	0.0	1057
A	10.287035640000003	U	0.0	1058
C	0.0	G	0.0	1059
C	0.0	G	0.0	1060
U	0.0	A	32.331656448000004	1061
U	0.0	A	0.910754208	1062
C	0.0	G	0.0	1063
A	6.1454116800000005	U	0.0	1064
A	20.337758784000002	U	0.0	1065
U	0.0	A	7.431227245440001	1066
G	0.0	C	0.0	1067
G	0.0	C	0.0	1068
G	0.0	C	0.0	1069
G	0.0	C	0.0	1070
A	1.4639289662400001	U	0.0	1071
A	51.61408027776001	U	0.0	1072
U	0.0	A	16.399439816760005	1073
G	0.0	C	0.0	1074
U	0.0	A	1.0652095999999998	1075
C	0.0	G	0.0	1076
C	0.0	G	0.0	1077
A	8.35550802	U	0.0	1078
A	16.036304	U	0.0	1079
A	18.230745600000002	U	0.0	1080
U	0.0	A	22.602981311999997	1081
U	0.0	A	16.67775616	1082
U	0.0	A	24.958571759999998	1083
U	0.0	A	5.995238932800001	1084
G	0.0	C	0.0	1085
U	0.0	A	41.37913911418559	1086
A	28.2568	U	0.0	1087
U	0.0	A	29.6510027008608	1088
U	0.0	A	34.634686408608005	1089
U	0.0	A	1.0267929679488002	1090
C	0.0	G	0.0	1091
C	0.0	G	0.0	1092
C	0.0	G	0.0	1093
U	0.0	A	33.952207967999996	1094
U	0.0	A	26.235597023999997	1095
A	26.6833872	U	0.0	1096
A	19.953648	U	0.0	1097
A	20.393172800000002	U	0.0	1098
U	0.0	A	19.3192896	1099
U	0.0	A	0.6370624	1100
C	0.0	G	0.0	1101
C	0.0	G	0.0	1102
A	6.068055600000001	U	0.0	1103
U	0.0	A	48.507238054800006	1104
A	20.62946935728	U	0.0	1105
A	14.094457773120004	U	0.0	1106
U	0.0	A	0.595944	1107
C	0.0	G	0.0	1108
A	13.089972207312002	U	0.0	1109
A	33.777026716159995	U	0.0	1110
G	0.0	C	0.0	1111
A	1.36586789136	U	0.0	1112
C	0.0	G	0.0	1113
U	0.0	A	75.8930321394	1114
A	34.2108486846	U	0.0	1115
U	0.0	A	19.6941056	1116
U	0.0	A	0.635657046	1117
C	0.0	G	0.0	1118
A	3.6845211312000004	U	0.0	1119
A	12.777473822400003	U	0.0	1120
C	0.0	G	0.0	1121
C	0.0	G	0.0	1122
A	12.206926199744643	U	0.0	1123
A	50.37602270238719	U	0.0	1124
G	0.0	C	0.0	1125
G	0.0	C	0.0	1126
G	0.0	C	0.0	1127
U	0.0	A	16.17192864	1128
U	0.0	A	5.82323742	1129
G	0.0	C	0.0	1130
A	0.75007531428	U	0.0	1131
A	16.277178278399997	U	0.0	1132
A	21.175113562343995	U	0.0	1133
A	50.646845722787575	U	0.0	1134
G	0.0	C	0.0	1135
A	0.9162523660998241	U	0.0	1136
A	21.10670744951808	U	0.0	1137
A	44.944787884522235	U	0.0	1138
A	33.691787532144	U	0.0	1139
A	36.19843411392001	U	0.0	1140
G	0.0	C	0.0	1141
C	0.0	G	0.0	1142
U	0.0	A	23.659107264000006	1143
U	0.0	A	10.467167457599999	1144
G	0.0	C	0.0	1145
A	1.4236526304	U	0.0	1146
U	0.0	A	5.917044117067202	1147
G	0.0	C	0.0	1148
G	0.0	C	0.0	1149
C	0.0	G	0.0	1150
U	0.0	A	20.1717548532864	1151
U	0.0	A	37.697309762112006	1152
U	0.0	A	48.1773358905696	1153
A	28.678587839999995	U	0.0	1154
U	0.0	A	6.3688369799808005	1155
G	0.0	C	0.0	1156
G	0.0	C	0.0	1157
G	0.0	C	0.0	1158
U	0.0	A	19.656027971999997	1159
A	81.11583178420801	U	0.0	1160
G	0.0	C	0.0	1161
A	1.1625852809999997	U	0.0	1162
A	19.935062784000003	U	0.0	1163
U	0.0	A	16.0788992	1164
U	0.0	A	0.937278056	1165
C	0.0	G	0.0	1166
G	0.0	C	0.0	1167
A	0.50511276	U	0.0	1168
U	0.0	A	0.6655076844249599	1169
C	0.0	G	0.0	1170
U	0.0	A	30.7245749155488	1171
G	0.0	C	0.0	1172
U	0.0	A	1.1700922676352	1173
C	0.0	G	0.0	1174
U	0.0	A	79.94869625298277	1175
A	18.1116257742	U	0.0	1176
U	0.0	A	0.8435912209919999	1177
C	0.0	G	0.0	1178
C	0.0	G	0.0	1179
A	10.901745504000003	U	0.0	1180
G	0.0	C	0.0	1181
U	0.0	A	38.316337549056	1182
U	0.0	A	4.900663752192	1183
G	0.0	C	0.0	1184
C	0.0	G	0.0	1185
G	0.0	C	0.0	1186
U	0.0	A	1.8885346666704004	1187
C	0.0	G	0.0	1188
A	8.039693300688	U	0.0	1189
C	0.0	G	0.0	1190
C	0.0	G	0.0	1191
A	10.060653461328002	U	0.0	1192
A	17.121384473855997	U	0.0	1193
A	17.7862435607808	U	0.0	1194
U	0.0	A	5.27904	1195
G	0.0	C	0.0	1196
A	1.58145962832	U	0.0	1197
A	15.80234213376	U	0.0	1198
U	0.0	A	4.788201600000001	1199
G	0.0	C	0.0	1200
C	0.0	G	0.0	1201
A	3.8319019764480005	U	0.0	1202
A	20.060633901168003	U	0.0	1203
C	0.0	G	0.0	1204
C	0.0	G	0.0	1205
A	9.688036666464003	U	0.0	1206
A	19.6797522688	U	0.0	1207
A	21.59249508864	U	0.0	1208
U	0.0	A	8.127427248	1209
G	0.0	C	0.0	1210
U	0.0	A	15.148517529600003	1211
G	0.0	C	0.0	1212
C	0.0	G	0.0	1213
C	0.0	G	0.0	1214
U	0.0	A	47.369142272995205	1215
U	0.0	A	28.568302963199997	1216
U	0.0	A	0.9944818773599999	1217
C	0.0	G	0.0	1218
A	5.942079000000001	U	0.0	1219
A	19.965343999999998	U	0.0	1220
C	0.0	G	0.0	1221
U	0.0	A	1.8895582396000001	1222
C	0.0	G	0.0	1223
U	0.0	A	2.7531393860159996	1224
C	0.0	G	0.0	1225
A	6.1112711520000005	U	0.0	1226
U	0.0	A	6.147604512	1227
G	0.0	C	0.0	1228
A	1.15273340784	U	0.0	1229
A	33.500007423999996	U	0.0	1230
G	0.0	C	0.0	1231
U	0.0	A	13.41836496	1232
G	0.0	C	0.0	1233
U	0.0	A	17.254843300799998	1234
G	0.0	C	0.0	1235
A	0.7017240600000001	U	0.0	1236
U	0.0	A	1.0170153845279999	1237
C	0.0	G	0.0	1238
A	12.576416400000001	U	0.0	1239
U	0.0	A	26.964875790720008	1240
U	0.0	A	7.059665883168	1241
G	0.0	C	0.0	1242
U	0.0	A	14.037597102816001	1243
G	0.0	C	0.0	1244
G	0.0	C	0.0	1245
U	0.0	A	7.793505720000001	1246
G	0.0	C	0.0	1247
A	1.3794715258799997	U	0.0	1248
A	14.040112320000002	U	0.0	1249
A	45.73897328000001	U	0.0	1250
C	0.0	G	0.0	1251
U	0.0	A	28.3898368	1252
U	0.0	A	1.2263121360000002	1253
C	0.0	G	0.0	1254
A	12.399555168000001	U	0.0	1255
U	0.0	A	8.850279662280002	1256
G	0.0	C	0.0	1257
G	0.0	C	0.0	1258
C	0.0	G	0.0	1259
A	18.497796491865603	U	0.0	1260
G	0.0	C	0.0	1261
A	1.9423684197146875	U	0.0	1262
C	0.0	G	0.0	1263
G	0.0	C	0.0	1264
G	0.0	C	0.0	1265
G	0.0	C	0.0	1266
C	0.0	G	0.0	1267
G	0.0	C	0.0	1268
A	1.3435840200000004	U	0.0	1269
U	0.0	A	32.865552382291206	1270
U	0.0	A	15.363548974592	1271
U	0.0	A	37.118387921472	1272
U	0.0	A	8.819918814600001	1273
G	0.0	C	0.0	1274
U	0.0	A	17.396352959999998	1275
U	0.0	A	12.226305402	1276
A	56.42569418199999	U	0.0	1277
A	29.429635435199998	U	0.0	1278
A	19.39591812816	U	0.0	1279
G	0.0	C	0.0	1280
C	0.0	G	0.0	1281
C	0.0	G	0.0	1282
A	12.415563014400004	U	0.0	1283
C	0.0	G	0.0	1284
U	0.0	A	52.8218081926272	1285
U	0.0	A	7.330052620800002	1286
G	0.0	C	0.0	1287
C	0.0	G	0.0	1288
G	0.0	C	0.0	1289
A	0.9894611	U	0.0	1290
A	21.1650816	U	0.0	1291
U	0.0	A	22.150921685760004	1292
U	0.0	A	23.849191308800002	1293
U	0.0	A	26.955257500800002	1294
U	0.0	A	7.221957052896002	1295
G	0.0	C	0.0	1296
U	0.0	A	11.603700001656001	1297
G	0.0	C	0.0	1298
G	0.0	C	0.0	1299
C	0.0	G	0.0	1300
A	12.6723175488	U	0.0	1301
C	0.0	G	0.0	1302
U	0.0	A	20.399856048	1303
G	0.0	C	0.0	1304
A	1.5160458676479995	U	0.0	1305
G	0.0	C	0.0	1306
A	0.9894611	U	0.0	1307
A	26.241052032000006	U	0.0	1308
U	0.0	A	16.5427136	1309
U	0.0	A	25.50187068	1310
U	0.0	A	9.883991519999999	1311
G	0.0	C	0.0	1312
A	0.6720924	U	0.0	1313
C	0.0	G	0.0	1314
U	0.0	A	33.76602936	1315
A	46.176965737770594	U	0.0	1316
A	15.206653373183997	U	0.0	1317
A	29.943572797094404	U	0.0	1318
G	0.0	C	0.0	1319
A	1.4909957139168002	U	0.0	1320
A	51.44613174005761	U	0.0	1321
G	0.0	C	0.0	1322
G	0.0	C	0.0	1323
U	0.0	A	9.998614080000001	1324
G	0.0	C	0.0	1325
C	0.0	G	0.0	1326
C	0.0	G	0.0	1327
A	16.1633459988	U	0.0	1328
C	0.0	G	0.0	1329
U	0.0	A	67.30988991667199	1330
A	44.208772272000004	U	0.0	1331
C	0.0	G	0.0	1332
U	0.0	A	38.825140999622406	1333
U	0.0	A	7.538287298976002	1334
G	0.0	C	0.0	1335
U	0.0	A	12.70662493306752	1336
G	0.0	C	0.0	1337
G	0.0	C	0.0	1338
U	0.0	A	32.048742870144004	1339
U	0.0	A	20.6284056398784	1340
A	46.869492599999994	U	0.0	1341
C	0.0	G	0.0	1342
U	0.0	A	41.16184560792001	1343
U	0.0	A	41.67635281992001	1344
A	36.42672249215999	U	0.0	1345
C	0.0	G	0.0	1346
C	0.0	G	0.0	1347
C	0.0	G	0.0	1348
C	0.0	G	0.0	1349
A	7.221957052896002	U	0.0	1350
A	19.210465868544	U	0.0	1351
A	29.224432119168	U	0.0	1352
A	29.691660983040006	U	0.0	1353
U	0.0	A	9.279878400000003	1354
G	0.0	C	0.0	1355
C	0.0	G	0.0	1356
U	0.0	A	13.283883505346406	1357
G	0.0	C	0.0	1358
U	0.0	A	64.54692299607552	1359
U	0.0	A	5.6910899876580014	1360
G	0.0	C	0.0	1361
U	0.0	A	28.594005439999997	1362
U	0.0	A	11.32065315	1363
A	29.761092699999992	U	0.0	1364
A	19.666824000000002	U	0.0	1365
A	13.8244	U	0.0	1366
A	19.3701672	U	0.0	1367
U	0.0	A	15.13408	1368
U	0.0	A	20.558304	1369
U	0.0	A	37.65808033200001	1370
A	23.3168	U	0.0	1371
U	0.0	A	26.241888975537606	1372
U	0.0	A	8.607950576289001	1373
G	0.0	C	0.0	1374
U	0.0	A	1.02387946752	1375
C	0.0	G	0.0	1376
C	0.0	G	0.0	1377
A	10.370497289940001	U	0.0	1378
G	0.0	C	0.0	1379
C	0.0	G	0.0	1380
A	16.720484901120006	U	0.0	1381
U	0.0	A	11.201438808000002	1382
G	0.0	C	0.0	1383
U	0.0	A	1.5115733919999998	1384
C	0.0	G	0.0	1385
A	12.465033840000002	U	0.0	1386
C	0.0	G	0.0	1387
A	9.10531908	U	0.0	1388
A	20.50138496448	U	0.0	1389
U	0.0	A	18.0251136	1390
U	0.0	A	0.6422456	1391
C	0.0	G	0.0	1392
A	10.70001226944	U	0.0	1393
G	0.0	C	0.0	1394
A	0.8013954261599998	U	0.0	1395
A	37.736585644492806	U	0.0	1396
G	0.0	C	0.0	1397
U	0.0	A	47.21276559999999	1398
A	97.31182301672831	U	0.0	1399
G	0.0	C	0.0	1400
G	0.0	C	0.0	1401
A	1.05161644224	U	0.0	1402
C	0.0	G	0.0	1403
C	0.0	G	0.0	1404
U	0.0	A	28.09993730544	1405
G	0.0	C	0.0	1406
A	1.080701536032	U	0.0	1407
G	0.0	C	0.0	1408
C	0.0	G	0.0	1409
A	15.43377820608	U	0.0	1410
U	0.0	A	49.5467463708	1411
A	57.539815216799994	U	0.0	1412
G	0.0	C	0.0	1413
U	0.0	A	1.36586789136	1414
C	0.0	G	0.0	1415
U	0.0	A	65.7775117386912	1416
U	0.0	A	14.506769199162244	1417
G	0.0	C	0.0	1418
C	0.0	G	0.0	1419
C	0.0	G	0.0	1420
G	0.0	C	0.0	1421
A	1.2002530441043997	U	0.0	1422
A	29.302057270886394	U	0.0	1423
U	0.0	A	28.578571840000002	1424
A	40.496881472460004	U	0.0	1425
C	0.0	G	0.0	1426
C	0.0	G	0.0	1427
A	9.284125068000002	U	0.0	1428
U	0.0	A	46.67897808	1429
A	24.839565144479995	U	0.0	1430
A	21.924712091520004	U	0.0	1431
U	0.0	A	4.998240000000001	1432
G	0.0	C	0.0	1433
A	0.9184724639999999	U	0.0	1434
A	11.200011264	U	0.0	1435
U	0.0	A	0.7086022715520002	1436
C	0.0	G	0.0	1437
U	0.0	A	21.485716724160003	1438
G	0.0	C	0.0	1439
G	0.0	C	0.0	1440
C	0.0	G	0.0	1441
U	0.0	A	19.39591812816	1442
U	0.0	A	9.058369319999999	1443
G	0.0	C	0.0	1444
A	0.9553161103199999	U	0.0	1445
A	22.2197911936	U	0.0	1446
A	14.989125330648001	U	0.0	1447
A	28.987241475024007	U	0.0	1448
C	0.0	G	0.0	1449
C	0.0	G	0.0	1450
A	9.010074528	U	0.0	1451
U	0.0	A	33.461820887040005	1452
U	0.0	A	1.3797171876492	1453
C	0.0	G	0.0	1454
U	0.0	A	34.5854076645376	1455
U	0.0	A	0.9407415101742002	1456
C	0.0	G	0.0	1457
G	0.0	C	0.0	1458
U	0.0	A	32.51196252864	1459
A	30.43329254783999	U	0.0	1460
A	66.17168256384001	U	0.0	1461
G	0.0	C	0.0	1462
G	0.0	C	0.0	1463
G	0.0	C	0.0	1464
U	0.0	A	12.673536176952	1465
G	0.0	C	0.0	1466
G	0.0	C	0.0	1467
U	0.0	A	1.5031911778884	1468
C	0.0	G	0.0	1469
G	0.0	C	0.0	1470
C	0.0	G	0.0	1471
A	8.11714176	U	0.0	1472
C	0.0	G	0.0	1473
U	0.0	A	109.402669377144	1474
A	56.6853209208	U	0.0	1475
U	0.0	A	41.03704338144	1476
U	0.0	A	7.2878857608960015	1477
G	0.0	C	0.0	1478
C	0.0	G	0.0	1479
C	0.0	G	0.0	1480
U	0.0	A	37.798765248158205	1481
U	0.0	A	34.095170805696	1482
U	0.0	A	7.759196787168001	1483
G	0.0	C	0.0	1484
G	0.0	C	0.0	1485
A	1.5366641472	U	0.0	1486
G	0.0	C	0.0	1487
G	0.0	C	0.0	1488
C	0.0	G	0.0	1489
U	0.0	A	10.679164334092802	1490
G	0.0	C	0.0	1491
U	0.0	A	19.43108062511616	1492
G	0.0	C	0.0	1493
U	0.0	A	16.062533628714718	1494
G	0.0	C	0.0	1495
U	0.0	A	39.319570031938554	1496
U	0.0	A	1.0608234883955279	1497
C	0.0	G	0.0	1498
U	0.0	A	2.9419294815939594	1499
C	0.0	G	0.0	1500
U	0.0	A	52.5405567989376	1501
U	0.0	A	24.560698723142398	1502
A	27.770399999999995	U	0.0	1503
U	0.0	A	9.425243769033601	1504
G	0.0	C	0.0	1505
U	0.0	A	25.231513961471997	1506
U	0.0	A	6.296525092728	1507
G	0.0	C	0.0	1508
G	0.0	C	0.0	1509
U	0.0	A	25.878217732506727	1510
U	0.0	A	5.784698175984001	1511
G	0.0	C	0.0	1512
C	0.0	G	0.0	1513
C	0.0	G	0.0	1514
A	13.623391627560002	U	0.0	1515
U	0.0	A	63.42227892	1516
A	15.175290264962403	U	0.0	1517
A	31.058608750848002	U	0.0	1518
C	0.0	G	0.0	1519
A	9.9469737612	U	0.0	1520
A	52.73352130176	U	0.0	1521
G	0.0	C	0.0	1522
U	0.0	A	11.378398147199999	1523
G	0.0	C	0.0	1524
U	0.0	A	14.845547179008001	1525
G	0.0	C	0.0	1526
C	0.0	G	0.0	1527
C	0.0	G	0.0	1528
U	0.0	A	69.65074199822257	1529
A	33.743873870399995	U	0.0	1530
U	0.0	A	23.861420763033596	1531
U	0.0	A	5.540007230784	1532
G	0.0	C	0.0	1533
G	0.0	C	0.0	1534
G	0.0	C	0.0	1535
U	0.0	A	21.469912918272	1536
U	0.0	A	0.8969856111216001	1537
C	0.0	G	0.0	1538
C	0.0	G	0.0	1539
A	9.58084848	U	0.0	1540
C	0.0	G	0.0	1541
G	0.0	C	0.0	1542
U	0.0	A	14.2477066368	1543
G	0.0	C	0.0	1544
C	0.0	G	0.0	1545
U	0.0	A	68.58500245693669	1546
A	84.197152412802	U	0.0	1547
G	0.0	C	0.0	1548
C	0.0	G	0.0	1549
G	0.0	C	0.0	1550
C	0.0	G	0.0	1551
U	0.0	A	78.6889274886	1552
A	23.608012005540008	U	0.0	1553
A	29.2493287296	U	0.0	1554
C	0.0	G	0.0	1555
A	11.57073205104	U	0.0	1556
U	0.0	A	30.902901120000003	1557
A	59.6425991616	U	0.0	1558
G	0.0	C	0.0	1559
G	0.0	C	0.0	1560
U	0.0	A	21.965769604800002	1561
U	0.0	A	4.357247580000001	1562
G	0.0	C	0.0	1563
U	0.0	A	80.90568714227999	1564
A	12.964055832000001	U	0.0	1565
A	21.549719520000004	U	0.0	1566
C	0.0	G	0.0	1567
C	0.0	G	0.0	1568
A	9.249742510444802	U	0.0	1569
U	0.0	A	31.729501439999996	1570
A	46.67013178652159	U	0.0	1571
C	0.0	G	0.0	1572
A	13.736199335040006	U	0.0	1573
G	0.0	C	0.0	1574
G	0.0	C	0.0	1575
U	0.0	A	10.177324732512002	1576
G	0.0	C	0.0	1577
U	0.0	A	53.60676655606271	1578
U	0.0	A	9.350339762701083	1579
G	0.0	C	0.0	1580
U	0.0	A	35.49087955212799	1581
U	0.0	A	3.718083821724001	1582
G	0.0	C	0.0	1583
G	0.0	C	0.0	1584
A	1.228519927232	U	0.0	1585
G	0.0	C	0.0	1586
A	1.8977586848891996	U	0.0	1587
A	67.88615992704001	U	0.0	1588
G	0.0	C	0.0	1589
G	0.0	C	0.0	1590
U	0.0	A	27.196230297600007	1591
U	0.0	A	0.56405014848	1592
C	0.0	G	0.0	1593
C	0.0	G	0.0	1594
G	0.0	C	0.0	1595
A	1.0869501182399999	U	0.0	1596
A	61.61945941831681	U	0.0	1597
G	0.0	C	0.0	1598
G	0.0	C	0.0	1599
U	0.0	A	1.151012268	1600
C	0.0	G	0.0	1601
U	0.0	A	45.141260003839996	1602
U	0.0	A	47.82874460364	1603
A	21.494950799999998	U	0.0	1604
A	23.553706176000002	U	0.0	1605
U	0.0	A	6.5645154	1606
G	0.0	C	0.0	1607
A	2.0742091546176	U	0.0	1608
C	0.0	G	0.0	1609
A	6.840878700600001	U	0.0	1610
A	32.5699342416	U	0.0	1611
C	0.0	G	0.0	1612
C	0.0	G	0.0	1613
U	0.0	A	54.72992738304	1614
U	0.0	A	1.5483417029136	1615
C	0.0	G	0.0	1616
U	0.0	A	27.72553036768	1617
U	0.0	A	5.00492034	1618
G	0.0	C	0.0	1619
A	0.6530407919999999	U	0.0	1620
A	17.10101536	U	0.0	1621
A	26.419854496000003	U	0.0	1622
U	0.0	A	55.770446160000006	1623
A	63.46763238816	U	0.0	1624
C	0.0	G	0.0	1625
U	0.0	A	1.10757296	1626
C	0.0	G	0.0	1627
C	0.0	G	0.0	1628
A	5.416467789672001	U	0.0	1629
A	15.830846873152	U	0.0	1630
A	20.98028112834816	U	0.0	1631
A	24.079634081112964	U	0.0	1632
A	54.13623296838682	U	0.0	1633
G	0.0	C	0.0	1634
A	1.8614390174449058	U	0.0	1635
G	0.0	C	0.0	1636
A	1.4328346610656002	U	0.0	1637
A	47.784118269888005	U	0.0	1638
A	39.098339653900794	U	0.0	1639
G	0.0	C	0.0	1640
U	0.0	A	1.1197199999999998	1641
C	0.0	G	0.0	1642
A	6.0384487176000015	U	0.0	1643
A	44.3464109088	U	0.0	1644
C	0.0	G	0.0	1645
A	5.988071839197602	U	0.0	1646
U	0.0	A	0.812448	1647
C	0.0	G	0.0	1648
A	7.544362680000002	U	0.0	1649
A	17.8582144	U	0.0	1650
U	0.0	A	34.4868735672	1651
A	39.640084560000005	U	0.0	1652
U	0.0	A	27.323068032000002	1653
U	0.0	A	8.072468067600003	1654
G	0.0	C	0.0	1655
U	0.0	A	25.811548765184	1656
U	0.0	A	5.688668247237722	1657
G	0.0	C	0.0	1658
G	0.0	C	0.0	1659
U	0.0	A	7.741926882144002	1660
G	0.0	C	0.0	1661
A	1.7579604	U	0.0	1662
C	0.0	G	0.0	1663
U	0.0	A	23.945577936000003	1664
U	0.0	A	23.279256	1665
U	0.0	A	32.42133779999999	1666
A	22.5428616	U	0.0	1667
A	10.465200000000001	U	0.0	1668
A	17.724335999999997	U	0.0	1669
C	0.0	G	0.0	1670
U	0.0	A	27.29792	1671
U	0.0	A	37.5805332	1672
A	22.354748832	U	0.0	1673
A	14.329877184	U	0.0	1674
U	0.0	A	4.515717600000001	1675
G	0.0	C	0.0	1676
A	0.9879352243487999	U	0.0	1677
A	34.3911076214784	U	0.0	1678
G	0.0	C	0.0	1679
A	4.26414497893956	U	0.0	1680
G	0.0	C	0.0	1681
A	1.4805106047388803	U	0.0	1682
U	0.0	A	1.556273370366	1683
C	0.0	G	0.0	1684
G	0.0	C	0.0	1685
C	0.0	G	0.0	1686
C	0.0	G	0.0	1687
A	8.719487352000003	U	0.0	1688
U	0.0	A	46.01000371968	1689
U	0.0	A	34.08753641904	1690
A	31.395599999999998	U	0.0	1691
U	0.0	A	25.252820184960004	1692
U	0.0	A	13.410263002175997	1693
U	0.0	A	21.237101895456	1694
U	0.0	A	9.0505049274	1695
G	0.0	C	0.0	1696
G	0.0	C	0.0	1697
C	0.0	G	0.0	1698
A	7.141867200000002	U	0.0	1699
U	0.0	A	1.8639441511891204	1700
C	0.0	G	0.0	1701
U	0.0	A	49.5695100236544	1702
U	0.0	A	30.597643779192005	1703
U	0.0	A	27.344031789884156	1704
U	0.0	A	21.918503889884164	1705
U	0.0	A	0.861664178375928	1706
C	0.0	G	0.0	1707
U	0.0	A	15.757976367154946	1708
G	0.0	C	0.0	1709
C	0.0	G	0.0	1710
U	0.0	A	29.042372285222406	1711
U	0.0	A	0.8488954734624	1712
C	0.0	G	0.0	1713
C	0.0	G	0.0	1714
A	7.9855611695999995	U	0.0	1715
C	0.0	G	0.0	1716
A	8.144816162112	U	0.0	1717
A	78.3092791331136	U	0.0	1718
G	0.0	C	0.0	1719
U	0.0	A	11.760011827200001	1720
G	0.0	C	0.0	1721
C	0.0	G	0.0	1722
U	0.0	A	47.84166044666239	1723
U	0.0	A	17.91651317654016	1724
U	0.0	A	45.484301506849924	1725
U	0.0	A	6.78863962972224	1726
G	0.0	C	0.0	1727
U	0.0	A	7.3908917208	1728
G	0.0	C	0.0	1729
G	0.0	C	0.0	1730
A	0.9137900553599999	U	0.0	1731
A	16.062323846399998	U	0.0	1732
A	48.68801757120001	U	0.0	1733
C	0.0	G	0.0	1734
U	0.0	A	12.9357864	1735
G	0.0	C	0.0	1736
U	0.0	A	10.526543999999998	1737
G	0.0	C	0.0	1738
A	1.21033840888	U	0.0	1739
A	25.7714061696	U	0.0	1740
A	55.55845915200001	U	0.0	1741
G	0.0	C	0.0	1742
G	0.0	C	0.0	1743
U	0.0	A	20.6736655104	1744
U	0.0	A	12.7296181152	1745
U	0.0	A	9.440143640928	1746
G	0.0	C	0.0	1747
G	0.0	C	0.0	1748
A	0.5738719999999999	U	0.0	1749
U	0.0	A	14.370129648	1750
U	0.0	A	27.0659389	1751
A	34.2630491022	U	0.0	1752
U	0.0	A	21.550103999999997	1753
A	38.45572788199999	U	0.0	1754
A	21.235858257599997	U	0.0	1755
A	21.056605464960008	U	0.0	1756
G	0.0	C	0.0	1757
C	0.0	G	0.0	1758
A	7.618986385920001	U	0.0	1759
U	0.0	A	17.4650112	1760
U	0.0	A	0.9938785999999998	1761
C	0.0	G	0.0	1762
A	5.3675739936	U	0.0	1763
A	8.670428665200001	U	0.0	1764
A	21.592353293951998	U	0.0	1765
C	0.0	G	0.0	1766
A	10.3064219856	U	0.0	1767
A	20.677542163200005	U	0.0	1768
A	20.715528703999997	U	0.0	1769
U	0.0	A	21.765833856000004	1770
U	0.0	A	9.070188840000002	1771
G	0.0	C	0.0	1772
U	0.0	A	21.39551456	1773
U	0.0	A	3.3461467416000006	1774
G	0.0	C	0.0	1775
A	1.0647977339999999	U	0.0	1776
A	11.227507200000002	U	0.0	1777
U	0.0	A	0.9084176075520002	1778
C	0.0	G	0.0	1779
C	0.0	G	0.0	1780
U	0.0	A	15.666686138476802	1781
G	0.0	C	0.0	1782
U	0.0	A	16.199024871455997	1783
G	0.0	C	0.0	1784
G	0.0	C	0.0	1785
U	0.0	A	43.63324069104	1786
A	29.47204	U	0.0	1787
A	27.54408	U	0.0	1788
U	0.0	A	28.336105512000003	1789
U	0.0	A	12.027228000000001	1790
U	0.0	A	15.2456	1791
U	0.0	A	20.472598799999993	1792
A	25.132819999999995	U	0.0	1793
A	16.2792	U	0.0	1794
A	24.4342632	U	0.0	1795
G	0.0	C	0.0	1796
U	0.0	A	29.8928	1797
U	0.0	A	15.20532	1798
A	39.68312773151999	U	0.0	1799
C	0.0	G	0.0	1800
A	5.4187736507999995	U	0.0	1801
A	27.684047796192	U	0.0	1802
A	21.572944437058553	U	0.0	1803
A	45.276722940197956	U	0.0	1804
G	0.0	C	0.0	1805
G	0.0	C	0.0	1806
A	0.9622175454927361	U	0.0	1807
A	43.684653644769284	U	0.0	1808
A	34.572618578736	U	0.0	1809
A	39.06298327505041	U	0.0	1810
G	0.0	C	0.0	1811
C	0.0	G	0.0	1812
U	0.0	A	29.702699999999997	1813
A	28.812785242207198	U	0.0	1814
A	17.66450531491199	U	0.0	1815
A	14.739064330176001	U	0.0	1816
A	27.684047796192	U	0.0	1817
A	32.705712434304004	U	0.0	1818
A	52.93015477102081	U	0.0	1819
G	0.0	C	0.0	1820
G	0.0	C	0.0	1821
U	0.0	A	10.398558643200001	1822
G	0.0	C	0.0	1823
C	0.0	G	0.0	1824
C	0.0	G	0.0	1825
U	0.0	A	11.97983178504	1826
G	0.0	C	0.0	1827
G	0.0	C	0.0	1828
A	0.5887926720000001	U	0.0	1829
A	26.2031744	U	0.0	1830
U	0.0	A	47.0776394088	1831
A	44.5070060532	U	0.0	1832
U	0.0	A	20.715528703999997	1833
U	0.0	A	8.072468067600003	1834
G	0.0	C	0.0	1835
G	0.0	C	0.0	1836
U	0.0	A	6.1165394892	1837
G	0.0	C	0.0	1838
A	0.8083650653981999	U	0.0	1839
A	30.943772600832	U	0.0	1840
C	0.0	G	0.0	1841
A	20.109776978165655	U	0.0	1842
G	0.0	C	0.0	1843
A	1.2829462030527998	U	0.0	1844
A	18.930250789632	U	0.0	1845
A	14.902185183724805	U	0.0	1846
U	0.0	A	0.922064	1847
C	0.0	G	0.0	1848
A	10.388866831200001	U	0.0	1849
A	17.501050111999998	U	0.0	1850
U	0.0	A	33.51995187840001	1851
A	48.281622994079996	U	0.0	1852
C	0.0	G	0.0	1853
U	0.0	A	11.190059712	1854
G	0.0	C	0.0	1855
A	2.023030545536	U	0.0	1856
G	0.0	C	0.0	1857
U	0.0	A	1.5190761104064001	1858
C	0.0	G	0.0	1859
C	0.0	G	0.0	1860
U	0.0	A	3.2670376209158687	1861
C	0.0	G	0.0	1862
U	0.0	A	38.23007962608641	1863
U	0.0	A	22.504330916928	1864
U	0.0	A	35.00998709530319	1865
A	22.044143520000002	U	0.0	1866
U	0.0	A	5.33644091136	1867
G	0.0	C	0.0	1868
C	0.0	G	0.0	1869
A	5.490201600000001	U	0.0	1870
U	0.0	A	23.393018216332806	1871
U	0.0	A	36.623849319200005	1872
U	0.0	A	6.1545159936000005	1873
G	0.0	C	0.0	1874
C	0.0	G	0.0	1875
A	3.8056599360000005	U	0.0	1876
U	0.0	A	0.7726192992	1877
C	0.0	G	0.0	1878
A	22.5402185861568	U	0.0	1879
G	0.0	C	0.0	1880
A	1.833949557216	U	0.0	1881
G	0.0	C	0.0	1882
G	0.0	C	0.0	1883
C	0.0	G	0.0	1884
U	0.0	A	16.981523240572805	1885
G	0.0	C	0.0	1886
C	0.0	G	0.0	1887
U	0.0	A	1.4336754272066448	1888
C	0.0	G	0.0	1889
G	0.0	C	0.0	1890
U	0.0	A	14.089940685233282	1891
G	0.0	C	0.0	1892
U	0.0	A	33.882706134144	1893
U	0.0	A	7.299647962893	1894
G	0.0	C	0.0	1895
U	0.0	A	48.192673168639985	1896
A	31.0224096	U	0.0	1897
C	0.0	G	0.0	1898
G	0.0	C	0.0	1899
A	0.6365919993660001	U	0.0	1900
U	0.0	A	0.61629984	1901
C	0.0	G	0.0	1902
A	10.125081000000002	U	0.0	1903
A	15.13408	U	0.0	1904
U	0.0	A	29.485268511840005	1905
U	0.0	A	21.218131500800006	1906
U	0.0	A	31.293850348799992	1907
U	0.0	A	1.3404803409138	1908
C	0.0	G	0.0	1909
U	0.0	A	1.9279555298879618	1910
C	0.0	G	0.0	1911
C	0.0	G	0.0	1912
C	0.0	G	0.0	1913
G	0.0	C	0.0	1914
C	0.0	G	0.0	1915
A	9.653014425599999	U	0.0	1916
C	0.0	G	0.0	1917
U	0.0	A	3.569981842833121	1918
C	0.0	G	0.0	1919
U	0.0	A	39.106055264	1920
U	0.0	A	5.40761508	1921
G	0.0	C	0.0	1922
A	0.735609168	U	0.0	1923
A	10.230779519999999	U	0.0	1924
A	53.97198847040001	U	0.0	1925
C	0.0	G	0.0	1926
U	0.0	A	21.392697456000004	1927
G	0.0	C	0.0	1928
C	0.0	G	0.0	1929
U	0.0	A	0.8108712035999999	1930
C	0.0	G	0.0	1931
A	8.0618939064	U	0.0	1932
A	17.61781536	U	0.0	1933
A	22.93191472	U	0.0	1934
A	23.564810304000005	U	0.0	1935
U	0.0	A	23.371545600000005	1936
U	0.0	A	0.7603094720000001	1937
C	0.0	G	0.0	1938
U	0.0	A	17.524860111691204	1939
G	0.0	C	0.0	1940
U	0.0	A	11.49025668231168	1941
G	0.0	C	0.0	1942
C	0.0	G	0.0	1943
G	0.0	C	0.0	1944
U	0.0	A	13.827581176631043	1945
G	0.0	C	0.0	1946
U	0.0	A	33.882706134144	1947
U	0.0	A	18.384298573212	1948
U	0.0	A	20.4074857392	1949
U	0.0	A	30.446848935359995	1950
A	32.2229208	U	0.0	1951
C	0.0	G	0.0	1952
A	11.008666469520001	U	0.0	1953
G	0.0	C	0.0	1954
A	1.6165122158465282	U	0.0	1955
A	79.64846332053811	U	0.0	1956
G	0.0	C	0.0	1957
G	0.0	C	0.0	1958
C	0.0	G	0.0	1959
C	0.0	G	0.0	1960
G	0.0	C	0.0	1961
C	0.0	G	0.0	1962
U	0.0	A	35.252471278799995	1963
A	51.768888184728006	U	0.0	1964
U	0.0	A	59.39546755999999	1965
A	13.082146780140002	U	0.0	1966
A	30.59358624	U	0.0	1967
C	0.0	G	0.0	1968
A	10.688545682100001	U	0.0	1969
A	26.776606671359996	U	0.0	1970
U	0.0	A	35.674704	1971
A	39.34580732208	U	0.0	1972
C	0.0	G	0.0	1973
U	0.0	A	36.31767464	1974
A	66.5880013044	U	0.0	1975
G	0.0	C	0.0	1976
A	0.9267679955520001	U	0.0	1977
U	0.0	A	4.0717566000000005	1978
G	0.0	C	0.0	1979
G	0.0	C	0.0	1980
A	0.6370624	U	0.0	1981
A	31.7546944	U	0.0	1982
U	0.0	A	32.017281296	1983
U	0.0	A	24.78686496	1984
U	0.0	A	1.0911814	1985
C	0.0	G	0.0	1986
A	10.526543999999998	U	0.0	1987
C	0.0	G	0.0	1988
A	11.512849896000002	U	0.0	1989
G	0.0	C	0.0	1990
U	0.0	A	66.28703029199998	1991
A	27.838604102400005	U	0.0	1992
U	0.0	A	21.099396864000003	1993
U	0.0	A	1.22398002584	1994
C	0.0	G	0.0	1995
A	8.07153984	U	0.0	1996
C	0.0	G	0.0	1997
U	0.0	A	12.411101232	1998
G	0.0	C	0.0	1999
[truncated: 27,904 more rows]
