# Supplementary material for: Similarity between mutation spectra in hypermutated genomes of rubella virus and in SARS-CoV-2 genomes accumulated during the COVID-19 pandemic
Source: PLoS One. 2020 Oct 2;15(10):e0237689. doi: 10.1371/journal.pone.0237689 (PMC7531822; doi:10.1371/journal.pone.0237689)
Supplement: S1 Data — (ZIP) [file pone.0237689.s004.zip › S1_Data/ADAR2_sites_sarsMAFB6_annot_RNAfold_NoDupsFunc_anz4.txt]

Position	Start_position	End_position	Reference_Allele	Tumor_Seq_Allele2	V1	V2	V3	V4
1	NA	NA	NA	NA	A	-1	U	0
2	NA	NA	NA	NA	U	0	A	-1
3	NA	NA	NA	NA	U	0	A	-1
4	NA	NA	NA	NA	A	-1	U	0
5	NA	NA	NA	NA	A	19.97783424	U	0
6	NA	NA	NA	NA	A	35.3875536	U	0
7	NA	NA	NA	NA	G	0	C	0
8	NA	NA	NA	NA	G	0	C	0
9	NA	NA	NA	NA	U	0	A	17.16204672
10	NA	NA	NA	NA	U	0	A	15.69152088
11	NA	NA	NA	NA	U	0	A	41.19977219
12	NA	NA	NA	NA	A	40.53101052	U	0
13	NA	NA	NA	NA	U	0	A	29.47889489
14	NA	NA	NA	NA	A	23.05422	U	0
15	NA	NA	NA	NA	C	0	G	0
16	NA	NA	NA	NA	C	0	G	0
17	NA	NA	NA	NA	U	0	A	60.6050365
18	NA	NA	NA	NA	U	0	A	1.429884107
19	NA	NA	NA	NA	C	0	G	0
20	NA	NA	NA	NA	C	0	G	0
21	NA	NA	NA	NA	C	0	G	0
22	NA	NA	NA	NA	A	14.18020905	U	0
23	NA	NA	NA	NA	G	0	C	0
24	NA	NA	NA	NA	G	0	C	0
25	NA	NA	NA	NA	U	0	A	31.7975868
26	NA	NA	NA	NA	A	19.22373696	U	0
27	NA	NA	NA	NA	A	35.23283365	U	0
28	NA	NA	NA	NA	C	0	G	0
29	NA	NA	NA	NA	A	13.88790363	U	0
30	NA	NA	NA	NA	A	15.19152626	U	0
31	NA	NA	NA	NA	A	15.41474442	U	0
32	NA	NA	NA	NA	C	0	G	0
33	NA	NA	NA	NA	C	0	G	0
34	NA	NA	NA	NA	A	6.031929544	U	0
35	NA	NA	NA	NA	A	15.41474442	U	0
36	NA	NA	NA	NA	C	0	G	0
37	NA	NA	NA	NA	C	0	G	0
38	NA	NA	NA	NA	A	7.074747295	U	0
39	NA	NA	NA	NA	A	24.57774592	U	0
40	NA	NA	NA	NA	C	0	G	0
41	NA	NA	NA	NA	U	0	A	44.76424423
42	NA	NA	NA	NA	U	0	A	19.63922688
43	NA	NA	NA	NA	U	0	A	0.912633542
44	NA	NA	NA	NA	C	0	G	0
45	NA	NA	NA	NA	G	0	C	0
46	NA	NA	NA	NA	A	0.76841622	U	0
47	NA	NA	NA	NA	U	0	A	0.900730228
48	NA	NA	NA	NA	C	0	G	0
49	NA	NA	NA	NA	U	0	A	3.569981843
50	NA	NA	NA	NA	C	0	G	0
51	NA	NA	NA	NA	U	0	A	52.05407016
52	NA	NA	NA	NA	U	0	A	6.249039986
53	NA	NA	NA	NA	G	0	C	0
54	NA	NA	NA	NA	U	0	A	29.22123865
55	NA	NA	NA	NA	A	64.35203632	U	0
56	NA	NA	NA	NA	G	0	C	0
57	NA	NA	NA	NA	A	0.65159546	U	0
58	NA	NA	NA	NA	U	0	A	0.563989563
59	NA	NA	NA	NA	C	0	G	0
60	NA	NA	NA	NA	U	0	A	37.13932724
61	NA	NA	NA	NA	G	0	C	0
62	NA	NA	NA	NA	U	0	A	47.34397208
63	NA	NA	NA	NA	U	0	A	0.697324531
64	NA	NA	NA	NA	C	0	G	0
65	NA	NA	NA	NA	U	0	A	1.922829727
66	NA	NA	NA	NA	C	0	G	0
67	NA	NA	NA	NA	U	0	A	57.30386137
68	NA	NA	NA	NA	A	22.6736102	U	0
69	NA	NA	NA	NA	A	12.46254621	U	0
70	NA	NA	NA	NA	A	21.46615602	U	0
71	NA	NA	NA	NA	C	0	G	0
72	NA	NA	NA	NA	G	0	C	0
73	NA	NA	NA	NA	A	0.812285801	U	0
74	NA	NA	NA	NA	A	23.88865024	U	0
75	NA	NA	NA	NA	C	0	G	0
76	NA	NA	NA	NA	U	0	A	40.1620648
77	NA	NA	NA	NA	U	0	A	16.2792
78	NA	NA	NA	NA	U	0	A	25.13282
79	NA	NA	NA	NA	A	20.4725988	U	0
80	NA	NA	NA	NA	A	21.801208	U	0
81	NA	NA	NA	NA	A	13.547912	U	0
82	NA	NA	NA	NA	A	16.95223598	U	0
83	NA	NA	NA	NA	U	0	A	0.80032576
84	NA	NA	NA	NA	C	0	G	0
85	NA	NA	NA	NA	U	0	A	15.87479707
86	NA	NA	NA	NA	G	0	C	0
87	NA	NA	NA	NA	U	0	A	12.27638741
88	NA	NA	NA	NA	G	0	C	0
89	NA	NA	NA	NA	U	0	A	13.28819218
90	NA	NA	NA	NA	G	0	C	0
91	NA	NA	NA	NA	G	0	C	0
92	NA	NA	NA	NA	C	0	G	0
93	NA	NA	NA	NA	U	0	A	12.09107308
94	NA	NA	NA	NA	G	0	C	0
95	NA	NA	NA	NA	U	0	A	2.821972446
96	NA	NA	NA	NA	C	0	G	0
97	NA	NA	NA	NA	A	10.93390704	U	0
98	NA	NA	NA	NA	C	0	G	0
99	NA	NA	NA	NA	U	0	A	1.966897533
100	NA	NA	NA	NA	C	0	G	0
101	NA	NA	NA	NA	G	0	C	0
102	NA	NA	NA	NA	G	0	C	0
103	NA	NA	NA	NA	C	0	G	0
104	NA	NA	NA	NA	U	0	A	8.411175518
105	NA	NA	NA	NA	G	0	C	0
106	NA	NA	NA	NA	C	0	G	0
107	NA	NA	NA	NA	A	7.489407744	U	0
108	NA	NA	NA	NA	U	0	A	9.599922846
109	NA	NA	NA	NA	G	0	C	0
110	NA	NA	NA	NA	C	0	G	0
111	NA	NA	NA	NA	U	0	A	22.82772181
112	NA	NA	NA	NA	U	0	A	34.28404399
113	NA	NA	NA	NA	A	92.59267995	U	0
114	NA	NA	NA	NA	G	0	C	0
115	NA	NA	NA	NA	U	0	A	7.853334653
116	NA	NA	NA	NA	G	0	C	0
117	NA	NA	NA	NA	C	0	G	0
118	NA	NA	NA	NA	A	8.64749209	U	0
119	NA	NA	NA	NA	C	0	G	0
120	NA	NA	NA	NA	U	0	A	3.4236586
121	NA	NA	NA	NA	C	0	G	0
122	NA	NA	NA	NA	A	9.797809642	U	0
123	NA	NA	NA	NA	C	0	G	0
124	NA	NA	NA	NA	G	0	C	0
125	NA	NA	NA	NA	C	0	G	0
126	NA	NA	NA	NA	A	11.6376621	U	0
127	NA	NA	NA	NA	G	0	C	0
128	NA	NA	NA	NA	U	0	A	48.0267788
129	NA	NA	NA	NA	A	34.29052548	U	0
130	NA	NA	NA	NA	U	0	A	34.96120992
131	NA	NA	NA	NA	A	21.67554105	U	0
132	NA	NA	NA	NA	A	16.1116344	U	0
133	NA	NA	NA	NA	U	0	A	12.58816
134	NA	NA	NA	NA	U	0	A	24.026355
135	NA	NA	NA	NA	A	22.23879419	U	0
136	NA	NA	NA	NA	A	21.24126118	U	0
137	NA	NA	NA	NA	U	0	A	24.02126376
138	NA	NA	NA	NA	A	20.82364188	U	0
139	NA	NA	NA	NA	A	23.45853969	U	0
140	NA	NA	NA	NA	C	0	G	0
141	NA	NA	NA	NA	U	0	A	50.76389448
142	NA	NA	NA	NA	A	26.73652784	U	0
143	NA	NA	NA	NA	A	20.88123981	U	0
144	NA	NA	NA	NA	U	0	A	18.57760653
145	NA	NA	NA	NA	U	0	A	26.98640194
146	NA	NA	NA	NA	A	49.9445856	U	0
147	NA	NA	NA	NA	C	0	G	0
148	NA	NA	NA	NA	U	0	A	14.64089121
149	NA	NA	NA	NA	G	0	C	0
150	NA	NA	NA	NA	U	0	A	2.057748471
151	NA	NA	NA	NA	C	0	G	0
152	NA	NA	NA	NA	G	0	C	0
153	NA	NA	NA	NA	U	0	A	42.14412305
154	NA	NA	NA	NA	U	0	A	6.697354639
155	NA	NA	NA	NA	G	0	C	0
156	NA	NA	NA	NA	A	1.46555224	U	0
157	NA	NA	NA	NA	C	0	G	0
158	NA	NA	NA	NA	A	28.075732	U	0
159	NA	NA	NA	NA	G	0	C	0
160	NA	NA	NA	NA	G	0	C	0
161	NA	NA	NA	NA	A	1.621452338	U	0
162	NA	NA	NA	NA	C	0	G	0
163	NA	NA	NA	NA	A	17.26964226	U	0
164	NA	NA	NA	NA	C	0	G	0
165	NA	NA	NA	NA	G	0	C	0
166	NA	NA	NA	NA	A	1.638163412	U	0
167	NA	NA	NA	NA	G	0	C	0
168	NA	NA	NA	NA	U	0	A	40.01000058
169	NA	NA	NA	NA	A	42.91535832	U	0
170	NA	NA	NA	NA	A	28.63873725	U	0
171	NA	NA	NA	NA	C	0	G	0
172	NA	NA	NA	NA	U	0	A	2.198533917
173	NA	NA	NA	NA	C	0	G	0
174	NA	NA	NA	NA	G	0	C	0
175	NA	NA	NA	NA	U	0	A	1.018181607
176	NA	NA	NA	NA	C	0	G	0
177	NA	NA	NA	NA	U	0	A	69.64077827
178	NA	NA	NA	NA	A	21.242817	U	0
179	NA	NA	NA	NA	U	0	A	1.586134003
180	NA	NA	NA	NA	C	0	G	0
181	NA	NA	NA	NA	U	0	A	46.30693142
182	NA	NA	NA	NA	U	0	A	1.057565619
183	NA	NA	NA	NA	C	0	G	0
184	NA	NA	NA	NA	U	0	A	11.55601325
185	NA	NA	NA	NA	G	0	C	0
186	NA	NA	NA	NA	C	0	G	0
187	NA	NA	NA	NA	A	14.45455695	U	0
188	NA	NA	NA	NA	G	0	C	0
189	NA	NA	NA	NA	G	0	C	0
190	NA	NA	NA	NA	C	0	G	0
191	NA	NA	NA	NA	U	0	A	13.69053036
192	NA	NA	NA	NA	G	0	C	0
193	NA	NA	NA	NA	C	0	G	0
194	NA	NA	NA	NA	U	0	A	30.1593866
195	NA	NA	NA	NA	U	0	A	25.26435201
196	NA	NA	NA	NA	A	59.18094403	U	0
197	NA	NA	NA	NA	C	0	G	0
198	NA	NA	NA	NA	G	0	C	0
199	NA	NA	NA	NA	G	0	C	0
200	NA	NA	NA	NA	U	0	A	33.01726959
201	NA	NA	NA	NA	U	0	A	12.09556416
202	NA	NA	NA	NA	U	0	A	2.056952837
203	NA	NA	NA	NA	C	0	G	0
204	NA	NA	NA	NA	G	0	C	0
205	NA	NA	NA	NA	U	0	A	1.0624884
206	NA	NA	NA	NA	C	0	G	0
207	NA	NA	NA	NA	C	0	G	0
208	NA	NA	NA	NA	G	0	C	0
209	NA	NA	NA	NA	U	0	A	17.28990331
210	NA	NA	NA	NA	G	0	C	0
211	NA	NA	NA	NA	U	0	A	34.76852852
212	NA	NA	NA	NA	U	0	A	5.939987388
213	NA	NA	NA	NA	G	0	C	0
214	NA	NA	NA	NA	C	0	G	0
215	NA	NA	NA	NA	A	8.087668767	U	0
216	NA	NA	NA	NA	G	0	C	0
217	NA	NA	NA	NA	C	0	G	0
218	NA	NA	NA	NA	C	0	G	0
219	NA	NA	NA	NA	G	0	C	0
220	NA	NA	NA	NA	A	0.715645908	U	0
221	NA	NA	NA	NA	U	0	A	1.099430322
222	NA	NA	NA	NA	C	0	G	0
223	NA	NA	NA	NA	A	7.222337515	U	0
224	NA	NA	NA	NA	U	0	A	1.040399035
225	NA	NA	NA	NA	C	0	G	0
226	NA	NA	NA	NA	A	17.75322749	U	0
227	NA	NA	NA	NA	G	0	C	0
228	NA	NA	NA	NA	C	0	G	0
229	NA	NA	NA	NA	A	21.92241354	U	0
230	NA	NA	NA	NA	C	0	G	0
231	NA	NA	NA	NA	A	6.092976576	U	0
232	NA	NA	NA	NA	U	0	A	0.848589437
233	NA	NA	NA	NA	C	0	G	0
234	NA	NA	NA	NA	U	0	A	52.50442142
235	NA	NA	NA	NA	A	51.41603376	U	0
236	NA	NA	NA	NA	G	0	C	0
237	NA	NA	NA	NA	G	0	C	0
238	NA	NA	NA	NA	U	0	A	24.34324114
239	NA	NA	NA	NA	U	0	A	12.86762145
240	NA	NA	NA	NA	U	0	A	2.056952837
241	NA	NA	NA	NA	C	0	G	0
242	NA	NA	NA	NA	G	0	C	0
243	NA	NA	NA	NA	U	0	A	1.103353339
244	NA	NA	NA	NA	C	0	G	0
245	NA	NA	NA	NA	C	0	G	0
246	NA	NA	NA	NA	G	0	C	0
247	NA	NA	NA	NA	G	0	C	0
248	NA	NA	NA	NA	G	0	C	0
249	NA	NA	NA	NA	U	0	A	7.001684069
250	NA	NA	NA	NA	G	0	C	0
251	NA	NA	NA	NA	U	0	A	25.31950895
252	NA	NA	NA	NA	G	0	C	0
253	NA	NA	NA	NA	A	1.133197627	U	0
254	NA	NA	NA	NA	C	0	G	0
255	NA	NA	NA	NA	C	0	G	0
256	NA	NA	NA	NA	G	0	C	0
257	NA	NA	NA	NA	A	0.995135614	U	0
258	NA	NA	NA	NA	A	25.02823074	U	0
259	NA	NA	NA	NA	A	52.20272822	U	0
260	NA	NA	NA	NA	G	0	C	0
261	NA	NA	NA	NA	G	0	C	0
262	NA	NA	NA	NA	U	0	A	24.99336
263	NA	NA	NA	NA	A	34.37194348	U	0
264	NA	NA	NA	NA	A	58.96515452	U	0
265	NA	NA	NA	NA	G	0	C	0
266	NA	NA	NA	NA	A	1.312921327	U	0
267	NA	NA	NA	NA	U	0	A	5.0545944
268	NA	NA	NA	NA	G	0	C	0
269	269	269	G	A	G	0	C	0
270	270	270	A	G	A	2.577007777	U	0
271	271	271	G	T	G	0	C	0
272	NA	NA	NA	NA	A	2.0584164	U	0
273	NA	NA	NA	NA	G	0	C	0
274	274	274	C	A	C	0	G	0
275	275	275	C	A	C	0	G	0
276	NA	NA	NA	NA	U	0	A	68.44752625
277	NA	NA	NA	NA	U	0	A	23.63627833
278	NA	NA	NA	NA	G	0	C	0
279	NA	NA	NA	NA	U	0	A	1.455076825
280	NA	NA	NA	NA	C	0	G	0
281	281	281	C	T	C	0	G	0
282	282	282	C	T	C	0	G	0
283	NA	NA	NA	NA	U	0	A	22.95257534
284	284	284	G	A	G	0	C	0
284	284	284	G	T	G	0	C	0
285	285	285	G	A	G	0	C	0
285	285	285	G	C	G	0	C	0
285	285	285	G	T	G	0	C	0
286	NA	NA	NA	NA	U	0	A	21.67470789
287	287	287	T	G	U	0	A	9.279534701
288	NA	NA	NA	NA	U	0	A	1.256461326
289	NA	NA	NA	NA	C	0	G	0
290	290	290	A	T	A	4.26583098	U	0
291	NA	NA	NA	NA	A	21.47529444	U	0
292	NA	NA	NA	NA	C	0	G	0
293	NA	NA	NA	NA	G	0	C	0
294	NA	NA	NA	NA	A	1.861439017	U	0
295	295	295	G	C	G	0	C	0
296	NA	NA	NA	NA	A	1.604835534	U	0
297	NA	NA	NA	NA	A	26.68113681	U	0
298	NA	NA	NA	NA	A	23.26967652	U	0
299	NA	NA	NA	NA	A	40.4537884	U	0
300	300	300	C	T	C	0	G	0
301	NA	NA	NA	NA	A	13.99156453	U	0
302	302	302	C	T	C	0	G	0
303	NA	NA	NA	NA	A	17.58342544	U	0
304	NA	NA	NA	NA	C	0	G	0
305	NA	NA	NA	NA	G	0	C	0
306	NA	NA	NA	NA	U	0	A	1.069181568
307	NA	NA	NA	NA	C	0	G	0
308	NA	NA	NA	NA	C	0	G	0
309	NA	NA	NA	NA	A	8.201851644	U	0
310	NA	NA	NA	NA	A	20.14902516	U	0
311	311	311	C	T	C	0	G	0
312	NA	NA	NA	NA	U	0	A	1.356963546
313	NA	NA	NA	NA	C	0	G	0
314	314	314	A	T	A	12.5731008	U	0
315	315	315	G	T	G	0	C	0
316	NA	NA	NA	NA	U	0	A	31.29678174
317	NA	NA	NA	NA	U	0	A	21.31810154
318	NA	NA	NA	NA	U	0	A	10.07376416
319	NA	NA	NA	NA	G	0	C	0
320	NA	NA	NA	NA	C	0	G	0
321	NA	NA	NA	NA	C	0	G	0
322	NA	NA	NA	NA	U	0	A	19.06230834
323	NA	NA	NA	NA	G	0	C	0
324	NA	NA	NA	NA	U	0	A	40.79754412
325	NA	NA	NA	NA	U	0	A	12.08478368
326	NA	NA	NA	NA	U	0	A	20.40748574
327	327	327	T	C	U	0	A	30.44684894
328	NA	NA	NA	NA	A	34.8155696	U	0
329	NA	NA	NA	NA	C	0	G	0
330	NA	NA	NA	NA	A	14.0509404	U	0
331	NA	NA	NA	NA	G	0	C	0
332	332	332	G	T	G	0	C	0
333	NA	NA	NA	NA	U	0	A	22.56113038
334	NA	NA	NA	NA	U	0	A	0.848268959
335	335	335	C	T	C	0	G	0
336	NA	NA	NA	NA	G	0	C	0
337	NA	NA	NA	NA	C	0	G	0
338	NA	NA	NA	NA	G	0	C	0
339	339	339	A	G	A	1.865199582	U	0
340	NA	NA	NA	NA	C	0	G	0
341	NA	NA	NA	NA	G	0	C	0
342	NA	NA	NA	NA	U	0	A	27.96036642
343	NA	NA	NA	NA	G	0	C	0
344	344	344	C	T	C	0	G	0
345	345	345	T	G	U	0	A	2.019460068
346	NA	NA	NA	NA	C	0	G	0
347	NA	NA	NA	NA	G	0	C	0
348	NA	NA	NA	NA	U	0	A	35.17990884
349	NA	NA	NA	NA	A	38.00768026	U	0
350	350	350	C	T	C	0	G	0
351	NA	NA	NA	NA	G	0	C	0
352	NA	NA	NA	NA	U	0	A	14.47865976
353	353	353	G	T	G	0	C	0
354	354	354	G	A	G	0	C	0
355	NA	NA	NA	NA	C	0	G	0
356	NA	NA	NA	NA	U	0	A	24.29920623
357	NA	NA	NA	NA	U	0	A	28.3163283
358	NA	NA	NA	NA	U	0	A	11.80388447
359	NA	NA	NA	NA	G	0	C	0
360	NA	NA	NA	NA	G	0	C	0
361	NA	NA	NA	NA	A	1.43909817	U	0
362	362	362	G	A	G	0	C	0
363	NA	NA	NA	NA	A	2.636058104	U	0
364	NA	NA	NA	NA	C	0	G	0
365	NA	NA	NA	NA	U	0	A	1.471294942
366	NA	NA	NA	NA	C	0	G	0
367	NA	NA	NA	NA	C	0	G	0
368	368	368	G	A	G	0	C	0
368	368	368	G	T	G	0	C	0
369	NA	NA	NA	NA	U	0	A	11.3005904
370	NA	NA	NA	NA	G	0	C	0
371	NA	NA	NA	NA	G	0	C	0
372	NA	NA	NA	NA	A	1.692234144	U	0
373	NA	NA	NA	NA	G	0	C	0
374	374	374	G	A	G	0	C	0
375	NA	NA	NA	NA	A	4.425578632	U	0
376	376	376	G	T	G	0	C	0
377	377	377	G	T	G	0	C	0
378	NA	NA	NA	NA	U	0	A	1.645947543
379	NA	NA	NA	NA	C	0	G	0
380	NA	NA	NA	NA	U	0	A	85.66856237
381	381	381	T	C	U	0	A	48.62473255
382	NA	NA	NA	NA	A	14.93531784	U	0
383	383	383	T	C	U	0	A	0.70998561
384	NA	NA	NA	NA	C	0	G	0
385	NA	NA	NA	NA	A	20.87057276	U	0
386	386	386	G	A	G	0	C	0
387	NA	NA	NA	NA	A	1.595536115	U	0
388	388	388	G	T	G	0	C	0
389	NA	NA	NA	NA	G	0	C	0
390	NA	NA	NA	NA	C	0	G	0
391	NA	NA	NA	NA	A	23.131016	U	0
392	392	392	C	T	C	0	G	0
393	393	393	G	A	G	0	C	0
393	393	393	G	T	G	0	C	0
394	NA	NA	NA	NA	U	0	A	1.326196368
395	NA	NA	NA	NA	C	0	G	0
396	NA	NA	NA	NA	A	6.270696745	U	0
397	NA	NA	NA	NA	A	44.34641091	U	0
398	398	398	C	T	C	0	G	0
399	NA	NA	NA	NA	A	7.733529432	U	0
400	NA	NA	NA	NA	U	0	A	1.27890252
401	401	401	C	T	C	0	G	0
402	NA	NA	NA	NA	U	0	A	29.1142816
403	NA	NA	NA	NA	U	0	A	21.8605716
404	NA	NA	NA	NA	A	25.36404194	U	0
405	NA	NA	NA	NA	A	15.64756704	U	0
406	NA	NA	NA	NA	A	31.15228131	U	0
407	NA	NA	NA	NA	G	0	C	0
408	NA	NA	NA	NA	A	2.244340917	U	0
409	409	409	T	G	U	0	A	7.3478826
410	410	410	G	T	G	0	C	0
411	411	411	G	A	G	0	C	0
412	NA	NA	NA	NA	C	0	G	0
413	NA	NA	NA	NA	A	11.60332992	U	0
414	NA	NA	NA	NA	C	0	G	0
415	NA	NA	NA	NA	U	0	A	78.30927913
416	NA	NA	NA	NA	U	0	A	8.144816162
417	NA	NA	NA	NA	G	0	C	0
418	NA	NA	NA	NA	U	0	A	13.03882428
419	NA	NA	NA	NA	G	0	C	0
420	NA	NA	NA	NA	G	0	C	0
421	NA	NA	NA	NA	C	0	G	0
422	NA	NA	NA	NA	U	0	A	21.86844451
423	NA	NA	NA	NA	U	0	A	52.17771701
424	NA	NA	NA	NA	A	45.90674176	U	0
425	425	425	G	A	G	0	C	0
426	NA	NA	NA	NA	U	0	A	22.0381266
427	NA	NA	NA	NA	A	57.60173272	U	0
428	428	428	G	A	G	0	C	0
429	NA	NA	NA	NA	A	1.024375842	U	0
430	NA	NA	NA	NA	A	39.25986854	U	0
431	431	431	G	A	G	0	C	0
432	432	432	T	C	U	0	A	29.133104
433	NA	NA	NA	NA	U	0	A	4.1553
434	NA	NA	NA	NA	G	0	C	0
435	435	435	A	G	A	0.694218642	U	0
436	436	436	A	C	A	13.26464772	U	0
437	NA	NA	NA	NA	A	28.40781375	U	0
438	NA	NA	NA	NA	A	58.01175743	U	0
439	NA	NA	NA	NA	A	51.87155168	U	0
440	NA	NA	NA	NA	G	0	C	0
441	441	441	G	A	G	0	C	0
442	NA	NA	NA	NA	C	0	G	0
443	443	443	G	A	G	0	C	0
443	443	443	G	T	G	0	C	0
444	NA	NA	NA	NA	U	0	A	59.44270529
445	NA	NA	NA	NA	U	0	A	28.27463808
446	NA	NA	NA	NA	U	0	A	30.43487978
447	447	447	T	G	U	0	A	13.08253025
448	NA	NA	NA	NA	G	0	C	0
449	449	449	C	T	C	0	G	0
450	450	450	C	T	C	0	G	0
451	NA	NA	NA	NA	U	0	A	1.658267473
452	NA	NA	NA	NA	C	0	G	0
453	NA	NA	NA	NA	A	5.20575984	U	0
454	454	454	A	C	A	20.68246656	U	0
455	NA	NA	NA	NA	C	0	G	0
456	NA	NA	NA	NA	U	0	A	26.4002384
457	NA	NA	NA	NA	U	0	A	8.338302
458	458	458	G	C	G	0	C	0
459	459	459	A	T	A	0.431064174	U	0
460	NA	NA	NA	NA	A	39.42759941	U	0
461	NA	NA	NA	NA	C	0	G	0
462	NA	NA	NA	NA	A	24.98406607	U	0
463	463	463	G	T	G	0	C	0
464	NA	NA	NA	NA	C	0	G	0
465	NA	NA	NA	NA	C	0	G	0
466	NA	NA	NA	NA	C	0	G	0
467	467	467	T	C	U	0	A	100.6409218
468	NA	NA	NA	NA	A	30.16598579	U	0
469	469	469	T	A	U	0	A	9.123484409
470	NA	NA	NA	NA	G	0	C	0
471	NA	NA	NA	NA	U	0	A	16.39034044
472	NA	NA	NA	NA	G	0	C	0
473	NA	NA	NA	NA	U	0	A	20.71862635
474	NA	NA	NA	NA	U	0	A	1.198415725
475	NA	NA	NA	NA	C	0	G	0
476	476	476	A	G	A	4.368956778	U	0
477	NA	NA	NA	NA	U	0	A	0.60488316
478	NA	NA	NA	NA	C	0	G	0
479	NA	NA	NA	NA	A	9.214430273	U	0
480	NA	NA	NA	NA	A	13.74189598	U	0
481	NA	NA	NA	NA	A	29.77688448	U	0
482	482	482	C	T	C	0	G	0
483	NA	NA	NA	NA	G	0	C	0
484	NA	NA	NA	NA	U	0	A	31.25738004
485	NA	NA	NA	NA	U	0	A	0.698753647
486	486	486	C	T	C	0	G	0
487	NA	NA	NA	NA	G	0	C	0
488	488	488	G	A	G	0	C	0
489	489	489	A	G	A	0.923590886	U	0
490	490	490	T	A	U	0	A	8.270793703
491	491	491	G	A	G	0	C	0
492	492	492	C	T	C	0	G	0
493	NA	NA	NA	NA	U	0	A	0.923012966
494	NA	NA	NA	NA	C	0	G	0
495	495	495	G	A	G	0	C	0
496	NA	NA	NA	NA	A	0.518245692	U	0
497	NA	NA	NA	NA	A	38.75933501	U	0
498	498	498	C	T	C	0	G	0
499	NA	NA	NA	NA	U	0	A	19.99448194
500	NA	NA	NA	NA	G	0	C	0
501	NA	NA	NA	NA	C	0	G	0
502	NA	NA	NA	NA	A	9.835579354	U	0
503	503	503	C	T	C	0	G	0
504	504	504	C	T	C	0	G	0
505	NA	NA	NA	NA	U	0	A	2.341868923
506	506	506	C	T	C	0	G	0
507	NA	NA	NA	NA	A	10.05838042	U	0
508	NA	NA	NA	NA	U	0	A	12.02117955
509	509	509	G	A	G	0	C	0
510	510	510	G	A	G	0	C	0
511	NA	NA	NA	NA	U	0	A	1.033974759
512	512	512	C	T	C	0	G	0
513	513	513	A	G	A	13.7801412	U	0
514	514	514	T	G	U	0	A	14.1763869
515	515	515	G	C	G	0	C	0
516	516	516	T	G	U	0	A	34.8973132
517	NA	NA	NA	NA	U	0	A	17.44286237
518	518	518	A	G	A	44.351244	U	0
519	NA	NA	NA	NA	U	0	A	13.8073508
520	520	520	G	T	G	0	C	0
521	521	521	G	T	G	0	C	0
522	522	522	T	C	U	0	A	15.86169164
523	NA	NA	NA	NA	U	0	A	5.301459058
524	NA	NA	NA	NA	G	0	C	0
525	NA	NA	NA	NA	A	1.1753077	U	0
526	526	526	G	T	G	0	C	0
527	NA	NA	NA	NA	C	0	G	0
528	NA	NA	NA	NA	U	0	A	19.76274804
529	NA	NA	NA	NA	G	0	C	0
530	NA	NA	NA	NA	G	0	C	0
531	NA	NA	NA	NA	U	0	A	30.28084191
532	NA	NA	NA	NA	A	40.57390246	U	0
533	533	533	G	A	G	0	C	0
534	534	534	C	T	C	0	G	0
535	NA	NA	NA	NA	A	24.90484771	U	0
536	NA	NA	NA	NA	G	0	C	0
537	NA	NA	NA	NA	A	1.09236513	U	0
538	NA	NA	NA	NA	A	30.14181493	U	0
539	539	539	C	T	C	0	G	0
540	540	540	T	A	U	0	A	1.83091766
541	NA	NA	NA	NA	C	0	G	0
542	542	542	G	A	G	0	C	0
543	NA	NA	NA	NA	A	1.447142899	U	0
544	544	544	A	T	A	34.01758035	U	0
545	NA	NA	NA	NA	G	0	C	0
546	NA	NA	NA	NA	G	0	C	0
547	NA	NA	NA	NA	C	0	G	0
548	NA	NA	NA	NA	A	7.818175572	U	0
549	NA	NA	NA	NA	U	0	A	26.9729633
550	NA	NA	NA	NA	U	0	A	1.199015143
551	NA	NA	NA	NA	C	0	G	0
552	NA	NA	NA	NA	A	13.79464258	U	0
553	553	553	G	T	G	0	C	0
554	NA	NA	NA	NA	U	0	A	35.57934761
555	NA	NA	NA	NA	A	67.96459208	U	0
556	NA	NA	NA	NA	C	0	G	0
557	NA	NA	NA	NA	G	0	C	0
558	558	558	G	T	G	0	C	0
559	NA	NA	NA	NA	U	0	A	1.358194476
560	560	560	C	T	C	0	G	0
561	561	561	G	A	G	0	C	0
562	NA	NA	NA	NA	U	0	A	75.41837833
563	563	563	A	T	A	49.06955273	U	0
564	NA	NA	NA	NA	G	0	C	0
565	NA	NA	NA	NA	U	0	A	17.01166429
566	NA	NA	NA	NA	G	0	C	0
567	NA	NA	NA	NA	G	0	C	0
568	NA	NA	NA	NA	U	0	A	9.040466635
569	569	569	G	A	G	0	C	0
570	570	570	A	G	A	2.43817962	U	0
571	NA	NA	NA	NA	G	0	C	0
572	572	572	A	G	A	1.68620836	U	0
573	NA	NA	NA	NA	C	0	G	0
574	NA	NA	NA	NA	A	12.41556301	U	0
575	575	575	C	T	C	0	G	0
576	NA	NA	NA	NA	U	0	A	39.9809704
577	NA	NA	NA	NA	U	0	A	10.74273166
578	578	578	G	A	G	0	C	0
579	NA	NA	NA	NA	G	0	C	0
580	NA	NA	NA	NA	U	0	A	10.27517469
581	NA	NA	NA	NA	G	0	C	0
582	582	582	T	C	U	0	A	2.375319068
583	NA	NA	NA	NA	C	0	G	0
584	584	584	C	T	C	0	G	0
585	NA	NA	NA	NA	U	0	A	88.89098639
586	NA	NA	NA	NA	U	0	A	14.38011339
587	NA	NA	NA	NA	G	0	C	0
588	NA	NA	NA	NA	U	0	A	1.455076825
589	NA	NA	NA	NA	C	0	G	0
590	NA	NA	NA	NA	C	0	G	0
591	NA	NA	NA	NA	C	0	G	0
592	NA	NA	NA	NA	U	0	A	2.557619826
593	593	593	C	T	C	0	G	0
594	NA	NA	NA	NA	A	8.012608128	U	0
595	595	595	T	A	U	0	A	7.63040672
596	596	596	G	T	G	0	C	0
597	NA	NA	NA	NA	U	0	A	13.42650981
598	NA	NA	NA	NA	G	0	C	0
599	599	599	G	A	G	0	C	0
599	599	599	G	T	G	0	C	0
600	600	600	G	A	G	0	C	0
600	600	600	G	T	G	0	C	0
601	NA	NA	NA	NA	C	0	G	0
602	NA	NA	NA	NA	G	0	C	0
603	NA	NA	NA	NA	A	1.310357187	U	0
604	NA	NA	NA	NA	A	25.58995938	U	0
605	NA	NA	NA	NA	A	40.80282328	U	0
606	606	606	T	C	U	0	A	44.363176
607	NA	NA	NA	NA	A	30.68972971	U	0
608	608	608	C	T	C	0	G	0
609	609	609	C	T	C	0	G	0
610	NA	NA	NA	NA	A	18.9250109	U	0
611	611	611	G	A	G	0	C	0
612	NA	NA	NA	NA	U	0	A	14.65036436
613	NA	NA	NA	NA	G	0	C	0
614	614	614	G	A	G	0	C	0
614	614	614	G	T	G	0	C	0
615	615	615	C	T	C	0	G	0
616	NA	NA	NA	NA	U	0	A	36.71266634
617	617	617	T	C	U	0	A	56.20392062
618	618	618	A	G	A	54.40419641	U	0
619	NA	NA	NA	NA	C	0	G	0
620	NA	NA	NA	NA	C	0	G	0
621	621	621	G	A	G	0	C	0
622	NA	NA	NA	NA	C	0	G	0
623	623	623	A	G	A	9.937679851	U	0
624	NA	NA	NA	NA	A	60.00313588	U	0
625	625	625	G	T	G	0	C	0
626	626	626	G	A	G	0	C	0
627	627	627	T	A	U	0	A	25.5217278
628	NA	NA	NA	NA	U	0	A	0.987395874
629	629	629	C	A	C	0	G	0
629	629	629	C	T	C	0	G	0
630	NA	NA	NA	NA	U	0	A	65.23225296
631	NA	NA	NA	NA	U	0	A	1.213556548
632	632	632	C	T	C	0	G	0
633	NA	NA	NA	NA	U	0	A	32.5102832
634	NA	NA	NA	NA	U	0	A	0.94074151
635	635	635	C	T	C	0	G	0
636	NA	NA	NA	NA	G	0	C	0
637	NA	NA	NA	NA	U	0	A	30.10366901
638	NA	NA	NA	NA	A	21.24458927	U	0
639	NA	NA	NA	NA	A	66.83865111	U	0
640	NA	NA	NA	NA	G	0	C	0
641	NA	NA	NA	NA	A	0.866334048	U	0
642	NA	NA	NA	NA	A	46.84654924	U	0
643	NA	NA	NA	NA	C	0	G	0
644	NA	NA	NA	NA	G	0	C	0
645	645	645	G	A	G	0	C	0
646	NA	NA	NA	NA	U	0	A	38.8991484
647	NA	NA	NA	NA	A	24.64581662	U	0
648	NA	NA	NA	NA	A	25.16630975	U	0
649	NA	NA	NA	NA	U	0	A	26.115804
650	NA	NA	NA	NA	A	38.67624324	U	0
651	NA	NA	NA	NA	A	26.59249516	U	0
652	652	652	A	T	A	30.78943644	U	0
653	NA	NA	NA	NA	G	0	C	0
654	NA	NA	NA	NA	G	0	C	0
655	NA	NA	NA	NA	A	1.507717516	U	0
656	NA	NA	NA	NA	G	0	C	0
657	NA	NA	NA	NA	C	0	G	0
658	NA	NA	NA	NA	U	0	A	21.34376788
659	659	659	G	A	G	0	C	0
660	660	660	G	T	G	0	C	0
661	NA	NA	NA	NA	U	0	A	11.10191288
662	662	662	G	T	G	0	C	0
663	NA	NA	NA	NA	G	0	C	0
664	NA	NA	NA	NA	C	0	G	0
665	NA	NA	NA	NA	C	0	G	0
666	NA	NA	NA	NA	A	16.29412017	U	0
667	NA	NA	NA	NA	U	0	A	68.77818938
668	NA	NA	NA	NA	A	42.76570984	U	0
669	NA	NA	NA	NA	G	0	C	0
670	NA	NA	NA	NA	U	0	A	28.73295936
671	NA	NA	NA	NA	U	0	A	16.57282566
672	672	672	A	G	A	92.34283811	U	0
673	NA	NA	NA	NA	C	0	G	0
674	674	674	G	T	G	0	C	0
675	675	675	G	A	G	0	C	0
675	675	675	G	C	G	0	C	0
675	675	675	G	T	G	0	C	0
676	NA	NA	NA	NA	C	0	G	0
677	677	677	G	A	G	0	C	0
678	678	678	C	T	C	0	G	0
679	NA	NA	NA	NA	C	0	G	0
680	680	680	G	A	G	0	C	0
680	680	680	G	T	G	0	C	0
681	681	681	A	G	A	0.699563977	U	0
682	NA	NA	NA	NA	U	0	A	0.596033057
683	NA	NA	NA	NA	C	0	G	0
684	NA	NA	NA	NA	U	0	A	66.82711464
685	NA	NA	NA	NA	A	27.9678021	U	0
686	686	686	A	G	A	27.00393696	U	0
687	NA	NA	NA	NA	A	25.86122417	U	0
688	NA	NA	NA	NA	G	0	C	0
689	689	689	T	C	U	0	A	1.3811616
690	690	690	C	T	C	0	G	0
691	NA	NA	NA	NA	A	8.2880928	U	0
692	NA	NA	NA	NA	U	0	A	27.06931491
693	693	693	T	C	U	0	A	18.30784646
694	694	694	T	A	U	0	A	9.290952029
695	NA	NA	NA	NA	G	0	C	0
696	696	696	A	C	A	0.75516	U	0
697	NA	NA	NA	NA	C	0	G	0
698	NA	NA	NA	NA	U	0	A	28.03646733
699	NA	NA	NA	NA	U	0	A	52.07331982
700	700	700	A	T	A	51.34837603	U	0
701	701	701	G	T	G	0	C	0
702	NA	NA	NA	NA	G	0	C	0
703	NA	NA	NA	NA	C	0	G	0
704	704	704	G	A	G	0	C	0
705	NA	NA	NA	NA	A	1.982810778	U	0
706	706	706	C	A	C	0	G	0
707	NA	NA	NA	NA	G	0	C	0
708	NA	NA	NA	NA	A	2.046910888	U	0
709	NA	NA	NA	NA	G	0	C	0
710	710	710	C	T	C	0	G	0
711	711	711	T	A	U	0	A	48.67979615
711	711	711	T	C	U	0	A	48.67979615
711	711	711	T	G	U	0	A	48.67979615
712	NA	NA	NA	NA	U	0	A	10.64136687
713	713	713	G	T	G	0	C	0
714	714	714	G	A	G	0	C	0
714	714	714	G	C	G	0	C	0
715	NA	NA	NA	NA	C	0	G	0
716	NA	NA	NA	NA	A	12.67231755	U	0
717	NA	NA	NA	NA	C	0	G	0
718	NA	NA	NA	NA	U	0	A	34.70965162
719	NA	NA	NA	NA	G	0	C	0
720	720	720	A	C	A	0.593736998	U	0
720	720	720	A	G	A	0.593736998	U	0
721	NA	NA	NA	NA	U	0	A	0.695268699
722	NA	NA	NA	NA	C	0	G	0
723	NA	NA	NA	NA	C	0	G	0
724	NA	NA	NA	NA	U	0	A	48.6375797
725	NA	NA	NA	NA	U	0	A	28.97949267
726	NA	NA	NA	NA	A	23.22283038	U	0
727	NA	NA	NA	NA	U	0	A	5.757280416
728	NA	NA	NA	NA	G	0	C	0
729	NA	NA	NA	NA	A	1.010572038	U	0
730	NA	NA	NA	NA	A	33.50000742	U	0
731	NA	NA	NA	NA	G	0	C	0
732	NA	NA	NA	NA	A	1.30935258	U	0
733	NA	NA	NA	NA	U	0	A	23.26423874
734	NA	NA	NA	NA	U	0	A	21.27022184
735	NA	NA	NA	NA	U	0	A	22.67325632
736	NA	NA	NA	NA	U	0	A	0.668053224
737	NA	NA	NA	NA	C	0	G	0
738	NA	NA	NA	NA	A	5.00492034	U	0
739	NA	NA	NA	NA	A	25.66086321	U	0
740	740	740	G	A	G	0	C	0
741	NA	NA	NA	NA	A	1.563948004	U	0
742	NA	NA	NA	NA	A	24.72456766	U	0
743	NA	NA	NA	NA	A	17.18668652	U	0
744	NA	NA	NA	NA	A	44.60070501	U	0
745	NA	NA	NA	NA	C	0	G	0
746	NA	NA	NA	NA	U	0	A	11.15154
747	NA	NA	NA	NA	G	0	C	0
748	NA	NA	NA	NA	G	0	C	0
749	749	749	A	T	A	0.681998552	U	0
750	NA	NA	NA	NA	A	35.95075528	U	0
751	NA	NA	NA	NA	C	0	G	0
752	NA	NA	NA	NA	A	12.36220592	U	0
753	753	753	C	T	C	0	G	0
754	NA	NA	NA	NA	U	0	A	55.819074
755	NA	NA	NA	NA	A	32.10727929	U	0
756	NA	NA	NA	NA	A	11.23644338	U	0
757	NA	NA	NA	NA	A	22.5878938	U	0
758	NA	NA	NA	NA	C	0	G	0
759	NA	NA	NA	NA	A	18.30637522	U	0
760	NA	NA	NA	NA	U	0	A	40.216806
761	761	761	A	G	A	32.07664187	U	0
762	NA	NA	NA	NA	G	0	C	0
763	NA	NA	NA	NA	C	0	G	0
764	NA	NA	NA	NA	A	18.39440311	U	0
765	NA	NA	NA	NA	G	0	C	0
766	NA	NA	NA	NA	U	0	A	22.55479085
767	NA	NA	NA	NA	G	0	C	0
768	NA	NA	NA	NA	G	0	C	0
769	NA	NA	NA	NA	U	0	A	12.75874821
770	NA	NA	NA	NA	G	0	C	0
771	771	771	T	C	U	0	A	63.76765217
772	NA	NA	NA	NA	U	0	A	39.19322234
773	NA	NA	NA	NA	A	31.16163506	U	0
774	NA	NA	NA	NA	C	0	G	0
775	NA	NA	NA	NA	C	0	G	0
776	NA	NA	NA	NA	C	0	G	0
777	NA	NA	NA	NA	G	0	C	0
778	NA	NA	NA	NA	U	0	A	13.62987622
779	779	779	G	A	G	0	C	0
780	NA	NA	NA	NA	A	1.15680394	U	0
781	NA	NA	NA	NA	A	21.77886897	U	0
782	NA	NA	NA	NA	C	0	G	0
783	NA	NA	NA	NA	U	0	A	2.827484431
784	NA	NA	NA	NA	C	0	G	0
785	NA	NA	NA	NA	A	7.561527967	U	0
786	NA	NA	NA	NA	U	0	A	7.141786006
787	NA	NA	NA	NA	G	0	C	0
788	788	788	C	T	C	0	G	0
789	789	789	G	A	G	0	C	0
790	NA	NA	NA	NA	U	0	A	12.15305234
791	NA	NA	NA	NA	G	0	C	0
792	792	792	A	G	A	1.643453518	U	0
793	NA	NA	NA	NA	G	0	C	0
794	NA	NA	NA	NA	C	0	G	0
795	NA	NA	NA	NA	U	0	A	39.21994534
796	NA	NA	NA	NA	U	0	A	37.79177018
797	NA	NA	NA	NA	A	24.26720649	U	0
798	NA	NA	NA	NA	A	26.59882821	U	0
799	NA	NA	NA	NA	C	0	G	0
800	NA	NA	NA	NA	G	0	C	0
801	NA	NA	NA	NA	G	0	C	0
802	NA	NA	NA	NA	A	2.098234736	U	0
803	NA	NA	NA	NA	G	0	C	0
804	NA	NA	NA	NA	G	0	C	0
805	NA	NA	NA	NA	G	0	C	0
806	806	806	G	A	G	0	C	0
806	806	806	G	C	G	0	C	0
807	NA	NA	NA	NA	C	0	G	0
808	NA	NA	NA	NA	A	11.44310275	U	0
809	809	809	T	A	U	0	A	45.01003067
809	809	809	T	C	U	0	A	45.01003067
810	810	810	A	G	A	49.25169676	U	0
811	NA	NA	NA	NA	C	0	G	0
812	NA	NA	NA	NA	A	7.749841882	U	0
813	813	813	C	A	C	0	G	0
814	NA	NA	NA	NA	U	0	A	2.466878587
815	815	815	C	T	C	0	G	0
816	816	816	G	A	G	0	C	0
817	NA	NA	NA	NA	C	0	G	0
818	818	818	T	C	U	0	A	39.36155934
819	NA	NA	NA	NA	A	62.11083519	U	0
820	NA	NA	NA	NA	U	0	A	19.50747224
821	NA	NA	NA	NA	G	0	C	0
822	NA	NA	NA	NA	U	0	A	0.991603617
823	NA	NA	NA	NA	C	0	G	0
824	NA	NA	NA	NA	G	0	C	0
825	NA	NA	NA	NA	A	1.285207434	U	0
826	NA	NA	NA	NA	U	0	A	24.80501718
827	NA	NA	NA	NA	A	20.53897044	U	0
828	828	828	A	G	A	56.43598854	U	0
829	NA	NA	NA	NA	C	0	G	0
830	NA	NA	NA	NA	A	6.80264163	U	0
831	NA	NA	NA	NA	A	46.35659508	U	0
832	NA	NA	NA	NA	C	0	G	0
833	833	833	T	C	U	0	A	42.40065803
834	834	834	T	G	U	0	A	0.957989935
835	NA	NA	NA	NA	C	0	G	0
836	NA	NA	NA	NA	U	0	A	13.79165735
837	NA	NA	NA	NA	G	0	C	0
838	NA	NA	NA	NA	U	0	A	19.84623836
839	NA	NA	NA	NA	G	0	C	0
840	840	840	G	A	G	0	C	0
841	NA	NA	NA	NA	C	0	G	0
842	842	842	C	T	C	0	G	0
843	843	843	C	T	C	0	G	0
844	NA	NA	NA	NA	U	0	A	36.61464646
845	845	845	G	T	G	0	C	0
846	NA	NA	NA	NA	A	1.651437051	U	0
847	NA	NA	NA	NA	U	0	A	6.393128126
848	848	848	G	T	G	0	C	0
849	NA	NA	NA	NA	G	0	C	0
850	NA	NA	NA	NA	C	0	G	0
851	851	851	T	C	U	0	A	53.34134462
852	NA	NA	NA	NA	A	45.75787753	U	0
853	NA	NA	NA	NA	C	0	G	0
854	854	854	C	T	C	0	G	0
855	NA	NA	NA	NA	C	0	G	0
856	NA	NA	NA	NA	U	0	A	3.145578407
857	857	857	C	T	C	0	G	0
858	NA	NA	NA	NA	U	0	A	39.7004673
859	NA	NA	NA	NA	U	0	A	6.523746833
860	860	860	G	A	G	0	C	0
861	NA	NA	NA	NA	A	2.180674267	U	0
862	862	862	G	T	G	0	C	0
863	NA	NA	NA	NA	U	0	A	6.97162153
864	NA	NA	NA	NA	G	0	C	0
865	NA	NA	NA	NA	C	0	G	0
866	NA	NA	NA	NA	A	5.609524752	U	0
867	867	867	T	C	U	0	A	14.6101536
868	NA	NA	NA	NA	U	0	A	32.8941756
869	NA	NA	NA	NA	A	36.13064044	U	0
870	870	870	A	G	A	21.54727935	U	0
871	NA	NA	NA	NA	A	46.44341173	U	0
872	872	872	G	C	G	0	C	0
872	872	872	G	T	G	0	C	0
873	873	873	A	G	A	1.197052759	U	0
874	874	874	C	A	C	0	G	0
875	875	875	C	A	C	0	G	0
875	875	875	C	T	C	0	G	0
876	NA	NA	NA	NA	U	0	A	75.25365015
877	NA	NA	NA	NA	U	0	A	1.011988041
878	878	878	C	A	C	0	G	0
879	NA	NA	NA	NA	U	0	A	60.81268903
880	NA	NA	NA	NA	A	40.44881013	U	0
881	881	881	G	A	G	0	C	0
882	NA	NA	NA	NA	C	0	G	0
883	NA	NA	NA	NA	A	14.24770664	U	0
884	884	884	C	T	C	0	G	0
885	885	885	G	T	G	0	C	0
886	NA	NA	NA	NA	U	0	A	15.38752317
887	NA	NA	NA	NA	G	0	C	0
888	888	888	C	T	C	0	G	0
889	NA	NA	NA	NA	U	0	A	17.58884575
890	NA	NA	NA	NA	G	0	C	0
891	NA	NA	NA	NA	G	0	C	0
892	NA	NA	NA	NA	U	0	A	19.46741429
893	NA	NA	NA	NA	A	58.68272195	U	0
894	NA	NA	NA	NA	A	32.31085848	U	0
895	NA	NA	NA	NA	A	29.34639266	U	0
896	NA	NA	NA	NA	G	0	C	0
897	897	897	C	T	C	0	G	0
898	NA	NA	NA	NA	U	0	A	22.99576781
899	NA	NA	NA	NA	U	0	A	1.201785893
900	900	900	C	T	C	0	G	0
901	NA	NA	NA	NA	A	6.265177632	U	0
902	NA	NA	NA	NA	U	0	A	7.068001188
903	NA	NA	NA	NA	G	0	C	0
904	NA	NA	NA	NA	C	0	G	0
905	NA	NA	NA	NA	A	8.176896	U	0
906	906	906	C	T	C	0	G	0
907	NA	NA	NA	NA	U	0	A	57.17278767
908	NA	NA	NA	NA	U	0	A	32.31661253
909	NA	NA	NA	NA	U	0	A	15.47941416
910	910	910	G	T	G	0	C	0
911	NA	NA	NA	NA	U	0	A	0.95675848
912	NA	NA	NA	NA	C	0	G	0
913	NA	NA	NA	NA	C	0	G	0
914	914	914	G	A	G	0	C	0
915	915	915	A	G	A	0.458512669	U	0
916	NA	NA	NA	NA	A	37.25547282	U	0
917	NA	NA	NA	NA	C	0	G	0
918	918	918	A	T	A	8.248883241	U	0
919	NA	NA	NA	NA	A	35.95715753	U	0
920	NA	NA	NA	NA	C	0	G	0
921	921	921	T	A	U	0	A	13.5223574
922	NA	NA	NA	NA	G	0	C	0
923	NA	NA	NA	NA	G	0	C	0
924	NA	NA	NA	NA	A	0.9749376	U	0
925	NA	NA	NA	NA	C	0	G	0
926	NA	NA	NA	NA	U	0	A	40.93317644
927	NA	NA	NA	NA	U	0	A	37.04195215
928	NA	NA	NA	NA	U	0	A	44.43653479
929	929	929	A	G	A	21.065832	U	0
930	NA	NA	NA	NA	U	0	A	17.15156142
931	NA	NA	NA	NA	U	0	A	6.23628963
932	932	932	G	A	G	0	C	0
933	NA	NA	NA	NA	A	1.043905408	U	0
934	934	934	C	A	C	0	G	0
935	NA	NA	NA	NA	A	9.833644069	U	0
936	936	936	C	A	C	0	G	0
936	936	936	C	T	C	0	G	0
937	NA	NA	NA	NA	U	0	A	50.193896
938	NA	NA	NA	NA	A	33.64066526	U	0
939	939	939	A	G	A	41.4456938	U	0
940	NA	NA	NA	NA	G	0	C	0
941	941	941	A	G	A	2.737818243	U	0
942	942	942	G	A	G	0	C	0
943	NA	NA	NA	NA	G	0	C	0
944	944	944	G	A	G	0	C	0
945	945	945	G	T	G	0	C	0
946	NA	NA	NA	NA	U	0	A	9.549618991
947	NA	NA	NA	NA	G	0	C	0
948	NA	NA	NA	NA	U	0	A	60.71545376
949	NA	NA	NA	NA	A	29.47709856	U	0
950	NA	NA	NA	NA	U	0	A	32.84955284
951	951	951	A	G	A	61.95454465	U	0
952	NA	NA	NA	NA	C	0	G	0
953	953	953	T	C	U	0	A	15.94004713
954	NA	NA	NA	NA	G	0	C	0
955	NA	NA	NA	NA	C	0	G	0
956	956	956	T	A	U	0	A	12.45405259
957	957	957	G	A	G	0	C	0
958	NA	NA	NA	NA	C	0	G	0
959	959	959	C	A	C	0	G	0
959	959	959	C	T	C	0	G	0
960	960	960	G	A	G	0	C	0
961	NA	NA	NA	NA	U	0	A	20.7348117
962	NA	NA	NA	NA	G	0	C	0
963	NA	NA	NA	NA	A	0.719968886	U	0
964	NA	NA	NA	NA	A	28.33347579	U	0
965	NA	NA	NA	NA	C	0	G	0
966	NA	NA	NA	NA	A	12.02117955	U	0
967	NA	NA	NA	NA	U	0	A	10.1815056
968	968	968	G	A	G	0	C	0
969	969	969	A	G	A	1.42540806	U	0
970	NA	NA	NA	NA	G	0	C	0
971	NA	NA	NA	NA	C	0	G	0
972	NA	NA	NA	NA	A	10.81404182	U	0
973	NA	NA	NA	NA	U	0	A	6.66792
974	NA	NA	NA	NA	G	0	C	0
975	975	975	A	C	A	1.148451048	U	0
976	NA	NA	NA	NA	A	13.13581568	U	0
977	NA	NA	NA	NA	A	38.55142034	U	0
978	NA	NA	NA	NA	U	0	A	33.97752301
979	NA	NA	NA	NA	U	0	A	8.48937024
980	980	980	G	T	G	0	C	0
981	NA	NA	NA	NA	C	0	G	0
982	NA	NA	NA	NA	U	0	A	21.25032624
983	NA	NA	NA	NA	U	0	A	9.022116839
984	NA	NA	NA	NA	G	0	C	0
985	NA	NA	NA	NA	G	0	C	0
986	986	986	T	C	U	0	A	22.38200376
987	987	987	A	G	A	47.21180068	U	0
988	NA	NA	NA	NA	C	0	G	0
989	NA	NA	NA	NA	A	13.49792742	U	0
990	990	990	C	T	C	0	G	0
991	NA	NA	NA	NA	G	0	C	0
992	NA	NA	NA	NA	G	0	C	0
993	NA	NA	NA	NA	A	0.706328921	U	0
994	NA	NA	NA	NA	A	42.30524713	U	0
995	NA	NA	NA	NA	C	0	G	0
996	NA	NA	NA	NA	G	0	C	0
997	NA	NA	NA	NA	U	0	A	41.22740644
998	998	998	T	G	U	0	A	0.698753647
999	999	999	C	T	C	0	G	0
1000	NA	NA	NA	NA	U	0	A	15.65161369
1001	1001	1001	G	A	G	0	C	0
1002	NA	NA	NA	NA	A	0.674486329	U	0
1003	NA	NA	NA	NA	A	17.57935254	U	0
1004	NA	NA	NA	NA	A	22.87885833	U	0
1005	NA	NA	NA	NA	A	110.3725784	U	0
1006	NA	NA	NA	NA	G	0	C	0
1007	NA	NA	NA	NA	A	1.435693777	U	0
1008	NA	NA	NA	NA	G	0	C	0
1009	NA	NA	NA	NA	C	0	G	0
1010	NA	NA	NA	NA	U	0	A	52.71979747
1011	NA	NA	NA	NA	A	32.3854678	U	0
1012	NA	NA	NA	NA	U	0	A	11.18219731
1013	NA	NA	NA	NA	G	0	C	0
1014	NA	NA	NA	NA	A	0.8470998	U	0
1015	NA	NA	NA	NA	A	24.82124902	U	0
1016	NA	NA	NA	NA	U	0	A	19.47904526
1017	NA	NA	NA	NA	U	0	A	8.23968288
1018	1018	1018	G	T	G	0	C	0
1019	NA	NA	NA	NA	C	0	G	0
1020	NA	NA	NA	NA	A	10.90465032	U	0
1021	NA	NA	NA	NA	G	0	C	0
1022	NA	NA	NA	NA	A	2.298239702	U	0
1023	NA	NA	NA	NA	C	0	G	0
1024	NA	NA	NA	NA	A	10.69851707	U	0
1025	NA	NA	NA	NA	C	0	G	0
1026	NA	NA	NA	NA	C	0	G	0
1027	NA	NA	NA	NA	U	0	A	54.96592995
1028	NA	NA	NA	NA	U	0	A	23.84277679
1029	NA	NA	NA	NA	U	0	A	18.09414889
1030	NA	NA	NA	NA	U	0	A	5.06427444
1031	NA	NA	NA	NA	G	0	C	0
1032	NA	NA	NA	NA	A	0.69502	U	0
1033	NA	NA	NA	NA	A	11.690016	U	0
1034	NA	NA	NA	NA	A	17.69015335	U	0
1035	NA	NA	NA	NA	U	0	A	19.448
1036	NA	NA	NA	NA	U	0	A	18.772
1037	NA	NA	NA	NA	A	33.8909688	U	0
1038	NA	NA	NA	NA	A	12.630592	U	0
1039	NA	NA	NA	NA	A	16.1410784	U	0
1040	NA	NA	NA	NA	U	0	A	18.94478314
1041	NA	NA	NA	NA	U	0	A	8.617887
1042	NA	NA	NA	NA	G	0	C	0
1043	NA	NA	NA	NA	G	0	C	0
1044	1044	1044	C	T	C	0	G	0
1045	NA	NA	NA	NA	A	10.14690569	U	0
1046	NA	NA	NA	NA	A	27.3158965	U	0
1047	NA	NA	NA	NA	A	38.39891571	U	0
1048	NA	NA	NA	NA	G	0	C	0
1049	1049	1049	A	G	A	1.183329932	U	0
1050	NA	NA	NA	NA	A	21.38063616	U	0
1051	NA	NA	NA	NA	A	22.33487526	U	0
1052	NA	NA	NA	NA	U	0	A	24.1388576
1053	NA	NA	NA	NA	U	0	A	17.833476
1054	NA	NA	NA	NA	U	0	A	9.503838
1055	NA	NA	NA	NA	G	0	C	0
1056	1056	1056	A	C	A	1.435369936	U	0
1057	NA	NA	NA	NA	C	0	G	0
1058	NA	NA	NA	NA	A	10.28703564	U	0
1059	1059	1059	C	T	C	0	G	0
1060	NA	NA	NA	NA	C	0	G	0
1061	NA	NA	NA	NA	U	0	A	32.33165645
1062	NA	NA	NA	NA	U	0	A	0.910754208
1063	NA	NA	NA	NA	C	0	G	0
1064	NA	NA	NA	NA	A	6.14541168	U	0
1065	NA	NA	NA	NA	A	20.33775878	U	0
1066	NA	NA	NA	NA	U	0	A	7.431227245
1067	1067	1067	G	A	G	0	C	0
1068	1068	1068	G	A	G	0	C	0
1069	NA	NA	NA	NA	G	0	C	0
1070	NA	NA	NA	NA	G	0	C	0
1071	NA	NA	NA	NA	A	1.463928966	U	0
1072	NA	NA	NA	NA	A	51.61408028	U	0
1073	NA	NA	NA	NA	U	0	A	16.39943982
1074	1074	1074	G	T	G	0	C	0
1075	NA	NA	NA	NA	U	0	A	1.0652096
1076	1076	1076	C	T	C	0	G	0
1077	1077	1077	C	A	C	0	G	0
1077	1077	1077	C	T	C	0	G	0
1078	NA	NA	NA	NA	A	8.35550802	U	0
1079	1079	1079	A	C	A	16.036304	U	0
1080	NA	NA	NA	NA	A	18.2307456	U	0
1081	NA	NA	NA	NA	U	0	A	22.60298131
1082	NA	NA	NA	NA	U	0	A	16.67775616
1083	NA	NA	NA	NA	U	0	A	24.95857176
1084	NA	NA	NA	NA	U	0	A	5.995238933
1085	1085	1085	G	T	G	0	C	0
1086	NA	NA	NA	NA	U	0	A	41.37913911
1087	NA	NA	NA	NA	A	28.2568	U	0
1088	NA	NA	NA	NA	U	0	A	29.6510027
1089	NA	NA	NA	NA	U	0	A	34.63468641
1090	NA	NA	NA	NA	U	0	A	1.026792968
1091	1091	1091	C	T	C	0	G	0
1092	NA	NA	NA	NA	C	0	G	0
1093	NA	NA	NA	NA	C	0	G	0
1094	NA	NA	NA	NA	U	0	A	33.95220797
1095	NA	NA	NA	NA	U	0	A	26.23559702
1096	NA	NA	NA	NA	A	26.6833872	U	0
1097	1097	1097	A	C	A	19.953648	U	0
1098	1098	1098	A	G	A	20.3931728	U	0
1099	NA	NA	NA	NA	U	0	A	19.3192896
1100	NA	NA	NA	NA	U	0	A	0.6370624
1101	1101	1101	C	T	C	0	G	0
1102	NA	NA	NA	NA	C	0	G	0
1103	1103	1103	A	G	A	6.0680556	U	0
1103	1103	1103	A	T	A	6.0680556	U	0
1104	1104	1104	T	A	U	0	A	48.50723805
1105	1105	1105	A	G	A	20.62946936	U	0
1106	NA	NA	NA	NA	A	14.09445777	U	0
1107	NA	NA	NA	NA	U	0	A	0.595944
1108	NA	NA	NA	NA	C	0	G	0
1109	NA	NA	NA	NA	A	13.08997221	U	0
1110	NA	NA	NA	NA	A	33.77702672	U	0
1111	NA	NA	NA	NA	G	0	C	0
1112	1112	1112	A	G	A	1.365867891	U	0
1113	1113	1113	C	T	C	0	G	0
1114	NA	NA	NA	NA	U	0	A	75.89303214
1115	1115	1115	A	G	A	34.21084868	U	0
1116	1116	1116	T	G	U	0	A	19.6941056
1117	NA	NA	NA	NA	U	0	A	0.635657046
1118	NA	NA	NA	NA	C	0	G	0
1119	NA	NA	NA	NA	A	3.684521131	U	0
1120	NA	NA	NA	NA	A	12.77747382	U	0
1121	1121	1121	C	T	C	0	G	0
1122	NA	NA	NA	NA	C	0	G	0
1123	NA	NA	NA	NA	A	12.2069262	U	0
1124	1124	1124	A	G	A	50.3760227	U	0
1125	1125	1125	G	A	G	0	C	0
1126	1126	1126	G	T	G	0	C	0
1127	NA	NA	NA	NA	G	0	C	0
1128	NA	NA	NA	NA	U	0	A	16.17192864
1129	NA	NA	NA	NA	U	0	A	5.82323742
1130	NA	NA	NA	NA	G	0	C	0
1131	NA	NA	NA	NA	A	0.750075314	U	0
1132	NA	NA	NA	NA	A	16.27717828	U	0
1133	NA	NA	NA	NA	A	21.17511356	U	0
1134	1134	1134	A	C	A	50.64684572	U	0
1135	NA	NA	NA	NA	G	0	C	0
1136	NA	NA	NA	NA	A	0.916252366	U	0
1137	NA	NA	NA	NA	A	21.10670745	U	0
1138	NA	NA	NA	NA	A	44.94478788	U	0
1139	NA	NA	NA	NA	A	33.69178753	U	0
1140	1140	1140	A	C	A	36.19843411	U	0
1141	1141	1141	G	T	G	0	C	0
1142	1142	1142	C	T	C	0	G	0
1143	NA	NA	NA	NA	U	0	A	23.65910726
1144	NA	NA	NA	NA	U	0	A	10.46716746
1145	1145	1145	G	A	G	0	C	0
1146	NA	NA	NA	NA	A	1.42365263	U	0
1147	NA	NA	NA	NA	U	0	A	5.917044117
1148	1148	1148	G	A	G	0	C	0
1148	1148	1148	G	T	G	0	C	0
1149	1149	1149	G	A	G	0	C	0
1149	1149	1149	G	T	G	0	C	0
1150	NA	NA	NA	NA	C	0	G	0
1151	NA	NA	NA	NA	U	0	A	20.17175485
1152	NA	NA	NA	NA	U	0	A	37.69730976
1153	NA	NA	NA	NA	U	0	A	48.17733589
1154	NA	NA	NA	NA	A	28.67858784	U	0
1155	1155	1155	T	C	U	0	A	6.36883698
1156	NA	NA	NA	NA	G	0	C	0
1157	NA	NA	NA	NA	G	0	C	0
1158	NA	NA	NA	NA	G	0	C	0
1159	NA	NA	NA	NA	U	0	A	19.65602797
1160	NA	NA	NA	NA	A	81.11583178	U	0
1161	1161	1161	G	A	G	0	C	0
1162	NA	NA	NA	NA	A	1.162585281	U	0
1163	1163	1163	A	T	A	19.93506278	U	0
1164	NA	NA	NA	NA	U	0	A	16.0788992
1165	NA	NA	NA	NA	U	0	A	0.937278056
1166	NA	NA	NA	NA	C	0	G	0
1167	1167	1167	G	C	G	0	C	0
1167	1167	1167	G	T	G	0	C	0
1168	NA	NA	NA	NA	A	0.50511276	U	0
1169	1169	1169	T	C	U	0	A	0.665507684
1170	1170	1170	C	T	C	0	G	0
1171	NA	NA	NA	NA	U	0	A	30.72457492
1172	NA	NA	NA	NA	G	0	C	0
1173	NA	NA	NA	NA	U	0	A	1.170092268
1174	NA	NA	NA	NA	C	0	G	0
1175	NA	NA	NA	NA	U	0	A	79.94869625
1176	NA	NA	NA	NA	A	18.11162577	U	0
1177	NA	NA	NA	NA	U	0	A	0.843591221
1178	1178	1178	C	T	C	0	G	0
1179	NA	NA	NA	NA	C	0	G	0
1180	NA	NA	NA	NA	A	10.9017455	U	0
1181	1181	1181	G	T	G	0	C	0
1182	NA	NA	NA	NA	U	0	A	38.31633755
1183	NA	NA	NA	NA	U	0	A	4.900663752
1184	NA	NA	NA	NA	G	0	C	0
1185	1185	1185	C	T	C	0	G	0
1186	NA	NA	NA	NA	G	0	C	0
1187	NA	NA	NA	NA	U	0	A	1.888534667
1188	1188	1188	C	T	C	0	G	0
1189	NA	NA	NA	NA	A	8.039693301	U	0
1190	1190	1190	C	T	C	0	G	0
1191	1191	1191	C	A	C	0	G	0
1191	1191	1191	C	T	C	0	G	0
1192	NA	NA	NA	NA	A	10.06065346	U	0
1193	1193	1193	A	G	A	17.12138447	U	0
1194	NA	NA	NA	NA	A	17.78624356	U	0
1195	NA	NA	NA	NA	U	0	A	5.27904
1196	NA	NA	NA	NA	G	0	C	0
1197	NA	NA	NA	NA	A	1.581459628	U	0
1198	NA	NA	NA	NA	A	15.80234213	U	0
1199	NA	NA	NA	NA	U	0	A	4.7882016
1200	NA	NA	NA	NA	G	0	C	0
1201	NA	NA	NA	NA	C	0	G	0
1202	1202	1202	A	G	A	3.831901976	U	0
1203	NA	NA	NA	NA	A	20.0606339	U	0
1204	NA	NA	NA	NA	C	0	G	0
1205	NA	NA	NA	NA	C	0	G	0
1206	NA	NA	NA	NA	A	9.688036666	U	0
1207	NA	NA	NA	NA	A	19.67975227	U	0
1208	NA	NA	NA	NA	A	21.59249509	U	0
1209	1209	1209	T	C	U	0	A	8.127427248
1210	1210	1210	G	T	G	0	C	0
1211	1211	1211	T	G	U	0	A	15.14851753
1212	NA	NA	NA	NA	G	0	C	0
1213	NA	NA	NA	NA	C	0	G	0
1214	1214	1214	C	T	C	0	G	0
1215	NA	NA	NA	NA	U	0	A	47.36914227
1216	NA	NA	NA	NA	U	0	A	28.56830296
1217	NA	NA	NA	NA	U	0	A	0.994481877
1218	1218	1218	C	T	C	0	G	0
1219	NA	NA	NA	NA	A	5.942079	U	0
1220	NA	NA	NA	NA	A	19.965344	U	0
1221	1221	1221	C	T	C	0	G	0
1222	NA	NA	NA	NA	U	0	A	1.88955824
1223	1223	1223	C	T	C	0	G	0
1224	NA	NA	NA	NA	U	0	A	2.753139386
1225	NA	NA	NA	NA	C	0	G	0
1226	1226	1226	A	C	A	6.111271152	U	0
1227	NA	NA	NA	NA	U	0	A	6.147604512
1228	NA	NA	NA	NA	G	0	C	0
1229	NA	NA	NA	NA	A	1.152733408	U	0
1230	1230	1230	A	G	A	33.50000742	U	0
1231	NA	NA	NA	NA	G	0	C	0
1232	NA	NA	NA	NA	U	0	A	13.41836496
1233	NA	NA	NA	NA	G	0	C	0
1234	NA	NA	NA	NA	U	0	A	17.2548433
1235	NA	NA	NA	NA	G	0	C	0
1236	NA	NA	NA	NA	A	0.70172406	U	0
1237	NA	NA	NA	NA	U	0	A	1.017015385
1238	1238	1238	C	T	C	0	G	0
1239	1239	1239	A	G	A	12.5764164	U	0
1240	NA	NA	NA	NA	U	0	A	26.96487579
1241	NA	NA	NA	NA	U	0	A	7.059665883
1242	NA	NA	NA	NA	G	0	C	0
1243	NA	NA	NA	NA	U	0	A	14.0375971
1244	NA	NA	NA	NA	G	0	C	0
1245	1245	1245	G	A	G	0	C	0
1246	NA	NA	NA	NA	U	0	A	7.79350572
1247	NA	NA	NA	NA	G	0	C	0
1248	NA	NA	NA	NA	A	1.379471526	U	0
1249	NA	NA	NA	NA	A	14.04011232	U	0
1250	NA	NA	NA	NA	A	45.73897328	U	0
1251	1251	1251	C	T	C	0	G	0
1252	NA	NA	NA	NA	U	0	A	28.3898368
1253	NA	NA	NA	NA	U	0	A	1.226312136
1254	NA	NA	NA	NA	C	0	G	0
1255	NA	NA	NA	NA	A	12.39955517	U	0
1256	NA	NA	NA	NA	U	0	A	8.850279662
1257	NA	NA	NA	NA	G	0	C	0
1258	NA	NA	NA	NA	G	0	C	0
1259	NA	NA	NA	NA	C	0	G	0
1260	1260	1260	A	T	A	18.49779649	U	0
1261	NA	NA	NA	NA	G	0	C	0
1262	1262	1262	A	G	A	1.94236842	U	0
1263	1263	1263	C	T	C	0	G	0
1264	NA	NA	NA	NA	G	0	C	0
1265	1265	1265	G	A	G	0	C	0
1266	NA	NA	NA	NA	G	0	C	0
1267	NA	NA	NA	NA	C	0	G	0
1268	1268	1268	G	A	G	0	C	0
1269	1269	1269	A	G	A	1.34358402	U	0
1270	NA	NA	NA	NA	U	0	A	32.86555238
1271	NA	NA	NA	NA	U	0	A	15.36354897
1272	NA	NA	NA	NA	U	0	A	37.11838792
1273	NA	NA	NA	NA	U	0	A	8.819918815
1274	1274	1274	G	T	G	0	C	0
1275	NA	NA	NA	NA	U	0	A	17.39635296
1276	NA	NA	NA	NA	U	0	A	12.2263054
1277	NA	NA	NA	NA	A	56.42569418	U	0
1278	1278	1278	A	G	A	29.42963544	U	0
1279	NA	NA	NA	NA	A	19.39591813	U	0
1280	NA	NA	NA	NA	G	0	C	0
1281	1281	1281	C	T	C	0	G	0
1282	NA	NA	NA	NA	C	0	G	0
1283	1283	1283	A	G	A	12.41556301	U	0
1284	1284	1284	C	T	C	0	G	0
1285	NA	NA	NA	NA	U	0	A	52.82180819
1286	NA	NA	NA	NA	U	0	A	7.330052621
1287	NA	NA	NA	NA	G	0	C	0
1288	NA	NA	NA	NA	C	0	G	0
1289	NA	NA	NA	NA	G	0	C	0
1290	NA	NA	NA	NA	A	0.9894611	U	0
1291	NA	NA	NA	NA	A	21.1650816	U	0
1292	NA	NA	NA	NA	U	0	A	22.15092169
1293	NA	NA	NA	NA	U	0	A	23.84919131
1294	NA	NA	NA	NA	U	0	A	26.9552575
1295	NA	NA	NA	NA	U	0	A	7.221957053
1296	NA	NA	NA	NA	G	0	C	0
1297	NA	NA	NA	NA	U	0	A	11.6037
1298	NA	NA	NA	NA	G	0	C	0
1299	1299	1299	G	T	G	0	C	0
1300	NA	NA	NA	NA	C	0	G	0
1301	NA	NA	NA	NA	A	12.67231755	U	0
1302	1302	1302	C	T	C	0	G	0
1303	NA	NA	NA	NA	U	0	A	20.39985605
1304	NA	NA	NA	NA	G	0	C	0
1305	1305	1305	A	T	A	1.516045868	U	0
1306	1306	1306	G	T	G	0	C	0
1307	NA	NA	NA	NA	A	0.9894611	U	0
1308	1308	1308	A	G	A	26.24105203	U	0
1309	NA	NA	NA	NA	U	0	A	16.5427136
1310	NA	NA	NA	NA	U	0	A	25.50187068
1311	NA	NA	NA	NA	U	0	A	9.88399152
1312	NA	NA	NA	NA	G	0	C	0
1313	NA	NA	NA	NA	A	0.6720924	U	0
1314	1314	1314	C	T	C	0	G	0
1315	NA	NA	NA	NA	U	0	A	33.76602936
1316	NA	NA	NA	NA	A	46.17696574	U	0
1317	1317	1317	A	G	A	15.20665337	U	0
1318	NA	NA	NA	NA	A	29.9435728	U	0
1319	1319	1319	G	A	G	0	C	0
1320	NA	NA	NA	NA	A	1.490995714	U	0
1321	1321	1321	A	C	A	51.44613174	U	0
1322	1322	1322	G	T	G	0	C	0
1323	NA	NA	NA	NA	G	0	C	0
1324	NA	NA	NA	NA	U	0	A	9.99861408
1325	NA	NA	NA	NA	G	0	C	0
1326	1326	1326	C	T	C	0	G	0
1327	NA	NA	NA	NA	C	0	G	0
1328	NA	NA	NA	NA	A	16.163346	U	0
1329	1329	1329	C	T	C	0	G	0
1330	NA	NA	NA	NA	U	0	A	67.30988992
1331	1331	1331	A	G	A	44.20877227	U	0
1332	NA	NA	NA	NA	C	0	G	0
1333	NA	NA	NA	NA	U	0	A	38.825141
1334	1334	1334	T	A	U	0	A	7.538287299
1335	NA	NA	NA	NA	G	0	C	0
1336	NA	NA	NA	NA	U	0	A	12.70662493
1337	NA	NA	NA	NA	G	0	C	0
1338	NA	NA	NA	NA	G	0	C	0
1339	NA	NA	NA	NA	U	0	A	32.04874287
1340	NA	NA	NA	NA	U	0	A	20.62840564
1341	NA	NA	NA	NA	A	46.8694926	U	0
1342	1342	1342	C	A	C	0	G	0
1343	NA	NA	NA	NA	U	0	A	41.16184561
1344	1344	1344	T	C	U	0	A	41.67635282
1345	NA	NA	NA	NA	A	36.42672249	U	0
1346	1346	1346	C	A	C	0	G	0
1346	1346	1346	C	T	C	0	G	0
1347	1347	1347	C	A	C	0	G	0
1347	1347	1347	C	T	C	0	G	0
1348	NA	NA	NA	NA	C	0	G	0
1349	NA	NA	NA	NA	C	0	G	0
1350	1350	1350	A	T	A	7.221957053	U	0
1351	NA	NA	NA	NA	A	19.21046587	U	0
1352	NA	NA	NA	NA	A	29.22443212	U	0
1353	NA	NA	NA	NA	A	29.69166098	U	0
1354	NA	NA	NA	NA	U	0	A	9.2798784
1355	1355	1355	G	T	G	0	C	0
1356	NA	NA	NA	NA	C	0	G	0
1357	NA	NA	NA	NA	U	0	A	13.28388351
1358	NA	NA	NA	NA	G	0	C	0
1359	NA	NA	NA	NA	U	0	A	64.546923
1360	NA	NA	NA	NA	U	0	A	5.691089988
1361	NA	NA	NA	NA	G	0	C	0
1362	NA	NA	NA	NA	U	0	A	28.59400544
1363	NA	NA	NA	NA	U	0	A	11.32065315
1364	NA	NA	NA	NA	A	29.7610927	U	0
1365	NA	NA	NA	NA	A	19.666824	U	0
1366	NA	NA	NA	NA	A	13.8244	U	0
1367	1367	1367	A	C	A	19.3701672	U	0
1368	1368	1368	T	C	U	0	A	15.13408
1368	1368	1368	T	G	U	0	A	15.13408
1369	NA	NA	NA	NA	U	0	A	20.558304
1370	NA	NA	NA	NA	U	0	A	37.65808033
1371	NA	NA	NA	NA	A	23.3168	U	0
1372	NA	NA	NA	NA	U	0	A	26.24188898
1373	NA	NA	NA	NA	U	0	A	8.607950576
1374	NA	NA	NA	NA	G	0	C	0
1375	NA	NA	NA	NA	U	0	A	1.023879468
1376	1376	1376	C	G	C	0	G	0
1376	1376	1376	C	T	C	0	G	0
1377	1377	1377	C	T	C	0	G	0
1378	NA	NA	NA	NA	A	10.37049729	U	0
1379	NA	NA	NA	NA	G	0	C	0
1380	1380	1380	C	T	C	0	G	0
1381	NA	NA	NA	NA	A	16.7204849	U	0
1382	NA	NA	NA	NA	U	0	A	11.20143881
1383	NA	NA	NA	NA	G	0	C	0
1384	NA	NA	NA	NA	U	0	A	1.511573392
1385	1385	1385	C	T	C	0	G	0
1386	NA	NA	NA	NA	A	12.46503384	U	0
1387	NA	NA	NA	NA	C	0	G	0
1388	NA	NA	NA	NA	A	9.10531908	U	0
1389	NA	NA	NA	NA	A	20.50138496	U	0
1390	NA	NA	NA	NA	U	0	A	18.0251136
1391	1391	1391	T	G	U	0	A	0.6422456
1392	1392	1392	C	T	C	0	G	0
1393	NA	NA	NA	NA	A	10.70001227	U	0
1394	NA	NA	NA	NA	G	0	C	0
1395	NA	NA	NA	NA	A	0.801395426	U	0
1396	NA	NA	NA	NA	A	37.73658564	U	0
1397	1397	1397	G	A	G	0	C	0
1398	NA	NA	NA	NA	U	0	A	47.2127656
1399	NA	NA	NA	NA	A	97.31182302	U	0
1400	NA	NA	NA	NA	G	0	C	0
1401	1401	1401	G	A	G	0	C	0
1402	NA	NA	NA	NA	A	1.051616442	U	0
1403	1403	1403	C	T	C	0	G	0
1404	1404	1404	C	T	C	0	G	0
1405	NA	NA	NA	NA	U	0	A	28.09993731
1406	1406	1406	G	T	G	0	C	0
1407	NA	NA	NA	NA	A	1.080701536	U	0
1408	1408	1408	G	T	G	0	C	0
1409	NA	NA	NA	NA	C	0	G	0
1410	NA	NA	NA	NA	A	15.43377821	U	0
1411	NA	NA	NA	NA	U	0	A	49.54674637
1412	1412	1412	A	G	A	57.53981522	U	0
1413	1413	1413	G	T	G	0	C	0
1414	NA	NA	NA	NA	U	0	A	1.365867891
1415	1415	1415	C	T	C	0	G	0
1416	NA	NA	NA	NA	U	0	A	65.77751174
1417	NA	NA	NA	NA	U	0	A	14.5067692
1418	NA	NA	NA	NA	G	0	C	0
1419	1419	1419	C	T	C	0	G	0
1420	NA	NA	NA	NA	C	0	G	0
1421	1421	1421	G	A	G	0	C	0
1422	NA	NA	NA	NA	A	1.200253044	U	0
1423	1423	1423	A	C	A	29.30205727	U	0
1424	NA	NA	NA	NA	U	0	A	28.57857184
1425	NA	NA	NA	NA	A	40.49688147	U	0
1426	NA	NA	NA	NA	C	0	G	0
1427	1427	1427	C	T	C	0	G	0
1428	NA	NA	NA	NA	A	9.284125068	U	0
1429	NA	NA	NA	NA	U	0	A	46.67897808
1430	1430	1430	A	G	A	24.83956514	U	0
1431	NA	NA	NA	NA	A	21.92471209	U	0
1432	NA	NA	NA	NA	U	0	A	4.99824
1433	NA	NA	NA	NA	G	0	C	0
1434	NA	NA	NA	NA	A	0.918472464	U	0
1435	NA	NA	NA	NA	A	11.20001126	U	0
1436	NA	NA	NA	NA	U	0	A	0.708602272
1437	1437	1437	C	T	C	0	G	0
1438	NA	NA	NA	NA	U	0	A	21.48571672
1439	1439	1439	G	T	G	0	C	0
1440	1440	1440	G	A	G	0	C	0
1441	NA	NA	NA	NA	C	0	G	0
1442	NA	NA	NA	NA	U	0	A	19.39591813
1443	NA	NA	NA	NA	U	0	A	9.05836932
1444	NA	NA	NA	NA	G	0	C	0
1445	NA	NA	NA	NA	A	0.95531611	U	0
1446	NA	NA	NA	NA	A	22.21979119	U	0
1447	NA	NA	NA	NA	A	14.98912533	U	0
1448	NA	NA	NA	NA	A	28.98724148	U	0
1449	NA	NA	NA	NA	C	0	G	0
1450	NA	NA	NA	NA	C	0	G	0
1451	NA	NA	NA	NA	A	9.010074528	U	0
1452	NA	NA	NA	NA	U	0	A	33.46182089
1453	NA	NA	NA	NA	U	0	A	1.379717188
1454	NA	NA	NA	NA	C	0	G	0
1455	1455	1455	T	C	U	0	A	34.58540766
1455	1455	1455	T	G	U	0	A	34.58540766
1456	NA	NA	NA	NA	U	0	A	0.94074151
1457	1457	1457	C	T	C	0	G	0
1458	1458	1458	G	T	G	0	C	0
1459	NA	NA	NA	NA	U	0	A	32.51196253
1460	NA	NA	NA	NA	A	30.43329255	U	0
1461	1461	1461	A	G	A	66.17168256	U	0
1462	1462	1462	G	T	G	0	C	0
1463	1463	1463	G	A	G	0	C	0
1463	1463	1463	G	T	G	0	C	0
1464	NA	NA	NA	NA	G	0	C	0
1465	NA	NA	NA	NA	U	0	A	12.67353618
1466	1466	1466	G	A	G	0	C	0
1466	1466	1466	G	T	G	0	C	0
1467	1467	1467	G	A	G	0	C	0
1468	NA	NA	NA	NA	U	0	A	1.503191178
1469	1469	1469	C	T	C	0	G	0
1470	1470	1470	G	A	G	0	C	0
1470	1470	1470	G	T	G	0	C	0
1471	NA	NA	NA	NA	C	0	G	0
1472	NA	NA	NA	NA	A	8.11714176	U	0
1473	1473	1473	C	T	C	0	G	0
1474	NA	NA	NA	NA	U	0	A	109.4026694
1475	NA	NA	NA	NA	A	56.68532092	U	0
1476	NA	NA	NA	NA	U	0	A	41.03704338
1477	NA	NA	NA	NA	U	0	A	7.287885761
1478	1478	1478	G	A	G	0	C	0
1479	NA	NA	NA	NA	C	0	G	0
1480	NA	NA	NA	NA	C	0	G	0
1481	NA	NA	NA	NA	U	0	A	37.79876525
1482	NA	NA	NA	NA	U	0	A	34.09517081
1483	1483	1483	T	A	U	0	A	7.759196787
1484	NA	NA	NA	NA	G	0	C	0
1485	NA	NA	NA	NA	G	0	C	0
1486	NA	NA	NA	NA	A	1.536664147	U	0
1487	1487	1487	G	A	G	0	C	0
1488	NA	NA	NA	NA	G	0	C	0
1489	NA	NA	NA	NA	C	0	G	0
1490	1490	1490	T	A	U	0	A	10.67916433
1491	NA	NA	NA	NA	G	0	C	0
1492	NA	NA	NA	NA	U	0	A	19.43108063
1493	NA	NA	NA	NA	G	0	C	0
1494	1494	1494	T	C	U	0	A	16.06253363
1495	NA	NA	NA	NA	G	0	C	0
1496	NA	NA	NA	NA	U	0	A	39.31957003
1497	NA	NA	NA	NA	U	0	A	1.060823488
1498	NA	NA	NA	NA	C	0	G	0
1499	NA	NA	NA	NA	U	0	A	2.941929482
1500	NA	NA	NA	NA	C	0	G	0
1501	NA	NA	NA	NA	U	0	A	52.5405568
1502	NA	NA	NA	NA	U	0	A	24.56069872
1503	NA	NA	NA	NA	A	27.7704	U	0
1504	NA	NA	NA	NA	U	0	A	9.425243769
1505	1505	1505	G	A	G	0	C	0
1506	NA	NA	NA	NA	U	0	A	25.23151396
1507	NA	NA	NA	NA	U	0	A	6.296525093
1508	1508	1508	G	A	G	0	C	0
1509	NA	NA	NA	NA	G	0	C	0
1510	NA	NA	NA	NA	U	0	A	25.87821773
1511	NA	NA	NA	NA	U	0	A	5.784698176
1512	NA	NA	NA	NA	G	0	C	0
1513	NA	NA	NA	NA	C	0	G	0
1514	1514	1514	C	A	C	0	G	0
1514	1514	1514	C	T	C	0	G	0
1515	1515	1515	A	G	A	13.62339163	U	0
1516	NA	NA	NA	NA	U	0	A	63.42227892
1517	1517	1517	A	G	A	15.17529026	U	0
1518	NA	NA	NA	NA	A	31.05860875	U	0
1519	NA	NA	NA	NA	C	0	G	0
1520	1520	1520	A	G	A	9.946973761	U	0
1521	NA	NA	NA	NA	A	52.7335213	U	0
1522	NA	NA	NA	NA	G	0	C	0
1523	NA	NA	NA	NA	U	0	A	11.37839815
1524	1524	1524	G	A	G	0	C	0
1525	NA	NA	NA	NA	U	0	A	14.84554718
1526	NA	NA	NA	NA	G	0	C	0
1527	NA	NA	NA	NA	C	0	G	0
1528	NA	NA	NA	NA	C	0	G	0
1529	NA	NA	NA	NA	U	0	A	69.650742
1530	1530	1530	A	G	A	33.74387387	U	0
1531	NA	NA	NA	NA	U	0	A	23.86142076
1532	NA	NA	NA	NA	U	0	A	5.540007231
1533	NA	NA	NA	NA	G	0	C	0
1534	NA	NA	NA	NA	G	0	C	0
1535	1535	1535	G	A	G	0	C	0
1536	NA	NA	NA	NA	U	0	A	21.46991292
1537	NA	NA	NA	NA	U	0	A	0.896985611
1538	NA	NA	NA	NA	C	0	G	0
1539	NA	NA	NA	NA	C	0	G	0
1540	NA	NA	NA	NA	A	9.58084848	U	0
1541	1541	1541	C	T	C	0	G	0
1542	NA	NA	NA	NA	G	0	C	0
1543	NA	NA	NA	NA	U	0	A	14.24770664
1544	NA	NA	NA	NA	G	0	C	0
1545	1545	1545	C	T	C	0	G	0
1546	NA	NA	NA	NA	U	0	A	68.58500246
1547	1547	1547	A	G	A	84.19715241	U	0
1548	1548	1548	G	A	G	0	C	0
1549	NA	NA	NA	NA	C	0	G	0
1550	NA	NA	NA	NA	G	0	C	0
1551	1551	1551	C	T	C	0	G	0
1552	NA	NA	NA	NA	U	0	A	78.68892749
1553	NA	NA	NA	NA	A	23.60801201	U	0
1554	NA	NA	NA	NA	A	29.24932873	U	0
1555	1555	1555	C	A	C	0	G	0
1556	NA	NA	NA	NA	A	11.57073205	U	0
1557	NA	NA	NA	NA	U	0	A	30.90290112
1558	1558	1558	A	G	A	59.64259916	U	0
1559	NA	NA	NA	NA	G	0	C	0
1560	NA	NA	NA	NA	G	0	C	0
1561	NA	NA	NA	NA	U	0	A	21.9657696
1562	NA	NA	NA	NA	U	0	A	4.35724758
1563	1563	1563	G	A	G	0	C	0
1563	1563	1563	G	T	G	0	C	0
1564	NA	NA	NA	NA	U	0	A	80.90568714
1565	NA	NA	NA	NA	A	12.96405583	U	0
1566	1566	1566	A	C	A	21.54971952	U	0
1567	NA	NA	NA	NA	C	0	G	0
1568	1568	1568	C	T	C	0	G	0
1569	NA	NA	NA	NA	A	9.24974251	U	0
1570	NA	NA	NA	NA	U	0	A	31.72950144
1571	1571	1571	A	G	A	46.67013179	U	0
1572	1572	1572	C	T	C	0	G	0
1573	NA	NA	NA	NA	A	13.73619934	U	0
1574	NA	NA	NA	NA	G	0	C	0
1575	NA	NA	NA	NA	G	0	C	0
1576	NA	NA	NA	NA	U	0	A	10.17732473
1577	1577	1577	G	T	G	0	C	0
1578	NA	NA	NA	NA	U	0	A	53.60676656
1579	NA	NA	NA	NA	U	0	A	9.350339763
1580	1580	1580	G	A	G	0	C	0
1581	NA	NA	NA	NA	U	0	A	35.49087955
1582	NA	NA	NA	NA	U	0	A	3.718083822
1583	1583	1583	G	A	G	0	C	0
1584	1584	1584	G	A	G	0	C	0
1585	NA	NA	NA	NA	A	1.228519927	U	0
1586	NA	NA	NA	NA	G	0	C	0
1587	1587	1587	A	G	A	1.897758685	U	0
1588	NA	NA	NA	NA	A	67.88615993	U	0
1589	1589	1589	G	A	G	0	C	0
1590	NA	NA	NA	NA	G	0	C	0
1591	NA	NA	NA	NA	U	0	A	27.1962303
1592	1592	1592	T	A	U	0	A	0.564050148
1592	1592	1592	T	C	U	0	A	0.564050148
1593	1593	1593	C	T	C	0	G	0
1594	NA	NA	NA	NA	C	0	G	0
1595	1595	1595	G	A	G	0	C	0
1596	NA	NA	NA	NA	A	1.086950118	U	0
1597	NA	NA	NA	NA	A	61.61945942	U	0
1598	1598	1598	G	A	G	0	C	0
1598	1598	1598	G	C	G	0	C	0
1599	1599	1599	G	T	G	0	C	0
1600	NA	NA	NA	NA	U	0	A	1.151012268
1601	1601	1601	C	A	C	0	G	0
1602	NA	NA	NA	NA	U	0	A	45.14126
1603	NA	NA	NA	NA	U	0	A	47.8287446
1604	NA	NA	NA	NA	A	21.4949508	U	0
1605	NA	NA	NA	NA	A	23.55370618	U	0
1606	NA	NA	NA	NA	U	0	A	6.5645154
1607	NA	NA	NA	NA	G	0	C	0
1608	NA	NA	NA	NA	A	2.074209155	U	0
1609	NA	NA	NA	NA	C	0	G	0
1610	NA	NA	NA	NA	A	6.840878701	U	0
1611	NA	NA	NA	NA	A	32.56993424	U	0
1612	NA	NA	NA	NA	C	0	G	0
1613	1613	1613	C	A	C	0	G	0
1613	1613	1613	C	T	C	0	G	0
1614	NA	NA	NA	NA	U	0	A	54.72992738
1615	NA	NA	NA	NA	U	0	A	1.548341703
1616	1616	1616	C	T	C	0	G	0
1617	NA	NA	NA	NA	U	0	A	27.72553037
1618	NA	NA	NA	NA	U	0	A	5.00492034
1619	NA	NA	NA	NA	G	0	C	0
1620	1620	1620	A	G	A	0.653040792	U	0
1621	NA	NA	NA	NA	A	17.10101536	U	0
1622	1622	1622	A	G	A	26.4198545	U	0
1623	1623	1623	T	C	U	0	A	55.77044616
1624	NA	NA	NA	NA	A	63.46763239	U	0
1625	1625	1625	C	T	C	0	G	0
1626	NA	NA	NA	NA	U	0	A	1.10757296
1627	NA	NA	NA	NA	C	0	G	0
1628	NA	NA	NA	NA	C	0	G	0
1629	1629	1629	A	C	A	5.41646779	U	0
1630	1630	1630	A	C	A	15.83084687	U	0
1631	NA	NA	NA	NA	A	20.98028113	U	0
1632	1632	1632	A	T	A	24.07963408	U	0
1633	1633	1633	A	T	A	54.13623297	U	0
1634	NA	NA	NA	NA	G	0	C	0
1635	1635	1635	A	C	A	1.861439017	U	0
1635	1635	1635	A	G	A	1.861439017	U	0
1636	1636	1636	G	T	G	0	C	0
1637	1637	1637	A	T	A	1.432834661	U	0
1638	NA	NA	NA	NA	A	47.78411827	U	0
1639	NA	NA	NA	NA	A	39.09833965	U	0
1640	NA	NA	NA	NA	G	0	C	0
1641	NA	NA	NA	NA	U	0	A	1.11972
1642	NA	NA	NA	NA	C	0	G	0
1643	1643	1643	A	G	A	6.038448718	U	0
1644	NA	NA	NA	NA	A	44.34641091	U	0
1645	NA	NA	NA	NA	C	0	G	0
1646	1646	1646	A	G	A	5.988071839	U	0
1647	NA	NA	NA	NA	U	0	A	0.812448
1648	NA	NA	NA	NA	C	0	G	0
1649	NA	NA	NA	NA	A	7.54436268	U	0
1650	NA	NA	NA	NA	A	17.8582144	U	0
1651	NA	NA	NA	NA	U	0	A	34.48687357
1652	NA	NA	NA	NA	A	39.64008456	U	0
1653	NA	NA	NA	NA	U	0	A	27.32306803
1654	NA	NA	NA	NA	U	0	A	8.072468068
1655	NA	NA	NA	NA	G	0	C	0
1656	1656	1656	T	C	U	0	A	25.81154877
1657	NA	NA	NA	NA	U	0	A	5.688668247
1658	1658	1658	G	A	G	0	C	0
1658	1658	1658	G	T	G	0	C	0
1659	NA	NA	NA	NA	G	0	C	0
1660	NA	NA	NA	NA	U	0	A	7.741926882
1661	NA	NA	NA	NA	G	0	C	0
1662	NA	NA	NA	NA	A	1.7579604	U	0
1663	NA	NA	NA	NA	C	0	G	0
1664	NA	NA	NA	NA	U	0	A	23.94557794
1665	1665	1665	T	A	U	0	A	23.279256
1666	NA	NA	NA	NA	U	0	A	32.4213378
1667	1667	1667	A	G	A	22.5428616	U	0
1668	NA	NA	NA	NA	A	10.4652	U	0
1669	NA	NA	NA	NA	A	17.724336	U	0
1670	1670	1670	C	T	C	0	G	0
1671	1671	1671	T	C	U	0	A	27.29792
1672	NA	NA	NA	NA	U	0	A	37.5805332
1673	NA	NA	NA	NA	A	22.35474883	U	0
1674	NA	NA	NA	NA	A	14.32987718	U	0
1675	NA	NA	NA	NA	U	0	A	4.5157176
1676	NA	NA	NA	NA	G	0	C	0
1677	1677	1677	A	T	A	0.987935224	U	0
1678	NA	NA	NA	NA	A	34.39110762	U	0
1679	1679	1679	G	A	G	0	C	0
1680	NA	NA	NA	NA	A	4.264144979	U	0
1681	NA	NA	NA	NA	G	0	C	0
1682	NA	NA	NA	NA	A	1.480510605	U	0
1683	1683	1683	T	C	U	0	A	1.55627337
1684	NA	NA	NA	NA	C	0	G	0
1685	1685	1685	G	A	G	0	C	0
1686	NA	NA	NA	NA	C	0	G	0
1687	NA	NA	NA	NA	C	0	G	0
1688	NA	NA	NA	NA	A	8.719487352	U	0
1689	NA	NA	NA	NA	U	0	A	46.01000372
1690	NA	NA	NA	NA	U	0	A	34.08753642
1691	1691	1691	A	G	A	31.3956	U	0
1692	NA	NA	NA	NA	U	0	A	25.25282018
1693	NA	NA	NA	NA	U	0	A	13.410263
1694	NA	NA	NA	NA	U	0	A	21.2371019
1695	NA	NA	NA	NA	U	0	A	9.050504927
1696	NA	NA	NA	NA	G	0	C	0
1697	1697	1697	G	A	G	0	C	0
1698	NA	NA	NA	NA	C	0	G	0
1699	NA	NA	NA	NA	A	7.1418672	U	0
1700	NA	NA	NA	NA	U	0	A	1.863944151
1701	NA	NA	NA	NA	C	0	G	0
1702	NA	NA	NA	NA	U	0	A	49.56951002
1703	1703	1703	T	G	U	0	A	30.59764378
1704	1704	1704	T	G	U	0	A	27.34403179
1705	NA	NA	NA	NA	U	0	A	21.91850389
1706	NA	NA	NA	NA	U	0	A	0.861664178
1707	1707	1707	C	A	C	0	G	0
1707	1707	1707	C	T	C	0	G	0
1708	NA	NA	NA	NA	U	0	A	15.75797637
1709	1709	1709	G	T	G	0	C	0
1710	1710	1710	C	T	C	0	G	0
1711	NA	NA	NA	NA	U	0	A	29.04237229
1712	NA	NA	NA	NA	U	0	A	0.848895473
1713	1713	1713	C	A	C	0	G	0
1714	NA	NA	NA	NA	C	0	G	0
1715	NA	NA	NA	NA	A	7.98556117	U	0
1716	NA	NA	NA	NA	C	0	G	0
1717	NA	NA	NA	NA	A	8.144816162	U	0
1718	NA	NA	NA	NA	A	78.30927913	U	0
1719	1719	1719	G	A	G	0	C	0
1719	1719	1719	G	T	G	0	C	0
1720	NA	NA	NA	NA	U	0	A	11.76001183
1721	1721	1721	G	T	G	0	C	0
1722	1722	1722	C	T	C	0	G	0
1723	NA	NA	NA	NA	U	0	A	47.84166045
1724	NA	NA	NA	NA	U	0	A	17.91651318
1725	NA	NA	NA	NA	U	0	A	45.48430151
1726	NA	NA	NA	NA	U	0	A	6.78863963
1727	NA	NA	NA	NA	G	0	C	0
1728	NA	NA	NA	NA	U	0	A	7.390891721
1729	NA	NA	NA	NA	G	0	C	0
1730	1730	1730	G	A	G	0	C	0
1731	NA	NA	NA	NA	A	0.913790055	U	0
1732	NA	NA	NA	NA	A	16.06232385	U	0
1733	NA	NA	NA	NA	A	48.68801757	U	0
1734	1734	1734	C	T	C	0	G	0
1735	NA	NA	NA	NA	U	0	A	12.9357864
1736	1736	1736	G	A	G	0	C	0
1737	NA	NA	NA	NA	U	0	A	10.526544
1738	NA	NA	NA	NA	G	0	C	0
1739	NA	NA	NA	NA	A	1.210338409	U	0
1740	1740	1740	A	C	A	25.77140617	U	0
1740	1740	1740	A	G	A	25.77140617	U	0
1741	NA	NA	NA	NA	A	55.55845915	U	0
1742	NA	NA	NA	NA	G	0	C	0
1743	1743	1743	G	A	G	0	C	0
1744	NA	NA	NA	NA	U	0	A	20.67366551
1745	1745	1745	T	G	U	0	A	12.72961812
1746	NA	NA	NA	NA	U	0	A	9.440143641
1747	NA	NA	NA	NA	G	0	C	0
1748	NA	NA	NA	NA	G	0	C	0
1749	NA	NA	NA	NA	A	0.573872	U	0
1750	NA	NA	NA	NA	U	0	A	14.37012965
1751	NA	NA	NA	NA	U	0	A	27.0659389
1752	NA	NA	NA	NA	A	34.2630491	U	0
1753	NA	NA	NA	NA	U	0	A	21.550104
1754	NA	NA	NA	NA	A	38.45572788	U	0
1755	NA	NA	NA	NA	A	21.23585826	U	0
1756	NA	NA	NA	NA	A	21.05660546	U	0
1757	1757	1757	G	A	G	0	C	0
1758	1758	1758	C	T	C	0	G	0
1759	NA	NA	NA	NA	A	7.618986386	U	0
1760	1760	1760	T	C	U	0	A	17.4650112
1761	1761	1761	T	C	U	0	A	0.9938786
1762	NA	NA	NA	NA	C	0	G	0
1763	NA	NA	NA	NA	A	5.367573994	U	0
1764	NA	NA	NA	NA	A	8.670428665	U	0
1765	NA	NA	NA	NA	A	21.59235329	U	0
1766	NA	NA	NA	NA	C	0	G	0
1767	NA	NA	NA	NA	A	10.30642199	U	0
1768	NA	NA	NA	NA	A	20.67754216	U	0
1769	NA	NA	NA	NA	A	20.7155287	U	0
1770	NA	NA	NA	NA	U	0	A	21.76583386
1771	NA	NA	NA	NA	U	0	A	9.07018884
1772	NA	NA	NA	NA	G	0	C	0
1773	1773	1773	T	C	U	0	A	21.39551456
1774	NA	NA	NA	NA	U	0	A	3.346146742
1775	NA	NA	NA	NA	G	0	C	0
1776	NA	NA	NA	NA	A	1.064797734	U	0
1777	NA	NA	NA	NA	A	11.2275072	U	0
1778	1778	1778	T	C	U	0	A	0.908417608
1779	1779	1779	C	T	C	0	G	0
1780	NA	NA	NA	NA	C	0	G	0
1781	NA	NA	NA	NA	U	0	A	15.66668614
1782	1782	1782	G	A	G	0	C	0
1783	NA	NA	NA	NA	U	0	A	16.19902487
1784	1784	1784	G	A	G	0	C	0
1785	NA	NA	NA	NA	G	0	C	0
1786	NA	NA	NA	NA	U	0	A	43.63324069
1787	NA	NA	NA	NA	A	29.47204	U	0
1788	NA	NA	NA	NA	A	27.54408	U	0
1789	NA	NA	NA	NA	U	0	A	28.33610551
1790	NA	NA	NA	NA	U	0	A	12.027228
1791	NA	NA	NA	NA	U	0	A	15.2456
1792	NA	NA	NA	NA	U	0	A	20.4725988
1793	NA	NA	NA	NA	A	25.13282	U	0
1794	NA	NA	NA	NA	A	16.2792	U	0
1795	NA	NA	NA	NA	A	24.4342632	U	0
1796	NA	NA	NA	NA	G	0	C	0
1797	NA	NA	NA	NA	U	0	A	29.8928
1798	NA	NA	NA	NA	U	0	A	15.20532
1799	NA	NA	NA	NA	A	39.68312773	U	0
1800	NA	NA	NA	NA	C	0	G	0
1801	NA	NA	NA	NA	A	5.418773651	U	0
1802	1802	1802	A	G	A	27.6840478	U	0
1803	NA	NA	NA	NA	A	21.57294444	U	0
1804	NA	NA	NA	NA	A	45.27672294	U	0
1805	1805	1805	G	A	G	0	C	0
1806	1806	1806	G	A	G	0	C	0
1807	NA	NA	NA	NA	A	0.962217545	U	0
1808	1808	1808	A	G	A	43.68465364	U	0
1809	NA	NA	NA	NA	A	34.57261858	U	0
1810	NA	NA	NA	NA	A	39.06298328	U	0
1811	NA	NA	NA	NA	G	0	C	0
1812	1812	1812	C	T	C	0	G	0
1813	NA	NA	NA	NA	U	0	A	29.7027
1814	NA	NA	NA	NA	A	28.81278524	U	0
1815	1815	1815	A	G	A	17.66450531	U	0
1816	NA	NA	NA	NA	A	14.73906433	U	0
1817	1817	1817	A	G	A	27.6840478	U	0
1818	NA	NA	NA	NA	A	32.70571243	U	0
1819	1819	1819	A	C	A	52.93015477	U	0
1820	1820	1820	G	A	G	0	C	0
1821	1821	1821	G	A	G	0	C	0
1822	NA	NA	NA	NA	U	0	A	10.39855864
1823	NA	NA	NA	NA	G	0	C	0
1824	1824	1824	C	T	C	0	G	0
1825	NA	NA	NA	NA	C	0	G	0
1826	NA	NA	NA	NA	U	0	A	11.97983179
1827	NA	NA	NA	NA	G	0	C	0
1828	NA	NA	NA	NA	G	0	C	0
1829	1829	1829	A	G	A	0.588792672	U	0
1830	NA	NA	NA	NA	A	26.2031744	U	0
1831	NA	NA	NA	NA	U	0	A	47.07763941
1832	NA	NA	NA	NA	A	44.50700605	U	0
1833	NA	NA	NA	NA	U	0	A	20.7155287
1834	NA	NA	NA	NA	U	0	A	8.072468068
1835	1835	1835	G	A	G	0	C	0
1836	NA	NA	NA	NA	G	0	C	0
1837	NA	NA	NA	NA	U	0	A	6.116539489
1838	NA	NA	NA	NA	G	0	C	0
1839	1839	1839	A	G	A	0.808365065	U	0
1840	NA	NA	NA	NA	A	30.9437726	U	0
1841	NA	NA	NA	NA	C	0	G	0
1842	1842	1842	A	G	A	20.10977698	U	0
1843	1843	1843	G	T	G	0	C	0
1844	NA	NA	NA	NA	A	1.282946203	U	0
1845	NA	NA	NA	NA	A	18.93025079	U	0
1846	1846	1846	A	C	A	14.90218518	U	0
1846	1846	1846	A	T	A	14.90218518	U	0
1847	NA	NA	NA	NA	U	0	A	0.922064
1848	1848	1848	C	T	C	0	G	0
1849	NA	NA	NA	NA	A	10.38886683	U	0
1850	NA	NA	NA	NA	A	17.50105011	U	0
1851	NA	NA	NA	NA	U	0	A	33.51995188
1852	1852	1852	A	G	A	48.28162299	U	0
1853	NA	NA	NA	NA	C	0	G	0
1854	NA	NA	NA	NA	U	0	A	11.19005971
1855	NA	NA	NA	NA	G	0	C	0
1856	1856	1856	A	C	A	2.023030546	U	0
1856	1856	1856	A	G	A	2.023030546	U	0
1857	1857	1857	G	T	G	0	C	0
1858	1858	1858	T	G	U	0	A	1.51907611
1859	1859	1859	C	T	C	0	G	0
1860	1860	1860	C	T	C	0	G	0
1861	NA	NA	NA	NA	U	0	A	3.267037621
1862	1862	1862	C	T	C	0	G	0
1863	NA	NA	NA	NA	U	0	A	38.23007963
1864	NA	NA	NA	NA	U	0	A	22.50433092
1865	NA	NA	NA	NA	U	0	A	35.0099871
1866	1866	1866	A	G	A	22.04414352	U	0
1867	NA	NA	NA	NA	U	0	A	5.336440911
1868	1868	1868	G	A	G	0	C	0
1869	1869	1869	C	T	C	0	G	0
1870	NA	NA	NA	NA	A	5.4902016	U	0
1871	NA	NA	NA	NA	U	0	A	23.39301822
1872	NA	NA	NA	NA	U	0	A	36.62384932
1873	NA	NA	NA	NA	U	0	A	6.154515994
1874	1874	1874	G	A	G	0	C	0
1874	1874	1874	G	T	G	0	C	0
1875	1875	1875	C	T	C	0	G	0
1876	NA	NA	NA	NA	A	3.805659936	U	0
1877	NA	NA	NA	NA	U	0	A	0.772619299
1878	1878	1878	C	T	C	0	G	0
1879	NA	NA	NA	NA	A	22.54021859	U	0
1880	NA	NA	NA	NA	G	0	C	0
1881	NA	NA	NA	NA	A	1.833949557	U	0
1882	1882	1882	G	T	G	0	C	0
1883	NA	NA	NA	NA	G	0	C	0
1884	1884	1884	C	T	C	0	G	0
1885	NA	NA	NA	NA	U	0	A	16.98152324
1886	NA	NA	NA	NA	G	0	C	0
1887	1887	1887	C	T	C	0	G	0
1888	NA	NA	NA	NA	U	0	A	1.433675427
1889	1889	1889	C	T	C	0	G	0
1890	1890	1890	G	A	G	0	C	0
1890	1890	1890	G	T	G	0	C	0
1891	NA	NA	NA	NA	U	0	A	14.08994069
1892	NA	NA	NA	NA	G	0	C	0
1893	NA	NA	NA	NA	U	0	A	33.88270613
1894	NA	NA	NA	NA	U	0	A	7.299647963
1895	1895	1895	G	T	G	0	C	0
1896	1896	1896	T	C	U	0	A	48.19267317
1897	NA	NA	NA	NA	A	31.0224096	U	0
1898	NA	NA	NA	NA	C	0	G	0
1899	NA	NA	NA	NA	G	0	C	0
1900	NA	NA	NA	NA	A	0.636591999	U	0
1901	NA	NA	NA	NA	U	0	A	0.61629984
1902	NA	NA	NA	NA	C	0	G	0
1903	NA	NA	NA	NA	A	10.125081	U	0
1904	1904	1904	A	G	A	15.13408	U	0
1905	1905	1905	T	G	U	0	A	29.48526851
1906	NA	NA	NA	NA	U	0	A	21.2181315
1907	NA	NA	NA	NA	U	0	A	31.29385035
1908	1908	1908	T	C	U	0	A	1.340480341
1909	NA	NA	NA	NA	C	0	G	0
1910	NA	NA	NA	NA	U	0	A	1.92795553
1911	1911	1911	C	T	C	0	G	0
1912	NA	NA	NA	NA	C	0	G	0
1913	1913	1913	C	T	C	0	G	0
1914	1914	1914	G	A	G	0	C	0
1915	NA	NA	NA	NA	C	0	G	0
1916	NA	NA	NA	NA	A	9.653014426	U	0
1917	1917	1917	C	T	C	0	G	0
1918	NA	NA	NA	NA	U	0	A	3.569981843
1919	1919	1919	C	T	C	0	G	0
1920	NA	NA	NA	NA	U	0	A	39.10605526
1921	NA	NA	NA	NA	U	0	A	5.40761508
1922	NA	NA	NA	NA	G	0	C	0
1923	NA	NA	NA	NA	A	0.735609168	U	0
1924	NA	NA	NA	NA	A	10.23077952	U	0
1925	NA	NA	NA	NA	A	53.97198847	U	0
1926	1926	1926	C	T	C	0	G	0
1927	NA	NA	NA	NA	U	0	A	21.39269746
1928	NA	NA	NA	NA	G	0	C	0
1929	1929	1929	C	T	C	0	G	0
1930	NA	NA	NA	NA	U	0	A	0.810871204
1931	1931	1931	C	A	C	0	G	0
1932	NA	NA	NA	NA	A	8.061893906	U	0
1933	NA	NA	NA	NA	A	17.61781536	U	0
1934	1934	1934	A	G	A	22.93191472	U	0
1935	1935	1935	A	G	A	23.5648103	U	0
1936	NA	NA	NA	NA	U	0	A	23.3715456
1937	NA	NA	NA	NA	U	0	A	0.760309472
1938	1938	1938	C	T	C	0	G	0
1939	NA	NA	NA	NA	U	0	A	17.52486011
1940	1940	1940	G	A	G	0	C	0
1941	1941	1941	T	C	U	0	A	11.49025668
1941	1941	1941	T	G	U	0	A	11.49025668
1942	NA	NA	NA	NA	G	0	C	0
1943	1943	1943	C	T	C	0	G	0
1944	1944	1944	G	A	G	0	C	0
1944	1944	1944	G	T	G	0	C	0
1945	NA	NA	NA	NA	U	0	A	13.82758118
1946	NA	NA	NA	NA	G	0	C	0
[truncated: 28,771 more rows]
