# Supplementary material for: Similarity between mutation spectra in hypermutated genomes of rubella virus and in SARS-CoV-2 genomes accumulated during the COVID-19 pandemic
Source: PLoS One. 2020 Oct 2;15(10):e0237689. doi: 10.1371/journal.pone.0237689 (PMC7531822; doi:10.1371/journal.pone.0237689)
Supplement: S1 Data — (ZIP) [file pone.0237689.s004.zip › S1_Data/ADAR2_sites_sarsMAFB6_annot_RNAfold_NoDupsNonFunc_anz4.txt]

Position	Start_position	End_position	Reference_Allele	Tumor_Seq_Allele2	V1	V2	V3	V4
1	NA	NA	NA	NA	A	-1	U	0
2	NA	NA	NA	NA	U	0	A	-1
3	NA	NA	NA	NA	U	0	A	-1
4	NA	NA	NA	NA	A	-1	U	0
5	NA	NA	NA	NA	A	19.97783424	U	0
6	NA	NA	NA	NA	A	35.3875536	U	0
7	NA	NA	NA	NA	G	0	C	0
8	NA	NA	NA	NA	G	0	C	0
9	NA	NA	NA	NA	U	0	A	17.16204672
10	NA	NA	NA	NA	U	0	A	15.69152088
11	NA	NA	NA	NA	U	0	A	41.19977219
12	NA	NA	NA	NA	A	40.53101052	U	0
13	NA	NA	NA	NA	U	0	A	29.47889489
14	NA	NA	NA	NA	A	23.05422	U	0
15	NA	NA	NA	NA	C	0	G	0
16	NA	NA	NA	NA	C	0	G	0
17	NA	NA	NA	NA	U	0	A	60.6050365
18	NA	NA	NA	NA	U	0	A	1.429884107
19	NA	NA	NA	NA	C	0	G	0
20	NA	NA	NA	NA	C	0	G	0
21	21	21	C	A	C	0	G	0
21	21	21	C	G	C	0	G	0
21	21	21	C	T	C	0	G	0
22	22	22	A	T	A	14.18020905	U	0
23	23	23	G	A	G	0	C	0
23	23	23	G	T	G	0	C	0
24	NA	NA	NA	NA	G	0	C	0
25	25	25	T	G	U	0	A	31.7975868
26	26	26	A	.	A	19.22373696	U	0
27	27	27	A	C	A	35.23283365	U	0
27	27	27	A	G	A	35.23283365	U	0
28	28	28	C	T	C	0	G	0
29	29	29	A	C	A	13.88790363	U	0
29	29	29	A	T	A	13.88790363	U	0
30	30	30	A	C	A	15.19152626	U	0
30	30	30	A	T	A	15.19152626	U	0
31	31	31	A	G	A	15.41474442	U	0
31	31	31	A	T	A	15.41474442	U	0
32	32	32	C	T	C	0	G	0
33	33	33	C	A	C	0	G	0
33	33	33	C	G	C	0	G	0
33	33	33	C	T	C	0	G	0
34	34	34	A	C	A	6.031929544	U	0
34	34	34	A	G	A	6.031929544	U	0
34	34	34	A	T	A	6.031929544	U	0
35	35	35	A	T	A	15.41474442	U	0
36	36	36	C	G	C	0	G	0
36	36	36	C	T	C	0	G	0
37	37	37	C	A	C	0	G	0
37	37	37	C	T	C	0	G	0
38	38	38	A	T	A	7.074747295	U	0
39	39	39	A	G	A	24.57774592	U	0
39	39	39	A	T	A	24.57774592	U	0
40	40	40	C	T	C	0	G	0
41	41	41	T	A	U	0	A	44.76424423
41	41	41	T	C	U	0	A	44.76424423
42	42	42	T	.	U	0	A	19.63922688
43	43	43	T	C	U	0	A	0.912633542
44	44	44	C	A	C	0	G	0
44	44	44	C	G	C	0	G	0
45	45	45	G	C	G	0	C	0
45	45	45	G	T	G	0	C	0
46	46	46	A	G	A	0.76841622	U	0
47	NA	NA	NA	NA	U	0	A	0.900730228
48	48	48	C	A	C	0	G	0
48	48	48	C	T	C	0	G	0
49	49	49	T	A	U	0	A	3.569981843
50	50	50	C	A	C	0	G	0
51	NA	NA	NA	NA	U	0	A	52.05407016
52	52	52	T	C	U	0	A	6.249039986
53	NA	NA	NA	NA	G	0	C	0
54	54	54	T	.	U	0	A	29.22123865
54	54	54	T	A	U	0	A	29.22123865
54	54	54	.	C	U	0	A	29.22123865
55	55	55	A	C	A	64.35203632	U	0
55	55	55	A	G	A	64.35203632	U	0
56	56	56	G	A	G	0	C	0
56	56	56	G	T	G	0	C	0
57	NA	NA	NA	NA	A	0.65159546	U	0
58	58	58	T	A	U	0	A	0.563989563
59	NA	NA	NA	NA	C	0	G	0
60	NA	NA	NA	NA	U	0	A	37.13932724
61	61	61	G	A	G	0	C	0
61	61	61	G	T	G	0	C	0
62	62	62	T	C	U	0	A	47.34397208
63	NA	NA	NA	NA	U	0	A	0.697324531
64	64	64	C	T	C	0	G	0
65	NA	NA	NA	NA	U	0	A	1.922829727
66	66	66	C	A	C	0	G	0
66	66	66	C	T	C	0	G	0
67	NA	NA	NA	NA	U	0	A	57.30386137
68	68	68	A	T	A	22.6736102	U	0
69	NA	NA	NA	NA	A	12.46254621	U	0
70	70	70	A	T	A	21.46615602	U	0
71	NA	NA	NA	NA	C	0	G	0
72	NA	NA	NA	NA	G	0	C	0
73	NA	NA	NA	NA	A	0.812285801	U	0
74	74	74	A	C	A	23.88865024	U	0
75	NA	NA	NA	NA	C	0	G	0
76	76	76	T	A	U	0	A	40.1620648
77	77	77	T	A	U	0	A	16.2792
77	77	77	T	C	U	0	A	16.2792
78	78	78	T	A	U	0	A	25.13282
78	78	78	T	G	U	0	A	25.13282
79	79	79	A	.	A	20.4725988	U	0
79	79	79	A	C	A	20.4725988	U	0
79	79	79	A	G	A	20.4725988	U	0
80	80	80	A	G	A	21.801208	U	0
80	80	80	A	T	A	21.801208	U	0
81	NA	NA	NA	NA	A	13.547912	U	0
82	82	82	.	C	A	16.95223598	U	0
82	82	82	A	G	A	16.95223598	U	0
82	82	82	A	T	A	16.95223598	U	0
83	NA	NA	NA	NA	U	0	A	0.80032576
84	84	84	C	A	C	0	G	0
84	84	84	C	G	C	0	G	0
84	84	84	C	T	C	0	G	0
85	85	85	T	.	U	0	A	15.87479707
85	85	85	T	C	U	0	A	15.87479707
85	85	85	T	G	U	0	A	15.87479707
86	86	86	G	A	G	0	C	0
87	87	87	T	G	U	0	A	12.27638741
88	NA	NA	NA	NA	G	0	C	0
89	NA	NA	NA	NA	U	0	A	13.28819218
90	90	90	G	.	G	0	C	0
90	90	90	G	T	G	0	C	0
91	91	91	G	A	G	0	C	0
91	91	91	G	C	G	0	C	0
91	91	91	G	T	G	0	C	0
92	92	92	C	.	C	0	G	0
92	92	92	C	T	C	0	G	0
93	NA	NA	NA	NA	U	0	A	12.09107308
94	94	94	G	T	G	0	C	0
95	NA	NA	NA	NA	U	0	A	2.821972446
96	96	96	C	T	C	0	G	0
97	97	97	A	G	A	10.93390704	U	0
98	98	98	C	T	C	0	G	0
99	99	99	T	C	U	0	A	1.966897533
100	100	100	C	T	C	0	G	0
101	101	101	G	A	G	0	C	0
102	102	102	G	A	G	0	C	0
103	103	103	C	T	C	0	G	0
104	104	104	T	A	U	0	A	8.411175518
105	105	105	G	A	G	0	C	0
105	105	105	G	T	G	0	C	0
106	106	106	C	T	C	0	G	0
107	NA	NA	NA	NA	A	7.489407744	U	0
108	NA	NA	NA	NA	U	0	A	9.599922846
109	NA	NA	NA	NA	G	0	C	0
110	110	110	C	T	C	0	G	0
111	111	111	T	A	U	0	A	22.82772181
111	111	111	T	C	U	0	A	22.82772181
112	112	112	T	G	U	0	A	34.28404399
113	113	113	A	G	A	92.59267995	U	0
114	NA	NA	NA	NA	G	0	C	0
115	115	115	T	C	U	0	A	7.853334653
116	116	116	G	A	G	0	C	0
117	117	117	C	T	C	0	G	0
118	118	118	A	G	A	8.64749209	U	0
119	119	119	C	G	C	0	G	0
119	119	119	C	T	C	0	G	0
120	120	120	T	C	U	0	A	3.4236586
121	121	121	C	T	C	0	G	0
122	122	122	A	G	A	9.797809642	U	0
123	NA	NA	NA	NA	C	0	G	0
124	124	124	G	A	G	0	C	0
124	124	124	G	T	G	0	C	0
125	125	125	C	T	C	0	G	0
126	126	126	A	T	A	11.6376621	U	0
127	127	127	G	T	G	0	C	0
128	NA	NA	NA	NA	U	0	A	48.0267788
129	129	129	.	T	A	34.29052548	U	0
130	NA	NA	NA	NA	U	0	A	34.96120992
131	NA	NA	NA	NA	A	21.67554105	U	0
132	NA	NA	NA	NA	A	16.1116344	U	0
133	NA	NA	NA	NA	U	0	A	12.58816
134	NA	NA	NA	NA	U	0	A	24.026355
135	135	135	A	G	A	22.23879419	U	0
136	136	136	A	G	A	21.24126118	U	0
137	137	137	T	C	U	0	A	24.02126376
138	NA	NA	NA	NA	A	20.82364188	U	0
139	139	139	A	.	A	23.45853969	U	0
139	139	139	A	G	A	23.45853969	U	0
140	140	140	C	.	C	0	G	0
140	140	140	C	T	C	0	G	0
141	141	141	T	.	U	0	A	50.76389448
141	141	141	T	C	U	0	A	50.76389448
142	142	142	A	.	A	26.73652784	U	0
142	142	142	A	G	A	26.73652784	U	0
142	142	142	A	T	A	26.73652784	U	0
143	NA	NA	NA	NA	A	20.88123981	U	0
144	NA	NA	NA	NA	U	0	A	18.57760653
145	NA	NA	NA	NA	U	0	A	26.98640194
146	NA	NA	NA	NA	A	49.9445856	U	0
147	147	147	C	A	C	0	G	0
147	147	147	C	T	C	0	G	0
148	148	148	T	C	U	0	A	14.64089121
149	149	149	G	A	G	0	C	0
149	149	149	G	T	G	0	C	0
150	150	150	T	C	U	0	A	2.057748471
151	151	151	C	T	C	0	G	0
152	NA	NA	NA	NA	G	0	C	0
153	153	153	T	G	U	0	A	42.14412305
154	NA	NA	NA	NA	U	0	A	6.697354639
155	155	155	G	T	G	0	C	0
156	156	156	A	G	A	1.46555224	U	0
157	157	157	C	G	C	0	G	0
157	157	157	C	T	C	0	G	0
158	158	158	A	C	A	28.075732	U	0
159	NA	NA	NA	NA	G	0	C	0
160	160	160	G	A	G	0	C	0
160	160	160	G	T	G	0	C	0
161	161	161	A	G	A	1.621452338	U	0
161	161	161	A	T	A	1.621452338	U	0
162	162	162	C	T	C	0	G	0
163	163	163	A	C	A	17.26964226	U	0
163	163	163	A	G	A	17.26964226	U	0
164	164	164	C	G	C	0	G	0
165	165	165	G	A	G	0	C	0
166	NA	NA	NA	NA	A	1.638163412	U	0
167	167	167	G	C	G	0	C	0
167	167	167	G	T	G	0	C	0
168	168	168	T	A	U	0	A	40.01000058
169	169	169	A	G	A	42.91535832	U	0
169	169	169	A	T	A	42.91535832	U	0
170	NA	NA	NA	NA	A	28.63873725	U	0
171	NA	NA	NA	NA	C	0	G	0
172	NA	NA	NA	NA	U	0	A	2.198533917
173	173	173	C	T	C	0	G	0
174	174	174	G	A	G	0	C	0
174	174	174	G	T	G	0	C	0
175	NA	NA	NA	NA	U	0	A	1.018181607
176	176	176	C	T	C	0	G	0
177	177	177	T	C	U	0	A	69.64077827
178	NA	NA	NA	NA	A	21.242817	U	0
179	NA	NA	NA	NA	U	0	A	1.586134003
180	180	180	C	T	C	0	G	0
181	181	181	T	C	U	0	A	46.30693142
182	NA	NA	NA	NA	U	0	A	1.057565619
183	183	183	C	T	C	0	G	0
184	184	184	T	.	U	0	A	11.55601325
184	184	184	T	G	U	0	A	11.55601325
185	185	185	G	.	G	0	C	0
185	185	185	G	T	G	0	C	0
186	186	186	C	.	C	0	G	0
186	186	186	C	A	C	0	G	0
186	186	186	C	T	C	0	G	0
187	187	187	A	.	A	14.45455695	U	0
187	187	187	A	G	A	14.45455695	U	0
188	188	188	G	.	G	0	C	0
188	188	188	G	A	G	0	C	0
189	189	189	G	.	G	0	C	0
189	189	189	G	A	G	0	C	0
189	189	189	G	T	G	0	C	0
190	190	190	C	.	C	0	G	0
190	190	190	C	G	C	0	G	0
190	190	190	C	T	C	0	G	0
191	191	191	T	.	U	0	A	13.69053036
191	191	191	T	C	U	0	A	13.69053036
192	192	192	G	.	G	0	C	0
193	193	193	C	.	C	0	G	0
193	193	193	C	T	C	0	G	0
194	194	194	T	.	U	0	A	30.1593866
195	195	195	T	.	U	0	A	25.26435201
196	196	196	A	.	A	59.18094403	U	0
197	197	197	C	.	C	0	G	0
197	197	197	C	T	C	0	G	0
198	198	198	G	.	G	0	C	0
198	198	198	G	A	G	0	C	0
199	199	199	G	.	G	0	C	0
199	199	199	G	A	G	0	C	0
199	199	199	G	C	G	0	C	0
199	199	199	G	T	G	0	C	0
200	200	200	T	.	U	0	A	33.01726959
201	201	201	T	.	U	0	A	12.09556416
201	201	201	T	C	U	0	A	12.09556416
202	202	202	T	.	U	0	A	2.056952837
202	202	202	T	C	U	0	A	2.056952837
202	202	202	T	G	U	0	A	2.056952837
203	203	203	C	.	C	0	G	0
203	203	203	C	G	C	0	G	0
203	203	203	C	T	C	0	G	0
204	204	204	G	.	G	0	C	0
204	204	204	G	A	G	0	C	0
204	204	204	G	C	G	0	C	0
204	204	204	G	T	G	0	C	0
205	205	205	T	.	U	0	A	1.0624884
205	205	205	T	C	U	0	A	1.0624884
205	205	205	T	G	U	0	A	1.0624884
206	206	206	C	.	C	0	G	0
206	206	206	C	T	C	0	G	0
207	207	207	C	.	C	0	G	0
207	207	207	C	T	C	0	G	0
208	208	208	G	.	G	0	C	0
208	208	208	.	C	G	0	C	0
208	208	208	.	G	G	0	C	0
208	208	208	.	T	G	0	C	0
209	209	209	T	.	U	0	A	17.28990331
210	210	210	G	.	G	0	C	0
210	210	210	G	A	G	0	C	0
210	210	210	G	C	G	0	C	0
210	210	210	G	T	G	0	C	0
211	211	211	T	.	U	0	A	34.76852852
211	211	211	T	C	U	0	A	34.76852852
212	212	212	T	.	U	0	A	5.939987388
212	212	212	T	A	U	0	A	5.939987388
212	212	212	T	C	U	0	A	5.939987388
213	213	213	G	.	G	0	C	0
214	214	214	C	.	C	0	G	0
215	215	215	A	.	A	8.087668767	U	0
215	215	215	A	T	A	8.087668767	U	0
216	216	216	G	.	G	0	C	0
217	217	217	C	.	C	0	G	0
217	217	217	C	T	C	0	G	0
218	218	218	C	.	C	0	G	0
218	218	218	C	T	C	0	G	0
219	219	219	G	A	G	0	C	0
219	219	219	G	T	G	0	C	0
220	220	220	.	G	A	0.715645908	U	0
221	221	221	T	C	U	0	A	1.099430322
222	222	222	C	.	C	0	G	0
222	222	222	C	G	C	0	G	0
222	222	222	C	T	C	0	G	0
223	NA	NA	NA	NA	A	7.222337515	U	0
224	224	224	T	.	U	0	A	1.040399035
224	224	224	T	C	U	0	A	1.040399035
225	225	225	C	T	C	0	G	0
226	NA	NA	NA	NA	A	17.75322749	U	0
227	NA	NA	NA	NA	G	0	C	0
228	228	228	C	T	C	0	G	0
229	229	229	A	C	A	21.92241354	U	0
230	NA	NA	NA	NA	C	0	G	0
231	231	231	A	G	A	6.092976576	U	0
232	232	232	T	C	U	0	A	0.848589437
232	232	232	T	G	U	0	A	0.848589437
233	233	233	C	A	C	0	G	0
233	233	233	C	T	C	0	G	0
234	234	234	T	C	U	0	A	52.50442142
235	235	235	A	.	A	51.41603376	U	0
235	235	235	A	G	A	51.41603376	U	0
236	236	236	G	.	G	0	C	0
237	237	237	G	.	G	0	C	0
237	237	237	G	T	G	0	C	0
238	NA	NA	NA	NA	U	0	A	24.34324114
239	239	239	T	A	U	0	A	12.86762145
239	239	239	T	C	U	0	A	12.86762145
240	240	240	T	C	U	0	A	2.056952837
241	241	241	C	.	C	0	G	0
241	241	241	C	T	C	0	G	0
242	242	242	G	T	G	0	C	0
243	NA	NA	NA	NA	U	0	A	1.103353339
244	244	244	C	T	C	0	G	0
245	NA	NA	NA	NA	C	0	G	0
246	246	246	G	T	G	0	C	0
247	247	247	G	A	G	0	C	0
247	247	247	G	T	G	0	C	0
248	248	248	G	T	G	0	C	0
249	NA	NA	NA	NA	U	0	A	7.001684069
250	NA	NA	NA	NA	G	0	C	0
251	NA	NA	NA	NA	U	0	A	25.31950895
252	252	252	G	T	G	0	C	0
253	NA	NA	NA	NA	A	1.133197627	U	0
254	254	254	C	T	C	0	G	0
255	NA	NA	NA	NA	C	0	G	0
256	256	256	G	A	G	0	C	0
256	256	256	G	T	G	0	C	0
257	257	257	A	G	A	0.995135614	U	0
257	257	257	A	T	A	0.995135614	U	0
258	NA	NA	NA	NA	A	25.02823074	U	0
259	NA	NA	NA	NA	A	52.20272822	U	0
260	260	260	G	C	G	0	C	0
261	261	261	G	C	G	0	C	0
261	261	261	G	T	G	0	C	0
262	NA	NA	NA	NA	U	0	A	24.99336
263	263	263	A	.	A	34.37194348	U	0
263	263	263	A	G	A	34.37194348	U	0
264	264	264	A	T	A	58.96515452	U	0
265	265	265	G	A	G	0	C	0
266	NA	NA	NA	NA	A	1.312921327	U	0
267	NA	NA	NA	NA	U	0	A	5.0545944
268	NA	NA	NA	NA	G	0	C	0
269	NA	NA	NA	NA	G	0	C	0
270	NA	NA	NA	NA	A	2.577007777	U	0
271	271	271	G	A	G	0	C	0
272	NA	NA	NA	NA	A	2.0584164	U	0
273	NA	NA	NA	NA	G	0	C	0
274	274	274	C	T	C	0	G	0
275	NA	NA	NA	NA	C	0	G	0
276	NA	NA	NA	NA	U	0	A	68.44752625
277	NA	NA	NA	NA	U	0	A	23.63627833
278	NA	NA	NA	NA	G	0	C	0
279	NA	NA	NA	NA	U	0	A	1.455076825
280	280	280	C	.	C	0	G	0
280	280	280	C	T	C	0	G	0
281	NA	NA	NA	NA	C	0	G	0
282	NA	NA	NA	NA	C	0	G	0
283	283	283	T	C	U	0	A	22.95257534
284	NA	NA	NA	NA	G	0	C	0
285	NA	NA	NA	NA	G	0	C	0
286	NA	NA	NA	NA	U	0	A	21.67470789
287	NA	NA	NA	NA	U	0	A	9.279534701
288	NA	NA	NA	NA	U	0	A	1.256461326
289	289	289	C	T	C	0	G	0
290	NA	NA	NA	NA	A	4.26583098	U	0
291	NA	NA	NA	NA	A	21.47529444	U	0
292	292	292	C	T	C	0	G	0
293	NA	NA	NA	NA	G	0	C	0
294	NA	NA	NA	NA	A	1.861439017	U	0
295	NA	NA	NA	NA	G	0	C	0
296	NA	NA	NA	NA	A	1.604835534	U	0
297	NA	NA	NA	NA	A	26.68113681	U	0
298	NA	NA	NA	NA	A	23.26967652	U	0
299	NA	NA	NA	NA	A	40.4537884	U	0
300	NA	NA	NA	NA	C	0	G	0
301	301	301	A	G	A	13.99156453	U	0
302	NA	NA	NA	NA	C	0	G	0
303	NA	NA	NA	NA	A	17.58342544	U	0
304	NA	NA	NA	NA	C	0	G	0
305	NA	NA	NA	NA	G	0	C	0
306	NA	NA	NA	NA	U	0	A	1.069181568
307	NA	NA	NA	NA	C	0	G	0
308	NA	NA	NA	NA	C	0	G	0
309	NA	NA	NA	NA	A	8.201851644	U	0
310	NA	NA	NA	NA	A	20.14902516	U	0
311	NA	NA	NA	NA	C	0	G	0
312	NA	NA	NA	NA	U	0	A	1.356963546
313	313	313	C	T	C	0	G	0
314	NA	NA	NA	NA	A	12.5731008	U	0
315	NA	NA	NA	NA	G	0	C	0
316	NA	NA	NA	NA	U	0	A	31.29678174
317	NA	NA	NA	NA	U	0	A	21.31810154
318	NA	NA	NA	NA	U	0	A	10.07376416
319	319	319	G	A	G	0	C	0
320	NA	NA	NA	NA	C	0	G	0
321	NA	NA	NA	NA	C	0	G	0
322	NA	NA	NA	NA	U	0	A	19.06230834
323	NA	NA	NA	NA	G	0	C	0
324	NA	NA	NA	NA	U	0	A	40.79754412
325	NA	NA	NA	NA	U	0	A	12.08478368
326	NA	NA	NA	NA	U	0	A	20.40748574
327	NA	NA	NA	NA	U	0	A	30.44684894
328	NA	NA	NA	NA	A	34.8155696	U	0
329	NA	NA	NA	NA	C	0	G	0
330	NA	NA	NA	NA	A	14.0509404	U	0
331	331	331	G	A	G	0	C	0
332	NA	NA	NA	NA	G	0	C	0
333	NA	NA	NA	NA	U	0	A	22.56113038
334	334	334	T	C	U	0	A	0.848268959
335	NA	NA	NA	NA	C	0	G	0
336	NA	NA	NA	NA	G	0	C	0
337	337	337	C	T	C	0	G	0
338	NA	NA	NA	NA	G	0	C	0
339	NA	NA	NA	NA	A	1.865199582	U	0
340	NA	NA	NA	NA	C	0	G	0
341	NA	NA	NA	NA	G	0	C	0
342	NA	NA	NA	NA	U	0	A	27.96036642
343	343	343	G	T	G	0	C	0
344	NA	NA	NA	NA	C	0	G	0
345	NA	NA	NA	NA	U	0	A	2.019460068
346	346	346	C	T	C	0	G	0
347	NA	NA	NA	NA	G	0	C	0
348	NA	NA	NA	NA	U	0	A	35.17990884
349	NA	NA	NA	NA	A	38.00768026	U	0
350	NA	NA	NA	NA	C	0	G	0
351	NA	NA	NA	NA	G	0	C	0
352	NA	NA	NA	NA	U	0	A	14.47865976
353	NA	NA	NA	NA	G	0	C	0
354	NA	NA	NA	NA	G	0	C	0
355	355	355	C	T	C	0	G	0
356	NA	NA	NA	NA	U	0	A	24.29920623
357	NA	NA	NA	NA	U	0	A	28.3163283
358	NA	NA	NA	NA	U	0	A	11.80388447
359	NA	NA	NA	NA	G	0	C	0
360	NA	NA	NA	NA	G	0	C	0
361	361	361	A	G	A	1.43909817	U	0
362	NA	NA	NA	NA	G	0	C	0
363	NA	NA	NA	NA	A	2.636058104	U	0
364	364	364	C	T	C	0	G	0
365	NA	NA	NA	NA	U	0	A	1.471294942
366	NA	NA	NA	NA	C	0	G	0
367	367	367	C	T	C	0	G	0
368	NA	NA	NA	NA	G	0	C	0
369	NA	NA	NA	NA	U	0	A	11.3005904
370	370	370	G	A	G	0	C	0
370	370	370	G	T	G	0	C	0
371	NA	NA	NA	NA	G	0	C	0
372	NA	NA	NA	NA	A	1.692234144	U	0
373	373	373	G	A	G	0	C	0
374	NA	NA	NA	NA	G	0	C	0
375	NA	NA	NA	NA	A	4.425578632	U	0
376	376	376	G	A	G	0	C	0
377	NA	NA	NA	NA	G	0	C	0
378	NA	NA	NA	NA	U	0	A	1.645947543
379	379	379	C	A	C	0	G	0
380	NA	NA	NA	NA	U	0	A	85.66856237
381	NA	NA	NA	NA	U	0	A	48.62473255
382	NA	NA	NA	NA	A	14.93531784	U	0
383	NA	NA	NA	NA	U	0	A	0.70998561
384	NA	NA	NA	NA	C	0	G	0
385	385	385	A	G	A	20.87057276	U	0
385	385	385	A	T	A	20.87057276	U	0
386	NA	NA	NA	NA	G	0	C	0
387	NA	NA	NA	NA	A	1.595536115	U	0
388	388	388	G	A	G	0	C	0
389	NA	NA	NA	NA	G	0	C	0
390	NA	NA	NA	NA	C	0	G	0
391	391	391	A	G	A	23.131016	U	0
391	391	391	A	T	A	23.131016	U	0
392	NA	NA	NA	NA	C	0	G	0
393	NA	NA	NA	NA	G	0	C	0
394	NA	NA	NA	NA	U	0	A	1.326196368
395	NA	NA	NA	NA	C	0	G	0
396	NA	NA	NA	NA	A	6.270696745	U	0
397	NA	NA	NA	NA	A	44.34641091	U	0
398	NA	NA	NA	NA	C	0	G	0
399	NA	NA	NA	NA	A	7.733529432	U	0
400	400	400	T	C	U	0	A	1.27890252
401	NA	NA	NA	NA	C	0	G	0
402	NA	NA	NA	NA	U	0	A	29.1142816
403	NA	NA	NA	NA	U	0	A	21.8605716
404	NA	NA	NA	NA	A	25.36404194	U	0
405	NA	NA	NA	NA	A	15.64756704	U	0
406	406	406	A	G	A	31.15228131	U	0
407	NA	NA	NA	NA	G	0	C	0
408	NA	NA	NA	NA	A	2.244340917	U	0
409	NA	NA	NA	NA	U	0	A	7.3478826
410	NA	NA	NA	NA	G	0	C	0
411	NA	NA	NA	NA	G	0	C	0
412	NA	NA	NA	NA	C	0	G	0
413	NA	NA	NA	NA	A	11.60332992	U	0
414	NA	NA	NA	NA	C	0	G	0
415	NA	NA	NA	NA	U	0	A	78.30927913
416	NA	NA	NA	NA	U	0	A	8.144816162
417	NA	NA	NA	NA	G	0	C	0
418	NA	NA	NA	NA	U	0	A	13.03882428
419	NA	NA	NA	NA	G	0	C	0
420	NA	NA	NA	NA	G	0	C	0
421	421	421	C	T	C	0	G	0
422	NA	NA	NA	NA	U	0	A	21.86844451
423	NA	NA	NA	NA	U	0	A	52.17771701
424	NA	NA	NA	NA	A	45.90674176	U	0
425	425	425	G	.	G	0	C	0
426	426	426	T	.	U	0	A	22.0381266
427	427	427	A	.	A	57.60173272	U	0
427	427	427	A	T	A	57.60173272	U	0
428	NA	NA	NA	NA	G	0	C	0
429	NA	NA	NA	NA	A	1.024375842	U	0
430	NA	NA	NA	NA	A	39.25986854	U	0
431	NA	NA	NA	NA	G	0	C	0
432	NA	NA	NA	NA	U	0	A	29.133104
433	433	433	T	C	U	0	A	4.1553
434	NA	NA	NA	NA	G	0	C	0
435	NA	NA	NA	NA	A	0.694218642	U	0
436	NA	NA	NA	NA	A	13.26464772	U	0
437	NA	NA	NA	NA	A	28.40781375	U	0
438	NA	NA	NA	NA	A	58.01175743	U	0
439	439	439	A	G	A	51.87155168	U	0
440	NA	NA	NA	NA	G	0	C	0
441	NA	NA	NA	NA	G	0	C	0
442	442	442	C	T	C	0	G	0
443	NA	NA	NA	NA	G	0	C	0
444	NA	NA	NA	NA	U	0	A	59.44270529
445	445	445	T	A	U	0	A	28.27463808
446	446	446	T	C	U	0	A	30.43487978
446	446	446	.	T	U	0	A	30.43487978
447	NA	NA	NA	NA	U	0	A	13.08253025
448	NA	NA	NA	NA	G	0	C	0
449	NA	NA	NA	NA	C	0	G	0
450	NA	NA	NA	NA	C	0	G	0
451	NA	NA	NA	NA	U	0	A	1.658267473
452	NA	NA	NA	NA	C	0	G	0
453	NA	NA	NA	NA	A	5.20575984	U	0
454	454	454	A	G	A	20.68246656	U	0
455	NA	NA	NA	NA	C	0	G	0
456	NA	NA	NA	NA	U	0	A	26.4002384
457	457	457	T	C	U	0	A	8.338302
458	NA	NA	NA	NA	G	0	C	0
459	NA	NA	NA	NA	A	0.431064174	U	0
460	460	460	A	G	A	39.42759941	U	0
461	NA	NA	NA	NA	C	0	G	0
462	NA	NA	NA	NA	A	24.98406607	U	0
463	NA	NA	NA	NA	G	0	C	0
464	NA	NA	NA	NA	C	0	G	0
465	NA	NA	NA	NA	C	0	G	0
466	466	466	C	A	C	0	G	0
466	466	466	C	T	C	0	G	0
467	NA	NA	NA	NA	U	0	A	100.6409218
468	NA	NA	NA	NA	A	30.16598579	U	0
469	469	469	T	C	U	0	A	9.123484409
470	NA	NA	NA	NA	G	0	C	0
471	NA	NA	NA	NA	U	0	A	16.39034044
472	472	472	G	C	G	0	C	0
472	472	472	G	T	G	0	C	0
473	NA	NA	NA	NA	U	0	A	20.71862635
474	NA	NA	NA	NA	U	0	A	1.198415725
475	475	475	C	T	C	0	G	0
476	NA	NA	NA	NA	A	4.368956778	U	0
477	NA	NA	NA	NA	U	0	A	0.60488316
478	478	478	C	T	C	0	G	0
479	NA	NA	NA	NA	A	9.214430273	U	0
480	NA	NA	NA	NA	A	13.74189598	U	0
481	NA	NA	NA	NA	A	29.77688448	U	0
482	482	482	C	.	C	0	G	0
483	NA	NA	NA	NA	G	0	C	0
484	NA	NA	NA	NA	U	0	A	31.25738004
485	NA	NA	NA	NA	U	0	A	0.698753647
486	NA	NA	NA	NA	C	0	G	0
487	487	487	G	A	G	0	C	0
487	487	487	G	T	G	0	C	0
488	NA	NA	NA	NA	G	0	C	0
489	NA	NA	NA	NA	A	0.923590886	U	0
490	490	490	T	C	U	0	A	8.270793703
491	NA	NA	NA	NA	G	0	C	0
492	NA	NA	NA	NA	C	0	G	0
493	493	493	T	C	U	0	A	0.923012966
494	NA	NA	NA	NA	C	0	G	0
495	NA	NA	NA	NA	G	0	C	0
496	NA	NA	NA	NA	A	0.518245692	U	0
497	NA	NA	NA	NA	A	38.75933501	U	0
498	NA	NA	NA	NA	C	0	G	0
499	NA	NA	NA	NA	U	0	A	19.99448194
500	NA	NA	NA	NA	G	0	C	0
501	NA	NA	NA	NA	C	0	G	0
502	NA	NA	NA	NA	A	9.835579354	U	0
503	NA	NA	NA	NA	C	0	G	0
504	NA	NA	NA	NA	C	0	G	0
505	505	505	T	C	U	0	A	2.341868923
506	NA	NA	NA	NA	C	0	G	0
507	NA	NA	NA	NA	A	10.05838042	U	0
508	508	508	T	.	U	0	A	12.02117955
509	509	509	G	.	G	0	C	0
510	510	510	G	.	G	0	C	0
511	511	511	T	.	U	0	A	1.033974759
511	511	511	T	C	U	0	A	1.033974759
512	512	512	C	.	C	0	G	0
513	513	513	A	.	A	13.7801412	U	0
514	514	514	T	.	U	0	A	14.1763869
514	514	514	T	C	U	0	A	14.1763869
515	515	515	G	.	G	0	C	0
516	516	516	T	.	U	0	A	34.8973132
517	517	517	T	.	U	0	A	17.44286237
517	517	517	T	C	U	0	A	17.44286237
518	518	518	A	.	A	44.351244	U	0
519	519	519	T	.	U	0	A	13.8073508
520	520	520	G	.	G	0	C	0
521	521	521	G	.	G	0	C	0
522	522	522	T	.	U	0	A	15.86169164
523	523	523	T	.	U	0	A	5.301459058
523	523	523	T	A	U	0	A	5.301459058
524	524	524	G	.	G	0	C	0
525	NA	NA	NA	NA	A	1.1753077	U	0
526	NA	NA	NA	NA	G	0	C	0
527	527	527	C	T	C	0	G	0
528	NA	NA	NA	NA	U	0	A	19.76274804
529	529	529	G	A	G	0	C	0
529	529	529	G	T	G	0	C	0
530	NA	NA	NA	NA	G	0	C	0
531	NA	NA	NA	NA	U	0	A	30.28084191
532	532	532	A	G	A	40.57390246	U	0
533	NA	NA	NA	NA	G	0	C	0
534	NA	NA	NA	NA	C	0	G	0
535	535	535	A	G	A	24.90484771	U	0
536	NA	NA	NA	NA	G	0	C	0
537	NA	NA	NA	NA	A	1.09236513	U	0
538	NA	NA	NA	NA	A	30.14181493	U	0
539	NA	NA	NA	NA	C	0	G	0
540	NA	NA	NA	NA	U	0	A	1.83091766
541	541	541	C	T	C	0	G	0
542	NA	NA	NA	NA	G	0	C	0
543	NA	NA	NA	NA	A	1.447142899	U	0
544	544	544	A	G	A	34.01758035	U	0
545	NA	NA	NA	NA	G	0	C	0
546	NA	NA	NA	NA	G	0	C	0
547	NA	NA	NA	NA	C	0	G	0
548	NA	NA	NA	NA	A	7.818175572	U	0
549	NA	NA	NA	NA	U	0	A	26.9729633
550	NA	NA	NA	NA	U	0	A	1.199015143
551	NA	NA	NA	NA	C	0	G	0
552	NA	NA	NA	NA	A	13.79464258	U	0
553	NA	NA	NA	NA	G	0	C	0
554	NA	NA	NA	NA	U	0	A	35.57934761
555	NA	NA	NA	NA	A	67.96459208	U	0
556	556	556	C	T	C	0	G	0
557	NA	NA	NA	NA	G	0	C	0
558	NA	NA	NA	NA	G	0	C	0
559	NA	NA	NA	NA	U	0	A	1.358194476
560	NA	NA	NA	NA	C	0	G	0
561	NA	NA	NA	NA	G	0	C	0
562	NA	NA	NA	NA	U	0	A	75.41837833
563	NA	NA	NA	NA	A	49.06955273	U	0
564	NA	NA	NA	NA	G	0	C	0
565	565	565	T	C	U	0	A	17.01166429
566	NA	NA	NA	NA	G	0	C	0
567	NA	NA	NA	NA	G	0	C	0
568	NA	NA	NA	NA	U	0	A	9.040466635
569	NA	NA	NA	NA	G	0	C	0
570	NA	NA	NA	NA	A	2.43817962	U	0
571	NA	NA	NA	NA	G	0	C	0
572	NA	NA	NA	NA	A	1.68620836	U	0
573	NA	NA	NA	NA	C	0	G	0
574	574	574	A	G	A	12.41556301	U	0
575	NA	NA	NA	NA	C	0	G	0
576	NA	NA	NA	NA	U	0	A	39.9809704
577	577	577	T	A	U	0	A	10.74273166
577	577	577	T	C	U	0	A	10.74273166
578	NA	NA	NA	NA	G	0	C	0
579	NA	NA	NA	NA	G	0	C	0
580	NA	NA	NA	NA	U	0	A	10.27517469
581	NA	NA	NA	NA	G	0	C	0
582	NA	NA	NA	NA	U	0	A	2.375319068
583	583	583	C	T	C	0	G	0
584	NA	NA	NA	NA	C	0	G	0
585	NA	NA	NA	NA	U	0	A	88.89098639
586	586	586	T	A	U	0	A	14.38011339
586	586	586	T	C	U	0	A	14.38011339
587	NA	NA	NA	NA	G	0	C	0
588	NA	NA	NA	NA	U	0	A	1.455076825
589	589	589	C	A	C	0	G	0
589	589	589	C	T	C	0	G	0
590	NA	NA	NA	NA	C	0	G	0
591	NA	NA	NA	NA	C	0	G	0
592	NA	NA	NA	NA	U	0	A	2.557619826
593	NA	NA	NA	NA	C	0	G	0
594	NA	NA	NA	NA	A	8.012608128	U	0
595	NA	NA	NA	NA	U	0	A	7.63040672
596	NA	NA	NA	NA	G	0	C	0
597	NA	NA	NA	NA	U	0	A	13.42650981
598	598	598	G	A	G	0	C	0
598	598	598	G	T	G	0	C	0
599	NA	NA	NA	NA	G	0	C	0
600	NA	NA	NA	NA	G	0	C	0
601	601	601	C	T	C	0	G	0
602	NA	NA	NA	NA	G	0	C	0
603	NA	NA	NA	NA	A	1.310357187	U	0
604	NA	NA	NA	NA	A	25.58995938	U	0
605	NA	NA	NA	NA	A	40.80282328	U	0
606	NA	NA	NA	NA	U	0	A	44.363176
607	NA	NA	NA	NA	A	30.68972971	U	0
608	NA	NA	NA	NA	C	0	G	0
609	NA	NA	NA	NA	C	0	G	0
610	610	610	A	G	A	18.9250109	U	0
611	NA	NA	NA	NA	G	0	C	0
612	NA	NA	NA	NA	U	0	A	14.65036436
613	613	613	G	A	G	0	C	0
614	NA	NA	NA	NA	G	0	C	0
615	NA	NA	NA	NA	C	0	G	0
616	NA	NA	NA	NA	U	0	A	36.71266634
617	NA	NA	NA	NA	U	0	A	56.20392062
618	NA	NA	NA	NA	A	54.40419641	U	0
619	619	619	C	T	C	0	G	0
620	NA	NA	NA	NA	C	0	G	0
621	NA	NA	NA	NA	G	0	C	0
622	622	622	C	T	C	0	G	0
623	NA	NA	NA	NA	A	9.937679851	U	0
624	NA	NA	NA	NA	A	60.00313588	U	0
625	NA	NA	NA	NA	G	0	C	0
626	NA	NA	NA	NA	G	0	C	0
627	NA	NA	NA	NA	U	0	A	25.5217278
628	NA	NA	NA	NA	U	0	A	0.987395874
629	NA	NA	NA	NA	C	0	G	0
630	NA	NA	NA	NA	U	0	A	65.23225296
631	NA	NA	NA	NA	U	0	A	1.213556548
632	NA	NA	NA	NA	C	0	G	0
633	NA	NA	NA	NA	U	0	A	32.5102832
634	634	634	T	C	U	0	A	0.94074151
635	NA	NA	NA	NA	C	0	G	0
636	NA	NA	NA	NA	G	0	C	0
637	NA	NA	NA	NA	U	0	A	30.10366901
638	NA	NA	NA	NA	A	21.24458927	U	0
639	NA	NA	NA	NA	A	66.83865111	U	0
640	NA	NA	NA	NA	G	0	C	0
641	NA	NA	NA	NA	A	0.866334048	U	0
642	NA	NA	NA	NA	A	46.84654924	U	0
643	643	643	C	T	C	0	G	0
644	NA	NA	NA	NA	G	0	C	0
645	NA	NA	NA	NA	G	0	C	0
646	646	646	T	.	U	0	A	38.8991484
647	647	647	A	.	A	24.64581662	U	0
648	648	648	A	.	A	25.16630975	U	0
649	649	649	T	.	U	0	A	26.115804
650	650	650	A	.	A	38.67624324	U	0
651	651	651	A	.	A	26.59249516	U	0
652	652	652	A	.	A	30.78943644	U	0
652	652	652	A	G	A	30.78943644	U	0
653	653	653	G	.	G	0	C	0
654	654	654	G	.	G	0	C	0
655	655	655	A	.	A	1.507717516	U	0
656	656	656	G	.	G	0	C	0
657	657	657	C	.	C	0	G	0
658	658	658	T	.	U	0	A	21.34376788
658	658	658	T	C	U	0	A	21.34376788
659	659	659	G	.	G	0	C	0
660	660	660	G	.	G	0	C	0
661	661	661	T	.	U	0	A	11.10191288
661	661	661	T	C	U	0	A	11.10191288
662	662	662	G	.	G	0	C	0
663	663	663	G	.	G	0	C	0
664	664	664	C	.	C	0	G	0
664	664	664	C	T	C	0	G	0
665	665	665	C	.	C	0	G	0
666	666	666	A	.	A	16.29412017	U	0
667	667	667	T	.	U	0	A	68.77818938
668	668	668	A	.	A	42.76570984	U	0
669	669	669	G	.	G	0	C	0
670	670	670	T	.	U	0	A	28.73295936
670	670	670	T	C	U	0	A	28.73295936
671	671	671	T	.	U	0	A	16.57282566
672	672	672	A	.	A	92.34283811	U	0
673	673	673	C	.	C	0	G	0
673	673	673	C	T	C	0	G	0
674	NA	NA	NA	NA	G	0	C	0
675	NA	NA	NA	NA	G	0	C	0
676	676	676	C	T	C	0	G	0
677	NA	NA	NA	NA	G	0	C	0
678	NA	NA	NA	NA	C	0	G	0
679	679	679	C	T	C	0	G	0
680	NA	NA	NA	NA	G	0	C	0
681	NA	NA	NA	NA	A	0.699563977	U	0
682	682	682	T	C	U	0	A	0.596033057
683	683	683	C	T	C	0	G	0
684	684	684	T	.	U	0	A	66.82711464
685	685	685	A	.	A	27.9678021	U	0
686	686	686	A	.	A	27.00393696	U	0
687	687	687	A	.	A	25.86122417	U	0
688	688	688	G	.	G	0	C	0
689	689	689	T	.	U	0	A	1.3811616
690	690	690	C	.	C	0	G	0
691	691	691	A	.	A	8.2880928	U	0
691	691	691	A	C	A	8.2880928	U	0
691	691	691	A	G	A	8.2880928	U	0
692	692	692	T	.	U	0	A	27.06931491
693	693	693	T	.	U	0	A	18.30784646
694	694	694	T	.	U	0	A	9.290952029
695	NA	NA	NA	NA	G	0	C	0
696	NA	NA	NA	NA	A	0.75516	U	0
697	697	697	C	T	C	0	G	0
698	NA	NA	NA	NA	U	0	A	28.03646733
699	NA	NA	NA	NA	U	0	A	52.07331982
700	700	700	A	G	A	51.34837603	U	0
701	NA	NA	NA	NA	G	0	C	0
702	NA	NA	NA	NA	G	0	C	0
703	703	703	C	T	C	0	G	0
704	NA	NA	NA	NA	G	0	C	0
705	NA	NA	NA	NA	A	1.982810778	U	0
706	NA	NA	NA	NA	C	0	G	0
707	NA	NA	NA	NA	G	0	C	0
708	NA	NA	NA	NA	A	2.046910888	U	0
709	709	709	G	A	G	0	C	0
710	NA	NA	NA	NA	C	0	G	0
711	NA	NA	NA	NA	U	0	A	48.67979615
712	NA	NA	NA	NA	U	0	A	10.64136687
713	NA	NA	NA	NA	G	0	C	0
714	NA	NA	NA	NA	G	0	C	0
715	715	715	C	T	C	0	G	0
716	NA	NA	NA	NA	A	12.67231755	U	0
717	NA	NA	NA	NA	C	0	G	0
718	718	718	T	A	U	0	A	34.70965162
718	718	718	T	C	U	0	A	34.70965162
719	NA	NA	NA	NA	G	0	C	0
720	NA	NA	NA	NA	A	0.593736998	U	0
721	721	721	T	C	U	0	A	0.695268699
722	NA	NA	NA	NA	C	0	G	0
723	NA	NA	NA	NA	C	0	G	0
724	NA	NA	NA	NA	U	0	A	48.6375797
725	NA	NA	NA	NA	U	0	A	28.97949267
726	NA	NA	NA	NA	A	23.22283038	U	0
727	NA	NA	NA	NA	U	0	A	5.757280416
728	NA	NA	NA	NA	G	0	C	0
729	NA	NA	NA	NA	A	1.010572038	U	0
730	NA	NA	NA	NA	A	33.50000742	U	0
731	NA	NA	NA	NA	G	0	C	0
732	732	732	A	.	A	1.30935258	U	0
733	733	733	T	.	U	0	A	23.26423874
734	734	734	T	.	U	0	A	21.27022184
735	735	735	T	.	U	0	A	22.67325632
736	736	736	T	.	U	0	A	0.668053224
736	736	736	T	C	U	0	A	0.668053224
737	737	737	C	.	C	0	G	0
738	738	738	A	.	A	5.00492034	U	0
739	739	739	A	.	A	25.66086321	U	0
739	739	739	A	G	A	25.66086321	U	0
740	740	740	G	.	G	0	C	0
741	NA	NA	NA	NA	A	1.563948004	U	0
742	NA	NA	NA	NA	A	24.72456766	U	0
743	NA	NA	NA	NA	A	17.18668652	U	0
744	NA	NA	NA	NA	A	44.60070501	U	0
745	745	745	C	T	C	0	G	0
746	NA	NA	NA	NA	U	0	A	11.15154
747	NA	NA	NA	NA	G	0	C	0
748	NA	NA	NA	NA	G	0	C	0
749	NA	NA	NA	NA	A	0.681998552	U	0
750	NA	NA	NA	NA	A	35.95075528	U	0
751	751	751	C	T	C	0	G	0
752	NA	NA	NA	NA	A	12.36220592	U	0
753	NA	NA	NA	NA	C	0	G	0
754	NA	NA	NA	NA	U	0	A	55.819074
755	NA	NA	NA	NA	A	32.10727929	U	0
756	NA	NA	NA	NA	A	11.23644338	U	0
757	NA	NA	NA	NA	A	22.5878938	U	0
758	NA	NA	NA	NA	C	0	G	0
759	NA	NA	NA	NA	A	18.30637522	U	0
760	NA	NA	NA	NA	U	0	A	40.216806
761	NA	NA	NA	NA	A	32.07664187	U	0
762	NA	NA	NA	NA	G	0	C	0
763	NA	NA	NA	NA	C	0	G	0
764	NA	NA	NA	NA	A	18.39440311	U	0
765	NA	NA	NA	NA	G	0	C	0
766	NA	NA	NA	NA	U	0	A	22.55479085
767	NA	NA	NA	NA	G	0	C	0
768	NA	NA	NA	NA	G	0	C	0
769	NA	NA	NA	NA	U	0	A	12.75874821
770	NA	NA	NA	NA	G	0	C	0
771	NA	NA	NA	NA	U	0	A	63.76765217
772	NA	NA	NA	NA	U	0	A	39.19322234
773	NA	NA	NA	NA	A	31.16163506	U	0
774	NA	NA	NA	NA	C	0	G	0
775	NA	NA	NA	NA	C	0	G	0
776	NA	NA	NA	NA	C	0	G	0
777	NA	NA	NA	NA	G	0	C	0
778	778	778	T	C	U	0	A	13.62987622
779	NA	NA	NA	NA	G	0	C	0
780	NA	NA	NA	NA	A	1.15680394	U	0
781	NA	NA	NA	NA	A	21.77886897	U	0
782	NA	NA	NA	NA	C	0	G	0
783	NA	NA	NA	NA	U	0	A	2.827484431
784	784	784	C	T	C	0	G	0
785	NA	NA	NA	NA	A	7.561527967	U	0
786	NA	NA	NA	NA	U	0	A	7.141786006
787	NA	NA	NA	NA	G	0	C	0
788	NA	NA	NA	NA	C	0	G	0
789	NA	NA	NA	NA	G	0	C	0
790	NA	NA	NA	NA	U	0	A	12.15305234
791	NA	NA	NA	NA	G	0	C	0
792	NA	NA	NA	NA	A	1.643453518	U	0
793	NA	NA	NA	NA	G	0	C	0
794	NA	NA	NA	NA	C	0	G	0
795	NA	NA	NA	NA	U	0	A	39.21994534
796	NA	NA	NA	NA	U	0	A	37.79177018
797	NA	NA	NA	NA	A	24.26720649	U	0
798	NA	NA	NA	NA	A	26.59882821	U	0
799	799	799	C	T	C	0	G	0
800	NA	NA	NA	NA	G	0	C	0
801	NA	NA	NA	NA	G	0	C	0
802	802	802	A	G	A	2.098234736	U	0
803	NA	NA	NA	NA	G	0	C	0
804	NA	NA	NA	NA	G	0	C	0
805	NA	NA	NA	NA	G	0	C	0
806	NA	NA	NA	NA	G	0	C	0
807	NA	NA	NA	NA	C	0	G	0
808	808	808	A	G	A	11.44310275	U	0
808	808	808	A	T	A	11.44310275	U	0
809	NA	NA	NA	NA	U	0	A	45.01003067
810	NA	NA	NA	NA	A	49.25169676	U	0
811	811	811	C	T	C	0	G	0
812	NA	NA	NA	NA	A	7.749841882	U	0
813	NA	NA	NA	NA	C	0	G	0
814	NA	NA	NA	NA	U	0	A	2.466878587
815	NA	NA	NA	NA	C	0	G	0
816	NA	NA	NA	NA	G	0	C	0
817	817	817	C	T	C	0	G	0
818	NA	NA	NA	NA	U	0	A	39.36155934
819	NA	NA	NA	NA	A	62.11083519	U	0
820	NA	NA	NA	NA	U	0	A	19.50747224
821	NA	NA	NA	NA	G	0	C	0
822	NA	NA	NA	NA	U	0	A	0.991603617
823	823	823	C	T	C	0	G	0
824	NA	NA	NA	NA	G	0	C	0
825	NA	NA	NA	NA	A	1.285207434	U	0
826	NA	NA	NA	NA	U	0	A	24.80501718
827	NA	NA	NA	NA	A	20.53897044	U	0
828	NA	NA	NA	NA	A	56.43598854	U	0
829	829	829	C	T	C	0	G	0
830	NA	NA	NA	NA	A	6.80264163	U	0
831	NA	NA	NA	NA	A	46.35659508	U	0
832	832	832	C	T	C	0	G	0
833	NA	NA	NA	NA	U	0	A	42.40065803
834	NA	NA	NA	NA	U	0	A	0.957989935
835	835	835	C	T	C	0	G	0
836	NA	NA	NA	NA	U	0	A	13.79165735
837	NA	NA	NA	NA	G	0	C	0
838	838	838	T	C	U	0	A	19.84623836
839	NA	NA	NA	NA	G	0	C	0
840	NA	NA	NA	NA	G	0	C	0
841	NA	NA	NA	NA	C	0	G	0
842	842	842	C	.	C	0	G	0
843	NA	NA	NA	NA	C	0	G	0
844	844	844	T	A	U	0	A	36.61464646
844	844	844	T	G	U	0	A	36.61464646
845	NA	NA	NA	NA	G	0	C	0
846	NA	NA	NA	NA	A	1.651437051	U	0
847	NA	NA	NA	NA	U	0	A	6.393128126
848	NA	NA	NA	NA	G	0	C	0
849	NA	NA	NA	NA	G	0	C	0
850	850	850	C	T	C	0	G	0
851	NA	NA	NA	NA	U	0	A	53.34134462
852	NA	NA	NA	NA	A	45.75787753	U	0
853	853	853	C	T	C	0	G	0
854	NA	NA	NA	NA	C	0	G	0
855	NA	NA	NA	NA	C	0	G	0
856	856	856	T	A	U	0	A	3.145578407
857	NA	NA	NA	NA	C	0	G	0
858	NA	NA	NA	NA	U	0	A	39.7004673
859	NA	NA	NA	NA	U	0	A	6.523746833
860	NA	NA	NA	NA	G	0	C	0
861	NA	NA	NA	NA	A	2.180674267	U	0
862	NA	NA	NA	NA	G	0	C	0
863	NA	NA	NA	NA	U	0	A	6.97162153
864	NA	NA	NA	NA	G	0	C	0
865	865	865	C	T	C	0	G	0
866	NA	NA	NA	NA	A	5.609524752	U	0
867	NA	NA	NA	NA	U	0	A	14.6101536
868	NA	NA	NA	NA	U	0	A	32.8941756
869	NA	NA	NA	NA	A	36.13064044	U	0
870	NA	NA	NA	NA	A	21.54727935	U	0
871	871	871	A	G	A	46.44341173	U	0
872	NA	NA	NA	NA	G	0	C	0
873	NA	NA	NA	NA	A	1.197052759	U	0
874	874	874	C	T	C	0	G	0
875	NA	NA	NA	NA	C	0	G	0
876	NA	NA	NA	NA	U	0	A	75.25365015
877	NA	NA	NA	NA	U	0	A	1.011988041
878	878	878	C	T	C	0	G	0
879	NA	NA	NA	NA	U	0	A	60.81268903
880	NA	NA	NA	NA	A	40.44881013	U	0
881	NA	NA	NA	NA	G	0	C	0
882	NA	NA	NA	NA	C	0	G	0
883	NA	NA	NA	NA	A	14.24770664	U	0
884	NA	NA	NA	NA	C	0	G	0
885	NA	NA	NA	NA	G	0	C	0
886	NA	NA	NA	NA	U	0	A	15.38752317
887	NA	NA	NA	NA	G	0	C	0
888	NA	NA	NA	NA	C	0	G	0
889	889	889	T	C	U	0	A	17.58884575
890	NA	NA	NA	NA	G	0	C	0
891	NA	NA	NA	NA	G	0	C	0
892	892	892	T	C	U	0	A	19.46741429
893	NA	NA	NA	NA	A	58.68272195	U	0
894	NA	NA	NA	NA	A	32.31085848	U	0
895	895	895	A	G	A	29.34639266	U	0
896	NA	NA	NA	NA	G	0	C	0
897	NA	NA	NA	NA	C	0	G	0
898	898	898	T	C	U	0	A	22.99576781
899	NA	NA	NA	NA	U	0	A	1.201785893
900	NA	NA	NA	NA	C	0	G	0
901	NA	NA	NA	NA	A	6.265177632	U	0
902	NA	NA	NA	NA	U	0	A	7.068001188
903	NA	NA	NA	NA	G	0	C	0
904	904	904	C	T	C	0	G	0
905	NA	NA	NA	NA	A	8.176896	U	0
906	NA	NA	NA	NA	C	0	G	0
907	907	907	T	G	U	0	A	57.17278767
908	NA	NA	NA	NA	U	0	A	32.31661253
909	NA	NA	NA	NA	U	0	A	15.47941416
910	NA	NA	NA	NA	G	0	C	0
911	NA	NA	NA	NA	U	0	A	0.95675848
912	NA	NA	NA	NA	C	0	G	0
913	913	913	C	T	C	0	G	0
914	NA	NA	NA	NA	G	0	C	0
915	NA	NA	NA	NA	A	0.458512669	U	0
916	NA	NA	NA	NA	A	37.25547282	U	0
917	NA	NA	NA	NA	C	0	G	0
918	NA	NA	NA	NA	A	8.248883241	U	0
919	NA	NA	NA	NA	A	35.95715753	U	0
920	920	920	C	T	C	0	G	0
921	NA	NA	NA	NA	U	0	A	13.5223574
922	922	922	G	A	G	0	C	0
922	922	922	G	T	G	0	C	0
923	NA	NA	NA	NA	G	0	C	0
924	NA	NA	NA	NA	A	0.9749376	U	0
925	NA	NA	NA	NA	C	0	G	0
926	NA	NA	NA	NA	U	0	A	40.93317644
927	NA	NA	NA	NA	U	0	A	37.04195215
928	NA	NA	NA	NA	U	0	A	44.43653479
929	NA	NA	NA	NA	A	21.065832	U	0
930	NA	NA	NA	NA	U	0	A	17.15156142
931	931	931	T	C	U	0	A	6.23628963
932	NA	NA	NA	NA	G	0	C	0
933	NA	NA	NA	NA	A	1.043905408	U	0
934	934	934	C	T	C	0	G	0
935	NA	NA	NA	NA	A	9.833644069	U	0
936	NA	NA	NA	NA	C	0	G	0
937	937	937	T	C	U	0	A	50.193896
938	NA	NA	NA	NA	A	33.64066526	U	0
939	NA	NA	NA	NA	A	41.4456938	U	0
940	NA	NA	NA	NA	G	0	C	0
941	NA	NA	NA	NA	A	2.737818243	U	0
942	NA	NA	NA	NA	G	0	C	0
943	943	943	G	A	G	0	C	0
944	NA	NA	NA	NA	G	0	C	0
945	NA	NA	NA	NA	G	0	C	0
946	946	946	T	C	U	0	A	9.549618991
947	NA	NA	NA	NA	G	0	C	0
948	NA	NA	NA	NA	U	0	A	60.71545376
949	949	949	A	G	A	29.47709856	U	0
950	NA	NA	NA	NA	U	0	A	32.84955284
951	NA	NA	NA	NA	A	61.95454465	U	0
952	952	952	C	T	C	0	G	0
953	NA	NA	NA	NA	U	0	A	15.94004713
954	NA	NA	NA	NA	G	0	C	0
955	955	955	C	T	C	0	G	0
956	NA	NA	NA	NA	U	0	A	12.45405259
957	NA	NA	NA	NA	G	0	C	0
958	958	958	C	T	C	0	G	0
959	NA	NA	NA	NA	C	0	G	0
960	NA	NA	NA	NA	G	0	C	0
961	NA	NA	NA	NA	U	0	A	20.7348117
962	NA	NA	NA	NA	G	0	C	0
963	NA	NA	NA	NA	A	0.719968886	U	0
964	964	964	A	G	A	28.33347579	U	0
965	NA	NA	NA	NA	C	0	G	0
966	NA	NA	NA	NA	A	12.02117955	U	0
967	967	967	T	C	U	0	A	10.1815056
968	NA	NA	NA	NA	G	0	C	0
969	NA	NA	NA	NA	A	1.42540806	U	0
970	970	970	G	A	G	0	C	0
971	NA	NA	NA	NA	C	0	G	0
972	NA	NA	NA	NA	A	10.81404182	U	0
973	973	973	T	C	U	0	A	6.66792
974	NA	NA	NA	NA	G	0	C	0
975	NA	NA	NA	NA	A	1.148451048	U	0
976	NA	NA	NA	NA	A	13.13581568	U	0
977	NA	NA	NA	NA	A	38.55142034	U	0
978	NA	NA	NA	NA	U	0	A	33.97752301
979	NA	NA	NA	NA	U	0	A	8.48937024
980	NA	NA	NA	NA	G	0	C	0
981	NA	NA	NA	NA	C	0	G	0
982	NA	NA	NA	NA	U	0	A	21.25032624
983	NA	NA	NA	NA	U	0	A	9.022116839
984	NA	NA	NA	NA	G	0	C	0
985	NA	NA	NA	NA	G	0	C	0
986	NA	NA	NA	NA	U	0	A	22.38200376
987	NA	NA	NA	NA	A	47.21180068	U	0
988	988	988	C	T	C	0	G	0
989	NA	NA	NA	NA	A	13.49792742	U	0
990	NA	NA	NA	NA	C	0	G	0
991	991	991	G	A	G	0	C	0
991	991	991	G	T	G	0	C	0
992	NA	NA	NA	NA	G	0	C	0
993	NA	NA	NA	NA	A	0.706328921	U	0
994	994	994	A	G	A	42.30524713	U	0
995	NA	NA	NA	NA	C	0	G	0
996	NA	NA	NA	NA	G	0	C	0
997	NA	NA	NA	NA	U	0	A	41.22740644
998	NA	NA	NA	NA	U	0	A	0.698753647
999	NA	NA	NA	NA	C	0	G	0
1000	NA	NA	NA	NA	U	0	A	15.65161369
1001	NA	NA	NA	NA	G	0	C	0
1002	NA	NA	NA	NA	A	0.674486329	U	0
1003	NA	NA	NA	NA	A	17.57935254	U	0
1004	NA	NA	NA	NA	A	22.87885833	U	0
1005	NA	NA	NA	NA	A	110.3725784	U	0
1006	NA	NA	NA	NA	G	0	C	0
1007	NA	NA	NA	NA	A	1.435693777	U	0
1008	NA	NA	NA	NA	G	0	C	0
1009	1009	1009	C	T	C	0	G	0
1010	NA	NA	NA	NA	U	0	A	52.71979747
1011	NA	NA	NA	NA	A	32.3854678	U	0
1012	NA	NA	NA	NA	U	0	A	11.18219731
1013	NA	NA	NA	NA	G	0	C	0
1014	NA	NA	NA	NA	A	0.8470998	U	0
1015	1015	1015	A	G	A	24.82124902	U	0
1016	NA	NA	NA	NA	U	0	A	19.47904526
1017	NA	NA	NA	NA	U	0	A	8.23968288
1018	1018	1018	G	A	G	0	C	0
1019	NA	NA	NA	NA	C	0	G	0
1020	NA	NA	NA	NA	A	10.90465032	U	0
1021	NA	NA	NA	NA	G	0	C	0
1022	NA	NA	NA	NA	A	2.298239702	U	0
1023	NA	NA	NA	NA	C	0	G	0
1024	NA	NA	NA	NA	A	10.69851707	U	0
1025	NA	NA	NA	NA	C	0	G	0
1026	NA	NA	NA	NA	C	0	G	0
1027	NA	NA	NA	NA	U	0	A	54.96592995
1028	NA	NA	NA	NA	U	0	A	23.84277679
1029	NA	NA	NA	NA	U	0	A	18.09414889
1030	1030	1030	T	C	U	0	A	5.06427444
1031	NA	NA	NA	NA	G	0	C	0
1032	NA	NA	NA	NA	A	0.69502	U	0
1033	NA	NA	NA	NA	A	11.690016	U	0
1034	NA	NA	NA	NA	A	17.69015335	U	0
1035	NA	NA	NA	NA	U	0	A	19.448
1036	NA	NA	NA	NA	U	0	A	18.772
1037	NA	NA	NA	NA	A	33.8909688	U	0
1038	NA	NA	NA	NA	A	12.630592	U	0
1039	NA	NA	NA	NA	A	16.1410784	U	0
1040	NA	NA	NA	NA	U	0	A	18.94478314
1041	NA	NA	NA	NA	U	0	A	8.617887
1042	NA	NA	NA	NA	G	0	C	0
1043	NA	NA	NA	NA	G	0	C	0
1044	NA	NA	NA	NA	C	0	G	0
1045	1045	1045	A	G	A	10.14690569	U	0
1046	NA	NA	NA	NA	A	27.3158965	U	0
1047	NA	NA	NA	NA	A	38.39891571	U	0
1048	1048	1048	G	A	G	0	C	0
1049	NA	NA	NA	NA	A	1.183329932	U	0
1050	NA	NA	NA	NA	A	21.38063616	U	0
1051	NA	NA	NA	NA	A	22.33487526	U	0
1052	NA	NA	NA	NA	U	0	A	24.1388576
1053	NA	NA	NA	NA	U	0	A	17.833476
1054	NA	NA	NA	NA	U	0	A	9.503838
1055	NA	NA	NA	NA	G	0	C	0
1056	NA	NA	NA	NA	A	1.435369936	U	0
1057	NA	NA	NA	NA	C	0	G	0
1058	NA	NA	NA	NA	A	10.28703564	U	0
1059	NA	NA	NA	NA	C	0	G	0
1060	1060	1060	C	A	C	0	G	0
1060	1060	1060	C	T	C	0	G	0
1061	NA	NA	NA	NA	U	0	A	32.33165645
1062	NA	NA	NA	NA	U	0	A	0.910754208
1063	1063	1063	C	T	C	0	G	0
1064	NA	NA	NA	NA	A	6.14541168	U	0
1065	NA	NA	NA	NA	A	20.33775878	U	0
1066	1066	1066	T	C	U	0	A	7.431227245
1067	NA	NA	NA	NA	G	0	C	0
1068	NA	NA	NA	NA	G	0	C	0
1069	1069	1069	G	A	G	0	C	0
1069	1069	1069	G	T	G	0	C	0
1070	NA	NA	NA	NA	G	0	C	0
1071	NA	NA	NA	NA	A	1.463928966	U	0
1072	1072	1072	A	G	A	51.61408028	U	0
1073	NA	NA	NA	NA	U	0	A	16.39943982
1074	NA	NA	NA	NA	G	0	C	0
1075	NA	NA	NA	NA	U	0	A	1.0652096
1076	NA	NA	NA	NA	C	0	G	0
1077	NA	NA	NA	NA	C	0	G	0
1078	NA	NA	NA	NA	A	8.35550802	U	0
1079	NA	NA	NA	NA	A	16.036304	U	0
1080	NA	NA	NA	NA	A	18.2307456	U	0
1081	NA	NA	NA	NA	U	0	A	22.60298131
1082	NA	NA	NA	NA	U	0	A	16.67775616
1083	NA	NA	NA	NA	U	0	A	24.95857176
1084	NA	NA	NA	NA	U	0	A	5.995238933
1085	NA	NA	NA	NA	G	0	C	0
1086	NA	NA	NA	NA	U	0	A	41.37913911
1087	1087	1087	A	G	A	28.2568	U	0
1088	NA	NA	NA	NA	U	0	A	29.6510027
1089	NA	NA	NA	NA	U	0	A	34.63468641
1090	NA	NA	NA	NA	U	0	A	1.026792968
1091	NA	NA	NA	NA	C	0	G	0
1092	NA	NA	NA	NA	C	0	G	0
1093	1093	1093	C	T	C	0	G	0
1094	1094	1094	T	C	U	0	A	33.95220797
1095	NA	NA	NA	NA	U	0	A	26.23559702
1096	1096	1096	A	G	A	26.6833872	U	0
1097	NA	NA	NA	NA	A	19.953648	U	0
1098	NA	NA	NA	NA	A	20.3931728	U	0
1099	1099	1099	T	C	U	0	A	19.3192896
1100	NA	NA	NA	NA	U	0	A	0.6370624
1101	NA	NA	NA	NA	C	0	G	0
1102	1102	1102	C	A	C	0	G	0
1102	1102	1102	C	T	C	0	G	0
1103	NA	NA	NA	NA	A	6.0680556	U	0
1104	NA	NA	NA	NA	U	0	A	48.50723805
1105	NA	NA	NA	NA	A	20.62946936	U	0
1106	NA	NA	NA	NA	A	14.09445777	U	0
1107	NA	NA	NA	NA	U	0	A	0.595944
1108	NA	NA	NA	NA	C	0	G	0
1109	NA	NA	NA	NA	A	13.08997221	U	0
1110	NA	NA	NA	NA	A	33.77702672	U	0
1111	NA	NA	NA	NA	G	0	C	0
1112	NA	NA	NA	NA	A	1.365867891	U	0
1113	NA	NA	NA	NA	C	0	G	0
1114	NA	NA	NA	NA	U	0	A	75.89303214
1115	NA	NA	NA	NA	A	34.21084868	U	0
1116	NA	NA	NA	NA	U	0	A	19.6941056
1117	1117	1117	T	C	U	0	A	0.635657046
1118	NA	NA	NA	NA	C	0	G	0
1119	NA	NA	NA	NA	A	3.684521131	U	0
1120	NA	NA	NA	NA	A	12.77747382	U	0
1121	NA	NA	NA	NA	C	0	G	0
1122	NA	NA	NA	NA	C	0	G	0
1123	1123	1123	A	G	A	12.2069262	U	0
1123	1123	1123	A	T	A	12.2069262	U	0
1124	NA	NA	NA	NA	A	50.3760227	U	0
1125	NA	NA	NA	NA	G	0	C	0
1126	NA	NA	NA	NA	G	0	C	0
1127	NA	NA	NA	NA	G	0	C	0
1128	NA	NA	NA	NA	U	0	A	16.17192864
1129	NA	NA	NA	NA	U	0	A	5.82323742
1130	NA	NA	NA	NA	G	0	C	0
1131	NA	NA	NA	NA	A	0.750075314	U	0
1132	NA	NA	NA	NA	A	16.27717828	U	0
1133	NA	NA	NA	NA	A	21.17511356	U	0
1134	NA	NA	NA	NA	A	50.64684572	U	0
1135	NA	NA	NA	NA	G	0	C	0
1136	NA	NA	NA	NA	A	0.916252366	U	0
1137	NA	NA	NA	NA	A	21.10670745	U	0
1138	NA	NA	NA	NA	A	44.94478788	U	0
1139	NA	NA	NA	NA	A	33.69178753	U	0
1140	NA	NA	NA	NA	A	36.19843411	U	0
1141	NA	NA	NA	NA	G	0	C	0
1142	NA	NA	NA	NA	C	0	G	0
1143	NA	NA	NA	NA	U	0	A	23.65910726
1144	NA	NA	NA	NA	U	0	A	10.46716746
1145	NA	NA	NA	NA	G	0	C	0
1146	NA	NA	NA	NA	A	1.42365263	U	0
1147	NA	NA	NA	NA	U	0	A	5.917044117
1148	NA	NA	NA	NA	G	0	C	0
1149	NA	NA	NA	NA	G	0	C	0
1150	1150	1150	C	T	C	0	G	0
1151	NA	NA	NA	NA	U	0	A	20.17175485
1152	NA	NA	NA	NA	U	0	A	37.69730976
1153	NA	NA	NA	NA	U	0	A	48.17733589
1154	NA	NA	NA	NA	A	28.67858784	U	0
1155	NA	NA	NA	NA	U	0	A	6.36883698
1156	NA	NA	NA	NA	G	0	C	0
1157	NA	NA	NA	NA	G	0	C	0
1158	NA	NA	NA	NA	G	0	C	0
1159	NA	NA	NA	NA	U	0	A	19.65602797
1160	NA	NA	NA	NA	A	81.11583178	U	0
1161	NA	NA	NA	NA	G	0	C	0
1162	NA	NA	NA	NA	A	1.162585281	U	0
1163	NA	NA	NA	NA	A	19.93506278	U	0
1164	NA	NA	NA	NA	U	0	A	16.0788992
1165	1165	1165	T	C	U	0	A	0.937278056
1166	NA	NA	NA	NA	C	0	G	0
1167	NA	NA	NA	NA	G	0	C	0
1168	1168	1168	A	G	A	0.50511276	U	0
1169	NA	NA	NA	NA	U	0	A	0.665507684
1170	NA	NA	NA	NA	C	0	G	0
1171	NA	NA	NA	NA	U	0	A	30.72457492
1172	NA	NA	NA	NA	G	0	C	0
1173	NA	NA	NA	NA	U	0	A	1.170092268
1174	NA	NA	NA	NA	C	0	G	0
1175	NA	NA	NA	NA	U	0	A	79.94869625
1176	NA	NA	NA	NA	A	18.11162577	U	0
1177	1177	1177	T	C	U	0	A	0.843591221
1178	NA	NA	NA	NA	C	0	G	0
1179	NA	NA	NA	NA	C	0	G	0
1180	1180	1180	A	T	A	10.9017455	U	0
1181	NA	NA	NA	NA	G	0	C	0
1182	NA	NA	NA	NA	U	0	A	38.31633755
1183	NA	NA	NA	NA	U	0	A	4.900663752
1184	NA	NA	NA	NA	G	0	C	0
1185	NA	NA	NA	NA	C	0	G	0
1186	1186	1186	G	A	G	0	C	0
1186	1186	1186	G	C	G	0	C	0
1186	1186	1186	G	T	G	0	C	0
1187	NA	NA	NA	NA	U	0	A	1.888534667
1188	NA	NA	NA	NA	C	0	G	0
1189	1189	1189	A	G	A	8.039693301	U	0
1190	NA	NA	NA	NA	C	0	G	0
1191	NA	NA	NA	NA	C	0	G	0
1192	NA	NA	NA	NA	A	10.06065346	U	0
1193	NA	NA	NA	NA	A	17.12138447	U	0
1194	NA	NA	NA	NA	A	17.78624356	U	0
1195	NA	NA	NA	NA	U	0	A	5.27904
1196	NA	NA	NA	NA	G	0	C	0
1197	NA	NA	NA	NA	A	1.581459628	U	0
1198	NA	NA	NA	NA	A	15.80234213	U	0
1199	NA	NA	NA	NA	U	0	A	4.7882016
1200	NA	NA	NA	NA	G	0	C	0
1201	1201	1201	C	T	C	0	G	0
1202	NA	NA	NA	NA	A	3.831901976	U	0
1203	NA	NA	NA	NA	A	20.0606339	U	0
1204	1204	1204	C	T	C	0	G	0
1205	NA	NA	NA	NA	C	0	G	0
1206	NA	NA	NA	NA	A	9.688036666	U	0
1207	1207	1207	.	A	A	19.67975227	U	0
1208	NA	NA	NA	NA	A	21.59249509	U	0
1209	NA	NA	NA	NA	U	0	A	8.127427248
1210	NA	NA	NA	NA	G	0	C	0
1211	NA	NA	NA	NA	U	0	A	15.14851753
1212	NA	NA	NA	NA	G	0	C	0
1213	1213	1213	C	T	C	0	G	0
1214	NA	NA	NA	NA	C	0	G	0
1215	NA	NA	NA	NA	U	0	A	47.36914227
1216	NA	NA	NA	NA	U	0	A	28.56830296
1217	NA	NA	NA	NA	U	0	A	0.994481877
1218	NA	NA	NA	NA	C	0	G	0
1219	NA	NA	NA	NA	A	5.942079	U	0
1220	NA	NA	NA	NA	A	19.965344	U	0
1221	NA	NA	NA	NA	C	0	G	0
1222	NA	NA	NA	NA	U	0	A	1.88955824
1223	NA	NA	NA	NA	C	0	G	0
1224	NA	NA	NA	NA	U	0	A	2.753139386
1225	1225	1225	C	T	C	0	G	0
1226	NA	NA	NA	NA	A	6.111271152	U	0
1227	NA	NA	NA	NA	U	0	A	6.147604512
1228	NA	NA	NA	NA	G	0	C	0
1229	NA	NA	NA	NA	A	1.152733408	U	0
1230	NA	NA	NA	NA	A	33.50000742	U	0
1231	NA	NA	NA	NA	G	0	C	0
1232	NA	NA	NA	NA	U	0	A	13.41836496
1233	NA	NA	NA	NA	G	0	C	0
1234	NA	NA	NA	NA	U	0	A	17.2548433
1235	NA	NA	NA	NA	G	0	C	0
1236	NA	NA	NA	NA	A	0.70172406	U	0
1237	1237	1237	T	C	U	0	A	1.017015385
1238	NA	NA	NA	NA	C	0	G	0
1239	NA	NA	NA	NA	A	12.5764164	U	0
1240	NA	NA	NA	NA	U	0	A	26.96487579
1241	NA	NA	NA	NA	U	0	A	7.059665883
1242	NA	NA	NA	NA	G	0	C	0
1243	NA	NA	NA	NA	U	0	A	14.0375971
1244	NA	NA	NA	NA	G	0	C	0
1245	NA	NA	NA	NA	G	0	C	0
1246	NA	NA	NA	NA	U	0	A	7.79350572
1247	NA	NA	NA	NA	G	0	C	0
1248	NA	NA	NA	NA	A	1.379471526	U	0
1249	1249	1249	.	A	A	14.04011232	U	0
1250	NA	NA	NA	NA	A	45.73897328	U	0
1251	NA	NA	NA	NA	C	0	G	0
1252	1252	1252	T	G	U	0	A	28.3898368
1253	NA	NA	NA	NA	U	0	A	1.226312136
1254	NA	NA	NA	NA	C	0	G	0
1255	1255	1255	A	G	A	12.39955517	U	0
1256	NA	NA	NA	NA	U	0	A	8.850279662
1257	NA	NA	NA	NA	G	0	C	0
1258	NA	NA	NA	NA	G	0	C	0
1259	NA	NA	NA	NA	C	0	G	0
1260	NA	NA	NA	NA	A	18.49779649	U	0
1261	NA	NA	NA	NA	G	0	C	0
1262	NA	NA	NA	NA	A	1.94236842	U	0
1263	NA	NA	NA	NA	C	0	G	0
1264	1264	1264	G	A	G	0	C	0
1264	1264	1264	G	T	G	0	C	0
1265	NA	NA	NA	NA	G	0	C	0
1266	NA	NA	NA	NA	G	0	C	0
1267	1267	1267	C	A	C	0	G	0
1267	1267	1267	C	T	C	0	G	0
1268	NA	NA	NA	NA	G	0	C	0
1269	NA	NA	NA	NA	A	1.34358402	U	0
1270	1270	1270	T	C	U	0	A	32.86555238
1271	NA	NA	NA	NA	U	0	A	15.36354897
1272	NA	NA	NA	NA	U	0	A	37.11838792
1273	NA	NA	NA	NA	U	0	A	8.819918815
1274	NA	NA	NA	NA	G	0	C	0
1275	NA	NA	NA	NA	U	0	A	17.39635296
1276	NA	NA	NA	NA	U	0	A	12.2263054
1277	1277	1277	A	.	A	56.42569418	U	0
1278	1278	1278	A	.	A	29.42963544	U	0
1279	NA	NA	NA	NA	A	19.39591813	U	0
1280	NA	NA	NA	NA	G	0	C	0
1281	NA	NA	NA	NA	C	0	G	0
1282	1282	1282	C	T	C	0	G	0
1283	NA	NA	NA	NA	A	12.41556301	U	0
1284	NA	NA	NA	NA	C	0	G	0
1285	1285	1285	T	C	U	0	A	52.82180819
1286	NA	NA	NA	NA	U	0	A	7.330052621
1287	NA	NA	NA	NA	G	0	C	0
1288	1288	1288	C	T	C	0	G	0
1289	NA	NA	NA	NA	G	0	C	0
1290	NA	NA	NA	NA	A	0.9894611	U	0
1291	NA	NA	NA	NA	A	21.1650816	U	0
1292	NA	NA	NA	NA	U	0	A	22.15092169
1293	NA	NA	NA	NA	U	0	A	23.84919131
1294	1294	1294	T	C	U	0	A	26.9552575
1295	NA	NA	NA	NA	U	0	A	7.221957053
1296	NA	NA	NA	NA	G	0	C	0
1297	NA	NA	NA	NA	U	0	A	11.6037
1298	NA	NA	NA	NA	G	0	C	0
1299	NA	NA	NA	NA	G	0	C	0
1300	NA	NA	NA	NA	C	0	G	0
1301	NA	NA	NA	NA	A	12.67231755	U	0
1302	NA	NA	NA	NA	C	0	G	0
1303	NA	NA	NA	NA	U	0	A	20.39985605
1304	NA	NA	NA	NA	G	0	C	0
1305	NA	NA	NA	NA	A	1.516045868	U	0
1306	NA	NA	NA	NA	G	0	C	0
1307	NA	NA	NA	NA	A	0.9894611	U	0
1308	NA	NA	NA	NA	A	26.24105203	U	0
1309	NA	NA	NA	NA	U	0	A	16.5427136
1310	NA	NA	NA	NA	U	0	A	25.50187068
1311	NA	NA	NA	NA	U	0	A	9.88399152
1312	NA	NA	NA	NA	G	0	C	0
1313	NA	NA	NA	NA	A	0.6720924	U	0
1314	NA	NA	NA	NA	C	0	G	0
1315	NA	NA	NA	NA	U	0	A	33.76602936
1316	NA	NA	NA	NA	A	46.17696574	U	0
1317	NA	NA	NA	NA	A	15.20665337	U	0
1318	NA	NA	NA	NA	A	29.9435728	U	0
1319	NA	NA	NA	NA	G	0	C	0
1320	NA	NA	NA	NA	A	1.490995714	U	0
1321	NA	NA	NA	NA	A	51.44613174	U	0
1322	NA	NA	NA	NA	G	0	C	0
1323	NA	NA	NA	NA	G	0	C	0
1324	NA	NA	NA	NA	U	0	A	9.99861408
1325	NA	NA	NA	NA	G	0	C	0
1326	NA	NA	NA	NA	C	0	G	0
1327	NA	NA	NA	NA	C	0	G	0
1328	NA	NA	NA	NA	A	16.163346	U	0
1329	NA	NA	NA	NA	C	0	G	0
1330	NA	NA	NA	NA	U	0	A	67.30988992
1331	NA	NA	NA	NA	A	44.20877227	U	0
1332	NA	NA	NA	NA	C	0	G	0
1333	1333	1333	T	A	U	0	A	38.825141
1334	NA	NA	NA	NA	U	0	A	7.538287299
1335	NA	NA	NA	NA	G	0	C	0
1336	NA	NA	NA	NA	U	0	A	12.70662493
1337	NA	NA	NA	NA	G	0	C	0
1338	NA	NA	NA	NA	G	0	C	0
1339	1339	1339	T	C	U	0	A	32.04874287
1340	NA	NA	NA	NA	U	0	A	20.62840564
1341	NA	NA	NA	NA	A	46.8694926	U	0
1342	1342	1342	C	T	C	0	G	0
1343	NA	NA	NA	NA	U	0	A	41.16184561
1344	NA	NA	NA	NA	U	0	A	41.67635282
1345	NA	NA	NA	NA	A	36.42672249	U	0
1346	NA	NA	NA	NA	C	0	G	0
1347	NA	NA	NA	NA	C	0	G	0
1348	1348	1348	C	T	C	0	G	0
1349	NA	NA	NA	NA	C	0	G	0
1350	NA	NA	NA	NA	A	7.221957053	U	0
1351	NA	NA	NA	NA	A	19.21046587	U	0
1352	NA	NA	NA	NA	A	29.22443212	U	0
1353	NA	NA	NA	NA	A	29.69166098	U	0
1354	NA	NA	NA	NA	U	0	A	9.2798784
1355	NA	NA	NA	NA	G	0	C	0
1356	NA	NA	NA	NA	C	0	G	0
1357	NA	NA	NA	NA	U	0	A	13.28388351
1358	NA	NA	NA	NA	G	0	C	0
1359	NA	NA	NA	NA	U	0	A	64.546923
1360	NA	NA	NA	NA	U	0	A	5.691089988
1361	NA	NA	NA	NA	G	0	C	0
1362	NA	NA	NA	NA	U	0	A	28.59400544
1363	NA	NA	NA	NA	U	0	A	11.32065315
1364	NA	NA	NA	NA	A	29.7610927	U	0
1365	NA	NA	NA	NA	A	19.666824	U	0
1366	NA	NA	NA	NA	A	13.8244	U	0
1367	NA	NA	NA	NA	A	19.3701672	U	0
1368	NA	NA	NA	NA	U	0	A	15.13408
1369	NA	NA	NA	NA	U	0	A	20.558304
1370	NA	NA	NA	NA	U	0	A	37.65808033
1371	NA	NA	NA	NA	A	23.3168	U	0
1372	1372	1372	T	C	U	0	A	26.24188898
1373	NA	NA	NA	NA	U	0	A	8.607950576
1374	NA	NA	NA	NA	G	0	C	0
1375	NA	NA	NA	NA	U	0	A	1.023879468
1376	NA	NA	NA	NA	C	0	G	0
1377	NA	NA	NA	NA	C	0	G	0
1378	NA	NA	NA	NA	A	10.37049729	U	0
1379	NA	NA	NA	NA	G	0	C	0
1380	NA	NA	NA	NA	C	0	G	0
1381	1381	1381	A	G	A	16.7204849	U	0
1382	NA	NA	NA	NA	U	0	A	11.20143881
1383	NA	NA	NA	NA	G	0	C	0
1384	1384	1384	T	C	U	0	A	1.511573392
1385	NA	NA	NA	NA	C	0	G	0
1386	NA	NA	NA	NA	A	12.46503384	U	0
1387	1387	1387	C	T	C	0	G	0
1388	NA	NA	NA	NA	A	9.10531908	U	0
1389	NA	NA	NA	NA	A	20.50138496	U	0
1390	NA	NA	NA	NA	U	0	A	18.0251136
1391	NA	NA	NA	NA	U	0	A	0.6422456
1392	NA	NA	NA	NA	C	0	G	0
1393	NA	NA	NA	NA	A	10.70001227	U	0
1394	NA	NA	NA	NA	G	0	C	0
1395	NA	NA	NA	NA	A	0.801395426	U	0
1396	1396	1396	A	G	A	37.73658564	U	0
1397	NA	NA	NA	NA	G	0	C	0
1398	NA	NA	NA	NA	U	0	A	47.2127656
1399	1399	1399	A	G	A	97.31182302	U	0
1399	1399	1399	A	T	A	97.31182302	U	0
1400	NA	NA	NA	NA	G	0	C	0
1401	NA	NA	NA	NA	G	0	C	0
1402	NA	NA	NA	NA	A	1.051616442	U	0
1403	NA	NA	NA	NA	C	0	G	0
1404	NA	NA	NA	NA	C	0	G	0
1405	1405	1405	T	C	U	0	A	28.09993731
1406	NA	NA	NA	NA	G	0	C	0
1407	NA	NA	NA	NA	A	1.080701536	U	0
1408	1408	1408	G	A	G	0	C	0
1409	NA	NA	NA	NA	C	0	G	0
1410	NA	NA	NA	NA	A	15.43377821	U	0
1411	NA	NA	NA	NA	U	0	A	49.54674637
1412	NA	NA	NA	NA	A	57.53981522	U	0
1413	NA	NA	NA	NA	G	0	C	0
1414	NA	NA	NA	NA	U	0	A	1.365867891
1415	NA	NA	NA	NA	C	0	G	0
1416	NA	NA	NA	NA	U	0	A	65.77751174
1417	1417	1417	T	G	U	0	A	14.5067692
1418	NA	NA	NA	NA	G	0	C	0
1419	NA	NA	NA	NA	C	0	G	0
1420	1420	1420	C	T	C	0	G	0
1421	NA	NA	NA	NA	G	0	C	0
1422	NA	NA	NA	NA	A	1.200253044	U	0
1423	NA	NA	NA	NA	A	29.30205727	U	0
1424	NA	NA	NA	NA	U	0	A	28.57857184
1425	NA	NA	NA	NA	A	40.49688147	U	0
1426	1426	1426	C	T	C	0	G	0
1427	NA	NA	NA	NA	C	0	G	0
1428	NA	NA	NA	NA	A	9.284125068	U	0
1429	NA	NA	NA	NA	U	0	A	46.67897808
1430	NA	NA	NA	NA	A	24.83956514	U	0
1431	1431	1431	A	.	A	21.92471209	U	0
1432	1432	1432	T	.	U	0	A	4.99824
1433	1433	1433	G	.	G	0	C	0
1434	NA	NA	NA	NA	A	0.918472464	U	0
1435	NA	NA	NA	NA	A	11.20001126	U	0
1436	NA	NA	NA	NA	U	0	A	0.708602272
1437	NA	NA	NA	NA	C	0	G	0
1438	1438	1438	T	A	U	0	A	21.48571672
1439	NA	NA	NA	NA	G	0	C	0
1440	NA	NA	NA	NA	G	0	C	0
1441	1441	1441	C	T	C	0	G	0
1442	NA	NA	NA	NA	U	0	A	19.39591813
1443	NA	NA	NA	NA	U	0	A	9.05836932
1444	NA	NA	NA	NA	G	0	C	0
1445	NA	NA	NA	NA	A	0.95531611	U	0
1446	NA	NA	NA	NA	A	22.21979119	U	0
1447	NA	NA	NA	NA	A	14.98912533	U	0
1448	NA	NA	NA	NA	A	28.98724148	U	0
1449	NA	NA	NA	NA	C	0	G	0
1450	NA	NA	NA	NA	C	0	G	0
1451	NA	NA	NA	NA	A	9.010074528	U	0
1452	NA	NA	NA	NA	U	0	A	33.46182089
1453	NA	NA	NA	NA	U	0	A	1.379717188
1454	NA	NA	NA	NA	C	0	G	0
1455	NA	NA	NA	NA	U	0	A	34.58540766
1456	NA	NA	NA	NA	U	0	A	0.94074151
1457	NA	NA	NA	NA	C	0	G	0
1458	NA	NA	NA	NA	G	0	C	0
1459	NA	NA	NA	NA	U	0	A	32.51196253
1460	NA	NA	NA	NA	A	30.43329255	U	0
1461	NA	NA	NA	NA	A	66.17168256	U	0
1462	NA	NA	NA	NA	G	0	C	0
1463	NA	NA	NA	NA	G	0	C	0
1464	NA	NA	NA	NA	G	0	C	0
1465	1465	1465	T	C	U	0	A	12.67353618
1466	NA	NA	NA	NA	G	0	C	0
1467	NA	NA	NA	NA	G	0	C	0
1468	NA	NA	NA	NA	U	0	A	1.503191178
1469	NA	NA	NA	NA	C	0	G	0
1470	NA	NA	NA	NA	G	0	C	0
1471	1471	1471	C	T	C	0	G	0
1472	NA	NA	NA	NA	A	8.11714176	U	0
1473	NA	NA	NA	NA	C	0	G	0
1474	NA	NA	NA	NA	U	0	A	109.4026694
1475	NA	NA	NA	NA	A	56.68532092	U	0
1476	NA	NA	NA	NA	U	0	A	41.03704338
1477	1477	1477	T	A	U	0	A	7.287885761
1477	1477	1477	T	C	U	0	A	7.287885761
1478	NA	NA	NA	NA	G	0	C	0
1479	NA	NA	NA	NA	C	0	G	0
1480	1480	1480	C	T	C	0	G	0
1481	NA	NA	NA	NA	U	0	A	37.79876525
1482	NA	NA	NA	NA	U	0	A	34.09517081
1483	1483	1483	T	C	U	0	A	7.759196787
1484	NA	NA	NA	NA	G	0	C	0
1485	NA	NA	NA	NA	G	0	C	0
1486	NA	NA	NA	NA	A	1.536664147	U	0
1487	NA	NA	NA	NA	G	0	C	0
1488	NA	NA	NA	NA	G	0	C	0
1489	1489	1489	C	T	C	0	G	0
1490	NA	NA	NA	NA	U	0	A	10.67916433
1491	NA	NA	NA	NA	G	0	C	0
1492	NA	NA	NA	NA	U	0	A	19.43108063
1493	NA	NA	NA	NA	G	0	C	0
1494	NA	NA	NA	NA	U	0	A	16.06253363
1495	1495	1495	G	T	G	0	C	0
1496	NA	NA	NA	NA	U	0	A	39.31957003
1497	NA	NA	NA	NA	U	0	A	1.060823488
1498	1498	1498	C	T	C	0	G	0
1499	NA	NA	NA	NA	U	0	A	2.941929482
1500	NA	NA	NA	NA	C	0	G	0
1501	NA	NA	NA	NA	U	0	A	52.5405568
1502	NA	NA	NA	NA	U	0	A	24.56069872
1503	NA	NA	NA	NA	A	27.7704	U	0
1504	NA	NA	NA	NA	U	0	A	9.425243769
1505	NA	NA	NA	NA	G	0	C	0
1506	NA	NA	NA	NA	U	0	A	25.23151396
1507	NA	NA	NA	NA	U	0	A	6.296525093
1508	NA	NA	NA	NA	G	0	C	0
1509	NA	NA	NA	NA	G	0	C	0
1510	NA	NA	NA	NA	U	0	A	25.87821773
1511	NA	NA	NA	NA	U	0	A	5.784698176
1512	NA	NA	NA	NA	G	0	C	0
1513	1513	1513	C	T	C	0	G	0
1514	NA	NA	NA	NA	C	0	G	0
1515	NA	NA	NA	NA	A	13.62339163	U	0
1516	1516	1516	T	C	U	0	A	63.42227892
1517	NA	NA	NA	NA	A	15.17529026	U	0
1518	1518	1518	A	.	A	31.05860875	U	0
1519	1519	1519	C	.	C	0	G	0
1519	1519	1519	C	T	C	0	G	0
1520	1520	1520	A	.	A	9.946973761	U	0
1521	NA	NA	NA	NA	A	52.7335213	U	0
1522	NA	NA	NA	NA	G	0	C	0
1523	NA	NA	NA	NA	U	0	A	11.37839815
1524	NA	NA	NA	NA	G	0	C	0
1525	NA	NA	NA	NA	U	0	A	14.84554718
1526	NA	NA	NA	NA	G	0	C	0
1527	NA	NA	NA	NA	C	0	G	0
1528	NA	NA	NA	NA	C	0	G	0
1529	NA	NA	NA	NA	U	0	A	69.650742
1530	NA	NA	NA	NA	A	33.74387387	U	0
1531	NA	NA	NA	NA	U	0	A	23.86142076
1532	NA	NA	NA	NA	U	0	A	5.540007231
1533	NA	NA	NA	NA	G	0	C	0
1534	NA	NA	NA	NA	G	0	C	0
1535	NA	NA	NA	NA	G	0	C	0
1536	NA	NA	NA	NA	U	0	A	21.46991292
1537	1537	1537	T	C	U	0	A	0.896985611
1538	NA	NA	NA	NA	C	0	G	0
1539	NA	NA	NA	NA	C	0	G	0
1540	1540	1540	A	G	A	9.58084848	U	0
1541	NA	NA	NA	NA	C	0	G	0
1542	NA	NA	NA	NA	G	0	C	0
1543	NA	NA	NA	NA	U	0	A	14.24770664
1544	NA	NA	NA	NA	G	0	C	0
1545	NA	NA	NA	NA	C	0	G	0
1546	NA	NA	NA	NA	U	0	A	68.58500246
1547	NA	NA	NA	NA	A	84.19715241	U	0
1548	NA	NA	NA	NA	G	0	C	0
1549	NA	NA	NA	NA	C	0	G	0
1550	NA	NA	NA	NA	G	0	C	0
1551	NA	NA	NA	NA	C	0	G	0
1552	NA	NA	NA	NA	U	0	A	78.68892749
1553	NA	NA	NA	NA	A	23.60801201	U	0
1554	NA	NA	NA	NA	A	29.24932873	U	0
1555	1555	1555	C	T	C	0	G	0
1556	NA	NA	NA	NA	A	11.57073205	U	0
1557	NA	NA	NA	NA	U	0	A	30.90290112
1558	NA	NA	NA	NA	A	59.64259916	U	0
1559	NA	NA	NA	NA	G	0	C	0
1560	NA	NA	NA	NA	G	0	C	0
1561	NA	NA	NA	NA	U	0	A	21.9657696
1562	NA	NA	NA	NA	U	0	A	4.35724758
1563	NA	NA	NA	NA	G	0	C	0
1564	NA	NA	NA	NA	U	0	A	80.90568714
1565	NA	NA	NA	NA	A	12.96405583	U	0
1566	NA	NA	NA	NA	A	21.54971952	U	0
1567	1567	1567	C	T	C	0	G	0
1568	NA	NA	NA	NA	C	0	G	0
1569	NA	NA	NA	NA	A	9.24974251	U	0
1570	1570	1570	T	C	U	0	A	31.72950144
1571	NA	NA	NA	NA	A	46.67013179	U	0
1572	NA	NA	NA	NA	C	0	G	0
1573	1573	1573	A	G	A	13.73619934	U	0
1574	NA	NA	NA	NA	G	0	C	0
1575	NA	NA	NA	NA	G	0	C	0
1576	1576	1576	T	C	U	0	A	10.17732473
1577	1577	1577	G	.	G	0	C	0
1578	NA	NA	NA	NA	U	0	A	53.60676656
1579	NA	NA	NA	NA	U	0	A	9.350339763
1580	1580	1580	G	.	G	0	C	0
1581	1581	1581	T	.	U	0	A	35.49087955
1582	1582	1582	T	.	U	0	A	3.718083822
1582	1582	1582	T	C	U	0	A	3.718083822
1583	NA	NA	NA	NA	G	0	C	0
1584	NA	NA	NA	NA	G	0	C	0
1585	NA	NA	NA	NA	A	1.228519927	U	0
1586	NA	NA	NA	NA	G	0	C	0
1587	NA	NA	NA	NA	A	1.897758685	U	0
1588	NA	NA	NA	NA	A	67.88615993	U	0
1589	NA	NA	NA	NA	G	0	C	0
1590	NA	NA	NA	NA	G	0	C	0
1591	NA	NA	NA	NA	U	0	A	27.1962303
1592	NA	NA	NA	NA	U	0	A	0.564050148
1593	NA	NA	NA	NA	C	0	G	0
1594	1594	1594	C	T	C	0	G	0
1595	NA	NA	NA	NA	G	0	C	0
1596	NA	NA	NA	NA	A	1.086950118	U	0
1597	NA	NA	NA	NA	A	61.61945942	U	0
1598	1598	1598	G	.	G	0	C	0
1599	1599	1599	G	.	G	0	C	0
1600	1600	1600	T	.	U	0	A	1.151012268
1601	1601	1601	C	.	C	0	G	0
1602	1602	1602	T	.	U	0	A	45.14126
1603	1603	1603	T	.	U	0	A	47.8287446
1604	1604	1604	A	.	A	21.4949508	U	0
1605	1605	1605	A	.	A	23.55370618	U	0
1606	1606	1606	T	.	U	0	A	6.5645154
1606	1606	1606	T	C	U	0	A	6.5645154
1607	1607	1607	G	.	G	0	C	0
1608	NA	NA	NA	NA	A	2.074209155	U	0
1609	1609	1609	C	T	C	0	G	0
1610	NA	NA	NA	NA	A	6.840878701	U	0
1611	NA	NA	NA	NA	A	32.56993424	U	0
1612	1612	1612	C	T	C	0	G	0
1613	NA	NA	NA	NA	C	0	G	0
1614	NA	NA	NA	NA	U	0	A	54.72992738
1615	NA	NA	NA	NA	U	0	A	1.548341703
1616	NA	NA	NA	NA	C	0	G	0
1617	NA	NA	NA	NA	U	0	A	27.72553037
1618	NA	NA	NA	NA	U	0	A	5.00492034
1619	NA	NA	NA	NA	G	0	C	0
1620	NA	NA	NA	NA	A	0.653040792	U	0
1621	NA	NA	NA	NA	A	17.10101536	U	0
1622	NA	NA	NA	NA	A	26.4198545	U	0
1623	NA	NA	NA	NA	U	0	A	55.77044616
1624	NA	NA	NA	NA	A	63.46763239	U	0
1625	NA	NA	NA	NA	C	0	G	0
1626	NA	NA	NA	NA	U	0	A	1.10757296
1627	1627	1627	C	T	C	0	G	0
1628	NA	NA	NA	NA	C	0	G	0
1629	NA	NA	NA	NA	A	5.41646779	U	0
1630	NA	NA	NA	NA	A	15.83084687	U	0
1631	NA	NA	NA	NA	A	20.98028113	U	0
1632	NA	NA	NA	NA	A	24.07963408	U	0
1633	NA	NA	NA	NA	A	54.13623297	U	0
1634	NA	NA	NA	NA	G	0	C	0
1635	NA	NA	NA	NA	A	1.861439017	U	0
1636	NA	NA	NA	NA	G	0	C	0
1637	NA	NA	NA	NA	A	1.432834661	U	0
1638	NA	NA	NA	NA	A	47.78411827	U	0
1639	NA	NA	NA	NA	A	39.09833965	U	0
1640	NA	NA	NA	NA	G	0	C	0
1641	NA	NA	NA	NA	U	0	A	1.11972
1642	1642	1642	C	T	C	0	G	0
1643	NA	NA	NA	NA	A	6.038448718	U	0
1644	NA	NA	NA	NA	A	44.34641091	U	0
1645	NA	NA	NA	NA	C	0	G	0
1646	NA	NA	NA	NA	A	5.988071839	U	0
1647	NA	NA	NA	NA	U	0	A	0.812448
1648	1648	1648	C	T	C	0	G	0
1649	NA	NA	NA	NA	A	7.54436268	U	0
1650	NA	NA	NA	NA	A	17.8582144	U	0
1651	NA	NA	NA	NA	U	0	A	34.48687357
1652	NA	NA	NA	NA	A	39.64008456	U	0
1653	NA	NA	NA	NA	U	0	A	27.32306803
1654	NA	NA	NA	NA	U	0	A	8.072468068
1655	NA	NA	NA	NA	G	0	C	0
1656	NA	NA	NA	NA	U	0	A	25.81154877
1657	NA	NA	NA	NA	U	0	A	5.688668247
1658	NA	NA	NA	NA	G	0	C	0
1659	NA	NA	NA	NA	G	0	C	0
1660	NA	NA	NA	NA	U	0	A	7.741926882
1661	NA	NA	NA	NA	G	0	C	0
1662	NA	NA	NA	NA	A	1.7579604	U	0
1663	1663	1663	C	T	C	0	G	0
1664	NA	NA	NA	NA	U	0	A	23.94557794
1665	NA	NA	NA	NA	U	0	A	23.279256
1666	1666	1666	T	C	U	0	A	32.4213378
1667	NA	NA	NA	NA	A	22.5428616	U	0
1668	NA	NA	NA	NA	A	10.4652	U	0
1669	NA	NA	NA	NA	A	17.724336	U	0
1670	NA	NA	NA	NA	C	0	G	0
1671	NA	NA	NA	NA	U	0	A	27.29792
1672	NA	NA	NA	NA	U	0	A	37.5805332
1673	NA	NA	NA	NA	A	22.35474883	U	0
1674	NA	NA	NA	NA	A	14.32987718	U	0
1675	NA	NA	NA	NA	U	0	A	4.5157176
1676	NA	NA	NA	NA	G	0	C	0
1677	NA	NA	NA	NA	A	0.987935224	U	0
1678	NA	NA	NA	NA	A	34.39110762	U	0
1679	NA	NA	NA	NA	G	0	C	0
1680	NA	NA	NA	NA	A	4.264144979	U	0
1681	1681	1681	G	A	G	0	C	0
1682	NA	NA	NA	NA	A	1.480510605	U	0
1683	NA	NA	NA	NA	U	0	A	1.55627337
1684	1684	1684	C	T	C	0	G	0
1685	NA	NA	NA	NA	G	0	C	0
1686	NA	NA	NA	NA	C	0	G	0
1687	NA	NA	NA	NA	C	0	G	0
1688	NA	NA	NA	NA	A	8.719487352	U	0
1689	NA	NA	NA	NA	U	0	A	46.01000372
1690	NA	NA	NA	NA	U	0	A	34.08753642
1691	NA	NA	NA	NA	A	31.3956	U	0
1692	NA	NA	NA	NA	U	0	A	25.25282018
1693	NA	NA	NA	NA	U	0	A	13.410263
1694	NA	NA	NA	NA	U	0	A	21.2371019
1695	NA	NA	NA	NA	U	0	A	9.050504927
1696	NA	NA	NA	NA	G	0	C	0
1697	NA	NA	NA	NA	G	0	C	0
1698	NA	NA	NA	NA	C	0	G	0
1699	1699	1699	A	G	A	7.1418672	U	0
1700	NA	NA	NA	NA	U	0	A	1.863944151
1701	NA	NA	NA	NA	C	0	G	0
1702	NA	NA	NA	NA	U	0	A	49.56951002
1703	NA	NA	NA	NA	U	0	A	30.59764378
1704	NA	NA	NA	NA	U	0	A	27.34403179
1705	NA	NA	NA	NA	U	0	A	21.91850389
1706	NA	NA	NA	NA	U	0	A	0.861664178
1707	NA	NA	NA	NA	C	0	G	0
1708	NA	NA	NA	NA	U	0	A	15.75797637
1709	NA	NA	NA	NA	G	0	C	0
1710	NA	NA	NA	NA	C	0	G	0
1711	1711	1711	T	A	U	0	A	29.04237229
1712	NA	NA	NA	NA	U	0	A	0.848895473
1713	NA	NA	NA	NA	C	0	G	0
1714	1714	1714	C	T	C	0	G	0
1715	NA	NA	NA	NA	A	7.98556117	U	0
1716	NA	NA	NA	NA	C	0	G	0
1717	1717	1717	A	G	A	8.144816162	U	0
1718	NA	NA	NA	NA	A	78.30927913	U	0
1719	NA	NA	NA	NA	G	0	C	0
1720	NA	NA	NA	NA	U	0	A	11.76001183
1721	NA	NA	NA	NA	G	0	C	0
1722	NA	NA	NA	NA	C	0	G	0
1723	1723	1723	T	A	U	0	A	47.84166045
1723	1723	1723	T	C	U	0	A	47.84166045
1724	NA	NA	NA	NA	U	0	A	17.91651318
1725	NA	NA	NA	NA	U	0	A	45.48430151
1726	NA	NA	NA	NA	U	0	A	6.78863963
1727	NA	NA	NA	NA	G	0	C	0
1728	NA	NA	NA	NA	U	0	A	7.390891721
1729	1729	1729	G	A	G	0	C	0
1729	1729	1729	G	T	G	0	C	0
1730	NA	NA	NA	NA	G	0	C	0
1731	NA	NA	NA	NA	A	0.913790055	U	0
1732	NA	NA	NA	NA	A	16.06232385	U	0
1733	NA	NA	NA	NA	A	48.68801757	U	0
1734	NA	NA	NA	NA	C	0	G	0
1735	NA	NA	NA	NA	U	0	A	12.9357864
1736	NA	NA	NA	NA	G	0	C	0
1737	NA	NA	NA	NA	U	0	A	10.526544
1738	1738	1738	G	T	G	0	C	0
1739	NA	NA	NA	NA	A	1.210338409	U	0
1740	NA	NA	NA	NA	A	25.77140617	U	0
1741	NA	NA	NA	NA	A	55.55845915	U	0
1742	NA	NA	NA	NA	G	0	C	0
1743	NA	NA	NA	NA	G	0	C	0
1744	NA	NA	NA	NA	U	0	A	20.67366551
1745	NA	NA	NA	NA	U	0	A	12.72961812
1746	NA	NA	NA	NA	U	0	A	9.440143641
1747	1747	1747	G	A	G	0	C	0
1748	NA	NA	NA	NA	G	0	C	0
1749	NA	NA	NA	NA	A	0.573872	U	0
1750	1750	1750	T	C	U	0	A	14.37012965
1751	NA	NA	NA	NA	U	0	A	27.0659389
1752	NA	NA	NA	NA	A	34.2630491	U	0
1753	NA	NA	NA	NA	U	0	A	21.550104
1754	NA	NA	NA	NA	A	38.45572788	U	0
1755	NA	NA	NA	NA	A	21.23585826	U	0
1756	NA	NA	NA	NA	A	21.05660546	U	0
1757	NA	NA	NA	NA	G	0	C	0
1758	NA	NA	NA	NA	C	0	G	0
1759	NA	NA	NA	NA	A	7.618986386	U	0
1760	NA	NA	NA	NA	U	0	A	17.4650112
1761	NA	NA	NA	NA	U	0	A	0.9938786
1762	1762	1762	C	T	C	0	G	0
1763	NA	NA	NA	NA	A	5.367573994	U	0
1764	NA	NA	NA	NA	A	8.670428665	U	0
1765	NA	NA	NA	NA	A	21.59235329	U	0
1766	NA	NA	NA	NA	C	0	G	0
1767	NA	NA	NA	NA	A	10.30642199	U	0
1768	NA	NA	NA	NA	A	20.67754216	U	0
1769	NA	NA	NA	NA	A	20.7155287	U	0
1770	NA	NA	NA	NA	U	0	A	21.76583386
1771	NA	NA	NA	NA	U	0	A	9.07018884
1772	NA	NA	NA	NA	G	0	C	0
1773	NA	NA	NA	NA	U	0	A	21.39551456
1774	NA	NA	NA	NA	U	0	A	3.346146742
1775	NA	NA	NA	NA	G	0	C	0
1776	NA	NA	NA	NA	A	1.064797734	U	0
1777	NA	NA	NA	NA	A	11.2275072	U	0
1778	NA	NA	NA	NA	U	0	A	0.908417608
1779	NA	NA	NA	NA	C	0	G	0
1780	1780	1780	C	T	C	0	G	0
1781	NA	NA	NA	NA	U	0	A	15.66668614
1782	NA	NA	NA	NA	G	0	C	0
1783	NA	NA	NA	NA	U	0	A	16.19902487
1784	NA	NA	NA	NA	G	0	C	0
1785	NA	NA	NA	NA	G	0	C	0
1786	NA	NA	NA	NA	U	0	A	43.63324069
1787	NA	NA	NA	NA	A	29.47204	U	0
1788	NA	NA	NA	NA	A	27.54408	U	0
1789	NA	NA	NA	NA	U	0	A	28.33610551
1790	NA	NA	NA	NA	U	0	A	12.027228
1791	NA	NA	NA	NA	U	0	A	15.2456
1792	NA	NA	NA	NA	U	0	A	20.4725988
1793	NA	NA	NA	NA	A	25.13282	U	0
1794	NA	NA	NA	NA	A	16.2792	U	0
1795	NA	NA	NA	NA	A	24.4342632	U	0
1796	NA	NA	NA	NA	G	0	C	0
1797	NA	NA	NA	NA	U	0	A	29.8928
1798	NA	NA	NA	NA	U	0	A	15.20532
1799	NA	NA	NA	NA	A	39.68312773	U	0
1800	NA	NA	NA	NA	C	0	G	0
1801	1801	1801	A	G	A	5.418773651	U	0
1802	NA	NA	NA	NA	A	27.6840478	U	0
1803	NA	NA	NA	NA	A	21.57294444	U	0
1804	NA	NA	NA	NA	A	45.27672294	U	0
1805	NA	NA	NA	NA	G	0	C	0
1806	NA	NA	NA	NA	G	0	C	0
1807	1807	1807	A	G	A	0.962217545	U	0
1808	NA	NA	NA	NA	A	43.68465364	U	0
1809	NA	NA	NA	NA	A	34.57261858	U	0
1810	NA	NA	NA	NA	A	39.06298328	U	0
1811	NA	NA	NA	NA	G	0	C	0
1812	NA	NA	NA	NA	C	0	G	0
1813	1813	1813	T	A	U	0	A	29.7027
1814	NA	NA	NA	NA	A	28.81278524	U	0
1815	NA	NA	NA	NA	A	17.66450531	U	0
1816	NA	NA	NA	NA	A	14.73906433	U	0
1817	NA	NA	NA	NA	A	27.6840478	U	0
1818	NA	NA	NA	NA	A	32.70571243	U	0
1819	NA	NA	NA	NA	A	52.93015477	U	0
1820	NA	NA	NA	NA	G	0	C	0
1821	NA	NA	NA	NA	G	0	C	0
1822	NA	NA	NA	NA	U	0	A	10.39855864
1823	NA	NA	NA	NA	G	0	C	0
1824	NA	NA	NA	NA	C	0	G	0
1825	1825	1825	C	T	C	0	G	0
1826	NA	NA	NA	NA	U	0	A	11.97983179
1827	NA	NA	NA	NA	G	0	C	0
1828	NA	NA	NA	NA	G	0	C	0
1829	NA	NA	NA	NA	A	0.588792672	U	0
1830	NA	NA	NA	NA	A	26.2031744	U	0
1831	NA	NA	NA	NA	U	0	A	47.07763941
1832	NA	NA	NA	NA	A	44.50700605	U	0
1833	NA	NA	NA	NA	U	0	A	20.7155287
1834	NA	NA	NA	NA	U	0	A	8.072468068
1835	NA	NA	NA	NA	G	0	C	0
1836	NA	NA	NA	NA	G	0	C	0
1837	NA	NA	NA	NA	U	0	A	6.116539489
1838	NA	NA	NA	NA	G	0	C	0
[truncated: 28,754 more rows]
