# Supplementary material for: Similarity between mutation spectra in hypermutated genomes of rubella virus and in SARS-CoV-2 genomes accumulated during the COVID-19 pandemic
Source: PLoS One. 2020 Oct 2;15(10):e0237689. doi: 10.1371/journal.pone.0237689 (PMC7531822; doi:10.1371/journal.pone.0237689)
Supplement: S2 Table — S2A. NoDupsNonFunc—de-duplicated set of mutations from all samples of the dataset; non-functional. S2B. NoDupsFunc—de-duplicated set of mutations from all samples of the dataset; aminoacid changes or protein-truncating. S2C. NoDups—de-duplicated set of mutations from all samples of the dataset. (XLSX) [file pone.0237689.s006.xlsx]

## Sheet: Legend
S2_Table.	SARS-CoV-2 filtered Mutation Annotation Files (MAFs)
	Sequences are shown in DNA format (T instead of U) to maintain compatibility with other outputs of mutation signature R-script
S2A_Table	NoDupsNonFunc - de-duplicated set of mutations from all samples of the dataset; non-functional
S2B_Table	NoDupsFunc - de-duplicated set of mutations from all samples of the dataset; aminoacid changes or protein-truncating
S2C_Table	NoDups - de-duplicated set of mutations from all samples of the dataset
Column	Content	Note
Tumor_Sample_Barcode	Source_sample_unique_ID	Retained_TCGA_column_name_to_allow_column_name-based_comparisons
Start_position	Position_of_the_first_mutated_nucleotide	Retained_TCGA_column_name_to_allow_column_name-based_comparisons
End_position	Position_of_the_last_mutated_nucleotide_(same_as_Start_position_for_base_substitutions)	Retained_TCGA_column_name_to_allow_column_name-based_comparisons
Reference_Allele	Nucleotide_in_reference	Retained_TCGA_column_name_to_allow_column_name-based_comparisons
Tumor_Seq_Allele2	Nucleotide_introduced_by_mutation	Retained_TCGA_column_name_to_allow_column_name-based_comparisons
Variant_Type	Type_of_mutation(DEL-deletion;INS-insertion;SNP-single_nucleotide_polymorphism)
CONTEXT(+/-20)	41_nucleotides_of_starting_20_nucleotides_5'_of_mutation_and_ending_20_nucleotides_3'_of_mutation
RNAfold	stem_"."_or_loop_"(",")_prediction_in_RNA_secondary_structure
times_refPos_mutated_inMAF	Number_of_samples_with_a_mutation_in_this_position
times_substAtrefPos	Number_of_times_given_mutation_in_this_position_found_in_dataset
Func.refGene	Functional_annotation_by_ANNOVAR_software
Gene.refGene	Functional_annotation_by_ANNOVAR_software
GeneDetail.refGene	Functional_annotation_by_ANNOVAR_software
ExonicFunc.refGene	Functional_annotation_by_ANNOVAR_software
AAChange.refGene	Functional_annotation_by_ANNOVAR_software

## Sheet: S2A_NoDupsNonFunc
Start_position	End_position	Reference_Allele	Tumor_Seq_Allele2	CONTEXT(+/-20)	RNAfold	Variant_Type	times_refPos_mutated_inMAF	times_substAtrefPos	Func.refGene	Gene.refGene	GeneDetail.refGene	ExonicFunc.refGene	AAChange.refGene
21	21	C	A	attaaaggtttataccttccCaggtaacaaaccaaccaact	.	SNP	21	1	upstream	gene-GU280_gp01	dist=245	.	.
21	21	C	G	attaaaggtttataccttccCaggtaacaaaccaaccaact	.	SNP	21	1	upstream	gene-GU280_gp01	dist=245	.	.
21	21	C	T	attaaaggtttataccttccCaggtaacaaaccaaccaact	.	SNP	21	19	upstream	gene-GU280_gp01	dist=245	.	.
22	22	A	T	ttaaaggtttataccttcccAggtaacaaaccaaccaactt	)	SNP	2	2	upstream	gene-GU280_gp01	dist=244	.	.
23	23	G	A	taaaggtttataccttcccaGgtaacaaaccaaccaacttt	)	SNP	4	3	upstream	gene-GU280_gp01	dist=243	.	.
23	23	G	T	taaaggtttataccttcccaGgtaacaaaccaaccaacttt	)	SNP	4	1	upstream	gene-GU280_gp01	dist=243	.	.
25	25	T	G	aaggtttataccttcccaggTaacaaaccaaccaactttcg	)	SNP	1	1	upstream	gene-GU280_gp01	dist=241	.	.
26	26	A	.	aggtttataccttcccaggtAacaaaccaaccaactttcga	)	DEL	11	11	.	.	.	.	.
27	27	A	C	ggtttataccttcccaggtaAcaaaccaaccaactttcgat	.	SNP	6	4	upstream	gene-GU280_gp01	dist=239	.	.
27	27	A	G	ggtttataccttcccaggtaAcaaaccaaccaactttcgat	.	SNP	6	2	upstream	gene-GU280_gp01	dist=239	.	.
28	28	C	T	gtttataccttcccaggtaaCaaaccaaccaactttcgatc	.	SNP	20	20	upstream	gene-GU280_gp01	dist=238	.	.
29	29	A	C	tttataccttcccaggtaacAaaccaaccaactttcgatct	)	SNP	2	1	upstream	gene-GU280_gp01	dist=237	.	.
29	29	A	T	tttataccttcccaggtaacAaaccaaccaactttcgatct	)	SNP	2	1	upstream	gene-GU280_gp01	dist=237	.	.
30	30	A	C	ttataccttcccaggtaacaAaccaaccaactttcgatctc	)	SNP	3	2	upstream	gene-GU280_gp01	dist=236	.	.
30	30	A	T	ttataccttcccaggtaacaAaccaaccaactttcgatctc	)	SNP	3	1	upstream	gene-GU280_gp01	dist=236	.	.
31	31	A	G	tataccttcccaggtaacaaAccaaccaactttcgatctct	)	SNP	39	3	upstream	gene-GU280_gp01	dist=235	.	.
31	31	A	T	tataccttcccaggtaacaaAccaaccaactttcgatctct	)	SNP	39	36	upstream	gene-GU280_gp01	dist=235	.	.
32	32	C	T	ataccttcccaggtaacaaaCcaaccaactttcgatctctt	)	SNP	2	2	upstream	gene-GU280_gp01	dist=234	.	.
33	33	C	A	taccttcccaggtaacaaacCaaccaactttcgatctcttg	)	SNP	4	1	upstream	gene-GU280_gp01	dist=233	.	.
33	33	C	G	taccttcccaggtaacaaacCaaccaactttcgatctcttg	)	SNP	4	1	upstream	gene-GU280_gp01	dist=233	.	.
33	33	C	T	taccttcccaggtaacaaacCaaccaactttcgatctcttg	)	SNP	4	2	upstream	gene-GU280_gp01	dist=233	.	.
34	34	A	C	accttcccaggtaacaaaccAaccaactttcgatctcttgt	.	SNP	64	1	upstream	gene-GU280_gp01	dist=232	.	.
34	34	A	G	accttcccaggtaacaaaccAaccaactttcgatctcttgt	.	SNP	64	1	upstream	gene-GU280_gp01	dist=232	.	.
34	34	A	T	accttcccaggtaacaaaccAaccaactttcgatctcttgt	.	SNP	64	62	upstream	gene-GU280_gp01	dist=232	.	.
35	35	A	T	ccttcccaggtaacaaaccaAccaactttcgatctcttgta	.	SNP	90	90	upstream	gene-GU280_gp01	dist=231	.	.
36	36	C	G	cttcccaggtaacaaaccaaCcaactttcgatctcttgtag	(	SNP	219	3	upstream	gene-GU280_gp01	dist=230	.	.
36	36	C	T	cttcccaggtaacaaaccaaCcaactttcgatctcttgtag	(	SNP	219	216	upstream	gene-GU280_gp01	dist=230	.	.
37	37	C	A	ttcccaggtaacaaaccaacCaactttcgatctcttgtaga	(	SNP	29	21	upstream	gene-GU280_gp01	dist=229	.	.
37	37	C	T	ttcccaggtaacaaaccaacCaactttcgatctcttgtaga	(	SNP	29	8	upstream	gene-GU280_gp01	dist=229	.	.
38	38	A	T	tcccaggtaacaaaccaaccAactttcgatctcttgtagat	(	SNP	1	1	upstream	gene-GU280_gp01	dist=228	.	.
39	39	A	G	cccaggtaacaaaccaaccaActttcgatctcttgtagatc	.	SNP	2	1	upstream	gene-GU280_gp01	dist=227	.	.
39	39	A	T	cccaggtaacaaaccaaccaActttcgatctcttgtagatc	.	SNP	2	1	upstream	gene-GU280_gp01	dist=227	.	.
40	40	C	T	ccaggtaacaaaccaaccaaCtttcgatctcttgtagatct	.	SNP	7	7	upstream	gene-GU280_gp01	dist=226	.	.
41	41	T	A	caggtaacaaaccaaccaacTttcgatctcttgtagatctg	(	SNP	2	1	upstream	gene-GU280_gp01	dist=225	.	.
41	41	T	C	caggtaacaaaccaaccaacTttcgatctcttgtagatctg	(	SNP	2	1	upstream	gene-GU280_gp01	dist=225	.	.
42	42	T	.	aggtaacaaaccaaccaactTtcgatctcttgtagatctgt	(	DEL	1	1	.	.	.	.	.
43	43	T	C	ggtaacaaaccaaccaacttTcgatctcttgtagatctgtt	(	SNP	1	1	upstream	gene-GU280_gp01	dist=223	.	.
44	44	C	A	gtaacaaaccaaccaactttCgatctcttgtagatctgttc	(	SNP	2	1	upstream	gene-GU280_gp01	dist=222	.	.
44	44	C	G	gtaacaaaccaaccaactttCgatctcttgtagatctgttc	(	SNP	2	1	upstream	gene-GU280_gp01	dist=222	.	.
45	45	G	C	taacaaaccaaccaactttcGatctcttgtagatctgttct	(	SNP	3	1	upstream	gene-GU280_gp01	dist=221	.	.
45	45	G	T	taacaaaccaaccaactttcGatctcttgtagatctgttct	(	SNP	3	2	upstream	gene-GU280_gp01	dist=221	.	.
46	46	A	G	aacaaaccaaccaactttcgAtctcttgtagatctgttctc	(	SNP	1	1	upstream	gene-GU280_gp01	dist=220	.	.
48	48	C	A	caaaccaaccaactttcgatCtcttgtagatctgttctcta	.	SNP	7	6	upstream	gene-GU280_gp01	dist=218	.	.
48	48	C	T	caaaccaaccaactttcgatCtcttgtagatctgttctcta	.	SNP	7	1	upstream	gene-GU280_gp01	dist=218	.	.
49	49	T	A	aaaccaaccaactttcgatcTcttgtagatctgttctctaa	(	SNP	1	1	upstream	gene-GU280_gp01	dist=217	.	.
50	50	C	A	aaccaaccaactttcgatctCttgtagatctgttctctaaa	(	SNP	1	1	upstream	gene-GU280_gp01	dist=216	.	.
52	52	T	C	ccaaccaactttcgatctctTgtagatctgttctctaaacg	(	SNP	1	1	upstream	gene-GU280_gp01	dist=214	.	.
54	54	T	.	aaccaactttcgatctcttgTagatctgttctctaaacgaa	(	DEL	4	1	.	.	.	.	.
54	54	T	A	aaccaactttcgatctcttgTagatctgttctctaaacgaa	(	SNP	4	1	upstream	gene-GU280_gp01	dist=212	.	.
54	54	.	C	accaactttcgatctcttgtINSagatctgttctctaaacgaa	(	INS	4	2	.	.	.	.	.
55	55	A	C	accaactttcgatctcttgtAgatctgttctctaaacgaac	(	SNP	5	4	upstream	gene-GU280_gp01	dist=211	.	.
55	55	A	G	accaactttcgatctcttgtAgatctgttctctaaacgaac	(	SNP	5	1	upstream	gene-GU280_gp01	dist=211	.	.
56	56	G	A	ccaactttcgatctcttgtaGatctgttctctaaacgaact	(	SNP	3	1	upstream	gene-GU280_gp01	dist=210	.	.
56	56	G	T	ccaactttcgatctcttgtaGatctgttctctaaacgaact	(	SNP	3	2	upstream	gene-GU280_gp01	dist=210	.	.
58	58	T	A	aactttcgatctcttgtagaTctgttctctaaacgaacttt	(	SNP	1	1	upstream	gene-GU280_gp01	dist=208	.	.
61	61	G	A	tttcgatctcttgtagatctGttctctaaacgaactttaaa	(	SNP	10	1	upstream	gene-GU280_gp01	dist=205	.	.
61	61	G	T	tttcgatctcttgtagatctGttctctaaacgaactttaaa	(	SNP	10	9	upstream	gene-GU280_gp01	dist=205	.	.
62	62	T	C	ttcgatctcttgtagatctgTtctctaaacgaactttaaaa	(	SNP	1	1	upstream	gene-GU280_gp01	dist=204	.	.
64	64	C	T	cgatctcttgtagatctgttCtctaaacgaactttaaaatc	(	SNP	2	2	upstream	gene-GU280_gp01	dist=202	.	.
66	66	C	A	atctcttgtagatctgttctCtaaacgaactttaaaatctg	.	SNP	18	1	upstream	gene-GU280_gp01	dist=200	.	.
66	66	C	T	atctcttgtagatctgttctCtaaacgaactttaaaatctg	.	SNP	18	17	upstream	gene-GU280_gp01	dist=200	.	.
68	68	A	T	ctcttgtagatctgttctctAaacgaactttaaaatctgtg	.	SNP	1	1	upstream	gene-GU280_gp01	dist=198	.	.
70	70	A	T	cttgtagatctgttctctaaAcgaactttaaaatctgtgtg	.	SNP	1	1	upstream	gene-GU280_gp01	dist=196	.	.
74	74	A	C	tagatctgttctctaaacgaActttaaaatctgtgtggctg	)	SNP	1	1	upstream	gene-GU280_gp01	dist=192	.	.
76	76	T	A	gatctgttctctaaacgaacTttaaaatctgtgtggctgtc	.	SNP	3	3	upstream	gene-GU280_gp01	dist=190	.	.
77	77	T	A	atctgttctctaaacgaactTtaaaatctgtgtggctgtca	.	SNP	2	1	upstream	gene-GU280_gp01	dist=189	.	.
77	77	T	C	atctgttctctaaacgaactTtaaaatctgtgtggctgtca	.	SNP	2	1	upstream	gene-GU280_gp01	dist=189	.	.
78	78	T	A	tctgttctctaaacgaacttTaaaatctgtgtggctgtcac	.	SNP	3	2	upstream	gene-GU280_gp01	dist=188	.	.
78	78	T	G	tctgttctctaaacgaacttTaaaatctgtgtggctgtcac	.	SNP	3	1	upstream	gene-GU280_gp01	dist=188	.	.
79	79	A	.	ctgttctctaaacgaactttAaaatctgtgtggctgtcact	.	DEL	3	1	.	.	.	.	.
79	79	A	C	ctgttctctaaacgaactttAaaatctgtgtggctgtcact	.	SNP	3	1	upstream	gene-GU280_gp01	dist=187	.	.
79	79	A	G	ctgttctctaaacgaactttAaaatctgtgtggctgtcact	.	SNP	3	1	upstream	gene-GU280_gp01	dist=187	.	.
80	80	A	G	tgttctctaaacgaactttaAaatctgtgtggctgtcactc	.	SNP	2	1	upstream	gene-GU280_gp01	dist=186	.	.
80	80	A	T	tgttctctaaacgaactttaAaatctgtgtggctgtcactc	.	SNP	2	1	upstream	gene-GU280_gp01	dist=186	.	.
82	82	.	C	tctctaaacgaactttaaaaINStctgtgtggctgtcactcgg	.	INS	3	1	.	.	.	.	.
82	82	A	G	ttctctaaacgaactttaaaAtctgtgtggctgtcactcgg	.	SNP	3	1	upstream	gene-GU280_gp01	dist=184	.	.
82	82	A	T	ttctctaaacgaactttaaaAtctgtgtggctgtcactcgg	.	SNP	3	1	upstream	gene-GU280_gp01	dist=184	.	.
84	84	C	A	ctctaaacgaactttaaaatCtgtgtggctgtcactcggct	(	SNP	10	1	upstream	gene-GU280_gp01	dist=182	.	.
84	84	C	G	ctctaaacgaactttaaaatCtgtgtggctgtcactcggct	(	SNP	10	1	upstream	gene-GU280_gp01	dist=182	.	.
84	84	C	T	ctctaaacgaactttaaaatCtgtgtggctgtcactcggct	(	SNP	10	8	upstream	gene-GU280_gp01	dist=182	.	.
85	85	T	.	tctaaacgaactttaaaatcTgtgtggctgtcactcggctg	(	DEL	4	1	.	.	.	.	.
85	85	T	C	tctaaacgaactttaaaatcTgtgtggctgtcactcggctg	(	SNP	4	2	upstream	gene-GU280_gp01	dist=181	.	.
85	85	T	G	tctaaacgaactttaaaatcTgtgtggctgtcactcggctg	(	SNP	4	1	upstream	gene-GU280_gp01	dist=181	.	.
86	86	G	A	ctaaacgaactttaaaatctGtgtggctgtcactcggctgc	(	SNP	1	1	upstream	gene-GU280_gp01	dist=180	.	.
87	87	T	G	taaacgaactttaaaatctgTgtggctgtcactcggctgca	(	SNP	1	1	upstream	gene-GU280_gp01	dist=179	.	.
90	90	G	.	acgaactttaaaatctgtgtGgctgtcactcggctgcatgc	(	DEL	3	2	.	.	.	.	.
90	90	G	T	acgaactttaaaatctgtgtGgctgtcactcggctgcatgc	(	SNP	3	1	upstream	gene-GU280_gp01	dist=176	.	.
91	91	G	A	cgaactttaaaatctgtgtgGctgtcactcggctgcatgct	(	SNP	7	3	upstream	gene-GU280_gp01	dist=175	.	.
91	91	G	C	cgaactttaaaatctgtgtgGctgtcactcggctgcatgct	(	SNP	7	3	upstream	gene-GU280_gp01	dist=175	.	.
91	91	G	T	cgaactttaaaatctgtgtgGctgtcactcggctgcatgct	(	SNP	7	1	upstream	gene-GU280_gp01	dist=175	.	.
92	92	C	.	gaactttaaaatctgtgtggCtgtcactcggctgcatgctt	.	DEL	10	1	.	.	.	.	.
92	92	C	T	gaactttaaaatctgtgtggCtgtcactcggctgcatgctt	.	SNP	10	9	upstream	gene-GU280_gp01	dist=174	.	.
94	94	G	T	actttaaaatctgtgtggctGtcactcggctgcatgcttag	(	SNP	3	3	upstream	gene-GU280_gp01	dist=172	.	.
96	96	C	T	tttaaaatctgtgtggctgtCactcggctgcatgcttagtg	(	SNP	1	1	upstream	gene-GU280_gp01	dist=170	.	.
97	97	A	G	ttaaaatctgtgtggctgtcActcggctgcatgcttagtgc	(	SNP	1	1	upstream	gene-GU280_gp01	dist=169	.	.
98	98	C	T	taaaatctgtgtggctgtcaCtcggctgcatgcttagtgca	(	SNP	4	4	upstream	gene-GU280_gp01	dist=168	.	.
99	99	T	C	aaaatctgtgtggctgtcacTcggctgcatgcttagtgcac	(	SNP	4	4	upstream	gene-GU280_gp01	dist=167	.	.
100	100	C	T	aaatctgtgtggctgtcactCggctgcatgcttagtgcact	.	SNP	1	1	upstream	gene-GU280_gp01	dist=166	.	.
101	101	G	A	aatctgtgtggctgtcactcGgctgcatgcttagtgcactc	(	SNP	7	7	upstream	gene-GU280_gp01	dist=165	.	.
102	102	G	A	atctgtgtggctgtcactcgGctgcatgcttagtgcactca	(	SNP	1	1	upstream	gene-GU280_gp01	dist=164	.	.
103	103	C	T	tctgtgtggctgtcactcggCtgcatgcttagtgcactcac	(	SNP	1	1	upstream	gene-GU280_gp01	dist=163	.	.
104	104	T	A	ctgtgtggctgtcactcggcTgcatgcttagtgcactcacg	.	SNP	1	1	upstream	gene-GU280_gp01	dist=162	.	.
105	105	G	A	tgtgtggctgtcactcggctGcatgcttagtgcactcacgc	.	SNP	46	1	upstream	gene-GU280_gp01	dist=161	.	.
105	105	G	T	tgtgtggctgtcactcggctGcatgcttagtgcactcacgc	.	SNP	46	45	upstream	gene-GU280_gp01	dist=161	.	.
106	106	C	T	gtgtggctgtcactcggctgCatgcttagtgcactcacgca	.	SNP	31	31	upstream	gene-GU280_gp01	dist=160	.	.
110	110	C	T	ggctgtcactcggctgcatgCttagtgcactcacgcagtat	)	SNP	8	8	upstream	gene-GU280_gp01	dist=156	.	.
111	111	T	A	gctgtcactcggctgcatgcTtagtgcactcacgcagtata	)	SNP	2	1	upstream	gene-GU280_gp01	dist=155	.	.
111	111	T	C	gctgtcactcggctgcatgcTtagtgcactcacgcagtata	)	SNP	2	1	upstream	gene-GU280_gp01	dist=155	.	.
112	112	T	G	ctgtcactcggctgcatgctTagtgcactcacgcagtataa	.	SNP	1	1	upstream	gene-GU280_gp01	dist=154	.	.
113	113	A	G	tgtcactcggctgcatgcttAgtgcactcacgcagtataat	)	SNP	1	1	upstream	gene-GU280_gp01	dist=153	.	.
115	115	T	C	tcactcggctgcatgcttagTgcactcacgcagtataatta	)	SNP	1	1	upstream	gene-GU280_gp01	dist=151	.	.
116	116	G	A	cactcggctgcatgcttagtGcactcacgcagtataattaa	)	SNP	1	1	upstream	gene-GU280_gp01	dist=150	.	.
117	117	C	T	actcggctgcatgcttagtgCactcacgcagtataattaat	)	SNP	2	2	upstream	gene-GU280_gp01	dist=149	.	.
118	118	A	G	ctcggctgcatgcttagtgcActcacgcagtataattaata	)	SNP	1	1	upstream	gene-GU280_gp01	dist=148	.	.
119	119	C	G	tcggctgcatgcttagtgcaCtcacgcagtataattaataa	.	SNP	2	1	upstream	gene-GU280_gp01	dist=147	.	.
119	119	C	T	tcggctgcatgcttagtgcaCtcacgcagtataattaataa	.	SNP	2	1	upstream	gene-GU280_gp01	dist=147	.	.
120	120	T	C	cggctgcatgcttagtgcacTcacgcagtataattaataac	)	SNP	1	1	upstream	gene-GU280_gp01	dist=146	.	.
121	121	C	T	ggctgcatgcttagtgcactCacgcagtataattaataact	)	SNP	1	1	upstream	gene-GU280_gp01	dist=145	.	.
122	122	A	G	gctgcatgcttagtgcactcAcgcagtataattaataacta	)	SNP	4	4	upstream	gene-GU280_gp01	dist=144	.	.
124	124	G	A	tgcatgcttagtgcactcacGcagtataattaataactaat	)	SNP	6	5	upstream	gene-GU280_gp01	dist=142	.	.
124	124	G	T	tgcatgcttagtgcactcacGcagtataattaataactaat	)	SNP	6	1	upstream	gene-GU280_gp01	dist=142	.	.
125	125	C	T	gcatgcttagtgcactcacgCagtataattaataactaatt	)	SNP	2	2	upstream	gene-GU280_gp01	dist=141	.	.
126	126	A	T	catgcttagtgcactcacgcAgtataattaataactaatta	)	SNP	2	2	upstream	gene-GU280_gp01	dist=140	.	.
127	127	G	T	atgcttagtgcactcacgcaGtataattaataactaattac	)	SNP	8	8	upstream	gene-GU280_gp01	dist=139	.	.
129	129	.	T	cttagtgcactcacgcagtaINStaattaataactaattactg	.	INS	1	1	.	.	.	.	.
135	135	A	G	tgcactcacgcagtataattAataactaattactgtcgttg	(	SNP	1	1	upstream	gene-GU280_gp01	dist=131	.	.
136	136	A	G	gcactcacgcagtataattaAtaactaattactgtcgttga	.	SNP	1	1	upstream	gene-GU280_gp01	dist=130	.	.
137	137	T	C	cactcacgcagtataattaaTaactaattactgtcgttgac	.	SNP	1	1	upstream	gene-GU280_gp01	dist=129	.	.
139	139	A	.	ctcacgcagtataattaataActaattactgtcgttgacag	.	DEL	3	1	.	.	.	.	.
139	139	A	G	ctcacgcagtataattaataActaattactgtcgttgacag	.	SNP	3	2	upstream	gene-GU280_gp01	dist=127	.	.
140	140	C	.	tcacgcagtataattaataaCtaattactgtcgttgacagg	.	DEL	8	1	.	.	.	.	.
140	140	C	T	tcacgcagtataattaataaCtaattactgtcgttgacagg	.	SNP	8	7	upstream	gene-GU280_gp01	dist=126	.	.
141	141	T	.	cacgcagtataattaataacTaattactgtcgttgacagga	)	DEL	3	1	.	.	.	.	.
141	141	T	C	cacgcagtataattaataacTaattactgtcgttgacagga	)	SNP	3	2	upstream	gene-GU280_gp01	dist=125	.	.
142	142	A	.	acgcagtataattaataactAattactgtcgttgacaggac	)	DEL	3	1	.	.	.	.	.
142	142	A	G	acgcagtataattaataactAattactgtcgttgacaggac	)	SNP	3	1	upstream	gene-GU280_gp01	dist=124	.	.
142	142	A	T	acgcagtataattaataactAattactgtcgttgacaggac	)	SNP	3	1	upstream	gene-GU280_gp01	dist=124	.	.
147	147	C	A	gtataattaataactaattaCtgtcgttgacaggacacgag	(	SNP	4	1	upstream	gene-GU280_gp01	dist=119	.	.
147	147	C	T	gtataattaataactaattaCtgtcgttgacaggacacgag	(	SNP	4	3	upstream	gene-GU280_gp01	dist=119	.	.
148	148	T	C	tataattaataactaattacTgtcgttgacaggacacgagt	(	SNP	1	1	upstream	gene-GU280_gp01	dist=118	.	.
149	149	G	A	ataattaataactaattactGtcgttgacaggacacgagta	(	SNP	2	1	upstream	gene-GU280_gp01	dist=117	.	.
149	149	G	T	ataattaataactaattactGtcgttgacaggacacgagta	(	SNP	2	1	upstream	gene-GU280_gp01	dist=117	.	.
150	150	T	C	taattaataactaattactgTcgttgacaggacacgagtaa	(	SNP	5	5	upstream	gene-GU280_gp01	dist=116	.	.
151	151	C	T	aattaataactaattactgtCgttgacaggacacgagtaac	(	SNP	3	3	upstream	gene-GU280_gp01	dist=115	.	.
153	153	T	G	ttaataactaattactgtcgTtgacaggacacgagtaactc	(	SNP	6	6	upstream	gene-GU280_gp01	dist=113	.	.
155	155	G	T	aataactaattactgtcgttGacaggacacgagtaactcgt	(	SNP	1	1	upstream	gene-GU280_gp01	dist=111	.	.
156	156	A	G	ataactaattactgtcgttgAcaggacacgagtaactcgtc	(	SNP	1	1	upstream	gene-GU280_gp01	dist=110	.	.
157	157	C	G	taactaattactgtcgttgaCaggacacgagtaactcgtct	(	SNP	3	1	upstream	gene-GU280_gp01	dist=109	.	.
157	157	C	T	taactaattactgtcgttgaCaggacacgagtaactcgtct	(	SNP	3	2	upstream	gene-GU280_gp01	dist=109	.	.
158	158	A	C	aactaattactgtcgttgacAggacacgagtaactcgtcta	(	SNP	1	1	upstream	gene-GU280_gp01	dist=108	.	.
160	160	G	A	ctaattactgtcgttgacagGacacgagtaactcgtctatc	(	SNP	13	6	upstream	gene-GU280_gp01	dist=106	.	.
160	160	G	T	ctaattactgtcgttgacagGacacgagtaactcgtctatc	(	SNP	13	7	upstream	gene-GU280_gp01	dist=106	.	.
161	161	A	G	taattactgtcgttgacaggAcacgagtaactcgtctatct	(	SNP	4	1	upstream	gene-GU280_gp01	dist=105	.	.
161	161	A	T	taattactgtcgttgacaggAcacgagtaactcgtctatct	(	SNP	4	3	upstream	gene-GU280_gp01	dist=105	.	.
162	162	C	T	aattactgtcgttgacaggaCacgagtaactcgtctatctt	(	SNP	2	2	upstream	gene-GU280_gp01	dist=104	.	.
163	163	A	C	attactgtcgttgacaggacAcgagtaactcgtctatcttc	.	SNP	2	1	upstream	gene-GU280_gp01	dist=103	.	.
163	163	A	G	attactgtcgttgacaggacAcgagtaactcgtctatcttc	.	SNP	2	1	upstream	gene-GU280_gp01	dist=103	.	.
164	164	C	G	ttactgtcgttgacaggacaCgagtaactcgtctatcttct	.	SNP	1	1	upstream	gene-GU280_gp01	dist=102	.	.
165	165	G	A	tactgtcgttgacaggacacGagtaactcgtctatcttctg	(	SNP	1	1	upstream	gene-GU280_gp01	dist=101	.	.
167	167	G	C	ctgtcgttgacaggacacgaGtaactcgtctatcttctgca	(	SNP	4	1	upstream	gene-GU280_gp01	dist=99	.	.
167	167	G	T	ctgtcgttgacaggacacgaGtaactcgtctatcttctgca	(	SNP	4	3	upstream	gene-GU280_gp01	dist=99	.	.
168	168	T	A	tgtcgttgacaggacacgagTaactcgtctatcttctgcag	(	SNP	1	1	upstream	gene-GU280_gp01	dist=98	.	.
169	169	A	G	gtcgttgacaggacacgagtAactcgtctatcttctgcagg	.	SNP	4	3	upstream	gene-GU280_gp01	dist=97	.	.
169	169	A	T	gtcgttgacaggacacgagtAactcgtctatcttctgcagg	.	SNP	4	1	upstream	gene-GU280_gp01	dist=97	.	.
173	173	C	T	ttgacaggacacgagtaactCgtctatcttctgcaggctgc	(	SNP	2	2	upstream	gene-GU280_gp01	dist=93	.	.
174	174	G	A	tgacaggacacgagtaactcGtctatcttctgcaggctgct	.	SNP	11	5	upstream	gene-GU280_gp01	dist=92	.	.
174	174	G	T	tgacaggacacgagtaactcGtctatcttctgcaggctgct	.	SNP	11	6	upstream	gene-GU280_gp01	dist=92	.	.
176	176	C	T	acaggacacgagtaactcgtCtatcttctgcaggctgctta	(	SNP	1	1	upstream	gene-GU280_gp01	dist=90	.	.
177	177	T	C	caggacacgagtaactcgtcTatcttctgcaggctgcttac	(	SNP	1	1	upstream	gene-GU280_gp01	dist=89	.	.
180	180	C	T	gacacgagtaactcgtctatCttctgcaggctgcttacggt	(	SNP	2	2	upstream	gene-GU280_gp01	dist=86	.	.
181	181	T	C	acacgagtaactcgtctatcTtctgcaggctgcttacggtt	(	SNP	1	1	upstream	gene-GU280_gp01	dist=85	.	.
183	183	C	T	acgagtaactcgtctatcttCtgcaggctgcttacggtttc	.	SNP	3	3	upstream	gene-GU280_gp01	dist=83	.	.
184	184	T	.	cgagtaactcgtctatcttcTgcaggctgcttacggtttcg	.	DEL	2	1	.	.	.	.	.
184	184	T	G	cgagtaactcgtctatcttcTgcaggctgcttacggtttcg	.	SNP	2	1	upstream	gene-GU280_gp01	dist=82	.	.
185	185	G	.	gagtaactcgtctatcttctGcaggctgcttacggtttcgt	.	DEL	2	1	.	.	.	.	.
185	185	G	T	gagtaactcgtctatcttctGcaggctgcttacggtttcgt	.	SNP	2	1	upstream	gene-GU280_gp01	dist=81	.	.
186	186	C	.	agtaactcgtctatcttctgCaggctgcttacggtttcgtc	.	DEL	13	1	.	.	.	.	.
186	186	C	A	agtaactcgtctatcttctgCaggctgcttacggtttcgtc	.	SNP	13	1	upstream	gene-GU280_gp01	dist=80	.	.
186	186	C	T	agtaactcgtctatcttctgCaggctgcttacggtttcgtc	.	SNP	13	11	upstream	gene-GU280_gp01	dist=80	.	.
187	187	A	.	gtaactcgtctatcttctgcAggctgcttacggtttcgtcc	.	DEL	294	1	.	.	.	.	.
187	187	A	G	gtaactcgtctatcttctgcAggctgcttacggtttcgtcc	.	SNP	294	293	upstream	gene-GU280_gp01	dist=79	.	.
188	188	G	.	taactcgtctatcttctgcaGgctgcttacggtttcgtccg	(	DEL	3	1	.	.	.	.	.
188	188	G	A	taactcgtctatcttctgcaGgctgcttacggtttcgtccg	(	SNP	3	2	upstream	gene-GU280_gp01	dist=78	.	.
189	189	G	.	aactcgtctatcttctgcagGctgcttacggtttcgtccgt	(	DEL	5	1	.	.	.	.	.
189	189	G	A	aactcgtctatcttctgcagGctgcttacggtttcgtccgt	(	SNP	5	3	upstream	gene-GU280_gp01	dist=77	.	.
189	189	G	T	aactcgtctatcttctgcagGctgcttacggtttcgtccgt	(	SNP	5	1	upstream	gene-GU280_gp01	dist=77	.	.
190	190	C	.	actcgtctatcttctgcaggCtgcttacggtttcgtccgtg	(	DEL	5	1	.	.	.	.	.
190	190	C	G	actcgtctatcttctgcaggCtgcttacggtttcgtccgtg	(	SNP	5	1	upstream	gene-GU280_gp01	dist=76	.	.
190	190	C	T	actcgtctatcttctgcaggCtgcttacggtttcgtccgtg	(	SNP	5	3	upstream	gene-GU280_gp01	dist=76	.	.
191	191	T	.	ctcgtctatcttctgcaggcTgcttacggtttcgtccgtgt	(	DEL	3	1	.	.	.	.	.
191	191	T	C	ctcgtctatcttctgcaggcTgcttacggtttcgtccgtgt	(	SNP	3	2	upstream	gene-GU280_gp01	dist=75	.	.
192	192	G	.	tcgtctatcttctgcaggctGcttacggtttcgtccgtgtt	(	DEL	1	1	.	.	.	.	.
193	193	C	.	cgtctatcttctgcaggctgCttacggtttcgtccgtgttg	(	DEL	3	1	.	.	.	.	.
193	193	C	T	cgtctatcttctgcaggctgCttacggtttcgtccgtgttg	(	SNP	3	2	upstream	gene-GU280_gp01	dist=73	.	.
194	194	T	.	gtctatcttctgcaggctgcTtacggtttcgtccgtgttgc	.	DEL	1	1	.	.	.	.	.
195	195	T	.	tctatcttctgcaggctgctTacggtttcgtccgtgttgca	(	DEL	1	1	.	.	.	.	.
196	196	A	.	ctatcttctgcaggctgcttAcggtttcgtccgtgttgcag	(	DEL	1	1	.	.	.	.	.
197	197	C	.	tatcttctgcaggctgcttaCggtttcgtccgtgttgcagc	(	DEL	3	2	.	.	.	.	.
197	197	C	T	tatcttctgcaggctgcttaCggtttcgtccgtgttgcagc	(	SNP	3	1	upstream	gene-GU280_gp01	dist=69	.	.
198	198	G	.	atcttctgcaggctgcttacGgtttcgtccgtgttgcagcc	(	DEL	5	2	.	.	.	.	.
198	198	G	A	atcttctgcaggctgcttacGgtttcgtccgtgttgcagcc	(	SNP	5	3	upstream	gene-GU280_gp01	dist=68	.	.
199	199	G	.	tcttctgcaggctgcttacgGtttcgtccgtgttgcagccg	(	DEL	26	2	.	.	.	.	.
199	199	G	A	tcttctgcaggctgcttacgGtttcgtccgtgttgcagccg	(	SNP	26	2	upstream	gene-GU280_gp01	dist=67	.	.
199	199	G	C	tcttctgcaggctgcttacgGtttcgtccgtgttgcagccg	(	SNP	26	1	upstream	gene-GU280_gp01	dist=67	.	.
199	199	G	T	tcttctgcaggctgcttacgGtttcgtccgtgttgcagccg	(	SNP	26	21	upstream	gene-GU280_gp01	dist=67	.	.
200	200	T	.	cttctgcaggctgcttacggTttcgtccgtgttgcagccga	.	DEL	1	1	.	.	.	.	.
201	201	T	.	ttctgcaggctgcttacggtTtcgtccgtgttgcagccgat	.	DEL	2	1	.	.	.	.	.
201	201	T	C	ttctgcaggctgcttacggtTtcgtccgtgttgcagccgat	.	SNP	2	1	upstream	gene-GU280_gp01	dist=65	.	.
202	202	T	.	tctgcaggctgcttacggttTcgtccgtgttgcagccgatc	.	DEL	7	1	.	.	.	.	.
202	202	T	C	tctgcaggctgcttacggttTcgtccgtgttgcagccgatc	.	SNP	7	4	upstream	gene-GU280_gp01	dist=64	.	.
202	202	T	G	tctgcaggctgcttacggttTcgtccgtgttgcagccgatc	.	SNP	7	2	upstream	gene-GU280_gp01	dist=64	.	.
203	203	C	.	ctgcaggctgcttacggtttCgtccgtgttgcagccgatca	.	DEL	19	1	.	.	.	.	.
203	203	C	G	ctgcaggctgcttacggtttCgtccgtgttgcagccgatca	.	SNP	19	1	upstream	gene-GU280_gp01	dist=63	.	.
203	203	C	T	ctgcaggctgcttacggtttCgtccgtgttgcagccgatca	.	SNP	19	17	upstream	gene-GU280_gp01	dist=63	.	.
204	204	G	.	tgcaggctgcttacggtttcGtccgtgttgcagccgatcat	.	DEL	9	1	.	.	.	.	.
204	204	G	A	tgcaggctgcttacggtttcGtccgtgttgcagccgatcat	.	SNP	9	2	upstream	gene-GU280_gp01	dist=62	.	.
204	204	G	C	tgcaggctgcttacggtttcGtccgtgttgcagccgatcat	.	SNP	9	1	upstream	gene-GU280_gp01	dist=62	.	.
204	204	G	T	tgcaggctgcttacggtttcGtccgtgttgcagccgatcat	.	SNP	9	5	upstream	gene-GU280_gp01	dist=62	.	.
205	205	T	.	gcaggctgcttacggtttcgTccgtgttgcagccgatcatc	.	DEL	4	1	.	.	.	.	.
205	205	T	C	gcaggctgcttacggtttcgTccgtgttgcagccgatcatc	.	SNP	4	2	upstream	gene-GU280_gp01	dist=61	.	.
205	205	T	G	gcaggctgcttacggtttcgTccgtgttgcagccgatcatc	.	SNP	4	1	upstream	gene-GU280_gp01	dist=61	.	.
206	206	C	.	caggctgcttacggtttcgtCcgtgttgcagccgatcatca	)	DEL	2	1	.	.	.	.	.
206	206	C	T	caggctgcttacggtttcgtCcgtgttgcagccgatcatca	)	SNP	2	1	upstream	gene-GU280_gp01	dist=60	.	.
207	207	C	.	aggctgcttacggtttcgtcCgtgttgcagccgatcatcag	)	DEL	9	1	.	.	.	.	.
207	207	C	T	aggctgcttacggtttcgtcCgtgttgcagccgatcatcag	)	SNP	9	8	upstream	gene-GU280_gp01	dist=59	.	.
208	208	G	.	ggctgcttacggtttcgtccGtgttgcagccgatcatcagc	)	DEL	11	1	.	.	.	.	.
208	208	.	C	gctgcttacggtttcgtccgINStgttgcagccgatcatcagc	)	INS	11	1	.	.	.	.	.
208	208	.	G	gctgcttacggtttcgtccgINStgttgcagccgatcatcagc	)	INS	11	1	.	.	.	.	.
208	208	.	T	gctgcttacggtttcgtccgINStgttgcagccgatcatcagc	)	INS	11	8	.	.	.	.	.
209	209	T	.	gctgcttacggtttcgtccgTgttgcagccgatcatcagca	)	DEL	1	1	.	.	.	.	.
210	210	G	.	ctgcttacggtttcgtccgtGttgcagccgatcatcagcac	)	DEL	10	1	.	.	.	.	.
210	210	G	A	ctgcttacggtttcgtccgtGttgcagccgatcatcagcac	)	SNP	10	1	upstream	gene-GU280_gp01	dist=56	.	.
210	210	G	C	ctgcttacggtttcgtccgtGttgcagccgatcatcagcac	)	SNP	10	1	upstream	gene-GU280_gp01	dist=56	.	.
210	210	G	T	ctgcttacggtttcgtccgtGttgcagccgatcatcagcac	)	SNP	10	7	upstream	gene-GU280_gp01	dist=56	.	.
211	211	T	.	tgcttacggtttcgtccgtgTtgcagccgatcatcagcaca	.	DEL	2	1	.	.	.	.	.
211	211	T	C	tgcttacggtttcgtccgtgTtgcagccgatcatcagcaca	.	SNP	2	1	upstream	gene-GU280_gp01	dist=55	.	.
212	212	T	.	gcttacggtttcgtccgtgtTgcagccgatcatcagcacat	.	DEL	9	1	.	.	.	.	.
212	212	T	A	gcttacggtttcgtccgtgtTgcagccgatcatcagcacat	.	SNP	9	3	upstream	gene-GU280_gp01	dist=54	.	.
212	212	T	C	gcttacggtttcgtccgtgtTgcagccgatcatcagcacat	.	SNP	9	5	upstream	gene-GU280_gp01	dist=54	.	.
213	213	G	.	cttacggtttcgtccgtgttGcagccgatcatcagcacatc	)	DEL	1	1	.	.	.	.	.
214	214	C	.	ttacggtttcgtccgtgttgCagccgatcatcagcacatct	)	DEL	1	1	.	.	.	.	.
215	215	A	.	tacggtttcgtccgtgttgcAgccgatcatcagcacatcta	)	DEL	3	1	.	.	.	.	.
215	215	A	T	tacggtttcgtccgtgttgcAgccgatcatcagcacatcta	)	SNP	3	2	upstream	gene-GU280_gp01	dist=51	.	.
216	216	G	.	acggtttcgtccgtgttgcaGccgatcatcagcacatctag	)	DEL	1	1	.	.	.	.	.
217	217	C	.	cggtttcgtccgtgttgcagCcgatcatcagcacatctagg	)	DEL	3	1	.	.	.	.	.
217	217	C	T	cggtttcgtccgtgttgcagCcgatcatcagcacatctagg	)	SNP	3	2	upstream	gene-GU280_gp01	dist=49	.	.
218	218	C	.	ggtttcgtccgtgttgcagcCgatcatcagcacatctaggt	)	DEL	12	1	.	.	.	.	.
218	218	C	T	ggtttcgtccgtgttgcagcCgatcatcagcacatctaggt	)	SNP	12	11	upstream	gene-GU280_gp01	dist=48	.	.
219	219	G	A	gtttcgtccgtgttgcagccGatcatcagcacatctaggtt	.	SNP	29	4	upstream	gene-GU280_gp01	dist=47	.	.
219	219	G	T	gtttcgtccgtgttgcagccGatcatcagcacatctaggtt	.	SNP	29	25	upstream	gene-GU280_gp01	dist=47	.	.
220	220	.	G	ttcgtccgtgttgcagccgaINStcatcagcacatctaggttt	.	INS	1	1	.	.	.	.	.
221	221	T	C	ttcgtccgtgttgcagccgaTcatcagcacatctaggtttc	.	SNP	5	5	upstream	gene-GU280_gp01	dist=45	.	.
222	222	C	.	tcgtccgtgttgcagccgatCatcagcacatctaggtttcg	.	DEL	31	3	.	.	.	.	.
222	222	C	G	tcgtccgtgttgcagccgatCatcagcacatctaggtttcg	.	SNP	31	1	upstream	gene-GU280_gp01	dist=44	.	.
222	222	C	T	tcgtccgtgttgcagccgatCatcagcacatctaggtttcg	.	SNP	31	27	upstream	gene-GU280_gp01	dist=44	.	.
224	224	T	.	gtccgtgttgcagccgatcaTcagcacatctaggtttcgtc	.	DEL	3	1	.	.	.	.	.
224	224	T	C	gtccgtgttgcagccgatcaTcagcacatctaggtttcgtc	.	SNP	3	2	upstream	gene-GU280_gp01	dist=42	.	.
225	225	C	T	tccgtgttgcagccgatcatCagcacatctaggtttcgtcc	.	SNP	3	3	upstream	gene-GU280_gp01	dist=41	.	.
228	228	C	T	gtgttgcagccgatcatcagCacatctaggtttcgtccggg	(	SNP	21	21	upstream	gene-GU280_gp01	dist=38	.	.
229	229	A	C	tgttgcagccgatcatcagcAcatctaggtttcgtccgggt	(	SNP	1	1	upstream	gene-GU280_gp01	dist=37	.	.
231	231	A	G	ttgcagccgatcatcagcacAtctaggtttcgtccgggtgt	(	SNP	2	2	upstream	gene-GU280_gp01	dist=35	.	.
232	232	T	C	tgcagccgatcatcagcacaTctaggtttcgtccgggtgtg	(	SNP	2	1	upstream	gene-GU280_gp01	dist=34	.	.
232	232	T	G	tgcagccgatcatcagcacaTctaggtttcgtccgggtgtg	(	SNP	2	1	upstream	gene-GU280_gp01	dist=34	.	.
233	233	C	A	gcagccgatcatcagcacatCtaggtttcgtccgggtgtga	(	SNP	4	2	upstream	gene-GU280_gp01	dist=33	.	.
233	233	C	T	gcagccgatcatcagcacatCtaggtttcgtccgggtgtga	(	SNP	4	2	upstream	gene-GU280_gp01	dist=33	.	.
234	234	T	C	cagccgatcatcagcacatcTaggtttcgtccgggtgtgac	(	SNP	1	1	upstream	gene-GU280_gp01	dist=32	.	.
235	235	A	.	agccgatcatcagcacatctAggtttcgtccgggtgtgacc	.	DEL	2	1	.	.	.	.	.
235	235	A	G	agccgatcatcagcacatctAggtttcgtccgggtgtgacc	.	SNP	2	1	upstream	gene-GU280_gp01	dist=31	.	.
236	236	G	.	gccgatcatcagcacatctaGgtttcgtccgggtgtgaccg	(	DEL	1	1	.	.	.	.	.
237	237	G	.	ccgatcatcagcacatctagGtttcgtccgggtgtgaccga	(	DEL	2	1	.	.	.	.	.
237	237	G	T	ccgatcatcagcacatctagGtttcgtccgggtgtgaccga	(	SNP	2	1	upstream	gene-GU280_gp01	dist=29	.	.
239	239	T	A	gatcatcagcacatctaggtTtcgtccgggtgtgaccgaaa	.	SNP	2	1	upstream	gene-GU280_gp01	dist=27	.	.
239	239	T	C	gatcatcagcacatctaggtTtcgtccgggtgtgaccgaaa	.	SNP	2	1	upstream	gene-GU280_gp01	dist=27	.	.
240	240	T	C	atcatcagcacatctaggttTcgtccgggtgtgaccgaaag	.	SNP	2	2	upstream	gene-GU280_gp01	dist=26	.	.
241	241	C	.	tcatcagcacatctaggtttCgtccgggtgtgaccgaaagg	.	DEL	23267	1	.	.	.	.	.
241	241	C	T	tcatcagcacatctaggtttCgtccgggtgtgaccgaaagg	.	SNP	23267	23266	upstream	gene-GU280_gp01	dist=25	.	.
242	242	G	T	catcagcacatctaggtttcGtccgggtgtgaccgaaaggt	.	SNP	10	10	upstream	gene-GU280_gp01	dist=24	.	.
244	244	C	T	tcagcacatctaggtttcgtCcgggtgtgaccgaaaggtaa	)	SNP	1	1	upstream	gene-GU280_gp01	dist=22	.	.
246	246	G	T	agcacatctaggtttcgtccGggtgtgaccgaaaggtaaga	)	SNP	8	8	upstream	gene-GU280_gp01	dist=20	.	.
247	247	G	A	gcacatctaggtttcgtccgGgtgtgaccgaaaggtaagat	)	SNP	3	2	upstream	gene-GU280_gp01	dist=19	.	.
247	247	G	T	gcacatctaggtttcgtccgGgtgtgaccgaaaggtaagat	)	SNP	3	1	upstream	gene-GU280_gp01	dist=19	.	.
248	248	G	T	cacatctaggtttcgtccggGtgtgaccgaaaggtaagatg	)	SNP	4	4	upstream	gene-GU280_gp01	dist=18	.	.
252	252	G	T	tctaggtttcgtccgggtgtGaccgaaaggtaagatggaga	)	SNP	3	3	upstream	gene-GU280_gp01	dist=14	.	.
254	254	C	T	taggtttcgtccgggtgtgaCcgaaaggtaagatggagagc	(	SNP	3	3	upstream	gene-GU280_gp01	dist=12	.	.
256	256	G	A	ggtttcgtccgggtgtgaccGaaaggtaagatggagagcct	.	SNP	5	4	upstream	gene-GU280_gp01	dist=10	.	.
256	256	G	T	ggtttcgtccgggtgtgaccGaaaggtaagatggagagcct	.	SNP	5	1	upstream	gene-GU280_gp01	dist=10	.	.
257	257	A	G	gtttcgtccgggtgtgaccgAaaggtaagatggagagcctt	.	SNP	2	1	upstream	gene-GU280_gp01	dist=9	.	.
257	257	A	T	gtttcgtccgggtgtgaccgAaaggtaagatggagagcctt	.	SNP	2	1	upstream	gene-GU280_gp01	dist=9	.	.
260	260	G	C	tcgtccgggtgtgaccgaaaGgtaagatggagagccttgtc	)	SNP	1	1	upstream	gene-GU280_gp01	dist=6	.	.
261	261	G	C	cgtccgggtgtgaccgaaagGtaagatggagagccttgtcc	)	SNP	3	1	upstream	gene-GU280_gp01	dist=5	.	.
261	261	G	T	cgtccgggtgtgaccgaaagGtaagatggagagccttgtcc	)	SNP	3	2	upstream	gene-GU280_gp01	dist=5	.	.
263	263	A	.	tccgggtgtgaccgaaaggtAagatggagagccttgtccct	)	DEL	4	1	.	.	.	.	.
263	263	A	G	tccgggtgtgaccgaaaggtAagatggagagccttgtccct	)	SNP	4	3	upstream	gene-GU280_gp01	dist=3	.	.
264	264	A	T	ccgggtgtgaccgaaaggtaAgatggagagccttgtccctg	)	SNP	1	1	upstream	gene-GU280_gp01	dist=2	.	.
265	265	G	A	cgggtgtgaccgaaaggtaaGatggagagccttgtccctgg	)	SNP	1	1	upstream	gene-GU280_gp01	dist=1	.	.
271	271	G	A	tgaccgaaaggtaagatggaGagccttgtccctggtttcaa	)	SNP	6	1	exonic	gene-GU280_gp01	.	synonymous SNV	gene-GU280_gp01:cds-YP_009724389.1:exon1:c.G6A:p.E2E,gene-GU280_gp01:cds-YP_009725295.1:exon1:c.G6A:p.E2E
274	274	C	T	ccgaaaggtaagatggagagCcttgtccctggtttcaacga	.	SNP	13	11	exonic	gene-GU280_gp01	.	synonymous SNV	gene-GU280_gp01:cds-YP_009724389.1:exon1:c.C9T:p.S3S,gene-GU280_gp01:cds-YP_009725295.1:exon1:c.C9T:p.S3S
280	280	C	.	ggtaagatggagagccttgtCcctggtttcaacgagaaaac	(	DEL	4	1	.	.	.	.	.
280	280	C	T	ggtaagatggagagccttgtCcctggtttcaacgagaaaac	(	SNP	4	3	exonic	gene-GU280_gp01	.	synonymous SNV	gene-GU280_gp01:cds-YP_009724389.1:exon1:c.C15T:p.V5V,gene-GU280_gp01:cds-YP_009725295.1:exon1:c.C15T:p.V5V
283	283	T	C	aagatggagagccttgtcccTggtttcaacgagaaaacaca	(	SNP	2	2	exonic	gene-GU280_gp01	.	synonymous SNV	gene-GU280_gp01:cds-YP_009724389.1:exon1:c.T18C:p.P6P,gene-GU280_gp01:cds-YP_009725295.1:exon1:c.T18C:p.P6P
289	289	C	T	gagagccttgtccctggtttCaacgagaaaacacacgtcca	(	SNP	2	2	exonic	gene-GU280_gp01	.	synonymous SNV	gene-GU280_gp01:cds-YP_009724389.1:exon1:c.C24T:p.F8F,gene-GU280_gp01:cds-YP_009725295.1:exon1:c.C24T:p.F8F
292	292	C	T	agccttgtccctggtttcaaCgagaaaacacacgtccaact	(	SNP	4	4	exonic	gene-GU280_gp01	.	synonymous SNV	gene-GU280_gp01:cds-YP_009724389.1:exon1:c.C27T:p.N9N,gene-GU280_gp01:cds-YP_009725295.1:exon1:c.C27T:p.N9N
301	301	A	G	cctggtttcaacgagaaaacAcacgtccaactcagtttgcc	.	SNP	2	2	exonic	gene-GU280_gp01	.	synonymous SNV	gene-GU280_gp01:cds-YP_009724389.1:exon1:c.A36G:p.T12T,gene-GU280_gp01:cds-YP_009725295.1:exon1:c.A36G:p.T12T
313	313	C	T	gagaaaacacacgtccaactCagtttgcctgttttacaggt	.	SNP	424	424	exonic	gene-GU280_gp01	.	synonymous SNV	gene-GU280_gp01:cds-YP_009724389.1:exon1:c.C48T:p.L16L,gene-GU280_gp01:cds-YP_009725295.1:exon1:c.C48T:p.L16L
319	319	G	A	acacacgtccaactcagtttGcctgttttacaggttcgcga	(	SNP	2	2	exonic	gene-GU280_gp01	.	synonymous SNV	gene-GU280_gp01:cds-YP_009724389.1:exon1:c.G54A:p.L18L,gene-GU280_gp01:cds-YP_009725295.1:exon1:c.G54A:p.L18L
331	331	G	A	ctcagtttgcctgttttacaGgttcgcgacgtgctcgtacg	)	SNP	1	1	exonic	gene-GU280_gp01	.	synonymous SNV	gene-GU280_gp01:cds-YP_009724389.1:exon1:c.G66A:p.Q22Q,gene-GU280_gp01:cds-YP_009725295.1:exon1:c.G66A:p.Q22Q
334	334	T	C	agtttgcctgttttacaggtTcgcgacgtgctcgtacgtgg	.	SNP	3	3	exonic	gene-GU280_gp01	.	synonymous SNV	gene-GU280_gp01:cds-YP_009724389.1:exon1:c.T69C:p.V23V,gene-GU280_gp01:cds-YP_009725295.1:exon1:c.T69C:p.V23V
337	337	C	T	ttgcctgttttacaggttcgCgacgtgctcgtacgtggctt	)	SNP	22	22	exonic	gene-GU280_gp01	.	synonymous SNV	gene-GU280_gp01:cds-YP_009724389.1:exon1:c.C72T:p.R24R,gene-GU280_gp01:cds-YP_009725295.1:exon1:c.C72T:p.R24R
343	343	G	T	gttttacaggttcgcgacgtGctcgtacgtggctttggaga	)	SNP	3	3	exonic	gene-GU280_gp01	.	synonymous SNV	gene-GU280_gp01:cds-YP_009724389.1:exon1:c.G78T:p.V26V,gene-GU280_gp01:cds-YP_009725295.1:exon1:c.G78T:p.V26V
346	346	C	T	ttacaggttcgcgacgtgctCgtacgtggctttggagactc	)	SNP	3	3	exonic	gene-GU280_gp01	.	synonymous SNV	gene-GU280_gp01:cds-YP_009724389.1:exon1:c.C81T:p.L27L,gene-GU280_gp01:cds-YP_009725295.1:exon1:c.C81T:p.L27L
355	355	C	T	cgcgacgtgctcgtacgtggCtttggagactccgtggagga	(	SNP	4	4	exonic	gene-GU280_gp01	.	synonymous SNV	gene-GU280_gp01:cds-YP_009724389.1:exon1:c.C90T:p.G30G,gene-GU280_gp01:cds-YP_009725295.1:exon1:c.C90T:p.G30G
361	361	A	G	gtgctcgtacgtggctttggAgactccgtggaggaggtctt	(	SNP	7	7	exonic	gene-GU280_gp01	.	synonymous SNV	gene-GU280_gp01:cds-YP_009724389.1:exon1:c.A96G:p.G32G,gene-GU280_gp01:cds-YP_009725295.1:exon1:c.A96G:p.G32G
364	364	C	T	ctcgtacgtggctttggagaCtccgtggaggaggtcttatc	(	SNP	5	5	exonic	gene-GU280_gp01	.	synonymous SNV	gene-GU280_gp01:cds-YP_009724389.1:exon1:c.C99T:p.D33D,gene-GU280_gp01:cds-YP_009725295.1:exon1:c.C99T:p.D33D
367	367	C	T	gtacgtggctttggagactcCgtggaggaggtcttatcaga	(	SNP	1	1	exonic	gene-GU280_gp01	.	synonymous SNV	gene-GU280_gp01:cds-YP_009724389.1:exon1:c.C102T:p.S34S,gene-GU280_gp01:cds-YP_009725295.1:exon1:c.C102T:p.S34S
370	370	G	A	cgtggctttggagactccgtGgaggaggtcttatcagaggc	.	SNP	10	4	exonic	gene-GU280_gp01	.	synonymous SNV	gene-GU280_gp01:cds-YP_009724389.1:exon1:c.G105A:p.V35V,gene-GU280_gp01:cds-YP_009725295.1:exon1:c.G105A:p.V35V
370	370	G	T	cgtggctttggagactccgtGgaggaggtcttatcagaggc	.	SNP	10	6	exonic	gene-GU280_gp01	.	synonymous SNV	gene-GU280_gp01:cds-YP_009724389.1:exon1:c.G105T:p.V35V,gene-GU280_gp01:cds-YP_009725295.1:exon1:c.G105T:p.V35V
373	373	G	A	ggctttggagactccgtggaGgaggtcttatcagaggcacg	)	SNP	3	3	exonic	gene-GU280_gp01	.	synonymous SNV	gene-GU280_gp01:cds-YP_009724389.1:exon1:c.G108A:p.E36E,gene-GU280_gp01:cds-YP_009725295.1:exon1:c.G108A:p.E36E
376	376	G	A	tttggagactccgtggaggaGgtcttatcagaggcacgtca	.	SNP	5	1	exonic	gene-GU280_gp01	.	synonymous SNV	gene-GU280_gp01:cds-YP_009724389.1:exon1:c.G111A:p.E37E,gene-GU280_gp01:cds-YP_009725295.1:exon1:c.G111A:p.E37E
379	379	C	A	ggagactccgtggaggaggtCttatcagaggcacgtcaaca	)	SNP	165	165	exonic	gene-GU280_gp01	.	synonymous SNV	gene-GU280_gp01:cds-YP_009724389.1:exon1:c.C114A:p.V38V,gene-GU280_gp01:cds-YP_009725295.1:exon1:c.C114A:p.V38V
385	385	A	G	tccgtggaggaggtcttatcAgaggcacgtcaacatcttaa	)	SNP	8	7	exonic	gene-GU280_gp01	.	synonymous SNV	gene-GU280_gp01:cds-YP_009724389.1:exon1:c.A120G:p.S40S,gene-GU280_gp01:cds-YP_009725295.1:exon1:c.A120G:p.S40S
385	385	A	T	tccgtggaggaggtcttatcAgaggcacgtcaacatcttaa	)	SNP	8	1	exonic	gene-GU280_gp01	.	synonymous SNV	gene-GU280_gp01:cds-YP_009724389.1:exon1:c.A120T:p.S40S,gene-GU280_gp01:cds-YP_009725295.1:exon1:c.A120T:p.S40S
388	388	G	A	gtggaggaggtcttatcagaGgcacgtcaacatcttaaaga	)	SNP	3	2	exonic	gene-GU280_gp01	.	synonymous SNV	gene-GU280_gp01:cds-YP_009724389.1:exon1:c.G123A:p.E41E,gene-GU280_gp01:cds-YP_009725295.1:exon1:c.G123A:p.E41E
391	391	A	G	gaggaggtcttatcagaggcAcgtcaacatcttaaagatgg	)	SNP	2	1	exonic	gene-GU280_gp01	.	synonymous SNV	gene-GU280_gp01:cds-YP_009724389.1:exon1:c.A126G:p.A42A,gene-GU280_gp01:cds-YP_009725295.1:exon1:c.A126G:p.A42A
391	391	A	T	gaggaggtcttatcagaggcAcgtcaacatcttaaagatgg	)	SNP	2	1	exonic	gene-GU280_gp01	.	synonymous SNV	gene-GU280_gp01:cds-YP_009724389.1:exon1:c.A126T:p.A42A,gene-GU280_gp01:cds-YP_009725295.1:exon1:c.A126T:p.A42A
400	400	T	C	ttatcagaggcacgtcaacaTcttaaagatggcacttgtgg	(	SNP	3	3	exonic	gene-GU280_gp01	.	synonymous SNV	gene-GU280_gp01:cds-YP_009724389.1:exon1:c.T135C:p.H45H,gene-GU280_gp01:cds-YP_009725295.1:exon1:c.T135C:p.H45H
406	406	A	G	gaggcacgtcaacatcttaaAgatggcacttgtggcttagt	)	SNP	2	2	exonic	gene-GU280_gp01	.	synonymous SNV	gene-GU280_gp01:cds-YP_009724389.1:exon1:c.A141G:p.K47K,gene-GU280_gp01:cds-YP_009725295.1:exon1:c.A141G:p.K47K
421	421	C	T	cttaaagatggcacttgtggCttagtagaagttgaaaaagg	(	SNP	3	3	exonic	gene-GU280_gp01	.	synonymous SNV	gene-GU280_gp01:cds-YP_009724389.1:exon1:c.C156T:p.G52G,gene-GU280_gp01:cds-YP_009725295.1:exon1:c.C156T:p.G52G
425	425	G	.	aagatggcacttgtggcttaGtagaagttgaaaaaggcgtt	(	DEL	2	1	.	.	.	.	.
426	426	T	.	agatggcacttgtggcttagTagaagttgaaaaaggcgttt	(	DEL	1	1	.	.	.	.	.
427	427	A	.	gatggcacttgtggcttagtAgaagttgaaaaaggcgtttt	.	DEL	2	1	.	.	.	.	.
427	427	A	T	gatggcacttgtggcttagtAgaagttgaaaaaggcgtttt	.	SNP	2	1	exonic	gene-GU280_gp01	.	synonymous SNV	gene-GU280_gp01:cds-YP_009724389.1:exon1:c.A162T:p.V54V,gene-GU280_gp01:cds-YP_009725295.1:exon1:c.A162T:p.V54V
433	433	T	C	acttgtggcttagtagaagtTgaaaaaggcgttttgcctca	(	SNP	2	2	exonic	gene-GU280_gp01	.	synonymous SNV	gene-GU280_gp01:cds-YP_009724389.1:exon1:c.T168C:p.V56V,gene-GU280_gp01:cds-YP_009725295.1:exon1:c.T168C:p.V56V
439	439	A	G	ggcttagtagaagttgaaaaAggcgttttgcctcaacttga	.	SNP	1	1	exonic	gene-GU280_gp01	.	synonymous SNV	gene-GU280_gp01:cds-YP_009724389.1:exon1:c.A174G:p.K58K,gene-GU280_gp01:cds-YP_009725295.1:exon1:c.A174G:p.K58K
442	442	C	T	ttagtagaagttgaaaaaggCgttttgcctcaacttgaaca	(	SNP	1	1	exonic	gene-GU280_gp01	.	synonymous SNV	gene-GU280_gp01:cds-YP_009724389.1:exon1:c.C177T:p.G59G,gene-GU280_gp01:cds-YP_009725295.1:exon1:c.C177T:p.G59G
445	445	T	A	gtagaagttgaaaaaggcgtTttgcctcaacttgaacagcc	.	SNP	1	1	exonic	gene-GU280_gp01	.	synonymous SNV	gene-GU280_gp01:cds-YP_009724389.1:exon1:c.T180A:p.V60V,gene-GU280_gp01:cds-YP_009725295.1:exon1:c.T180A:p.V60V
446	446	T	C	tagaagttgaaaaaggcgttTtgcctcaacttgaacagccc	.	SNP	3	2	exonic	gene-GU280_gp01	.	synonymous SNV	gene-GU280_gp01:cds-YP_009724389.1:exon1:c.T181C:p.L61L,gene-GU280_gp01:cds-YP_009725295.1:exon1:c.T181C:p.L61L
446	446	.	T	agaagttgaaaaaggcgtttINStgcctcaacttgaacagccc	.	INS	3	1	.	.	.	.	.
454	454	A	G	gaaaaaggcgttttgcctcaActtgaacagccctatgtgtt	)	SNP	17	16	exonic	gene-GU280_gp01	.	synonymous SNV	gene-GU280_gp01:cds-YP_009724389.1:exon1:c.A189G:p.Q63Q,gene-GU280_gp01:cds-YP_009725295.1:exon1:c.A189G:p.Q63Q
457	457	T	C	aaaggcgttttgcctcaactTgaacagccctatgtgttcat	)	SNP	1	1	exonic	gene-GU280_gp01	.	synonymous SNV	gene-GU280_gp01:cds-YP_009724389.1:exon1:c.T192C:p.L64L,gene-GU280_gp01:cds-YP_009725295.1:exon1:c.T192C:p.L64L
460	460	A	G	ggcgttttgcctcaacttgaAcagccctatgtgttcatcaa	)	SNP	1	1	exonic	gene-GU280_gp01	.	synonymous SNV	gene-GU280_gp01:cds-YP_009724389.1:exon1:c.A195G:p.E65E,gene-GU280_gp01:cds-YP_009725295.1:exon1:c.A195G:p.E65E
466	466	C	A	ttgcctcaacttgaacagccCtatgtgttcatcaaacgttc	(	SNP	2	1	exonic	gene-GU280_gp01	.	synonymous SNV	gene-GU280_gp01:cds-YP_009724389.1:exon1:c.C201A:p.P67P,gene-GU280_gp01:cds-YP_009725295.1:exon1:c.C201A:p.P67P
466	466	C	T	ttgcctcaacttgaacagccCtatgtgttcatcaaacgttc	(	SNP	2	1	exonic	gene-GU280_gp01	.	synonymous SNV	gene-GU280_gp01:cds-YP_009724389.1:exon1:c.C201T:p.P67P,gene-GU280_gp01:cds-YP_009725295.1:exon1:c.C201T:p.P67P
469	469	T	C	cctcaacttgaacagccctaTgtgttcatcaaacgttcgga	(	SNP	2	1	exonic	gene-GU280_gp01	.	synonymous SNV	gene-GU280_gp01:cds-YP_009724389.1:exon1:c.T204C:p.Y68Y,gene-GU280_gp01:cds-YP_009725295.1:exon1:c.T204C:p.Y68Y
472	472	G	C	caacttgaacagccctatgtGttcatcaaacgttcggatgc	.	SNP	7	1	exonic	gene-GU280_gp01	.	synonymous SNV	gene-GU280_gp01:cds-YP_009724389.1:exon1:c.G207C:p.V69V,gene-GU280_gp01:cds-YP_009725295.1:exon1:c.G207C:p.V69V
472	472	G	T	caacttgaacagccctatgtGttcatcaaacgttcggatgc	.	SNP	7	6	exonic	gene-GU280_gp01	.	synonymous SNV	gene-GU280_gp01:cds-YP_009724389.1:exon1:c.G207T:p.V69V,gene-GU280_gp01:cds-YP_009725295.1:exon1:c.G207T:p.V69V
475	475	C	T	cttgaacagccctatgtgttCatcaaacgttcggatgctcg	(	SNP	2	2	exonic	gene-GU280_gp01	.	synonymous SNV	gene-GU280_gp01:cds-YP_009724389.1:exon1:c.C210T:p.F70F,gene-GU280_gp01:cds-YP_009725295.1:exon1:c.C210T:p.F70F
478	478	C	T	gaacagccctatgtgttcatCaaacgttcggatgctcgaac	.	SNP	34	34	exonic	gene-GU280_gp01	.	synonymous SNV	gene-GU280_gp01:cds-YP_009724389.1:exon1:c.C213T:p.I71I,gene-GU280_gp01:cds-YP_009725295.1:exon1:c.C213T:p.I71I
482	482	C	.	agccctatgtgttcatcaaaCgttcggatgctcgaactgca	.	DEL	2	1	.	.	.	.	.
487	487	G	A	tatgtgttcatcaaacgttcGgatgctcgaactgcacctca	(	SNP	11	8	exonic	gene-GU280_gp01	.	synonymous SNV	gene-GU280_gp01:cds-YP_009724389.1:exon1:c.G222A:p.S74S,gene-GU280_gp01:cds-YP_009725295.1:exon1:c.G222A:p.S74S
487	487	G	T	tatgtgttcatcaaacgttcGgatgctcgaactgcacctca	(	SNP	11	3	exonic	gene-GU280_gp01	.	synonymous SNV	gene-GU280_gp01:cds-YP_009724389.1:exon1:c.G222T:p.S74S,gene-GU280_gp01:cds-YP_009725295.1:exon1:c.G222T:p.S74S
490	490	T	C	gtgttcatcaaacgttcggaTgctcgaactgcacctcatgg	.	SNP	263	3	exonic	gene-GU280_gp01	.	synonymous SNV	gene-GU280_gp01:cds-YP_009724389.1:exon1:c.T225C:p.D75D,gene-GU280_gp01:cds-YP_009725295.1:exon1:c.T225C:p.D75D
493	493	T	C	ttcatcaaacgttcggatgcTcgaactgcacctcatggtca	)	SNP	1	1	exonic	gene-GU280_gp01	.	synonymous SNV	gene-GU280_gp01:cds-YP_009724389.1:exon1:c.T228C:p.A76A,gene-GU280_gp01:cds-YP_009725295.1:exon1:c.T228C:p.A76A
505	505	T	C	tcggatgctcgaactgcaccTcatggtcatgttatggttga	(	SNP	5	5	exonic	gene-GU280_gp01	.	synonymous SNV	gene-GU280_gp01:cds-YP_009724389.1:exon1:c.T240C:p.P80P,gene-GU280_gp01:cds-YP_009725295.1:exon1:c.T240C:p.P80P
508	508	T	.	gatgctcgaactgcacctcaTggtcatgttatggttgagct	(	DEL	2	2	.	.	.	.	.
509	509	G	.	atgctcgaactgcacctcatGgtcatgttatggttgagctg	(	DEL	13	7	.	.	.	.	.
510	510	G	.	tgctcgaactgcacctcatgGtcatgttatggttgagctgg	(	DEL	23	22	.	.	.	.	.
511	511	T	.	gctcgaactgcacctcatggTcatgttatggttgagctggt	(	DEL	23	22	.	.	.	.	.
511	511	T	C	gctcgaactgcacctcatggTcatgttatggttgagctggt	(	SNP	23	1	exonic	gene-GU280_gp01	.	synonymous SNV	gene-GU280_gp01:cds-YP_009724389.1:exon1:c.T246C:p.G82G,gene-GU280_gp01:cds-YP_009725295.1:exon1:c.T246C:p.G82G
512	512	C	.	ctcgaactgcacctcatggtCatgttatggttgagctggta	(	DEL	26	22	.	.	.	.	.
513	513	A	.	tcgaactgcacctcatggtcAtgttatggttgagctggtag	(	DEL	28	24	.	.	.	.	.
514	514	T	.	cgaactgcacctcatggtcaTgttatggttgagctggtagc	(	DEL	249	24	.	.	.	.	.
514	514	T	C	cgaactgcacctcatggtcaTgttatggttgagctggtagc	(	SNP	249	224	exonic	gene-GU280_gp01	.	synonymous SNV	gene-GU280_gp01:cds-YP_009724389.1:exon1:c.T249C:p.H83H,gene-GU280_gp01:cds-YP_009725295.1:exon1:c.T249C:p.H83H
515	515	G	.	gaactgcacctcatggtcatGttatggttgagctggtagca	(	DEL	27	26	.	.	.	.	.
516	516	T	.	aactgcacctcatggtcatgTtatggttgagctggtagcag	(	DEL	36	35	.	.	.	.	.
517	517	T	.	actgcacctcatggtcatgtTatggttgagctggtagcaga	(	DEL	62	61	.	.	.	.	.
517	517	T	C	actgcacctcatggtcatgtTatggttgagctggtagcaga	(	SNP	62	1	exonic	gene-GU280_gp01	.	synonymous SNV	gene-GU280_gp01:cds-YP_009724389.1:exon1:c.T252C:p.V84V,gene-GU280_gp01:cds-YP_009725295.1:exon1:c.T252C:p.V84V
518	518	A	.	ctgcacctcatggtcatgttAtggttgagctggtagcagaa	(	DEL	76	75	.	.	.	.	.
519	519	T	.	tgcacctcatggtcatgttaTggttgagctggtagcagaac	(	DEL	51	51	.	.	.	.	.
520	520	G	.	gcacctcatggtcatgttatGgttgagctggtagcagaact	(	DEL	57	51	.	.	.	.	.
521	521	G	.	cacctcatggtcatgttatgGttgagctggtagcagaactc	(	DEL	40	39	.	.	.	.	.
522	522	T	.	acctcatggtcatgttatggTtgagctggtagcagaactcg	(	DEL	39	38	.	.	.	.	.
523	523	T	.	cctcatggtcatgttatggtTgagctggtagcagaactcga	.	DEL	13	11	.	.	.	.	.
523	523	T	A	cctcatggtcatgttatggtTgagctggtagcagaactcga	.	SNP	13	2	exonic	gene-GU280_gp01	.	synonymous SNV	gene-GU280_gp01:cds-YP_009724389.1:exon1:c.T258A:p.V86V,gene-GU280_gp01:cds-YP_009725295.1:exon1:c.T258A:p.V86V
524	524	G	.	ctcatggtcatgttatggttGagctggtagcagaactcgaa	(	DEL	2	2	.	.	.	.	.
527	527	C	T	atggtcatgttatggttgagCtggtagcagaactcgaaggc	(	SNP	10	10	exonic	gene-GU280_gp01	.	synonymous SNV	gene-GU280_gp01:cds-YP_009724389.1:exon1:c.C262T:p.L88L,gene-GU280_gp01:cds-YP_009725295.1:exon1:c.C262T:p.L88L
529	529	G	A	ggtcatgttatggttgagctGgtagcagaactcgaaggcat	(	SNP	4	1	exonic	gene-GU280_gp01	.	synonymous SNV	gene-GU280_gp01:cds-YP_009724389.1:exon1:c.G264A:p.L88L,gene-GU280_gp01:cds-YP_009725295.1:exon1:c.G264A:p.L88L
529	529	G	T	ggtcatgttatggttgagctGgtagcagaactcgaaggcat	(	SNP	4	3	exonic	gene-GU280_gp01	.	synonymous SNV	gene-GU280_gp01:cds-YP_009724389.1:exon1:c.G264T:p.L88L,gene-GU280_gp01:cds-YP_009725295.1:exon1:c.G264T:p.L88L
532	532	A	G	catgttatggttgagctggtAgcagaactcgaaggcattca	.	SNP	4	4	exonic	gene-GU280_gp01	.	synonymous SNV	gene-GU280_gp01:cds-YP_009724389.1:exon1:c.A267G:p.V89V,gene-GU280_gp01:cds-YP_009725295.1:exon1:c.A267G:p.V89V
535	535	A	G	gttatggttgagctggtagcAgaactcgaaggcattcagta	)	SNP	1	1	exonic	gene-GU280_gp01	.	synonymous SNV	gene-GU280_gp01:cds-YP_009724389.1:exon1:c.A270G:p.A90A,gene-GU280_gp01:cds-YP_009725295.1:exon1:c.A270G:p.A90A
541	541	C	T	gttgagctggtagcagaactCgaaggcattcagtacggtcg	)	SNP	29	29	exonic	gene-GU280_gp01	.	synonymous SNV	gene-GU280_gp01:cds-YP_009724389.1:exon1:c.C276T:p.L92L,gene-GU280_gp01:cds-YP_009725295.1:exon1:c.C276T:p.L92L
544	544	A	G	gagctggtagcagaactcgaAggcattcagtacggtcgtag	(	SNP	6	5	exonic	gene-GU280_gp01	.	synonymous SNV	gene-GU280_gp01:cds-YP_009724389.1:exon1:c.A279G:p.E93E,gene-GU280_gp01:cds-YP_009725295.1:exon1:c.A279G:p.E93E
556	556	C	T	gaactcgaaggcattcagtaCggtcgtagtggtgagacact	.	SNP	2	2	exonic	gene-GU280_gp01	.	synonymous SNV	gene-GU280_gp01:cds-YP_009724389.1:exon1:c.C291T:p.Y97Y,gene-GU280_gp01:cds-YP_009725295.1:exon1:c.C291T:p.Y97Y
565	565	T	C	ggcattcagtacggtcgtagTggtgagacacttggtgtcct	(	SNP	1	1	exonic	gene-GU280_gp01	.	synonymous SNV	gene-GU280_gp01:cds-YP_009724389.1:exon1:c.T300C:p.S100S,gene-GU280_gp01:cds-YP_009725295.1:exon1:c.T300C:p.S100S
574	574	A	G	tacggtcgtagtggtgagacActtggtgtccttgtccctca	(	SNP	1	1	exonic	gene-GU280_gp01	.	synonymous SNV	gene-GU280_gp01:cds-YP_009724389.1:exon1:c.A309G:p.T103T,gene-GU280_gp01:cds-YP_009725295.1:exon1:c.A309G:p.T103T
577	577	T	A	ggtcgtagtggtgagacactTggtgtccttgtccctcatgt	.	SNP	2	1	exonic	gene-GU280_gp01	.	synonymous SNV	gene-GU280_gp01:cds-YP_009724389.1:exon1:c.T312A:p.L104L,gene-GU280_gp01:cds-YP_009725295.1:exon1:c.T312A:p.L104L
577	577	T	C	ggtcgtagtggtgagacactTggtgtccttgtccctcatgt	.	SNP	2	1	exonic	gene-GU280_gp01	.	synonymous SNV	gene-GU280_gp01:cds-YP_009724389.1:exon1:c.T312C:p.L104L,gene-GU280_gp01:cds-YP_009725295.1:exon1:c.T312C:p.L104L
583	583	C	T	agtggtgagacacttggtgtCcttgtccctcatgtgggcga	.	SNP	29	29	exonic	gene-GU280_gp01	.	synonymous SNV	gene-GU280_gp01:cds-YP_009724389.1:exon1:c.C318T:p.V106V,gene-GU280_gp01:cds-YP_009725295.1:exon1:c.C318T:p.V106V
586	586	T	A	ggtgagacacttggtgtcctTgtccctcatgtgggcgaaat	(	SNP	6	1	exonic	gene-GU280_gp01	.	synonymous SNV	gene-GU280_gp01:cds-YP_009724389.1:exon1:c.T321A:p.L107L,gene-GU280_gp01:cds-YP_009725295.1:exon1:c.T321A:p.L107L
586	586	T	C	ggtgagacacttggtgtcctTgtccctcatgtgggcgaaat	(	SNP	6	5	exonic	gene-GU280_gp01	.	synonymous SNV	gene-GU280_gp01:cds-YP_009724389.1:exon1:c.T321C:p.L107L,gene-GU280_gp01:cds-YP_009725295.1:exon1:c.T321C:p.L107L
589	589	C	A	gagacacttggtgtccttgtCcctcatgtgggcgaaatacc	(	SNP	3	1	exonic	gene-GU280_gp01	.	synonymous SNV	gene-GU280_gp01:cds-YP_009724389.1:exon1:c.C324A:p.V108V,gene-GU280_gp01:cds-YP_009725295.1:exon1:c.C324A:p.V108V
589	589	C	T	gagacacttggtgtccttgtCcctcatgtgggcgaaatacc	(	SNP	3	2	exonic	gene-GU280_gp01	.	synonymous SNV	gene-GU280_gp01:cds-YP_009724389.1:exon1:c.C324T:p.V108V,gene-GU280_gp01:cds-YP_009725295.1:exon1:c.C324T:p.V108V
598	598	G	A	ggtgtccttgtccctcatgtGggcgaaataccagtggctta	)	SNP	6	1	exonic	gene-GU280_gp01	.	synonymous SNV	gene-GU280_gp01:cds-YP_009724389.1:exon1:c.G333A:p.V111V,gene-GU280_gp01:cds-YP_009725295.1:exon1:c.G333A:p.V111V
598	598	G	T	ggtgtccttgtccctcatgtGggcgaaataccagtggctta	)	SNP	6	5	exonic	gene-GU280_gp01	.	synonymous SNV	gene-GU280_gp01:cds-YP_009724389.1:exon1:c.G333T:p.V111V,gene-GU280_gp01:cds-YP_009725295.1:exon1:c.G333T:p.V111V
601	601	C	T	gtccttgtccctcatgtgggCgaaataccagtggcttaccg	)	SNP	5	5	exonic	gene-GU280_gp01	.	synonymous SNV	gene-GU280_gp01:cds-YP_009724389.1:exon1:c.C336T:p.G112G,gene-GU280_gp01:cds-YP_009725295.1:exon1:c.C336T:p.G112G
610	610	A	G	cctcatgtgggcgaaataccAgtggcttaccgcaaggttct	)	SNP	1	1	exonic	gene-GU280_gp01	.	synonymous SNV	gene-GU280_gp01:cds-YP_009724389.1:exon1:c.A345G:p.P115P,gene-GU280_gp01:cds-YP_009725295.1:exon1:c.A345G:p.P115P
613	613	G	A	catgtgggcgaaataccagtGgcttaccgcaaggttcttct	)	SNP	5	5	exonic	gene-GU280_gp01	.	synonymous SNV	gene-GU280_gp01:cds-YP_009724389.1:exon1:c.G348A:p.V116V,gene-GU280_gp01:cds-YP_009725295.1:exon1:c.G348A:p.V116V
619	619	C	T	ggcgaaataccagtggcttaCcgcaaggttcttcttcgtaa	)	SNP	30	30	exonic	gene-GU280_gp01	.	synonymous SNV	gene-GU280_gp01:cds-YP_009724389.1:exon1:c.C354T:p.Y118Y,gene-GU280_gp01:cds-YP_009725295.1:exon1:c.C354T:p.Y118Y
622	622	C	T	gaaataccagtggcttaccgCaaggttcttcttcgtaagaa	)	SNP	2	2	exonic	gene-GU280_gp01	.	synonymous SNV	gene-GU280_gp01:cds-YP_009724389.1:exon1:c.C357T:p.R119R,gene-GU280_gp01:cds-YP_009725295.1:exon1:c.C357T:p.R119R
634	634	T	C	gcttaccgcaaggttcttctTcgtaagaacggtaataaagg	.	SNP	1	1	exonic	gene-GU280_gp01	.	synonymous SNV	gene-GU280_gp01:cds-YP_009724389.1:exon1:c.T369C:p.L123L,gene-GU280_gp01:cds-YP_009725295.1:exon1:c.T369C:p.L123L
643	643	C	T	aaggttcttcttcgtaagaaCggtaataaaggagctggtgg	)	SNP	11	11	exonic	gene-GU280_gp01	.	synonymous SNV	gene-GU280_gp01:cds-YP_009724389.1:exon1:c.C378T:p.N126N,gene-GU280_gp01:cds-YP_009725295.1:exon1:c.C378T:p.N126N
646	646	T	.	gttcttcttcgtaagaacggTaataaaggagctggtggcca	(	DEL	1	1	.	.	.	.	.
647	647	A	.	ttcttcttcgtaagaacggtAataaaggagctggtggccat	(	DEL	1	1	.	.	.	.	.
648	648	A	.	tcttcttcgtaagaacggtaAtaaaggagctggtggccata	(	DEL	1	1	.	.	.	.	.
649	649	T	.	cttcttcgtaagaacggtaaTaaaggagctggtggccatag	(	DEL	1	1	.	.	.	.	.
650	650	A	.	ttcttcgtaagaacggtaatAaaggagctggtggccatagt	(	DEL	1	1	.	.	.	.	.
651	651	A	.	tcttcgtaagaacggtaataAaggagctggtggccatagtt	.	DEL	1	1	.	.	.	.	.
652	652	A	.	cttcgtaagaacggtaataaAggagctggtggccatagtta	.	DEL	5	1	.	.	.	.	.
652	652	A	G	cttcgtaagaacggtaataaAggagctggtggccatagtta	.	SNP	5	1	exonic	gene-GU280_gp01	.	synonymous SNV	gene-GU280_gp01:cds-YP_009724389.1:exon1:c.A387G:p.K129K,gene-GU280_gp01:cds-YP_009725295.1:exon1:c.A387G:p.K129K
653	653	G	.	ttcgtaagaacggtaataaaGgagctggtggccatagttac	.	DEL	1	1	.	.	.	.	.
654	654	G	.	tcgtaagaacggtaataaagGagctggtggccatagttacg	(	DEL	1	1	.	.	.	.	.
655	655	A	.	cgtaagaacggtaataaaggAgctggtggccatagttacgg	(	DEL	1	1	.	.	.	.	.
656	656	G	.	gtaagaacggtaataaaggaGctggtggccatagttacggc	(	DEL	1	1	.	.	.	.	.
657	657	C	.	taagaacggtaataaaggagCtggtggccatagttacggcg	(	DEL	1	1	.	.	.	.	.
658	658	T	.	aagaacggtaataaaggagcTggtggccatagttacggcgc	(	DEL	26	1	.	.	.	.	.
658	658	T	C	aagaacggtaataaaggagcTggtggccatagttacggcgc	(	SNP	26	25	exonic	gene-GU280_gp01	.	synonymous SNV	gene-GU280_gp01:cds-YP_009724389.1:exon1:c.T393C:p.A131A,gene-GU280_gp01:cds-YP_009725295.1:exon1:c.T393C:p.A131A
659	659	G	.	agaacggtaataaaggagctGgtggccatagttacggcgcc	.	DEL	2	1	.	.	.	.	.
660	660	G	.	gaacggtaataaaggagctgGtggccatagttacggcgccg	(	DEL	2	1	.	.	.	.	.
661	661	T	.	aacggtaataaaggagctggTggccatagttacggcgccga	(	DEL	2	1	.	.	.	.	.
661	661	T	C	aacggtaataaaggagctggTggccatagttacggcgccga	(	SNP	2	1	exonic	gene-GU280_gp01	.	synonymous SNV	gene-GU280_gp01:cds-YP_009724389.1:exon1:c.T396C:p.G132G,gene-GU280_gp01:cds-YP_009725295.1:exon1:c.T396C:p.G132G
662	662	G	.	acggtaataaaggagctggtGgccatagttacggcgccgat	.	DEL	2	1	.	.	.	.	.
663	663	G	.	cggtaataaaggagctggtgGccatagttacggcgccgatc	(	DEL	1	1	.	.	.	.	.
664	664	C	.	ggtaataaaggagctggtggCcatagttacggcgccgatct	(	DEL	4	1	.	.	.	.	.
664	664	C	T	ggtaataaaggagctggtggCcatagttacggcgccgatct	(	SNP	4	3	exonic	gene-GU280_gp01	.	synonymous SNV	gene-GU280_gp01:cds-YP_009724389.1:exon1:c.C399T:p.G133G,gene-GU280_gp01:cds-YP_009725295.1:exon1:c.C399T:p.G133G
665	665	C	.	gtaataaaggagctggtggcCatagttacggcgccgatcta	(	DEL	1	1	.	.	.	.	.
666	666	A	.	taataaaggagctggtggccAtagttacggcgccgatctaa	.	DEL	1	1	.	.	.	.	.
667	667	T	.	aataaaggagctggtggccaTagttacggcgccgatctaaa	.	DEL	1	1	.	.	.	.	.
668	668	A	.	ataaaggagctggtggccatAgttacggcgccgatctaaag	(	DEL	1	1	.	.	.	.	.
669	669	G	.	taaaggagctggtggccataGttacggcgccgatctaaagt	(	DEL	11	11	.	.	.	.	.
670	670	T	.	aaaggagctggtggccatagTtacggcgccgatctaaagtc	(	DEL	12	11	.	.	.	.	.
670	670	T	C	aaaggagctggtggccatagTtacggcgccgatctaaagtc	(	SNP	12	1	exonic	gene-GU280_gp01	.	synonymous SNV	gene-GU280_gp01:cds-YP_009724389.1:exon1:c.T405C:p.S135S,gene-GU280_gp01:cds-YP_009725295.1:exon1:c.T405C:p.S135S
671	671	T	.	aaggagctggtggccatagtTacggcgccgatctaaagtca	(	DEL	11	11	.	.	.	.	.
672	672	A	.	aggagctggtggccatagttAcggcgccgatctaaagtcat	(	DEL	2	1	.	.	.	.	.
673	673	C	.	ggagctggtggccatagttaCggcgccgatctaaagtcatt	.	DEL	3	1	.	.	.	.	.
673	673	C	T	ggagctggtggccatagttaCggcgccgatctaaagtcatt	.	SNP	3	2	exonic	gene-GU280_gp01	.	synonymous SNV	gene-GU280_gp01:cds-YP_009724389.1:exon1:c.C408T:p.Y136Y,gene-GU280_gp01:cds-YP_009725295.1:exon1:c.C408T:p.Y136Y
676	676	C	T	gctggtggccatagttacggCgccgatctaaagtcatttga	(	SNP	4	4	exonic	gene-GU280_gp01	.	synonymous SNV	gene-GU280_gp01:cds-YP_009724389.1:exon1:c.C411T:p.G137G,gene-GU280_gp01:cds-YP_009725295.1:exon1:c.C411T:p.G137G
679	679	C	T	ggtggccatagttacggcgcCgatctaaagtcatttgactt	.	SNP	6	6	exonic	gene-GU280_gp01	.	synonymous SNV	gene-GU280_gp01:cds-YP_009724389.1:exon1:c.C414T:p.A138A,gene-GU280_gp01:cds-YP_009725295.1:exon1:c.C414T:p.A138A
682	682	T	C	ggccatagttacggcgccgaTctaaagtcatttgacttagg	.	SNP	2	2	exonic	gene-GU280_gp01	.	synonymous SNV	gene-GU280_gp01:cds-YP_009724389.1:exon1:c.T417C:p.D139D,gene-GU280_gp01:cds-YP_009725295.1:exon1:c.T417C:p.D139D
683	683	C	T	gccatagttacggcgccgatCtaaagtcatttgacttaggc	.	SNP	17	17	exonic	gene-GU280_gp01	.	synonymous SNV	gene-GU280_gp01:cds-YP_009724389.1:exon1:c.C418T:p.L140L,gene-GU280_gp01:cds-YP_009725295.1:exon1:c.C418T:p.L140L
684	684	T	.	ccatagttacggcgccgatcTaaagtcatttgacttaggcg	.	DEL	1	1	.	.	.	.	.
685	685	A	.	catagttacggcgccgatctAaagtcatttgacttaggcga	.	DEL	1	1	.	.	.	.	.
686	686	A	.	atagttacggcgccgatctaAagtcatttgacttaggcgac	.	DEL	113	112	.	.	.	.	.
687	687	A	.	tagttacggcgccgatctaaAgtcatttgacttaggcgacg	.	DEL	112	112	.	.	.	.	.
688	688	G	.	agttacggcgccgatctaaaGtcatttgacttaggcgacga	)	DEL	112	112	.	.	.	.	.
689	689	T	.	gttacggcgccgatctaaagTcatttgacttaggcgacgag	)	DEL	113	112	.	.	.	.	.
690	690	C	.	ttacggcgccgatctaaagtCatttgacttaggcgacgagc	)	DEL	115	112	.	.	.	.	.
691	691	A	.	tacggcgccgatctaaagtcAtttgacttaggcgacgagct	.	DEL	116	112	.	.	.	.	.
691	691	A	C	tacggcgccgatctaaagtcAtttgacttaggcgacgagct	.	SNP	116	2	exonic	gene-GU280_gp01	.	synonymous SNV	gene-GU280_gp01:cds-YP_009724389.1:exon1:c.A426C:p.S142S,gene-GU280_gp01:cds-YP_009725295.1:exon1:c.A426C:p.S142S
691	691	A	G	tacggcgccgatctaaagtcAtttgacttaggcgacgagct	.	SNP	116	2	exonic	gene-GU280_gp01	.	synonymous SNV	gene-GU280_gp01:cds-YP_009724389.1:exon1:c.A426G:p.S142S,gene-GU280_gp01:cds-YP_009725295.1:exon1:c.A426G:p.S142S
692	692	T	.	acggcgccgatctaaagtcaTttgacttaggcgacgagctt	.	DEL	112	112	.	.	.	.	.
693	693	T	.	cggcgccgatctaaagtcatTtgacttaggcgacgagcttg	.	DEL	113	111	.	.	.	.	.
694	694	T	.	ggcgccgatctaaagtcattTgacttaggcgacgagcttgg	)	DEL	112	111	.	.	.	.	.
697	697	C	T	gccgatctaaagtcatttgaCttaggcgacgagcttggcac	)	SNP	3	3	exonic	gene-GU280_gp01	.	synonymous SNV	gene-GU280_gp01:cds-YP_009724389.1:exon1:c.C432T:p.D144D,gene-GU280_gp01:cds-YP_009725295.1:exon1:c.C432T:p.D144D
700	700	A	G	gatctaaagtcatttgacttAggcgacgagcttggcactga	.	SNP	9	8	exonic	gene-GU280_gp01	.	synonymous SNV	gene-GU280_gp01:cds-YP_009724389.1:exon1:c.A435G:p.L145L,gene-GU280_gp01:cds-YP_009725295.1:exon1:c.A435G:p.L145L
703	703	C	T	ctaaagtcatttgacttaggCgacgagcttggcactgatcc	)	SNP	7	7	exonic	gene-GU280_gp01	.	synonymous SNV	gene-GU280_gp01:cds-YP_009724389.1:exon1:c.C438T:p.G146G,gene-GU280_gp01:cds-YP_009725295.1:exon1:c.C438T:p.G146G
709	709	G	A	tcatttgacttaggcgacgaGcttggcactgatccttatga	)	SNP	1	1	exonic	gene-GU280_gp01	.	synonymous SNV	gene-GU280_gp01:cds-YP_009724389.1:exon1:c.G444A:p.E148E,gene-GU280_gp01:cds-YP_009725295.1:exon1:c.G444A:p.E148E
715	715	C	T	gacttaggcgacgagcttggCactgatccttatgaagattt	(	SNP	14	14	exonic	gene-GU280_gp01	.	synonymous SNV	gene-GU280_gp01:cds-YP_009724389.1:exon1:c.C450T:p.G150G,gene-GU280_gp01:cds-YP_009725295.1:exon1:c.C450T:p.G150G
718	718	T	A	ttaggcgacgagcttggcacTgatccttatgaagattttca	(	SNP	2	1	exonic	gene-GU280_gp01	.	synonymous SNV	gene-GU280_gp01:cds-YP_009724389.1:exon1:c.T453A:p.T151T,gene-GU280_gp01:cds-YP_009725295.1:exon1:c.T453A:p.T151T
718	718	T	C	ttaggcgacgagcttggcacTgatccttatgaagattttca	(	SNP	2	1	exonic	gene-GU280_gp01	.	synonymous SNV	gene-GU280_gp01:cds-YP_009724389.1:exon1:c.T453C:p.T151T,gene-GU280_gp01:cds-YP_009725295.1:exon1:c.T453C:p.T151T
721	721	T	C	ggcgacgagcttggcactgaTccttatgaagattttcaaga	(	SNP	8	8	exonic	gene-GU280_gp01	.	synonymous SNV	gene-GU280_gp01:cds-YP_009724389.1:exon1:c.T456C:p.D152D,gene-GU280_gp01:cds-YP_009725295.1:exon1:c.T456C:p.D152D
732	732	A	.	tggcactgatccttatgaagAttttcaagaaaactggaaca	(	DEL	3	3	.	.	.	.	.
733	733	T	.	ggcactgatccttatgaagaTtttcaagaaaactggaacac	(	DEL	3	3	.	.	.	.	.
734	734	T	.	gcactgatccttatgaagatTttcaagaaaactggaacact	(	DEL	3	3	.	.	.	.	.
735	735	T	.	cactgatccttatgaagattTtcaagaaaactggaacacta	(	DEL	3	3	.	.	.	.	.
736	736	T	.	actgatccttatgaagatttTcaagaaaactggaacactaa	(	DEL	4	3	.	.	.	.	.
736	736	T	C	actgatccttatgaagatttTcaagaaaactggaacactaa	(	SNP	4	1	exonic	gene-GU280_gp01	.	synonymous SNV	gene-GU280_gp01:cds-YP_009724389.1:exon1:c.T471C:p.F157F,gene-GU280_gp01:cds-YP_009725295.1:exon1:c.T471C:p.F157F
737	737	C	.	ctgatccttatgaagattttCaagaaaactggaacactaaa	(	DEL	3	3	.	.	.	.	.
738	738	A	.	tgatccttatgaagattttcAagaaaactggaacactaaac	(	DEL	3	3	.	.	.	.	.
739	739	A	.	gatccttatgaagattttcaAgaaaactggaacactaaaca	(	DEL	11	3	.	.	.	.	.
739	739	A	G	gatccttatgaagattttcaAgaaaactggaacactaaaca	(	SNP	11	8	exonic	gene-GU280_gp01	.	synonymous SNV	gene-GU280_gp01:cds-YP_009724389.1:exon1:c.A474G:p.Q158Q,gene-GU280_gp01:cds-YP_009725295.1:exon1:c.A474G:p.Q158Q
740	740	G	.	atccttatgaagattttcaaGaaaactggaacactaaacat	(	DEL	4	3	.	.	.	.	.
745	745	C	T	tatgaagattttcaagaaaaCtggaacactaaacatagcag	(	SNP	3	3	exonic	gene-GU280_gp01	.	synonymous SNV	gene-GU280_gp01:cds-YP_009724389.1:exon1:c.C480T:p.N160N,gene-GU280_gp01:cds-YP_009725295.1:exon1:c.C480T:p.N160N
751	751	C	T	gattttcaagaaaactggaaCactaaacatagcagtggtgt	.	SNP	8	8	exonic	gene-GU280_gp01	.	synonymous SNV	gene-GU280_gp01:cds-YP_009724389.1:exon1:c.C486T:p.N162N,gene-GU280_gp01:cds-YP_009725295.1:exon1:c.C486T:p.N162N
778	778	T	C	catagcagtggtgttacccgTgaactcatgcgtgagcttaa	(	SNP	1	1	exonic	gene-GU280_gp01	.	synonymous SNV	gene-GU280_gp01:cds-YP_009724389.1:exon1:c.T513C:p.R171R,gene-GU280_gp01:cds-YP_009725295.1:exon1:c.T513C:p.R171R
784	784	C	T	agtggtgttacccgtgaactCatgcgtgagcttaacggagg	(	SNP	6	6	exonic	gene-GU280_gp01	.	synonymous SNV	gene-GU280_gp01:cds-YP_009724389.1:exon1:c.C519T:p.L173L,gene-GU280_gp01:cds-YP_009725295.1:exon1:c.C519T:p.L173L
799	799	C	T	gaactcatgcgtgagcttaaCggaggggcatacactcgcta	)	SNP	7	7	exonic	gene-GU280_gp01	.	synonymous SNV	gene-GU280_gp01:cds-YP_009724389.1:exon1:c.C534T:p.N178N,gene-GU280_gp01:cds-YP_009725295.1:exon1:c.C534T:p.N178N
802	802	A	G	ctcatgcgtgagcttaacggAggggcatacactcgctatgt	(	SNP	1	1	exonic	gene-GU280_gp01	.	synonymous SNV	gene-GU280_gp01:cds-YP_009724389.1:exon1:c.A537G:p.G179G,gene-GU280_gp01:cds-YP_009725295.1:exon1:c.A537G:p.G179G
808	808	A	G	cgtgagcttaacggaggggcAtacactcgctatgtcgataa	(	SNP	2	1	exonic	gene-GU280_gp01	.	synonymous SNV	gene-GU280_gp01:cds-YP_009724389.1:exon1:c.A543G:p.A181A,gene-GU280_gp01:cds-YP_009725295.1:exon1:c.A543G:p.A181A
808	808	A	T	cgtgagcttaacggaggggcAtacactcgctatgtcgataa	(	SNP	2	1	exonic	gene-GU280_gp01	.	synonymous SNV	gene-GU280_gp01:cds-YP_009724389.1:exon1:c.A543T:p.A181A,gene-GU280_gp01:cds-YP_009725295.1:exon1:c.A543T:p.A181A
811	811	C	T	gagcttaacggaggggcataCactcgctatgtcgataacaa	(	SNP	1	1	exonic	gene-GU280_gp01	.	synonymous SNV	gene-GU280_gp01:cds-YP_009724389.1:exon1:c.C546T:p.Y182Y,gene-GU280_gp01:cds-YP_009725295.1:exon1:c.C546T:p.Y182Y
817	817	C	T	aacggaggggcatacactcgCtatgtcgataacaacttctg	(	SNP	1	1	exonic	gene-GU280_gp01	.	synonymous SNV	gene-GU280_gp01:cds-YP_009724389.1:exon1:c.C552T:p.R184R,gene-GU280_gp01:cds-YP_009725295.1:exon1:c.C552T:p.R184R
823	823	C	T	ggggcatacactcgctatgtCgataacaacttctgtggccc	(	SNP	25	25	exonic	gene-GU280_gp01	.	synonymous SNV	gene-GU280_gp01:cds-YP_009724389.1:exon1:c.C558T:p.V186V,gene-GU280_gp01:cds-YP_009725295.1:exon1:c.C558T:p.V186V
829	829	C	T	tacactcgctatgtcgataaCaacttctgtggccctgatgg	.	SNP	21	21	exonic	gene-GU280_gp01	.	synonymous SNV	gene-GU280_gp01:cds-YP_009724389.1:exon1:c.C564T:p.N188N,gene-GU280_gp01:cds-YP_009725295.1:exon1:c.C564T:p.N188N
832	832	C	T	actcgctatgtcgataacaaCttctgtggccctgatggcta	.	SNP	28	28	exonic	gene-GU280_gp01	.	synonymous SNV	gene-GU280_gp01:cds-YP_009724389.1:exon1:c.C567T:p.N189N,gene-GU280_gp01:cds-YP_009725295.1:exon1:c.C567T:p.N189N
835	835	C	T	cgctatgtcgataacaacttCtgtggccctgatggctaccc	.	SNP	13	13	exonic	gene-GU280_gp01	.	synonymous SNV	gene-GU280_gp01:cds-YP_009724389.1:exon1:c.C570T:p.F190F,gene-GU280_gp01:cds-YP_009725295.1:exon1:c.C570T:p.F190F
838	838	T	C	tatgtcgataacaacttctgTggccctgatggctaccctct	(	SNP	2	2	exonic	gene-GU280_gp01	.	synonymous SNV	gene-GU280_gp01:cds-YP_009724389.1:exon1:c.T573C:p.C191C,gene-GU280_gp01:cds-YP_009725295.1:exon1:c.T573C:p.C191C
842	842	C	.	tcgataacaacttctgtggcCctgatggctaccctcttgag	(	DEL	7	1	.	.	.	.	.
844	844	T	A	gataacaacttctgtggcccTgatggctaccctcttgagtg	.	SNP	2	1	exonic	gene-GU280_gp01	.	synonymous SNV	gene-GU280_gp01:cds-YP_009724389.1:exon1:c.T579A:p.P193P,gene-GU280_gp01:cds-YP_009725295.1:exon1:c.T579A:p.P193P
844	844	T	G	gataacaacttctgtggcccTgatggctaccctcttgagtg	.	SNP	2	1	exonic	gene-GU280_gp01	.	synonymous SNV	gene-GU280_gp01:cds-YP_009724389.1:exon1:c.T579G:p.P193P,gene-GU280_gp01:cds-YP_009725295.1:exon1:c.T579G:p.P193P
850	850	C	T	aacttctgtggccctgatggCtaccctcttgagtgcattaa	)	SNP	4	4	exonic	gene-GU280_gp01	.	synonymous SNV	gene-GU280_gp01:cds-YP_009724389.1:exon1:c.C585T:p.G195G,gene-GU280_gp01:cds-YP_009725295.1:exon1:c.C585T:p.G195G
853	853	C	T	ttctgtggccctgatggctaCcctcttgagtgcattaaaga	)	SNP	2	2	exonic	gene-GU280_gp01	.	synonymous SNV	gene-GU280_gp01:cds-YP_009724389.1:exon1:c.C588T:p.Y196Y,gene-GU280_gp01:cds-YP_009725295.1:exon1:c.C588T:p.Y196Y
856	856	T	A	tgtggccctgatggctacccTcttgagtgcattaaagacct	.	SNP	1	1	exonic	gene-GU280_gp01	.	synonymous SNV	gene-GU280_gp01:cds-YP_009724389.1:exon1:c.T591A:p.P197P,gene-GU280_gp01:cds-YP_009725295.1:exon1:c.T591A:p.P197P
865	865	C	T	gatggctaccctcttgagtgCattaaagaccttctagcacg	(	SNP	4	4	exonic	gene-GU280_gp01	.	synonymous SNV	gene-GU280_gp01:cds-YP_009724389.1:exon1:c.C600T:p.C200C,gene-GU280_gp01:cds-YP_009725295.1:exon1:c.C600T:p.C200C
871	871	A	G	taccctcttgagtgcattaaAgaccttctagcacgtgctgg	(	SNP	2	2	exonic	gene-GU280_gp01	.	synonymous SNV	gene-GU280_gp01:cds-YP_009724389.1:exon1:c.A606G:p.K202K,gene-GU280_gp01:cds-YP_009725295.1:exon1:c.A606G:p.K202K
874	874	C	T	cctcttgagtgcattaaagaCcttctagcacgtgctggtaa	.	SNP	3	2	exonic	gene-GU280_gp01	.	synonymous SNV	gene-GU280_gp01:cds-YP_009724389.1:exon1:c.C609T:p.D203D,gene-GU280_gp01:cds-YP_009725295.1:exon1:c.C609T:p.D203D
878	878	C	T	ttgagtgcattaaagaccttCtagcacgtgctggtaaagct	(	SNP	2	1	exonic	gene-GU280_gp01	.	synonymous SNV	gene-GU280_gp01:cds-YP_009724389.1:exon1:c.C613T:p.L205L,gene-GU280_gp01:cds-YP_009725295.1:exon1:c.C613T:p.L205L
889	889	T	C	aaagaccttctagcacgtgcTggtaaagcttcatgcacttt	)	SNP	1	1	exonic	gene-GU280_gp01	.	synonymous SNV	gene-GU280_gp01:cds-YP_009724389.1:exon1:c.T624C:p.A208A,gene-GU280_gp01:cds-YP_009725295.1:exon1:c.T624C:p.A208A
892	892	T	C	gaccttctagcacgtgctggTaaagcttcatgcactttgtc	.	SNP	1	1	exonic	gene-GU280_gp01	.	synonymous SNV	gene-GU280_gp01:cds-YP_009724389.1:exon1:c.T627C:p.G209G,gene-GU280_gp01:cds-YP_009725295.1:exon1:c.T627C:p.G209G
895	895	A	G	cttctagcacgtgctggtaaAgcttcatgcactttgtccga	.	SNP	57	57	exonic	gene-GU280_gp01	.	synonymous SNV	gene-GU280_gp01:cds-YP_009724389.1:exon1:c.A630G:p.K210K,gene-GU280_gp01:cds-YP_009725295.1:exon1:c.A630G:p.K210K
898	898	T	C	ctagcacgtgctggtaaagcTtcatgcactttgtccgaaca	)	SNP	5	5	exonic	gene-GU280_gp01	.	synonymous SNV	gene-GU280_gp01:cds-YP_009724389.1:exon1:c.T633C:p.A211A,gene-GU280_gp01:cds-YP_009725295.1:exon1:c.T633C:p.A211A
904	904	C	T	cgtgctggtaaagcttcatgCactttgtccgaacaactgga	)	SNP	2	2	exonic	gene-GU280_gp01	.	synonymous SNV	gene-GU280_gp01:cds-YP_009724389.1:exon1:c.C639T:p.C213C,gene-GU280_gp01:cds-YP_009725295.1:exon1:c.C639T:p.C213C
907	907	T	G	gctggtaaagcttcatgcacTttgtccgaacaactggactt	)	SNP	1	1	exonic	gene-GU280_gp01	.	synonymous SNV	gene-GU280_gp01:cds-YP_009724389.1:exon1:c.T642G:p.T214T,gene-GU280_gp01:cds-YP_009725295.1:exon1:c.T642G:p.T214T
913	913	C	T	aaagcttcatgcactttgtcCgaacaactggactttattga	(	SNP	12	12	exonic	gene-GU280_gp01	.	synonymous SNV	gene-GU280_gp01:cds-YP_009724389.1:exon1:c.C648T:p.S216S,gene-GU280_gp01:cds-YP_009725295.1:exon1:c.C648T:p.S216S
920	920	C	T	catgcactttgtccgaacaaCtggactttattgacactaag	.	SNP	10	10	exonic	gene-GU280_gp01	.	synonymous SNV	gene-GU280_gp01:cds-YP_009724389.1:exon1:c.C655T:p.L219L,gene-GU280_gp01:cds-YP_009725295.1:exon1:c.C655T:p.L219L
922	922	G	A	tgcactttgtccgaacaactGgactttattgacactaagag	)	SNP	14	12	exonic	gene-GU280_gp01	.	synonymous SNV	gene-GU280_gp01:cds-YP_009724389.1:exon1:c.G657A:p.L219L,gene-GU280_gp01:cds-YP_009725295.1:exon1:c.G657A:p.L219L
922	922	G	T	tgcactttgtccgaacaactGgactttattgacactaagag	)	SNP	14	2	exonic	gene-GU280_gp01	.	synonymous SNV	gene-GU280_gp01:cds-YP_009724389.1:exon1:c.G657T:p.L219L,gene-GU280_gp01:cds-YP_009725295.1:exon1:c.G657T:p.L219L
931	931	T	C	tccgaacaactggactttatTgacactaagaggggtgtata	)	SNP	4	4	exonic	gene-GU280_gp01	.	synonymous SNV	gene-GU280_gp01:cds-YP_009724389.1:exon1:c.T666C:p.I222I,gene-GU280_gp01:cds-YP_009725295.1:exon1:c.T666C:p.I222I
934	934	C	T	gaacaactggactttattgaCactaagaggggtgtatactg	)	SNP	6	5	exonic	gene-GU280_gp01	.	synonymous SNV	gene-GU280_gp01:cds-YP_009724389.1:exon1:c.C669T:p.D223D,gene-GU280_gp01:cds-YP_009725295.1:exon1:c.C669T:p.D223D
937	937	T	C	caactggactttattgacacTaagaggggtgtatactgctg	.	SNP	1	1	exonic	gene-GU280_gp01	.	synonymous SNV	gene-GU280_gp01:cds-YP_009724389.1:exon1:c.T672C:p.T224T,gene-GU280_gp01:cds-YP_009725295.1:exon1:c.T672C:p.T224T
943	943	G	A	gactttattgacactaagagGggtgtatactgctgccgtga	)	SNP	1	1	exonic	gene-GU280_gp01	.	synonymous SNV	gene-GU280_gp01:cds-YP_009724389.1:exon1:c.G678A:p.R226R,gene-GU280_gp01:cds-YP_009725295.1:exon1:c.G678A:p.R226R
946	946	T	C	tttattgacactaagaggggTgtatactgctgccgtgaaca	)	SNP	6	6	exonic	gene-GU280_gp01	.	synonymous SNV	gene-GU280_gp01:cds-YP_009724389.1:exon1:c.T681C:p.G227G,gene-GU280_gp01:cds-YP_009725295.1:exon1:c.T681C:p.G227G
949	949	A	G	attgacactaagaggggtgtAtactgctgccgtgaacatga	)	SNP	1	1	exonic	gene-GU280_gp01	.	synonymous SNV	gene-GU280_gp01:cds-YP_009724389.1:exon1:c.A684G:p.V228V,gene-GU280_gp01:cds-YP_009725295.1:exon1:c.A684G:p.V228V
952	952	C	T	gacactaagaggggtgtataCtgctgccgtgaacatgagca	)	SNP	1	1	exonic	gene-GU280_gp01	.	synonymous SNV	gene-GU280_gp01:cds-YP_009724389.1:exon1:c.C687T:p.Y229Y,gene-GU280_gp01:cds-YP_009725295.1:exon1:c.C687T:p.Y229Y
955	955	C	T	actaagaggggtgtatactgCtgccgtgaacatgagcatga	)	SNP	7	7	exonic	gene-GU280_gp01	.	synonymous SNV	gene-GU280_gp01:cds-YP_009724389.1:exon1:c.C690T:p.C230C,gene-GU280_gp01:cds-YP_009725295.1:exon1:c.C690T:p.C230C
958	958	C	T	aagaggggtgtatactgctgCcgtgaacatgagcatgaaat	(	SNP	9	9	exonic	gene-GU280_gp01	.	synonymous SNV	gene-GU280_gp01:cds-YP_009724389.1:exon1:c.C693T:p.C231C,gene-GU280_gp01:cds-YP_009725295.1:exon1:c.C693T:p.C231C
964	964	A	G	ggtgtatactgctgccgtgaAcatgagcatgaaattgcttg	(	SNP	1	1	exonic	gene-GU280_gp01	.	synonymous SNV	gene-GU280_gp01:cds-YP_009724389.1:exon1:c.A699G:p.E233E,gene-GU280_gp01:cds-YP_009725295.1:exon1:c.A699G:p.E233E
967	967	T	C	gtatactgctgccgtgaacaTgagcatgaaattgcttggta	.	SNP	7	7	exonic	gene-GU280_gp01	.	synonymous SNV	gene-GU280_gp01:cds-YP_009724389.1:exon1:c.T702C:p.H234H,gene-GU280_gp01:cds-YP_009725295.1:exon1:c.T702C:p.H234H
970	970	G	A	tactgctgccgtgaacatgaGcatgaaattgcttggtacac	(	SNP	7	7	exonic	gene-GU280_gp01	.	synonymous SNV	gene-GU280_gp01:cds-YP_009724389.1:exon1:c.G705A:p.E235E,gene-GU280_gp01:cds-YP_009725295.1:exon1:c.G705A:p.E235E
973	973	T	C	tgctgccgtgaacatgagcaTgaaattgcttggtacacgga	.	SNP	1	1	exonic	gene-GU280_gp01	.	synonymous SNV	gene-GU280_gp01:cds-YP_009724389.1:exon1:c.T708C:p.H236H,gene-GU280_gp01:cds-YP_009725295.1:exon1:c.T708C:p.H236H
988	988	C	T	gagcatgaaattgcttggtaCacggaacgttctgaaaagag	)	SNP	46	46	exonic	gene-GU280_gp01	.	synonymous SNV	gene-GU280_gp01:cds-YP_009724389.1:exon1:c.C723T:p.Y241Y,gene-GU280_gp01:cds-YP_009725295.1:exon1:c.C723T:p.Y241Y
991	991	G	A	catgaaattgcttggtacacGgaacgttctgaaaagagcta	)	SNP	2	1	exonic	gene-GU280_gp01	.	synonymous SNV	gene-GU280_gp01:cds-YP_009724389.1:exon1:c.G726A:p.T242T,gene-GU280_gp01:cds-YP_009725295.1:exon1:c.G726A:p.T242T
991	991	G	T	catgaaattgcttggtacacGgaacgttctgaaaagagcta	)	SNP	2	1	exonic	gene-GU280_gp01	.	synonymous SNV	gene-GU280_gp01:cds-YP_009724389.1:exon1:c.G726T:p.T242T,gene-GU280_gp01:cds-YP_009725295.1:exon1:c.G726T:p.T242T
994	994	A	G	gaaattgcttggtacacggaAcgttctgaaaagagctatga	.	SNP	2	2	exonic	gene-GU280_gp01	.	synonymous SNV	gene-GU280_gp01:cds-YP_009724389.1:exon1:c.A729G:p.E243E,gene-GU280_gp01:cds-YP_009725295.1:exon1:c.A729G:p.E243E
1009	1009	C	T	acggaacgttctgaaaagagCtatgaattgcagacaccttt	)	SNP	2	2	exonic	gene-GU280_gp01	.	synonymous SNV	gene-GU280_gp01:cds-YP_009724389.1:exon1:c.C744T:p.S248S,gene-GU280_gp01:cds-YP_009725295.1:exon1:c.C744T:p.S248S
1015	1015	A	G	cgttctgaaaagagctatgaAttgcagacaccttttgaaat	(	SNP	3	3	exonic	gene-GU280_gp01	.	synonymous SNV	gene-GU280_gp01:cds-YP_009724389.1:exon1:c.A750G:p.E250E,gene-GU280_gp01:cds-YP_009725295.1:exon1:c.A750G:p.E250E
1018	1018	G	A	tctgaaaagagctatgaattGcagacaccttttgaaattaa	(	SNP	2	1	exonic	gene-GU280_gp01	.	synonymous SNV	gene-GU280_gp01:cds-YP_009724389.1:exon1:c.G753A:p.L251L,gene-GU280_gp01:cds-YP_009725295.1:exon1:c.G753A:p.L251L
1030	1030	T	C	tatgaattgcagacacctttTgaaattaaattggcaaagaa	(	SNP	6	6	exonic	gene-GU280_gp01	.	synonymous SNV	gene-GU280_gp01:cds-YP_009724389.1:exon1:c.T765C:p.F255F,gene-GU280_gp01:cds-YP_009725295.1:exon1:c.T765C:p.F255F
1045	1045	A	G	ccttttgaaattaaattggcAaagaaatttgacaccttcaa	(	SNP	1	1	exonic	gene-GU280_gp01	.	synonymous SNV	gene-GU280_gp01:cds-YP_009724389.1:exon1:c.A780G:p.A260A,gene-GU280_gp01:cds-YP_009725295.1:exon1:c.A780G:p.A260A
1048	1048	G	A	tttgaaattaaattggcaaaGaaatttgacaccttcaatgg	.	SNP	1	1	exonic	gene-GU280_gp01	.	synonymous SNV	gene-GU280_gp01:cds-YP_009724389.1:exon1:c.G783A:p.K261K,gene-GU280_gp01:cds-YP_009725295.1:exon1:c.G783A:p.K261K
1060	1060	C	A	ttggcaaagaaatttgacacCttcaatggggaatgtccaaa	(	SNP	7	1	exonic	gene-GU280_gp01	.	synonymous SNV	gene-GU280_gp01:cds-YP_009724389.1:exon1:c.C795A:p.T265T,gene-GU280_gp01:cds-YP_009725295.1:exon1:c.C795A:p.T265T
1060	1060	C	T	ttggcaaagaaatttgacacCttcaatggggaatgtccaaa	(	SNP	7	6	exonic	gene-GU280_gp01	.	synonymous SNV	gene-GU280_gp01:cds-YP_009724389.1:exon1:c.C795T:p.T265T,gene-GU280_gp01:cds-YP_009725295.1:exon1:c.C795T:p.T265T
1063	1063	C	T	gcaaagaaatttgacaccttCaatggggaatgtccaaattt	(	SNP	3	3	exonic	gene-GU280_gp01	.	synonymous SNV	gene-GU280_gp01:cds-YP_009724389.1:exon1:c.C798T:p.F266F,gene-GU280_gp01:cds-YP_009725295.1:exon1:c.C798T:p.F266F
1066	1066	T	C	aagaaatttgacaccttcaaTggggaatgtccaaattttgt	.	SNP	1	1	exonic	gene-GU280_gp01	.	synonymous SNV	gene-GU280_gp01:cds-YP_009724389.1:exon1:c.T801C:p.N267N,gene-GU280_gp01:cds-YP_009725295.1:exon1:c.T801C:p.N267N
1069	1069	G	A	aaatttgacaccttcaatggGgaatgtccaaattttgtatt	(	SNP	6	5	exonic	gene-GU280_gp01	.	synonymous SNV	gene-GU280_gp01:cds-YP_009724389.1:exon1:c.G804A:p.G268G,gene-GU280_gp01:cds-YP_009725295.1:exon1:c.G804A:p.G268G
1069	1069	G	T	aaatttgacaccttcaatggGgaatgtccaaattttgtatt	(	SNP	6	1	exonic	gene-GU280_gp01	.	synonymous SNV	gene-GU280_gp01:cds-YP_009724389.1:exon1:c.G804T:p.G268G,gene-GU280_gp01:cds-YP_009725295.1:exon1:c.G804T:p.G268G
1072	1072	A	G	tttgacaccttcaatggggaAtgtccaaattttgtatttcc	(	SNP	2	2	exonic	gene-GU280_gp01	.	synonymous SNV	gene-GU280_gp01:cds-YP_009724389.1:exon1:c.A807G:p.E269E,gene-GU280_gp01:cds-YP_009725295.1:exon1:c.A807G:p.E269E
1087	1087	A	G	ggggaatgtccaaattttgtAtttcccttaaattccataat	)	SNP	3	3	exonic	gene-GU280_gp01	.	synonymous SNV	gene-GU280_gp01:cds-YP_009724389.1:exon1:c.A822G:p.V274V,gene-GU280_gp01:cds-YP_009725295.1:exon1:c.A822G:p.V274V
1093	1093	C	T	tgtccaaattttgtatttccCttaaattccataatcaagac	)	SNP	3	3	exonic	gene-GU280_gp01	.	synonymous SNV	gene-GU280_gp01:cds-YP_009724389.1:exon1:c.C828T:p.P276P,gene-GU280_gp01:cds-YP_009725295.1:exon1:c.C828T:p.P276P
1094	1094	T	C	gtccaaattttgtatttcccTtaaattccataatcaagact	(	SNP	4	4	exonic	gene-GU280_gp01	.	synonymous SNV	gene-GU280_gp01:cds-YP_009724389.1:exon1:c.T829C:p.L277L,gene-GU280_gp01:cds-YP_009725295.1:exon1:c.T829C:p.L277L
1096	1096	A	G	ccaaattttgtatttcccttAaattccataatcaagactat	(	SNP	2	2	exonic	gene-GU280_gp01	.	synonymous SNV	gene-GU280_gp01:cds-YP_009724389.1:exon1:c.A831G:p.L277L,gene-GU280_gp01:cds-YP_009725295.1:exon1:c.A831G:p.L277L
1099	1099	T	C	aattttgtatttcccttaaaTtccataatcaagactattca	(	SNP	1	1	exonic	gene-GU280_gp01	.	synonymous SNV	gene-GU280_gp01:cds-YP_009724389.1:exon1:c.T834C:p.N278N,gene-GU280_gp01:cds-YP_009725295.1:exon1:c.T834C:p.N278N
1102	1102	C	A	tttgtatttcccttaaattcCataatcaagactattcaacc	(	SNP	14	1	exonic	gene-GU280_gp01	.	synonymous SNV	gene-GU280_gp01:cds-YP_009724389.1:exon1:c.C837A:p.S279S,gene-GU280_gp01:cds-YP_009725295.1:exon1:c.C837A:p.S279S
1102	1102	C	T	tttgtatttcccttaaattcCataatcaagactattcaacc	(	SNP	14	13	exonic	gene-GU280_gp01	.	synonymous SNV	gene-GU280_gp01:cds-YP_009724389.1:exon1:c.C837T:p.S279S,gene-GU280_gp01:cds-YP_009725295.1:exon1:c.C837T:p.S279S
1117	1117	T	C	aattccataatcaagactatTcaaccaagggttgaaaagaa	(	SNP	3	3	exonic	gene-GU280_gp01	.	synonymous SNV	gene-GU280_gp01:cds-YP_009724389.1:exon1:c.T852C:p.I284I,gene-GU280_gp01:cds-YP_009725295.1:exon1:c.T852C:p.I284I
1123	1123	A	G	ataatcaagactattcaaccAagggttgaaaagaaaaagct	.	SNP	5	4	exonic	gene-GU280_gp01	.	synonymous SNV	gene-GU280_gp01:cds-YP_009724389.1:exon1:c.A858G:p.P286P,gene-GU280_gp01:cds-YP_009725295.1:exon1:c.A858G:p.P286P
1123	1123	A	T	ataatcaagactattcaaccAagggttgaaaagaaaaagct	.	SNP	5	1	exonic	gene-GU280_gp01	.	synonymous SNV	gene-GU280_gp01:cds-YP_009724389.1:exon1:c.A858T:p.P286P,gene-GU280_gp01:cds-YP_009725295.1:exon1:c.A858T:p.P286P
1150	1150	C	T	gaaaagaaaaagcttgatggCtttatgggtagaattcgatc	)	SNP	13	13	exonic	gene-GU280_gp01	.	synonymous SNV	gene-GU280_gp01:cds-YP_009724389.1:exon1:c.C885T:p.G295G,gene-GU280_gp01:cds-YP_009725295.1:exon1:c.C885T:p.G295G
1165	1165	T	C	gatggctttatgggtagaatTcgatctgtctatccagttgc	.	SNP	4	4	exonic	gene-GU280_gp01	.	synonymous SNV	gene-GU280_gp01:cds-YP_009724389.1:exon1:c.T900C:p.I300I,gene-GU280_gp01:cds-YP_009725295.1:exon1:c.T900C:p.I300I
1168	1168	A	G	ggctttatgggtagaattcgAtctgtctatccagttgcgtc	.	SNP	1	1	exonic	gene-GU280_gp01	.	synonymous SNV	gene-GU280_gp01:cds-YP_009724389.1:exon1:c.A903G:p.R301R,gene-GU280_gp01:cds-YP_009725295.1:exon1:c.A903G:p.R301R
1177	1177	T	C	ggtagaattcgatctgtctaTccagttgcgtcaccaaatga	)	SNP	3	3	exonic	gene-GU280_gp01	.	synonymous SNV	gene-GU280_gp01:cds-YP_009724389.1:exon1:c.T912C:p.Y304Y,gene-GU280_gp01:cds-YP_009725295.1:exon1:c.T912C:p.Y304Y
1180	1180	A	T	agaattcgatctgtctatccAgttgcgtcaccaaatgaatg	)	SNP	1	1	exonic	gene-GU280_gp01	.	synonymous SNV	gene-GU280_gp01:cds-YP_009724389.1:exon1:c.A915T:p.P305P,gene-GU280_gp01:cds-YP_009725295.1:exon1:c.A915T:p.P305P
1186	1186	G	A	cgatctgtctatccagttgcGtcaccaaatgaatgcaacca	(	SNP	5	3	exonic	gene-GU280_gp01	.	synonymous SNV	gene-GU280_gp01:cds-YP_009724389.1:exon1:c.G921A:p.A307A,gene-GU280_gp01:cds-YP_009725295.1:exon1:c.G921A:p.A307A
1186	1186	G	C	cgatctgtctatccagttgcGtcaccaaatgaatgcaacca	(	SNP	5	1	exonic	gene-GU280_gp01	.	synonymous SNV	gene-GU280_gp01:cds-YP_009724389.1:exon1:c.G921C:p.A307A,gene-GU280_gp01:cds-YP_009725295.1:exon1:c.G921C:p.A307A
1186	1186	G	T	cgatctgtctatccagttgcGtcaccaaatgaatgcaacca	(	SNP	5	1	exonic	gene-GU280_gp01	.	synonymous SNV	gene-GU280_gp01:cds-YP_009724389.1:exon1:c.G921T:p.A307A,gene-GU280_gp01:cds-YP_009725295.1:exon1:c.G921T:p.A307A
1189	1189	A	G	tctgtctatccagttgcgtcAccaaatgaatgcaaccaaat	(	SNP	3	3	exonic	gene-GU280_gp01	.	synonymous SNV	gene-GU280_gp01:cds-YP_009724389.1:exon1:c.A924G:p.S308S,gene-GU280_gp01:cds-YP_009725295.1:exon1:c.A924G:p.S308S
1201	1201	C	T	gttgcgtcaccaaatgaatgCaaccaaatgtgcctttcaac	)	SNP	3	3	exonic	gene-GU280_gp01	.	synonymous SNV	gene-GU280_gp01:cds-YP_009724389.1:exon1:c.C936T:p.C312C,gene-GU280_gp01:cds-YP_009725295.1:exon1:c.C936T:p.C312C
1204	1204	C	T	gcgtcaccaaatgaatgcaaCcaaatgtgcctttcaactct	)	SNP	19	19	exonic	gene-GU280_gp01	.	synonymous SNV	gene-GU280_gp01:cds-YP_009724389.1:exon1:c.C939T:p.N313N,gene-GU280_gp01:cds-YP_009725295.1:exon1:c.C939T:p.N313N
1207	1207	.	A	caccaaatgaatgcaaccaaINSatgtgcctttcaactctcat	(	INS	1	1	.	.	.	.	.
1213	1213	C	T	aatgaatgcaaccaaatgtgCctttcaactctcatgaagtg	(	SNP	6	6	exonic	gene-GU280_gp01	.	synonymous SNV	gene-GU280_gp01:cds-YP_009724389.1:exon1:c.C948T:p.C316C,gene-GU280_gp01:cds-YP_009725295.1:exon1:c.C948T:p.C316C
1225	1225	C	T	caaatgtgcctttcaactctCatgaagtgtgatcattgtgg	(	SNP	1	1	exonic	gene-GU280_gp01	.	synonymous SNV	gene-GU280_gp01:cds-YP_009724389.1:exon1:c.C960T:p.L320L,gene-GU280_gp01:cds-YP_009725295.1:exon1:c.C960T:p.L320L
1237	1237	T	C	tcaactctcatgaagtgtgaTcattgtggtgaaacttcatg	(	SNP	1	1	exonic	gene-GU280_gp01	.	synonymous SNV	gene-GU280_gp01:cds-YP_009724389.1:exon1:c.T972C:p.D324D,gene-GU280_gp01:cds-YP_009725295.1:exon1:c.T972C:p.D324D
1249	1249	.	A	agtgtgatcattgtggtgaaINSacttcatggcagacgggcga	.	INS	1	1	.	.	.	.	.
1252	1252	T	G	tgtgatcattgtggtgaaacTtcatggcagacgggcgattt	)	SNP	1	1	exonic	gene-GU280_gp01	.	synonymous SNV	gene-GU280_gp01:cds-YP_009724389.1:exon1:c.T987G:p.T329T,gene-GU280_gp01:cds-YP_009725295.1:exon1:c.T987G:p.T329T
1255	1255	A	G	gatcattgtggtgaaacttcAtggcagacgggcgattttgt	)	SNP	1	1	exonic	gene-GU280_gp01	.	synonymous SNV	gene-GU280_gp01:cds-YP_009724389.1:exon1:c.A990G:p.S330S,gene-GU280_gp01:cds-YP_009725295.1:exon1:c.A990G:p.S330S
1264	1264	G	A	ggtgaaacttcatggcagacGggcgattttgttaaagccac	)	SNP	5	1	exonic	gene-GU280_gp01	.	synonymous SNV	gene-GU280_gp01:cds-YP_009724389.1:exon1:c.G999A:p.T333T,gene-GU280_gp01:cds-YP_009725295.1:exon1:c.G999A:p.T333T
1264	1264	G	T	ggtgaaacttcatggcagacGggcgattttgttaaagccac	)	SNP	5	4	exonic	gene-GU280_gp01	.	synonymous SNV	gene-GU280_gp01:cds-YP_009724389.1:exon1:c.G999T:p.T333T,gene-GU280_gp01:cds-YP_009725295.1:exon1:c.G999T:p.T333T
1267	1267	C	A	gaaacttcatggcagacgggCgattttgttaaagccacttg	)	SNP	6	1	exonic	gene-GU280_gp01	.	synonymous SNV	gene-GU280_gp01:cds-YP_009724389.1:exon1:c.C1002A:p.G334G,gene-GU280_gp01:cds-YP_009725295.1:exon1:c.C1002A:p.G334G
1267	1267	C	T	gaaacttcatggcagacgggCgattttgttaaagccacttg	)	SNP	6	5	exonic	gene-GU280_gp01	.	synonymous SNV	gene-GU280_gp01:cds-YP_009724389.1:exon1:c.C1002T:p.G334G,gene-GU280_gp01:cds-YP_009725295.1:exon1:c.C1002T:p.G334G
1270	1270	T	C	acttcatggcagacgggcgaTtttgttaaagccacttgcga	.	SNP	3	3	exonic	gene-GU280_gp01	.	synonymous SNV	gene-GU280_gp01:cds-YP_009724389.1:exon1:c.T1005C:p.D335D,gene-GU280_gp01:cds-YP_009725295.1:exon1:c.T1005C:p.D335D
1277	1277	A	.	ggcagacgggcgattttgttAaagccacttgcgaattttgt	.	DEL	1	1	.	.	.	.	.
1278	1278	A	.	gcagacgggcgattttgttaAagccacttgcgaattttgtg	.	DEL	2	1	.	.	.	.	.
1282	1282	C	T	acgggcgattttgttaaagcCacttgcgaattttgtggcac	(	SNP	1	1	exonic	gene-GU280_gp01	.	synonymous SNV	gene-GU280_gp01:cds-YP_009724389.1:exon1:c.C1017T:p.A339A,gene-GU280_gp01:cds-YP_009725295.1:exon1:c.C1017T:p.A339A
1285	1285	T	C	ggcgattttgttaaagccacTtgcgaattttgtggcactga	.	SNP	1	1	exonic	gene-GU280_gp01	.	synonymous SNV	gene-GU280_gp01:cds-YP_009724389.1:exon1:c.T1020C:p.T340T,gene-GU280_gp01:cds-YP_009725295.1:exon1:c.T1020C:p.T340T
1288	1288	C	T	gattttgttaaagccacttgCgaattttgtggcactgagaa	.	SNP	14	14	exonic	gene-GU280_gp01	.	synonymous SNV	gene-GU280_gp01:cds-YP_009724389.1:exon1:c.C1023T:p.C341C,gene-GU280_gp01:cds-YP_009725295.1:exon1:c.C1023T:p.C341C
1294	1294	T	C	gttaaagccacttgcgaattTtgtggcactgagaatttgac	.	SNP	6	6	exonic	gene-GU280_gp01	.	synonymous SNV	gene-GU280_gp01:cds-YP_009724389.1:exon1:c.T1029C:p.F343F,gene-GU280_gp01:cds-YP_009725295.1:exon1:c.T1029C:p.F343F
1333	1333	T	A	actaaagaaggtgccactacTtgtggttacttaccccaaaa	.	SNP	2	2	exonic	gene-GU280_gp01	.	synonymous SNV	gene-GU280_gp01:cds-YP_009724389.1:exon1:c.T1068A:p.T356T,gene-GU280_gp01:cds-YP_009725295.1:exon1:c.T1068A:p.T356T
1339	1339	T	C	gaaggtgccactacttgtggTtacttaccccaaaatgctgt	.	SNP	1	1	exonic	gene-GU280_gp01	.	synonymous SNV	gene-GU280_gp01:cds-YP_009724389.1:exon1:c.T1074C:p.G358G,gene-GU280_gp01:cds-YP_009725295.1:exon1:c.T1074C:p.G358G
1342	1342	C	T	ggtgccactacttgtggttaCttaccccaaaatgctgttgt	.	SNP	11	10	exonic	gene-GU280_gp01	.	synonymous SNV	gene-GU280_gp01:cds-YP_009724389.1:exon1:c.C1077T:p.Y359Y,gene-GU280_gp01:cds-YP_009725295.1:exon1:c.C1077T:p.Y359Y
1348	1348	C	T	actacttgtggttacttaccCcaaaatgctgttgttaaaat	.	SNP	4	4	exonic	gene-GU280_gp01	.	synonymous SNV	gene-GU280_gp01:cds-YP_009724389.1:exon1:c.C1083T:p.P361P,gene-GU280_gp01:cds-YP_009725295.1:exon1:c.C1083T:p.P361P
1372	1372	T	C	aatgctgttgttaaaatttaTtgtccagcatgtcacaattc	.	SNP	2	2	exonic	gene-GU280_gp01	.	synonymous SNV	gene-GU280_gp01:cds-YP_009724389.1:exon1:c.T1107C:p.Y369Y,gene-GU280_gp01:cds-YP_009725295.1:exon1:c.T1107C:p.Y369Y
1381	1381	A	G	gttaaaatttattgtccagcAtgtcacaattcagaagtagg	)	SNP	1	1	exonic	gene-GU280_gp01	.	synonymous SNV	gene-GU280_gp01:cds-YP_009724389.1:exon1:c.A1116G:p.A372A,gene-GU280_gp01:cds-YP_009725295.1:exon1:c.A1116G:p.A372A
1384	1384	T	C	aaaatttattgtccagcatgTcacaattcagaagtaggacc	)	SNP	1	1	exonic	gene-GU280_gp01	.	synonymous SNV	gene-GU280_gp01:cds-YP_009724389.1:exon1:c.T1119C:p.C373C,gene-GU280_gp01:cds-YP_009725295.1:exon1:c.T1119C:p.C373C
1387	1387	C	T	atttattgtccagcatgtcaCaattcagaagtaggacctga	)	SNP	19	19	exonic	gene-GU280_gp01	.	synonymous SNV	gene-GU280_gp01:cds-YP_009724389.1:exon1:c.C1122T:p.H374H,gene-GU280_gp01:cds-YP_009725295.1:exon1:c.C1122T:p.H374H
1396	1396	A	G	ccagcatgtcacaattcagaAgtaggacctgagcatagtct	.	SNP	1	1	exonic	gene-GU280_gp01	.	synonymous SNV	gene-GU280_gp01:cds-YP_009724389.1:exon1:c.A1131G:p.E377E,gene-GU280_gp01:cds-YP_009725295.1:exon1:c.A1131G:p.E377E
1399	1399	A	G	gcatgtcacaattcagaagtAggacctgagcatagtcttgc	(	SNP	2	1	exonic	gene-GU280_gp01	.	synonymous SNV	gene-GU280_gp01:cds-YP_009724389.1:exon1:c.A1134G:p.V378V,gene-GU280_gp01:cds-YP_009725295.1:exon1:c.A1134G:p.V378V
1399	1399	A	T	gcatgtcacaattcagaagtAggacctgagcatagtcttgc	(	SNP	2	1	exonic	gene-GU280_gp01	.	synonymous SNV	gene-GU280_gp01:cds-YP_009724389.1:exon1:c.A1134T:p.V378V,gene-GU280_gp01:cds-YP_009725295.1:exon1:c.A1134T:p.V378V
1405	1405	T	C	cacaattcagaagtaggaccTgagcatagtcttgccgaata	.	SNP	1	1	exonic	gene-GU280_gp01	.	synonymous SNV	gene-GU280_gp01:cds-YP_009724389.1:exon1:c.T1140C:p.P380P,gene-GU280_gp01:cds-YP_009725295.1:exon1:c.T1140C:p.P380P
1408	1408	G	A	aattcagaagtaggacctgaGcatagtcttgccgaatacca	.	SNP	2	1	exonic	gene-GU280_gp01	.	synonymous SNV	gene-GU280_gp01:cds-YP_009724389.1:exon1:c.G1143A:p.E381E,gene-GU280_gp01:cds-YP_009725295.1:exon1:c.G1143A:p.E381E
1417	1417	T	G	gtaggacctgagcatagtctTgccgaataccataatgaatc	)	SNP	1	1	exonic	gene-GU280_gp01	.	synonymous SNV	gene-GU280_gp01:cds-YP_009724389.1:exon1:c.T1152G:p.L384L,gene-GU280_gp01:cds-YP_009725295.1:exon1:c.T1152G:p.L384L
1420	1420	C	T	ggacctgagcatagtcttgcCgaataccataatgaatctgg	.	SNP	64	64	exonic	gene-GU280_gp01	.	synonymous SNV	gene-GU280_gp01:cds-YP_009724389.1:exon1:c.C1155T:p.A385A,gene-GU280_gp01:cds-YP_009725295.1:exon1:c.C1155T:p.A385A
1426	1426	C	T	gagcatagtcttgccgaataCcataatgaatctggcttgaa	)	SNP	10	10	exonic	gene-GU280_gp01	.	synonymous SNV	gene-GU280_gp01:cds-YP_009724389.1:exon1:c.C1161T:p.Y387Y,gene-GU280_gp01:cds-YP_009725295.1:exon1:c.C1161T:p.Y387Y
1431	1431	A	.	tagtcttgccgaataccataAtgaatctggcttgaaaacca	.	DEL	2	2	.	.	.	.	.
1432	1432	T	.	agtcttgccgaataccataaTgaatctggcttgaaaaccat	.	DEL	2	2	.	.	.	.	.
1433	1433	G	.	gtcttgccgaataccataatGaatctggcttgaaaaccatt	.	DEL	2	2	.	.	.	.	.
1438	1438	T	A	gccgaataccataatgaatcTggcttgaaaaccattcttcg	)	SNP	1	1	exonic	gene-GU280_gp01	.	synonymous SNV	gene-GU280_gp01:cds-YP_009724389.1:exon1:c.T1173A:p.S391S,gene-GU280_gp01:cds-YP_009725295.1:exon1:c.T1173A:p.S391S
1441	1441	C	T	gaataccataatgaatctggCttgaaaaccattcttcgtaa	)	SNP	71	71	exonic	gene-GU280_gp01	.	synonymous SNV	gene-GU280_gp01:cds-YP_009724389.1:exon1:c.C1176T:p.G392G,gene-GU280_gp01:cds-YP_009725295.1:exon1:c.C1176T:p.G392G
1465	1465	T	C	aaaaccattcttcgtaagggTggtcgcactattgcctttgg	)	SNP	1	1	exonic	gene-GU280_gp01	.	synonymous SNV	gene-GU280_gp01:cds-YP_009724389.1:exon1:c.T1200C:p.G400G,gene-GU280_gp01:cds-YP_009725295.1:exon1:c.T1200C:p.G400G
1471	1471	C	T	attcttcgtaagggtggtcgCactattgcctttggaggctg	)	SNP	5	5	exonic	gene-GU280_gp01	.	synonymous SNV	gene-GU280_gp01:cds-YP_009724389.1:exon1:c.C1206T:p.R402R,gene-GU280_gp01:cds-YP_009725295.1:exon1:c.C1206T:p.R402R
1477	1477	T	A	cgtaagggtggtcgcactatTgcctttggaggctgtgtgtt	)	SNP	4	3	exonic	gene-GU280_gp01	.	synonymous SNV	gene-GU280_gp01:cds-YP_009724389.1:exon1:c.T1212A:p.I404I,gene-GU280_gp01:cds-YP_009725295.1:exon1:c.T1212A:p.I404I
1477	1477	T	C	cgtaagggtggtcgcactatTgcctttggaggctgtgtgtt	)	SNP	4	1	exonic	gene-GU280_gp01	.	synonymous SNV	gene-GU280_gp01:cds-YP_009724389.1:exon1:c.T1212C:p.I404I,gene-GU280_gp01:cds-YP_009725295.1:exon1:c.T1212C:p.I404I
1480	1480	C	T	aagggtggtcgcactattgcCtttggaggctgtgtgttctc	)	SNP	3	3	exonic	gene-GU280_gp01	.	synonymous SNV	gene-GU280_gp01:cds-YP_009724389.1:exon1:c.C1215T:p.A405A,gene-GU280_gp01:cds-YP_009725295.1:exon1:c.C1215T:p.A405A
1483	1483	T	C	ggtggtcgcactattgccttTggaggctgtgtgttctctta	(	SNP	2	1	exonic	gene-GU280_gp01	.	synonymous SNV	gene-GU280_gp01:cds-YP_009724389.1:exon1:c.T1218C:p.F406F,gene-GU280_gp01:cds-YP_009725295.1:exon1:c.T1218C:p.F406F
1489	1489	C	T	cgcactattgcctttggaggCtgtgtgttctcttatgttgg	(	SNP	2	2	exonic	gene-GU280_gp01	.	synonymous SNV	gene-GU280_gp01:cds-YP_009724389.1:exon1:c.C1224T:p.G408G,gene-GU280_gp01:cds-YP_009725295.1:exon1:c.C1224T:p.G408G
1495	1495	G	T	attgcctttggaggctgtgtGttctcttatgttggttgcca	(	SNP	2	2	exonic	gene-GU280_gp01	.	synonymous SNV	gene-GU280_gp01:cds-YP_009724389.1:exon1:c.G1230T:p.V410V,gene-GU280_gp01:cds-YP_009725295.1:exon1:c.G1230T:p.V410V
1498	1498	C	T	gcctttggaggctgtgtgttCtcttatgttggttgccataa	.	SNP	3	3	exonic	gene-GU280_gp01	.	synonymous SNV	gene-GU280_gp01:cds-YP_009724389.1:exon1:c.C1233T:p.F411F,gene-GU280_gp01:cds-YP_009725295.1:exon1:c.C1233T:p.F411F
1513	1513	C	T	gtgttctcttatgttggttgCcataacaagtgtgcctattg	(	SNP	1	1	exonic	gene-GU280_gp01	.	synonymous SNV	gene-GU280_gp01:cds-YP_009724389.1:exon1:c.C1248T:p.C416C,gene-GU280_gp01:cds-YP_009725295.1:exon1:c.C1248T:p.C416C
1516	1516	T	C	ttctcttatgttggttgccaTaacaagtgtgcctattgggt	(	SNP	1	1	exonic	gene-GU280_gp01	.	synonymous SNV	gene-GU280_gp01:cds-YP_009724389.1:exon1:c.T1251C:p.H417H,gene-GU280_gp01:cds-YP_009725295.1:exon1:c.T1251C:p.H417H
1518	1518	A	.	ctcttatgttggttgccataAcaagtgtgcctattgggttc	.	DEL	1	1	.	.	.	.	.
1519	1519	C	.	tcttatgttggttgccataaCaagtgtgcctattgggttcc	(	DEL	4	1	.	.	.	.	.
1519	1519	C	T	tcttatgttggttgccataaCaagtgtgcctattgggttcc	(	SNP	4	3	exonic	gene-GU280_gp01	.	synonymous SNV	gene-GU280_gp01:cds-YP_009724389.1:exon1:c.C1254T:p.N418N,gene-GU280_gp01:cds-YP_009725295.1:exon1:c.C1254T:p.N418N
1520	1520	A	.	cttatgttggttgccataacAagtgtgcctattgggttcca	(	DEL	2	1	.	.	.	.	.
1537	1537	T	C	aacaagtgtgcctattgggtTccacgtgctagcgctaacat	.	SNP	14	14	exonic	gene-GU280_gp01	.	synonymous SNV	gene-GU280_gp01:cds-YP_009724389.1:exon1:c.T1272C:p.V424V,gene-GU280_gp01:cds-YP_009725295.1:exon1:c.T1272C:p.V424V
1540	1540	A	G	aagtgtgcctattgggttccAcgtgctagcgctaacatagg	)	SNP	1	1	exonic	gene-GU280_gp01	.	synonymous SNV	gene-GU280_gp01:cds-YP_009724389.1:exon1:c.A1275G:p.P425P,gene-GU280_gp01:cds-YP_009725295.1:exon1:c.A1275G:p.P425P
1555	1555	C	T	gttccacgtgctagcgctaaCataggttgtaaccatacagg	)	SNP	2	1	exonic	gene-GU280_gp01	.	synonymous SNV	gene-GU280_gp01:cds-YP_009724389.1:exon1:c.C1290T:p.N430N,gene-GU280_gp01:cds-YP_009725295.1:exon1:c.C1290T:p.N430N
1567	1567	C	T	agcgctaacataggttgtaaCcatacaggtgttgttggaga	.	SNP	1	1	exonic	gene-GU280_gp01	.	synonymous SNV	gene-GU280_gp01:cds-YP_009724389.1:exon1:c.C1302T:p.N434N,gene-GU280_gp01:cds-YP_009725295.1:exon1:c.C1302T:p.N434N
1570	1570	T	C	gctaacataggttgtaaccaTacaggtgttgttggagaagg	)	SNP	19	19	exonic	gene-GU280_gp01	.	synonymous SNV	gene-GU280_gp01:cds-YP_009724389.1:exon1:c.T1305C:p.H435H,gene-GU280_gp01:cds-YP_009725295.1:exon1:c.T1305C:p.H435H
1573	1573	A	G	aacataggttgtaaccatacAggtgttgttggagaaggttc	)	SNP	2	2	exonic	gene-GU280_gp01	.	synonymous SNV	gene-GU280_gp01:cds-YP_009724389.1:exon1:c.A1308G:p.T436T,gene-GU280_gp01:cds-YP_009725295.1:exon1:c.A1308G:p.T436T
1576	1576	T	C	ataggttgtaaccatacaggTgttgttggagaaggttccga	.	SNP	5	5	exonic	gene-GU280_gp01	.	synonymous SNV	gene-GU280_gp01:cds-YP_009724389.1:exon1:c.T1311C:p.G437G,gene-GU280_gp01:cds-YP_009725295.1:exon1:c.T1311C:p.G437G
1577	1577	G	.	taggttgtaaccatacaggtGttgttggagaaggttccgaa	.	DEL	2	1	.	.	.	.	.
1580	1580	G	.	gttgtaaccatacaggtgttGttggagaaggttccgaaggt	.	DEL	3	1	.	.	.	.	.
1581	1581	T	.	ttgtaaccatacaggtgttgTtggagaaggttccgaaggtc	(	DEL	1	1	.	.	.	.	.
1582	1582	T	.	tgtaaccatacaggtgttgtTggagaaggttccgaaggtct	(	DEL	2	1	.	.	.	.	.
1582	1582	T	C	tgtaaccatacaggtgttgtTggagaaggttccgaaggtct	(	SNP	2	1	exonic	gene-GU280_gp01	.	synonymous SNV	gene-GU280_gp01:cds-YP_009724389.1:exon1:c.T1317C:p.V439V,gene-GU280_gp01:cds-YP_009725295.1:exon1:c.T1317C:p.V439V
1594	1594	C	T	ggtgttgttggagaaggttcCgaaggtcttaatgacaacct	.	SNP	237	237	exonic	gene-GU280_gp01	.	synonymous SNV	gene-GU280_gp01:cds-YP_009724389.1:exon1:c.C1329T:p.S443S,gene-GU280_gp01:cds-YP_009725295.1:exon1:c.C1329T:p.S443S
1598	1598	G	.	ttgttggagaaggttccgaaGgtcttaatgacaaccttctt	.	DEL	6	3	.	.	.	.	.
1599	1599	G	.	tgttggagaaggttccgaagGtcttaatgacaaccttcttg	(	DEL	9	3	.	.	.	.	.
1600	1600	T	.	gttggagaaggttccgaaggTcttaatgacaaccttcttga	(	DEL	3	3	.	.	.	.	.
1601	1601	C	.	ttggagaaggttccgaaggtCttaatgacaaccttcttgaa	(	DEL	4	3	.	.	.	.	.
1602	1602	T	.	tggagaaggttccgaaggtcTtaatgacaaccttcttgaaa	.	DEL	3	3	.	.	.	.	.
1603	1603	T	.	ggagaaggttccgaaggtctTaatgacaaccttcttgaaat	.	DEL	4	4	.	.	.	.	.
1604	1604	A	.	gagaaggttccgaaggtcttAatgacaaccttcttgaaata	.	DEL	1	1	.	.	.	.	.
1605	1605	A	.	agaaggttccgaaggtcttaAtgacaaccttcttgaaatac	.	DEL	745	745	.	.	.	.	.
1606	1606	T	.	gaaggttccgaaggtcttaaTgacaaccttcttgaaatact	.	DEL	746	744	.	.	.	.	.
1606	1606	T	C	gaaggttccgaaggtcttaaTgacaaccttcttgaaatact	.	SNP	746	2	exonic	gene-GU280_gp01	.	synonymous SNV	gene-GU280_gp01:cds-YP_009724389.1:exon1:c.T1341C:p.N447N,gene-GU280_gp01:cds-YP_009725295.1:exon1:c.T1341C:p.N447N
1607	1607	G	.	aaggttccgaaggtcttaatGacaaccttcttgaaatactc	)	DEL	743	743	.	.	.	.	.
1609	1609	C	T	ggttccgaaggtcttaatgaCaaccttcttgaaatactcca	)	SNP	4	4	exonic	gene-GU280_gp01	.	synonymous SNV	gene-GU280_gp01:cds-YP_009724389.1:exon1:c.C1344T:p.D448D,gene-GU280_gp01:cds-YP_009725295.1:exon1:c.C1344T:p.D448D
1612	1612	C	T	tccgaaggtcttaatgacaaCcttcttgaaatactccaaaa	)	SNP	2	2	exonic	gene-GU280_gp01	.	synonymous SNV	gene-GU280_gp01:cds-YP_009724389.1:exon1:c.C1347T:p.N449N,gene-GU280_gp01:cds-YP_009725295.1:exon1:c.C1347T:p.N449N
1627	1627	C	T	gacaaccttcttgaaatactCcaaaaagagaaagtcaacat	)	SNP	5	5	exonic	gene-GU280_gp01	.	synonymous SNV	gene-GU280_gp01:cds-YP_009724389.1:exon1:c.C1362T:p.L454L,gene-GU280_gp01:cds-YP_009725295.1:exon1:c.C1362T:p.L454L
1642	1642	C	T	atactccaaaaagagaaagtCaacatcaatattgttggtga	(	SNP	1	1	exonic	gene-GU280_gp01	.	synonymous SNV	gene-GU280_gp01:cds-YP_009724389.1:exon1:c.C1377T:p.V459V,gene-GU280_gp01:cds-YP_009725295.1:exon1:c.C1377T:p.V459V
1648	1648	C	T	caaaaagagaaagtcaacatCaatattgttggtgactttaa	(	SNP	4	4	exonic	gene-GU280_gp01	.	synonymous SNV	gene-GU280_gp01:cds-YP_009724389.1:exon1:c.C1383T:p.I461I,gene-GU280_gp01:cds-YP_009725295.1:exon1:c.C1383T:p.I461I
1663	1663	C	T	aacatcaatattgttggtgaCtttaaacttaatgaagagat	)	SNP	6	6	exonic	gene-GU280_gp01	.	synonymous SNV	gene-GU280_gp01:cds-YP_009724389.1:exon1:c.C1398T:p.D466D,gene-GU280_gp01:cds-YP_009725295.1:exon1:c.C1398T:p.D466D
1666	1666	T	C	atcaatattgttggtgacttTaaacttaatgaagagatcgc	)	SNP	10	10	exonic	gene-GU280_gp01	.	synonymous SNV	gene-GU280_gp01:cds-YP_009724389.1:exon1:c.T1401C:p.F467F,gene-GU280_gp01:cds-YP_009725295.1:exon1:c.T1401C:p.F467F
1681	1681	G	A	gactttaaacttaatgaagaGatcgccattattttggcatc	)	SNP	2	2	exonic	gene-GU280_gp01	.	synonymous SNV	gene-GU280_gp01:cds-YP_009724389.1:exon1:c.G1416A:p.E472E,gene-GU280_gp01:cds-YP_009725295.1:exon1:c.G1416A:p.E472E
1684	1684	C	T	tttaaacttaatgaagagatCgccattattttggcatcttt	(	SNP	65	65	exonic	gene-GU280_gp01	.	synonymous SNV	gene-GU280_gp01:cds-YP_009724389.1:exon1:c.C1419T:p.I473I,gene-GU280_gp01:cds-YP_009725295.1:exon1:c.C1419T:p.I473I
1699	1699	A	G	gagatcgccattattttggcAtctttttctgcttccacaag	(	SNP	1	1	exonic	gene-GU280_gp01	.	synonymous SNV	gene-GU280_gp01:cds-YP_009724389.1:exon1:c.A1434G:p.A478A,gene-GU280_gp01:cds-YP_009725295.1:exon1:c.A1434G:p.A478A
1711	1711	T	A	attttggcatctttttctgcTtccacaagtgcttttgtgga	(	SNP	1	1	exonic	gene-GU280_gp01	.	synonymous SNV	gene-GU280_gp01:cds-YP_009724389.1:exon1:c.T1446A:p.A482A,gene-GU280_gp01:cds-YP_009725295.1:exon1:c.T1446A:p.A482A
1714	1714	C	T	ttggcatctttttctgcttcCacaagtgcttttgtggaaac	(	SNP	2	2	exonic	gene-GU280_gp01	.	synonymous SNV	gene-GU280_gp01:cds-YP_009724389.1:exon1:c.C1449T:p.S483S,gene-GU280_gp01:cds-YP_009725295.1:exon1:c.C1449T:p.S483S
1717	1717	A	G	gcatctttttctgcttccacAagtgcttttgtggaaactgt	(	SNP	1	1	exonic	gene-GU280_gp01	.	synonymous SNV	gene-GU280_gp01:cds-YP_009724389.1:exon1:c.A1452G:p.T484T,gene-GU280_gp01:cds-YP_009725295.1:exon1:c.A1452G:p.T484T
1723	1723	T	A	ttttctgcttccacaagtgcTtttgtggaaactgtgaaagg	.	SNP	2	1	exonic	gene-GU280_gp01	.	synonymous SNV	gene-GU280_gp01:cds-YP_009724389.1:exon1:c.T1458A:p.A486A,gene-GU280_gp01:cds-YP_009725295.1:exon1:c.T1458A:p.A486A
1723	1723	T	C	ttttctgcttccacaagtgcTtttgtggaaactgtgaaagg	.	SNP	2	1	exonic	gene-GU280_gp01	.	synonymous SNV	gene-GU280_gp01:cds-YP_009724389.1:exon1:c.T1458C:p.A486A,gene-GU280_gp01:cds-YP_009725295.1:exon1:c.T1458C:p.A486A
1729	1729	G	A	gcttccacaagtgcttttgtGgaaactgtgaaaggtttgga	)	SNP	3	2	exonic	gene-GU280_gp01	.	synonymous SNV	gene-GU280_gp01:cds-YP_009724389.1:exon1:c.G1464A:p.V488V,gene-GU280_gp01:cds-YP_009725295.1:exon1:c.G1464A:p.V488V
1729	1729	G	T	gcttccacaagtgcttttgtGgaaactgtgaaaggtttgga	)	SNP	3	1	exonic	gene-GU280_gp01	.	synonymous SNV	gene-GU280_gp01:cds-YP_009724389.1:exon1:c.G1464T:p.V488V,gene-GU280_gp01:cds-YP_009725295.1:exon1:c.G1464T:p.V488V
1738	1738	G	T	agtgcttttgtggaaactgtGaaaggtttggattataaagc	.	SNP	4	4	exonic	gene-GU280_gp01	.	synonymous SNV	gene-GU280_gp01:cds-YP_009724389.1:exon1:c.G1473T:p.V491V,gene-GU280_gp01:cds-YP_009725295.1:exon1:c.G1473T:p.V491V
1747	1747	G	A	gtggaaactgtgaaaggtttGgattataaagcattcaaaca	(	SNP	15	15	exonic	gene-GU280_gp01	.	synonymous SNV	gene-GU280_gp01:cds-YP_009724389.1:exon1:c.G1482A:p.L494L,gene-GU280_gp01:cds-YP_009725295.1:exon1:c.G1482A:p.L494L
1750	1750	T	C	gaaactgtgaaaggtttggaTtataaagcattcaaacaaat	(	SNP	2	2	exonic	gene-GU280_gp01	.	synonymous SNV	gene-GU280_gp01:cds-YP_009724389.1:exon1:c.T1485C:p.D495D,gene-GU280_gp01:cds-YP_009725295.1:exon1:c.T1485C:p.D495D
1762	1762	C	T	ggtttggattataaagcattCaaacaaattgttgaatcctg	)	SNP	1	1	exonic	gene-GU280_gp01	.	synonymous SNV	gene-GU280_gp01:cds-YP_009724389.1:exon1:c.C1497T:p.F499F,gene-GU280_gp01:cds-YP_009725295.1:exon1:c.C1497T:p.F499F
1780	1780	C	T	ttcaaacaaattgttgaatcCtgtggtaattttaaagttac	(	SNP	3	3	exonic	gene-GU280_gp01	.	synonymous SNV	gene-GU280_gp01:cds-YP_009724389.1:exon1:c.C1515T:p.S505S,gene-GU280_gp01:cds-YP_009725295.1:exon1:c.C1515T:p.S505S
1801	1801	A	G	tgtggtaattttaaagttacAaaaggaaaagctaaaaaagg	.	SNP	1	1	exonic	gene-GU280_gp01	.	synonymous SNV	gene-GU280_gp01:cds-YP_009724389.1:exon1:c.A1536G:p.T512T,gene-GU280_gp01:cds-YP_009725295.1:exon1:c.A1536G:p.T512T
1807	1807	A	G	aattttaaagttacaaaaggAaaagctaaaaaaggtgcctg	)	SNP	1	1	exonic	gene-GU280_gp01	.	synonymous SNV	gene-GU280_gp01:cds-YP_009724389.1:exon1:c.A1542G:p.G514G,gene-GU280_gp01:cds-YP_009725295.1:exon1:c.A1542G:p.G514G
1813	1813	T	A	aaagttacaaaaggaaaagcTaaaaaaggtgcctggaatat	.	SNP	2	2	exonic	gene-GU280_gp01	.	synonymous SNV	gene-GU280_gp01:cds-YP_009724389.1:exon1:c.T1548A:p.A516A,gene-GU280_gp01:cds-YP_009725295.1:exon1:c.T1548A:p.A516A
1825	1825	C	T	ggaaaagctaaaaaaggtgcCtggaatattggtgaacagaa	)	SNP	2	2	exonic	gene-GU280_gp01	.	synonymous SNV	gene-GU280_gp01:cds-YP_009724389.1:exon1:c.C1560T:p.A520A,gene-GU280_gp01:cds-YP_009725295.1:exon1:c.C1560T:p.A520A
1853	1853	C	T	ttggtgaacagaaatcaataCtgagtcctctttatgcattt	(	SNP	4	4	exonic	gene-GU280_gp01	.	synonymous SNV	gene-GU280_gp01:cds-YP_009724389.1:exon1:c.C1588T:p.L530L,gene-GU280_gp01:cds-YP_009725295.1:exon1:c.C1588T:p.L530L
1855	1855	G	T	ggtgaacagaaatcaatactGagtcctctttatgcatttgc	(	SNP	4	4	exonic	gene-GU280_gp01	.	synonymous SNV	gene-GU280_gp01:cds-YP_009724389.1:exon1:c.G1590T:p.L530L,gene-GU280_gp01:cds-YP_009725295.1:exon1:c.G1590T:p.L530L
1888	1888	T	C	gcatttgcatcagaggctgcTcgtgttgtacgatcaatttt	)	SNP	1	1	exonic	gene-GU280_gp01	.	synonymous SNV	gene-GU280_gp01:cds-YP_009724389.1:exon1:c.T1623C:p.A541A,gene-GU280_gp01:cds-YP_009725295.1:exon1:c.T1623C:p.A541A
1891	1891	T	G	tttgcatcagaggctgctcgTgttgtacgatcaattttctc	)	SNP	1	1	exonic	gene-GU280_gp01	.	synonymous SNV	gene-GU280_gp01:cds-YP_009724389.1:exon1:c.T1626G:p.R542R,gene-GU280_gp01:cds-YP_009725295.1:exon1:c.T1626G:p.R542R
1897	1897	A	G	tcagaggctgctcgtgttgtAcgatcaattttctcccgcac	)	SNP	1	1	exonic	gene-GU280_gp01	.	synonymous SNV	gene-GU280_gp01:cds-YP_009724389.1:exon1:c.A1632G:p.V544V,gene-GU280_gp01:cds-YP_009725295.1:exon1:c.A1632G:p.V544V
1900	1900	A	C	gaggctgctcgtgttgtacgAtcaattttctcccgcactct	)	SNP	3	1	exonic	gene-GU280_gp01	.	synonymous SNV	gene-GU280_gp01:cds-YP_009724389.1:exon1:c.A1635C:p.R545R,gene-GU280_gp01:cds-YP_009725295.1:exon1:c.A1635C:p.R545R
1900	1900	A	G	gaggctgctcgtgttgtacgAtcaattttctcccgcactct	)	SNP	3	2	exonic	gene-GU280_gp01	.	synonymous SNV	gene-GU280_gp01:cds-YP_009724389.1:exon1:c.A1635G:p.R545R,gene-GU280_gp01:cds-YP_009725295.1:exon1:c.A1635G:p.R545R
1906	1906	T	A	gctcgtgttgtacgatcaatTttctcccgcactcttgaaac	.	SNP	2	1	exonic	gene-GU280_gp01	.	synonymous SNV	gene-GU280_gp01:cds-YP_009724389.1:exon1:c.T1641A:p.I547I,gene-GU280_gp01:cds-YP_009725295.1:exon1:c.T1641A:p.I547I
1906	1906	T	C	gctcgtgttgtacgatcaatTttctcccgcactcttgaaac	.	SNP	2	1	exonic	gene-GU280_gp01	.	synonymous SNV	gene-GU280_gp01:cds-YP_009724389.1:exon1:c.T1641C:p.I547I,gene-GU280_gp01:cds-YP_009725295.1:exon1:c.T1641C:p.I547I
1909	1909	C	T	cgtgttgtacgatcaattttCtcccgcactcttgaaactgc	.	SNP	24	24	exonic	gene-GU280_gp01	.	synonymous SNV	gene-GU280_gp01:cds-YP_009724389.1:exon1:c.C1644T:p.F548F,gene-GU280_gp01:cds-YP_009725295.1:exon1:c.C1644T:p.F548F
1912	1912	C	T	gttgtacgatcaattttctcCcgcactcttgaaactgctca	.	SNP	60	60	exonic	gene-GU280_gp01	.	synonymous SNV	gene-GU280_gp01:cds-YP_009724389.1:exon1:c.C1647T:p.S549S,gene-GU280_gp01:cds-YP_009725295.1:exon1:c.C1647T:p.S549S
1915	1915	C	T	gtacgatcaattttctcccgCactcttgaaactgctcaaaa	(	SNP	3	3	exonic	gene-GU280_gp01	.	synonymous SNV	gene-GU280_gp01:cds-YP_009724389.1:exon1:c.C1650T:p.R550R,gene-GU280_gp01:cds-YP_009725295.1:exon1:c.C1650T:p.R550R
1918	1918	T	C	cgatcaattttctcccgcacTcttgaaactgctcaaaattc	(	SNP	23	23	exonic	gene-GU280_gp01	.	synonymous SNV	gene-GU280_gp01:cds-YP_009724389.1:exon1:c.T1653C:p.T551T,gene-GU280_gp01:cds-YP_009725295.1:exon1:c.T1653C:p.T551T
1924	1924	A	G	attttctcccgcactcttgaAactgctcaaaattctgtgcg	(	SNP	1	1	exonic	gene-GU280_gp01	.	synonymous SNV	gene-GU280_gp01:cds-YP_009724389.1:exon1:c.A1659G:p.E553E,gene-GU280_gp01:cds-YP_009725295.1:exon1:c.A1659G:p.E553E
1927	1927	T	A	ttctcccgcactcttgaaacTgctcaaaattctgtgcgtgt	(	SNP	1	1	exonic	gene-GU280_gp01	.	synonymous SNV	gene-GU280_gp01:cds-YP_009724389.1:exon1:c.T1662A:p.T554T,gene-GU280_gp01:cds-YP_009725295.1:exon1:c.T1662A:p.T554T
1936	1936	T	C	actcttgaaactgctcaaaaTtctgtgcgtgttttacagaa	.	SNP	1	1	exonic	gene-GU280_gp01	.	synonymous SNV	gene-GU280_gp01:cds-YP_009724389.1:exon1:c.T1671C:p.N557N,gene-GU280_gp01:cds-YP_009725295.1:exon1:c.T1671C:p.N557N
1954	1954	G	A	aattctgtgcgtgttttacaGaaggccgctataacaatact	)	SNP	2	1	exonic	gene-GU280_gp01	.	synonymous SNV	gene-GU280_gp01:cds-YP_009724389.1:exon1:c.G1689A:p.Q563Q,gene-GU280_gp01:cds-YP_009725295.1:exon1:c.G1689A:p.Q563Q
1957	1957	G	A	tctgtgcgtgttttacagaaGgccgctataacaatactaga	.	SNP	3	1	exonic	gene-GU280_gp01	.	synonymous SNV	gene-GU280_gp01:cds-YP_009724389.1:exon1:c.G1692A:p.K564K,gene-GU280_gp01:cds-YP_009725295.1:exon1:c.G1692A:p.K564K
1960	1960	C	T	gtgcgtgttttacagaaggcCgctataacaatactagatgg	.	SNP	1	1	exonic	gene-GU280_gp01	.	synonymous SNV	gene-GU280_gp01:cds-YP_009724389.1:exon1:c.C1695T:p.A565A,gene-GU280_gp01:cds-YP_009725295.1:exon1:c.C1695T:p.A565A
1973	1973	C	T	agaaggccgctataacaataCtagatggaatttcacagtat	.	SNP	4	4	exonic	gene-GU280_gp01	.	synonymous SNV	gene-GU280_gp01:cds-YP_009724389.1:exon1:c.C1708T:p.L570L,gene-GU280_gp01:cds-YP_009725295.1:exon1:c.C1708T:p.L570L
1981	1981	A	G	gctataacaatactagatggAatttcacagtattcactgag	(	SNP	1	1	exonic	gene-GU280_gp01	.	synonymous SNV	gene-GU280_gp01:cds-YP_009724389.1:exon1:c.A1716G:p.G572G,gene-GU280_gp01:cds-YP_009725295.1:exon1:c.A1716G:p.G572G
1984	1984	T	C	ataacaatactagatggaatTtcacagtattcactgagact	.	SNP	1	1	exonic	gene-GU280_gp01	.	synonymous SNV	gene-GU280_gp01:cds-YP_009724389.1:exon1:c.T1719C:p.I573I,gene-GU280_gp01:cds-YP_009725295.1:exon1:c.T1719C:p.I573I
1997	1997	C	T	atggaatttcacagtattcaCtgagactcattgatgctatg	.	SNP	23	23	exonic	gene-GU280_gp01	.	synonymous SNV	gene-GU280_gp01:cds-YP_009724389.1:exon1:c.C1732T:p.L578L,gene-GU280_gp01:cds-YP_009725295.1:exon1:c.C1732T:p.L578L
1999	1999	G	T	ggaatttcacagtattcactGagactcattgatgctatgat	(	SNP	2	2	exonic	gene-GU280_gp01	.	synonymous SNV	gene-GU280_gp01:cds-YP_009724389.1:exon1:c.G1734T:p.L578L,gene-GU280_gp01:cds-YP_009725295.1:exon1:c.G1734T:p.L578L
2023	2023	C	T	ctcattgatgctatgatgttCacatctgatttggctactaa	)	SNP	3	3	exonic	gene-GU280_gp01	.	synonymous SNV	gene-GU280_gp01:cds-YP_009724389.1:exon1:c.C1758T:p.F586F,gene-GU280_gp01:cds-YP_009725295.1:exon1:c.C1758T:p.F586F
2026	2026	A	G	attgatgctatgatgttcacAtctgatttggctactaacaa	)	SNP	2	2	exonic	gene-GU280_gp01	.	synonymous SNV	gene-GU280_gp01:cds-YP_009724389.1:exon1:c.A1761G:p.T587T,gene-GU280_gp01:cds-YP_009725295.1:exon1:c.A1761G:p.T587T
2041	2041	T	C	ttcacatctgatttggctacTaacaatctagttgtaatggc	.	SNP	4	4	exonic	gene-GU280_gp01	.	synonymous SNV	gene-GU280_gp01:cds-YP_009724389.1:exon1:c.T1776C:p.T592T,gene-GU280_gp01:cds-YP_009725295.1:exon1:c.T1776C:p.T592T
2044	2044	C	T	acatctgatttggctactaaCaatctagttgtaatggccta	.	SNP	2	2	exonic	gene-GU280_gp01	.	synonymous SNV	gene-GU280_gp01:cds-YP_009724389.1:exon1:c.C1779T:p.N593N,gene-GU280_gp01:cds-YP_009725295.1:exon1:c.C1779T:p.N593N
2047	2047	T	C	tctgatttggctactaacaaTctagttgtaatggcctacat	.	SNP	1	1	exonic	gene-GU280_gp01	.	synonymous SNV	gene-GU280_gp01:cds-YP_009724389.1:exon1:c.T1782C:p.N594N,gene-GU280_gp01:cds-YP_009725295.1:exon1:c.T1782C:p.N594N
2048	2048	C	T	ctgatttggctactaacaatCtagttgtaatggcctacatt	(	SNP	3	3	exonic	gene-GU280_gp01	.	synonymous SNV	gene-GU280_gp01:cds-YP_009724389.1:exon1:c.C1783T:p.L595L,gene-GU280_gp01:cds-YP_009725295.1:exon1:c.C1783T:p.L595L
2062	2062	C	T	aacaatctagttgtaatggcCtacattacaggtggtgttgt	.	SNP	18	18	exonic	gene-GU280_gp01	.	synonymous SNV	gene-GU280_gp01:cds-YP_009724389.1:exon1:c.C1797T:p.A599A,gene-GU280_gp01:cds-YP_009725295.1:exon1:c.C1797T:p.A599A
2077	2077	T	C	atggcctacattacaggtggTgttgttcagttgacttcgca	.	SNP	1	1	exonic	gene-GU280_gp01	.	synonymous SNV	gene-GU280_gp01:cds-YP_009724389.1:exon1:c.T1812C:p.G604G,gene-GU280_gp01:cds-YP_009725295.1:exon1:c.T1812C:p.G604G
2095	2095	G	A	ggtgttgttcagttgacttcGcagtggctaactaacatctt	(	SNP	3	3	exonic	gene-GU280_gp01	.	synonymous SNV	gene-GU280_gp01:cds-YP_009724389.1:exon1:c.G1830A:p.S610S,gene-GU280_gp01:cds-YP_009725295.1:exon1:c.G1830A:p.S610S
2102	2102	C	T	ttcagttgacttcgcagtggCtaactaacatctttggcact	(	SNP	1	1	exonic	gene-GU280_gp01	.	synonymous SNV	gene-GU280_gp01:cds-YP_009724389.1:exon1:c.C1837T:p.L613L,gene-GU280_gp01:cds-YP_009725295.1:exon1:c.C1837T:p.L613L
2104	2104	A	G	cagttgacttcgcagtggctAactaacatctttggcactgt	(	SNP	1	1	exonic	gene-GU280_gp01	.	synonymous SNV	gene-GU280_gp01:cds-YP_009724389.1:exon1:c.A1839G:p.L613L,gene-GU280_gp01:cds-YP_009725295.1:exon1:c.A1839G:p.L613L
2110	2110	C	T	acttcgcagtggctaactaaCatctttggcactgtttatga	.	SNP	19	19	exonic	gene-GU280_gp01	.	synonymous SNV	gene-GU280_gp01:cds-YP_009724389.1:exon1:c.C1845T:p.N615N,gene-GU280_gp01:cds-YP_009725295.1:exon1:c.C1845T:p.N615N
2113	2113	C	T	tcgcagtggctaactaacatCtttggcactgtttatgaaaa	.	SNP	98	98	exonic	gene-GU280_gp01	.	synonymous SNV	gene-GU280_gp01:cds-YP_009724389.1:exon1:c.C1848T:p.I616I,gene-GU280_gp01:cds-YP_009725295.1:exon1:c.C1848T:p.I616I
2143	2143	C	A	gtttatgaaaaactcaaaccCgtccttgattggcttgaaga	(	SNP	21	1	exonic	gene-GU280_gp01	.	synonymous SNV	gene-GU280_gp01:cds-YP_009724389.1:exon1:c.C1878A:p.P626P,gene-GU280_gp01:cds-YP_009725295.1:exon1:c.C1878A:p.P626P
2143	2143	C	T	gtttatgaaaaactcaaaccCgtccttgattggcttgaaga	(	SNP	21	20	exonic	gene-GU280_gp01	.	synonymous SNV	gene-GU280_gp01:cds-YP_009724389.1:exon1:c.C1878T:p.P626P,gene-GU280_gp01:cds-YP_009725295.1:exon1:c.C1878T:p.P626P
2149	2149	T	C	gaaaaactcaaacccgtcctTgattggcttgaagagaagtt	(	SNP	2	2	exonic	gene-GU280_gp01	.	synonymous SNV	gene-GU280_gp01:cds-YP_009724389.1:exon1:c.T1884C:p.L628L,gene-GU280_gp01:cds-YP_009725295.1:exon1:c.T1884C:p.L628L
2158	2158	T	C	aaacccgtccttgattggctTgaagagaagtttaaggaagg	(	SNP	1	1	exonic	gene-GU280_gp01	.	synonymous SNV	gene-GU280_gp01:cds-YP_009724389.1:exon1:c.T1893C:p.L631L,gene-GU280_gp01:cds-YP_009725295.1:exon1:c.T1893C:p.L631L
2161	2161	A	G	cccgtccttgattggcttgaAgagaagtttaaggaaggtgt	.	SNP	63	63	exonic	gene-GU280_gp01	.	synonymous SNV	gene-GU280_gp01:cds-YP_009724389.1:exon1:c.A1896G:p.E632E,gene-GU280_gp01:cds-YP_009725295.1:exon1:c.A1896G:p.E632E
2164	2164	G	A	gtccttgattggcttgaagaGaagtttaaggaaggtgtaga	.	SNP	74	65	exonic	gene-GU280_gp01	.	synonymous SNV	gene-GU280_gp01:cds-YP_009724389.1:exon1:c.G1899A:p.E633E,gene-GU280_gp01:cds-YP_009725295.1:exon1:c.G1899A:p.E633E
2173	2173	G	A	tggcttgaagagaagtttaaGgaaggtgtagagtttcttag	)	SNP	1	1	exonic	gene-GU280_gp01	.	synonymous SNV	gene-GU280_gp01:cds-YP_009724389.1:exon1:c.G1908A:p.K636K,gene-GU280_gp01:cds-YP_009725295.1:exon1:c.G1908A:p.K636K
2182	2182	A	G	gagaagtttaaggaaggtgtAgagtttcttagagacggttg	.	SNP	1	1	exonic	gene-GU280_gp01	.	synonymous SNV	gene-GU280_gp01:cds-YP_009724389.1:exon1:c.A1917G:p.V639V,gene-GU280_gp01:cds-YP_009725295.1:exon1:c.A1917G:p.V639V
2197	2197	C	T	ggtgtagagtttcttagagaCggttgggaaattgttaaatt	)	SNP	1	1	exonic	gene-GU280_gp01	.	synonymous SNV	gene-GU280_gp01:cds-YP_009724389.1:exon1:c.C1932T:p.D644D,gene-GU280_gp01:cds-YP_009725295.1:exon1:c.C1932T:p.D644D
2200	2200	T	C	gtagagtttcttagagacggTtgggaaattgttaaatttat	(	SNP	1	1	exonic	gene-GU280_gp01	.	synonymous SNV	gene-GU280_gp01:cds-YP_009724389.1:exon1:c.T1935C:p.G645G,gene-GU280_gp01:cds-YP_009725295.1:exon1:c.T1935C:p.G645G
2215	2215	A	G	gacggttgggaaattgttaaAtttatctcaacctgtgcttg	)	SNP	6	6	exonic	gene-GU280_gp01	.	synonymous SNV	gene-GU280_gp01:cds-YP_009724389.1:exon1:c.A1950G:p.K650K,gene-GU280_gp01:cds-YP_009725295.1:exon1:c.A1950G:p.K650K
2227	2227	C	T	attgttaaatttatctcaacCtgtgcttgtgaaattgtcgg	)	SNP	1	1	exonic	gene-GU280_gp01	.	synonymous SNV	gene-GU280_gp01:cds-YP_009724389.1:exon1:c.C1962T:p.T654T,gene-GU280_gp01:cds-YP_009725295.1:exon1:c.C1962T:p.T654T
2230	2230	T	C	gttaaatttatctcaacctgTgcttgtgaaattgtcggtgg	(	SNP	1	1	exonic	gene-GU280_gp01	.	synonymous SNV	gene-GU280_gp01:cds-YP_009724389.1:exon1:c.T1965C:p.C655C,gene-GU280_gp01:cds-YP_009725295.1:exon1:c.T1965C:p.C655C
2231	2231	G	.	ttaaatttatctcaacctgtGcttgtgaaattgtcggtgga	(	DEL	2	1	.	.	.	.	.
2236	2236	T	C	tttatctcaacctgtgcttgTgaaattgtcggtggacaaat	(	SNP	1	1	exonic	gene-GU280_gp01	.	synonymous SNV	gene-GU280_gp01:cds-YP_009724389.1:exon1:c.T1971C:p.C657C,gene-GU280_gp01:cds-YP_009725295.1:exon1:c.T1971C:p.C657C
2239	2239	A	G	atctcaacctgtgcttgtgaAattgtcggtggacaaattgt	.	SNP	3	2	exonic	gene-GU280_gp01	.	synonymous SNV	gene-GU280_gp01:cds-YP_009724389.1:exon1:c.A1974G:p.E658E,gene-GU280_gp01:cds-YP_009725295.1:exon1:c.A1974G:p.E658E
2245	2245	C	T	acctgtgcttgtgaaattgtCggtggacaaattgtcacctg	(	SNP	1	1	exonic	gene-GU280_gp01	.	synonymous SNV	gene-GU280_gp01:cds-YP_009724389.1:exon1:c.C1980T:p.V660V,gene-GU280_gp01:cds-YP_009725295.1:exon1:c.C1980T:p.V660V
2251	2251	A	G	gcttgtgaaattgtcggtggAcaaattgtcacctgtgcaaa	)	SNP	1	1	exonic	gene-GU280_gp01	.	synonymous SNV	gene-GU280_gp01:cds-YP_009724389.1:exon1:c.A1986G:p.G662G,gene-GU280_gp01:cds-YP_009725295.1:exon1:c.A1986G:p.G662G
2254	2254	A	G	tgtgaaattgtcggtggacaAattgtcacctgtgcaaagga	)	SNP	1	1	exonic	gene-GU280_gp01	.	synonymous SNV	gene-GU280_gp01:cds-YP_009724389.1:exon1:c.A1989G:p.Q663Q,gene-GU280_gp01:cds-YP_009725295.1:exon1:c.A1989G:p.Q663Q
2260	2260	C	T	attgtcggtggacaaattgtCacctgtgcaaaggaaattaa	)	SNP	3	3	exonic	gene-GU280_gp01	.	synonymous SNV	gene-GU280_gp01:cds-YP_009724389.1:exon1:c.C1995T:p.V665V,gene-GU280_gp01:cds-YP_009725295.1:exon1:c.C1995T:p.V665V
2263	2263	C	A	gtcggtggacaaattgtcacCtgtgcaaaggaaattaagga	.	SNP	2	1	exonic	gene-GU280_gp01	.	synonymous SNV	gene-GU280_gp01:cds-YP_009724389.1:exon1:c.C1998A:p.T666T,gene-GU280_gp01:cds-YP_009725295.1:exon1:c.C1998A:p.T666T
2263	2263	C	T	gtcggtggacaaattgtcacCtgtgcaaaggaaattaagga	.	SNP	2	1	exonic	gene-GU280_gp01	.	synonymous SNV	gene-GU280_gp01:cds-YP_009724389.1:exon1:c.C1998T:p.T666T,gene-GU280_gp01:cds-YP_009725295.1:exon1:c.C1998T:p.T666T
2266	2266	T	C	ggtggacaaattgtcacctgTgcaaaggaaattaaggagag	)	SNP	4	4	exonic	gene-GU280_gp01	.	synonymous SNV	gene-GU280_gp01:cds-YP_009724389.1:exon1:c.T2001C:p.C667C,gene-GU280_gp01:cds-YP_009725295.1:exon1:c.T2001C:p.C667C
2269	2269	A	G	ggacaaattgtcacctgtgcAaaggaaattaaggagagtgt	)	SNP	4	1	exonic	gene-GU280_gp01	.	synonymous SNV	gene-GU280_gp01:cds-YP_009724389.1:exon1:c.A2004G:p.A668A,gene-GU280_gp01:cds-YP_009725295.1:exon1:c.A2004G:p.A668A
2269	2269	A	T	ggacaaattgtcacctgtgcAaaggaaattaaggagagtgt	)	SNP	4	3	exonic	gene-GU280_gp01	.	synonymous SNV	gene-GU280_gp01:cds-YP_009724389.1:exon1:c.A2004T:p.A668A,gene-GU280_gp01:cds-YP_009725295.1:exon1:c.A2004T:p.A668A
2281	2281	G	A	acctgtgcaaaggaaattaaGgagagtgttcagacattctt	(	SNP	3	1	exonic	gene-GU280_gp01	.	synonymous SNV	gene-GU280_gp01:cds-YP_009724389.1:exon1:c.G2016A:p.K672K,gene-GU280_gp01:cds-YP_009725295.1:exon1:c.G2016A:p.K672K
2290	2290	T	C	aaggaaattaaggagagtgtTcagacattctttaagcttgt	.	SNP	2	1	exonic	gene-GU280_gp01	.	synonymous SNV	gene-GU280_gp01:cds-YP_009724389.1:exon1:c.T2025C:p.V675V,gene-GU280_gp01:cds-YP_009725295.1:exon1:c.T2025C:p.V675V
2290	2290	T	G	aaggaaattaaggagagtgtTcagacattctttaagcttgt	.	SNP	2	1	exonic	gene-GU280_gp01	.	synonymous SNV	gene-GU280_gp01:cds-YP_009724389.1:exon1:c.T2025G:p.V675V,gene-GU280_gp01:cds-YP_009725295.1:exon1:c.T2025G:p.V675V
2299	2299	C	T	aaggagagtgttcagacattCtttaagcttgtaaataaatt	)	SNP	5	5	exonic	gene-GU280_gp01	.	synonymous SNV	gene-GU280_gp01:cds-YP_009724389.1:exon1:c.C2034T:p.F678F,gene-GU280_gp01:cds-YP_009725295.1:exon1:c.C2034T:p.F678F
2321	2321	T	C	ttaagcttgtaaataaatttTtggctttgtgtgctgactct	.	SNP	1	1	exonic	gene-GU280_gp01	.	synonymous SNV	gene-GU280_gp01:cds-YP_009724389.1:exon1:c.T2056C:p.L686L,gene-GU280_gp01:cds-YP_009725295.1:exon1:c.T2056C:p.L686L
2356	2356	A	C	gactctatcattattggtggAgctaaacttaaagccttgaa	)	SNP	1	1	exonic	gene-GU280_gp01	.	synonymous SNV	gene-GU280_gp01:cds-YP_009724389.1:exon1:c.A2091C:p.G697G,gene-GU280_gp01:cds-YP_009725295.1:exon1:c.A2091C:p.G697G
2371	2371	C	T	ggtggagctaaacttaaagcCttgaatttaggtgaaacatt	)	SNP	1	1	exonic	gene-GU280_gp01	.	synonymous SNV	gene-GU280_gp01:cds-YP_009724389.1:exon1:c.C2106T:p.A702A,gene-GU280_gp01:cds-YP_009725295.1:exon1:c.C2106T:p.A702A
2380	2380	A	G	aaacttaaagccttgaatttAggtgaaacatttgtcacgca	)	SNP	2	2	exonic	gene-GU280_gp01	.	synonymous SNV	gene-GU280_gp01:cds-YP_009724389.1:exon1:c.A2115G:p.L705L,gene-GU280_gp01:cds-YP_009725295.1:exon1:c.A2115G:p.L705L
2383	2383	T	G	cttaaagccttgaatttaggTgaaacatttgtcacgcactc	.	SNP	2	2	exonic	gene-GU280_gp01	.	synonymous SNV	gene-GU280_gp01:cds-YP_009724389.1:exon1:c.T2118G:p.G706G,gene-GU280_gp01:cds-YP_009725295.1:exon1:c.T2118G:p.G706G
2389	2389	A	G	gccttgaatttaggtgaaacAtttgtcacgcactcaaaggg	.	SNP	1	1	exonic	gene-GU280_gp01	.	synonymous SNV	gene-GU280_gp01:cds-YP_009724389.1:exon1:c.A2124G:p.T708T,gene-GU280_gp01:cds-YP_009725295.1:exon1:c.A2124G:p.T708T
2395	2395	C	T	aatttaggtgaaacatttgtCacgcactcaaagggattgta	(	SNP	4	4	exonic	gene-GU280_gp01	.	synonymous SNV	gene-GU280_gp01:cds-YP_009724389.1:exon1:c.C2130T:p.V710V,gene-GU280_gp01:cds-YP_009725295.1:exon1:c.C2130T:p.V710V
2401	2401	C	T	ggtgaaacatttgtcacgcaCtcaaagggattgtacagaaa	(	SNP	3	2	exonic	gene-GU280_gp01	.	synonymous SNV	gene-GU280_gp01:cds-YP_009724389.1:exon1:c.C2136T:p.H712H,gene-GU280_gp01:cds-YP_009725295.1:exon1:c.C2136T:p.H712H
2402	2402	T	.	gtgaaacatttgtcacgcacTcaaagggattgtacagaaag	(	DEL	1	1	.	.	.	.	.
2403	2403	C	.	tgaaacatttgtcacgcactCaaagggattgtacagaaagt	(	DEL	1	1	.	.	.	.	.
2404	2404	A	.	gaaacatttgtcacgcactcAaagggattgtacagaaagtg	.	DEL	8	1	.	.	.	.	.
2404	2404	A	T	gaaacatttgtcacgcactcAaagggattgtacagaaagtg	.	SNP	8	7	exonic	gene-GU280_gp01	.	synonymous SNV	gene-GU280_gp01:cds-YP_009724389.1:exon1:c.A2139T:p.S713S,gene-GU280_gp01:cds-YP_009725295.1:exon1:c.A2139T:p.S713S
2405	2405	A	.	aaacatttgtcacgcactcaAagggattgtacagaaagtgt	.	DEL	1	1	.	.	.	.	.
2406	2406	A	.	aacatttgtcacgcactcaaAgggattgtacagaaagtgtg	.	DEL	2	1	.	.	.	.	.
2407	2407	G	.	acatttgtcacgcactcaaaGggattgtacagaaagtgtgt	.	DEL	2	1	.	.	.	.	.
2407	2407	G	A	acatttgtcacgcactcaaaGggattgtacagaaagtgtgt	.	SNP	2	1	exonic	gene-GU280_gp01	.	synonymous SNV	gene-GU280_gp01:cds-YP_009724389.1:exon1:c.G2142A:p.K714K,gene-GU280_gp01:cds-YP_009725295.1:exon1:c.G2142A:p.K714K
2408	2408	G	.	catttgtcacgcactcaaagGgattgtacagaaagtgtgtt	(	DEL	2	1	.	.	.	.	.
2409	2409	G	.	atttgtcacgcactcaaaggGattgtacagaaagtgtgtta	(	DEL	2	1	.	.	.	.	.
2410	2410	A	.	tttgtcacgcactcaaagggAttgtacagaaagtgtgttaa	(	DEL	2	1	.	.	.	.	.
2410	2410	A	G	tttgtcacgcactcaaagggAttgtacagaaagtgtgttaa	(	SNP	2	1	exonic	gene-GU280_gp01	.	synonymous SNV	gene-GU280_gp01:cds-YP_009724389.1:exon1:c.A2145G:p.G715G,gene-GU280_gp01:cds-YP_009725295.1:exon1:c.A2145G:p.G715G
2411	2411	T	.	ttgtcacgcactcaaagggaTtgtacagaaagtgtgttaaa	.	DEL	1	1	.	.	.	.	.
2412	2412	T	.	tgtcacgcactcaaagggatTgtacagaaagtgtgttaaat	.	DEL	1	1	.	.	.	.	.
2413	2413	G	.	gtcacgcactcaaagggattGtacagaaagtgtgttaaatc	(	DEL	1	1	.	.	.	.	.
2414	2414	T	.	tcacgcactcaaagggattgTacagaaagtgtgttaaatcc	(	DEL	1	1	.	.	.	.	.
2415	2415	A	.	cacgcactcaaagggattgtAcagaaagtgtgttaaatcca	(	DEL	1	1	.	.	.	.	.
2416	2416	C	.	acgcactcaaagggattgtaCagaaagtgtgttaaatccag	(	DEL	643	1	.	.	.	.	.
2416	2416	C	T	acgcactcaaagggattgtaCagaaagtgtgttaaatccag	(	SNP	643	642	exonic	gene-GU280_gp01	.	synonymous SNV	gene-GU280_gp01:cds-YP_009724389.1:exon1:c.C2151T:p.Y717Y,gene-GU280_gp01:cds-YP_009725295.1:exon1:c.C2151T:p.Y717Y
2417	2417	A	.	cgcactcaaagggattgtacAgaaagtgtgttaaatccaga	(	DEL	1	1	.	.	.	.	.
2418	2418	G	.	gcactcaaagggattgtacaGaaagtgtgttaaatccagag	(	DEL	2	1	.	.	.	.	.
2419	2419	A	.	cactcaaagggattgtacagAaagtgtgttaaatccagaga	(	DEL	1	1	.	.	.	.	.
2420	2420	A	.	actcaaagggattgtacagaAagtgtgttaaatccagagaa	(	DEL	1	1	.	.	.	.	.
2421	2421	A	.	ctcaaagggattgtacagaaAgtgtgttaaatccagagaag	(	DEL	1	1	.	.	.	.	.
2422	2422	G	.	tcaaagggattgtacagaaaGtgtgttaaatccagagaaga	(	DEL	3	1	.	.	.	.	.
2422	2422	G	A	tcaaagggattgtacagaaaGtgtgttaaatccagagaaga	(	SNP	3	2	exonic	gene-GU280_gp01	.	synonymous SNV	gene-GU280_gp01:cds-YP_009724389.1:exon1:c.G2157A:p.K719K,gene-GU280_gp01:cds-YP_009725295.1:exon1:c.G2157A:p.K719K
2423	2423	T	.	caaagggattgtacagaaagTgtgttaaatccagagaagaa	(	DEL	2	1	.	.	.	.	.
2424	2424	G	.	aaagggattgtacagaaagtGtgttaaatccagagaagaaa	(	DEL	3	1	.	.	.	.	.
2425	2425	T	.	aagggattgtacagaaagtgTgttaaatccagagaagaaac	.	DEL	1	1	.	.	.	.	.
2426	2426	G	.	agggattgtacagaaagtgtGttaaatccagagaagaaact	(	DEL	1	1	.	.	.	.	.
2427	2427	T	.	gggattgtacagaaagtgtgTtaaatccagagaagaaactg	(	DEL	1	1	.	.	.	.	.
2428	2428	T	.	ggattgtacagaaagtgtgtTaaatccagagaagaaactgg	.	DEL	1	1	.	.	.	.	.
2434	2434	C	T	tacagaaagtgtgttaaatcCagagaagaaactggcctact	(	SNP	8	8	exonic	gene-GU280_gp01	.	synonymous SNV	gene-GU280_gp01:cds-YP_009724389.1:exon1:c.C2169T:p.S723S,gene-GU280_gp01:cds-YP_009725295.1:exon1:c.C2169T:p.S723S
2440	2440	A	G	aagtgtgttaaatccagagaAgaaactggcctactcatgcc	(	SNP	1	1	exonic	gene-GU280_gp01	.	synonymous SNV	gene-GU280_gp01:cds-YP_009724389.1:exon1:c.A2175G:p.E725E,gene-GU280_gp01:cds-YP_009725295.1:exon1:c.A2175G:p.E725E
2443	2443	A	G	tgtgttaaatccagagaagaAactggcctactcatgcctct	(	SNP	1	1	exonic	gene-GU280_gp01	.	synonymous SNV	gene-GU280_gp01:cds-YP_009724389.1:exon1:c.A2178G:p.E726E,gene-GU280_gp01:cds-YP_009725295.1:exon1:c.A2178G:p.E726E
2446	2446	T	A	gttaaatccagagaagaaacTggcctactcatgcctctaaa	.	SNP	4	2	exonic	gene-GU280_gp01	.	synonymous SNV	gene-GU280_gp01:cds-YP_009724389.1:exon1:c.T2181A:p.T727T,gene-GU280_gp01:cds-YP_009725295.1:exon1:c.T2181A:p.T727T
2446	2446	T	C	gttaaatccagagaagaaacTggcctactcatgcctctaaa	.	SNP	4	2	exonic	gene-GU280_gp01	.	synonymous SNV	gene-GU280_gp01:cds-YP_009724389.1:exon1:c.T2181C:p.T727T,gene-GU280_gp01:cds-YP_009725295.1:exon1:c.T2181C:p.T727T
2449	2449	C	T	aaatccagagaagaaactggCctactcatgcctctaaaagc	(	SNP	2	2	exonic	gene-GU280_gp01	.	synonymous SNV	gene-GU280_gp01:cds-YP_009724389.1:exon1:c.C2184T:p.G728G,gene-GU280_gp01:cds-YP_009725295.1:exon1:c.C2184T:p.G728G
2452	2452	A	G	tccagagaagaaactggcctActcatgcctctaaaagcccc	(	SNP	1	1	exonic	gene-GU280_gp01	.	synonymous SNV	gene-GU280_gp01:cds-YP_009724389.1:exon1:c.A2187G:p.L729L,gene-GU280_gp01:cds-YP_009725295.1:exon1:c.A2187G:p.L729L
2455	2455	C	T	agagaagaaactggcctactCatgcctctaaaagccccaaa	(	SNP	21	21	exonic	gene-GU280_gp01	.	synonymous SNV	gene-GU280_gp01:cds-YP_009724389.1:exon1:c.C2190T:p.L730L,gene-GU280_gp01:cds-YP_009725295.1:exon1:c.C2190T:p.L730L
2461	2461	T	A	gaaactggcctactcatgccTctaaaagccccaaaagaaat	(	SNP	3	1	exonic	gene-GU280_gp01	.	synonymous SNV	gene-GU280_gp01:cds-YP_009724389.1:exon1:c.T2196A:p.P732P,gene-GU280_gp01:cds-YP_009725295.1:exon1:c.T2196A:p.P732P
2461	2461	T	C	gaaactggcctactcatgccTctaaaagccccaaaagaaat	(	SNP	3	2	exonic	gene-GU280_gp01	.	synonymous SNV	gene-GU280_gp01:cds-YP_009724389.1:exon1:c.T2196C:p.P732P,gene-GU280_gp01:cds-YP_009725295.1:exon1:c.T2196C:p.P732P
2462	2462	C	T	aaactggcctactcatgcctCtaaaagccccaaaagaaatt	(	SNP	7	3	exonic	gene-GU280_gp01	.	synonymous SNV	gene-GU280_gp01:cds-YP_009724389.1:exon1:c.C2197T:p.L733L,gene-GU280_gp01:cds-YP_009725295.1:exon1:c.C2197T:p.L733L
2470	2470	C	T	ctactcatgcctctaaaagcCccaaaagaaattatcttctt	(	SNP	6	6	exonic	gene-GU280_gp01	.	synonymous SNV	gene-GU280_gp01:cds-YP_009724389.1:exon1:c.C2205T:p.A735A,gene-GU280_gp01:cds-YP_009725295.1:exon1:c.C2205T:p.A735A
2476	2476	A	G	atgcctctaaaagccccaaaAgaaattatcttcttagaggg	(	SNP	1	1	exonic	gene-GU280_gp01	.	synonymous SNV	gene-GU280_gp01:cds-YP_009724389.1:exon1:c.A2211G:p.K737K,gene-GU280_gp01:cds-YP_009725295.1:exon1:c.A2211G:p.K737K
2482	2482	T	C	ctaaaagccccaaaagaaatTatcttcttagagggagaaac	.	SNP	1	1	exonic	gene-GU280_gp01	.	synonymous SNV	gene-GU280_gp01:cds-YP_009724389.1:exon1:c.T2217C:p.I739I,gene-GU280_gp01:cds-YP_009725295.1:exon1:c.T2217C:p.I739I
2485	2485	C	T	aaagccccaaaagaaattatCttcttagagggagaaacact	.	SNP	12	12	exonic	gene-GU280_gp01	.	synonymous SNV	gene-GU280_gp01:cds-YP_009724389.1:exon1:c.C2220T:p.I740I,gene-GU280_gp01:cds-YP_009725295.1:exon1:c.C2220T:p.I740I
2488	2488	C	T	gccccaaaagaaattatcttCttagagggagaaacacttcc	)	SNP	4	4	exonic	gene-GU280_gp01	.	synonymous SNV	gene-GU280_gp01:cds-YP_009724389.1:exon1:c.C2223T:p.F741F,gene-GU280_gp01:cds-YP_009725295.1:exon1:c.C2223T:p.F741F
2489	2489	T	C	ccccaaaagaaattatcttcTtagagggagaaacacttccc	)	SNP	1	1	exonic	gene-GU280_gp01	.	synonymous SNV	gene-GU280_gp01:cds-YP_009724389.1:exon1:c.T2224C:p.L742L,gene-GU280_gp01:cds-YP_009725295.1:exon1:c.T2224C:p.L742L
2494	2494	G	A	aaagaaattatcttcttagaGggagaaacacttcccacaga	)	SNP	2	1	exonic	gene-GU280_gp01	.	synonymous SNV	gene-GU280_gp01:cds-YP_009724389.1:exon1:c.G2229A:p.E743E,gene-GU280_gp01:cds-YP_009725295.1:exon1:c.G2229A:p.E743E
2497	2497	A	G	gaaattatcttcttagagggAgaaacacttcccacagaagt	.	SNP	5	5	exonic	gene-GU280_gp01	.	synonymous SNV	gene-GU280_gp01:cds-YP_009724389.1:exon1:c.A2232G:p.G744G,gene-GU280_gp01:cds-YP_009725295.1:exon1:c.A2232G:p.G744G
2500	2500	A	G	attatcttcttagagggagaAacacttcccacagaagtgtt	.	SNP	1	1	exonic	gene-GU280_gp01	.	synonymous SNV	gene-GU280_gp01:cds-YP_009724389.1:exon1:c.A2235G:p.E745E,gene-GU280_gp01:cds-YP_009725295.1:exon1:c.A2235G:p.E745E
2509	2509	C	T	ttagagggagaaacacttccCacagaagtgttaacagagga	.	SNP	4	4	exonic	gene-GU280_gp01	.	synonymous SNV	gene-GU280_gp01:cds-YP_009724389.1:exon1:c.C2244T:p.P748P,gene-GU280_gp01:cds-YP_009725295.1:exon1:c.C2244T:p.P748P
2518	2518	G	A	gaaacacttcccacagaagtGttaacagaggaagttgtctt	)	SNP	4	3	exonic	gene-GU280_gp01	.	synonymous SNV	gene-GU280_gp01:cds-YP_009724389.1:exon1:c.G2253A:p.V751V,gene-GU280_gp01:cds-YP_009725295.1:exon1:c.G2253A:p.V751V
2518	2518	G	T	gaaacacttcccacagaagtGttaacagaggaagttgtctt	)	SNP	4	1	exonic	gene-GU280_gp01	.	synonymous SNV	gene-GU280_gp01:cds-YP_009724389.1:exon1:c.G2253T:p.V751V,gene-GU280_gp01:cds-YP_009725295.1:exon1:c.G2253T:p.V751V
2524	2524	A	G	cttcccacagaagtgttaacAgaggaagttgtcttgaaaac	(	SNP	1	1	exonic	gene-GU280_gp01	.	synonymous SNV	gene-GU280_gp01:cds-YP_009724389.1:exon1:c.A2259G:p.T753T,gene-GU280_gp01:cds-YP_009725295.1:exon1:c.A2259G:p.T753T
2527	2527	G	A	cccacagaagtgttaacagaGgaagttgtcttgaaaactgg	(	SNP	6	2	exonic	gene-GU280_gp01	.	synonymous SNV	gene-GU280_gp01:cds-YP_009724389.1:exon1:c.G2262A:p.E754E,gene-GU280_gp01:cds-YP_009725295.1:exon1:c.G2262A:p.E754E
2533	2533	T	A	gaagtgttaacagaggaagtTgtcttgaaaactggtgattt	.	SNP	1	1	exonic	gene-GU280_gp01	.	synonymous SNV	gene-GU280_gp01:cds-YP_009724389.1:exon1:c.T2268A:p.V756V,gene-GU280_gp01:cds-YP_009725295.1:exon1:c.T2268A:p.V756V
2536	2536	C	T	gtgttaacagaggaagttgtCttgaaaactggtgatttaca	)	SNP	13	13	exonic	gene-GU280_gp01	.	synonymous SNV	gene-GU280_gp01:cds-YP_009724389.1:exon1:c.C2271T:p.V757V,gene-GU280_gp01:cds-YP_009725295.1:exon1:c.C2271T:p.V757V
2542	2542	A	G	acagaggaagttgtcttgaaAactggtgatttacaaccatt	(	SNP	1	1	exonic	gene-GU280_gp01	.	synonymous SNV	gene-GU280_gp01:cds-YP_009724389.1:exon1:c.A2277G:p.K759K,gene-GU280_gp01:cds-YP_009725295.1:exon1:c.A2277G:p.K759K
2551	2551	T	C	gttgtcttgaaaactggtgaTttacaaccattagaacaacc	.	SNP	1	1	exonic	gene-GU280_gp01	.	synonymous SNV	gene-GU280_gp01:cds-YP_009724389.1:exon1:c.T2286C:p.D762D,gene-GU280_gp01:cds-YP_009725295.1:exon1:c.T2286C:p.D762D
2554	2554	A	G	gtcttgaaaactggtgatttAcaaccattagaacaacctac	.	SNP	4	4	exonic	gene-GU280_gp01	.	synonymous SNV	gene-GU280_gp01:cds-YP_009724389.1:exon1:c.A2289G:p.L763L,gene-GU280_gp01:cds-YP_009725295.1:exon1:c.A2289G:p.L763L
2561	2561	T	C	aaactggtgatttacaaccaTtagaacaacctactagtgaa	.	SNP	1	1	exonic	gene-GU280_gp01	.	synonymous SNV	gene-GU280_gp01:cds-YP_009724389.1:exon1:c.T2296C:p.L766L,gene-GU280_gp01:cds-YP_009725295.1:exon1:c.T2296C:p.L766L
2567	2567	C	.	gtgatttacaaccattagaaCaacctactagtgaagctgtt	.	DEL	1	1	.	.	.	.	.
2572	2572	T	C	ttacaaccattagaacaaccTactagtgaagctgttgaagc	.	SNP	1	1	exonic	gene-GU280_gp01	.	synonymous SNV	gene-GU280_gp01:cds-YP_009724389.1:exon1:c.T2307C:p.P769P,gene-GU280_gp01:cds-YP_009725295.1:exon1:c.T2307C:p.P769P
2590	2590	A	G	cctactagtgaagctgttgaAgctccattggttggtacacc	)	SNP	1	1	exonic	gene-GU280_gp01	.	synonymous SNV	gene-GU280_gp01:cds-YP_009724389.1:exon1:c.A2325G:p.E775E,gene-GU280_gp01:cds-YP_009725295.1:exon1:c.A2325G:p.E775E
2596	2596	A	C	agtgaagctgttgaagctccAttggttggtacaccagtttg	)	SNP	1	1	exonic	gene-GU280_gp01	.	synonymous SNV	gene-GU280_gp01:cds-YP_009724389.1:exon1:c.A2331C:p.P777P,gene-GU280_gp01:cds-YP_009725295.1:exon1:c.A2331C:p.P777P
2605	2605	T	C	gttgaagctccattggttggTacaccagtttgtattaacgg	)	SNP	1	1	exonic	gene-GU280_gp01	.	synonymous SNV	gene-GU280_gp01:cds-YP_009724389.1:exon1:c.T2340C:p.G780G,gene-GU280_gp01:cds-YP_009725295.1:exon1:c.T2340C:p.G780G
2623	2623	C	T	ggtacaccagtttgtattaaCgggcttatgttgctcgaaat	(	SNP	1	1	exonic	gene-GU280_gp01	.	synonymous SNV	gene-GU280_gp01:cds-YP_009724389.1:exon1:c.C2358T:p.N786N,gene-GU280_gp01:cds-YP_009725295.1:exon1:c.C2358T:p.N786N
2626	2626	G	A	acaccagtttgtattaacggGcttatgttgctcgaaatcaa	(	SNP	12	12	exonic	gene-GU280_gp01	.	synonymous SNV	gene-GU280_gp01:cds-YP_009724389.1:exon1:c.G2361A:p.G787G,gene-GU280_gp01:cds-YP_009725295.1:exon1:c.G2361A:p.G787G
2633	2633	T	C	tttgtattaacgggcttatgTtgctcgaaatcaaagacaca	.	SNP	1	1	exonic	gene-GU280_gp01	.	synonymous SNV	gene-GU280_gp01:cds-YP_009724389.1:exon1:c.T2368C:p.L790L,gene-GU280_gp01:cds-YP_009725295.1:exon1:c.T2368C:p.L790L
2635	2635	G	A	tgtattaacgggcttatgttGctcgaaatcaaagacacaga	)	SNP	1	1	exonic	gene-GU280_gp01	.	synonymous SNV	gene-GU280_gp01:cds-YP_009724389.1:exon1:c.G2370A:p.L790L,gene-GU280_gp01:cds-YP_009725295.1:exon1:c.G2370A:p.L790L
2638	2638	C	A	attaacgggcttatgttgctCgaaatcaaagacacagaaaa	)	SNP	3	1	exonic	gene-GU280_gp01	.	synonymous SNV	gene-GU280_gp01:cds-YP_009724389.1:exon1:c.C2373A:p.L791L,gene-GU280_gp01:cds-YP_009725295.1:exon1:c.C2373A:p.L791L
2638	2638	C	T	attaacgggcttatgttgctCgaaatcaaagacacagaaaa	)	SNP	3	2	exonic	gene-GU280_gp01	.	synonymous SNV	gene-GU280_gp01:cds-YP_009724389.1:exon1:c.C2373T:p.L791L,gene-GU280_gp01:cds-YP_009725295.1:exon1:c.C2373T:p.L791L
2641	2641	A	G	aacgggcttatgttgctcgaAatcaaagacacagaaaagta	.	SNP	2	2	exonic	gene-GU280_gp01	.	synonymous SNV	gene-GU280_gp01:cds-YP_009724389.1:exon1:c.A2376G:p.E792E,gene-GU280_gp01:cds-YP_009725295.1:exon1:c.A2376G:p.E792E
2644	2644	C	T	gggcttatgttgctcgaaatCaaagacacagaaaagtactg	.	SNP	7	7	exonic	gene-GU280_gp01	.	synonymous SNV	gene-GU280_gp01:cds-YP_009724389.1:exon1:c.C2379T:p.I793I,gene-GU280_gp01:cds-YP_009725295.1:exon1:c.C2379T:p.I793I
2650	2650	C	T	atgttgctcgaaatcaaagaCacagaaaagtactgtgccct	(	SNP	6	5	exonic	gene-GU280_gp01	.	synonymous SNV	gene-GU280_gp01:cds-YP_009724389.1:exon1:c.C2385T:p.D795D,gene-GU280_gp01:cds-YP_009725295.1:exon1:c.C2385T:p.D795D
2653	2653	A	G	ttgctcgaaatcaaagacacAgaaaagtactgtgcccttgc	(	SNP	2	2	exonic	gene-GU280_gp01	.	synonymous SNV	gene-GU280_gp01:cds-YP_009724389.1:exon1:c.A2388G:p.T796T,gene-GU280_gp01:cds-YP_009725295.1:exon1:c.A2388G:p.T796T
2662	2662	C	T	atcaaagacacagaaaagtaCtgtgcccttgcacctaatat	)	SNP	5	5	exonic	gene-GU280_gp01	.	synonymous SNV	gene-GU280_gp01:cds-YP_009724389.1:exon1:c.C2397T:p.Y799Y,gene-GU280_gp01:cds-YP_009725295.1:exon1:c.C2397T:p.Y799Y
2668	2668	C	T	gacacagaaaagtactgtgcCcttgcacctaatatgatggt	(	SNP	4	4	exonic	gene-GU280_gp01	.	synonymous SNV	gene-GU280_gp01:cds-YP_009724389.1:exon1:c.C2403T:p.A801A,gene-GU280_gp01:cds-YP_009725295.1:exon1:c.C2403T:p.A801A
2674	2674	A	G	gaaaagtactgtgcccttgcAcctaatatgatggtaacaaa	(	SNP	1	1	exonic	gene-GU280_gp01	.	synonymous SNV	gene-GU280_gp01:cds-YP_009724389.1:exon1:c.A2409G:p.A803A,gene-GU280_gp01:cds-YP_009725295.1:exon1:c.A2409G:p.A803A
2680	2680	T	C	tactgtgcccttgcacctaaTatgatggtaacaaacaatac	.	SNP	1	1	exonic	gene-GU280_gp01	.	synonymous SNV	gene-GU280_gp01:cds-YP_009724389.1:exon1:c.T2415C:p.N805N,gene-GU280_gp01:cds-YP_009725295.1:exon1:c.T2415C:p.N805N
2695	2695	C	T	cctaatatgatggtaacaaaCaataccttcacactcaaagg	.	SNP	5	5	exonic	gene-GU280_gp01	.	synonymous SNV	gene-GU280_gp01:cds-YP_009724389.1:exon1:c.C2430T:p.N810N,gene-GU280_gp01:cds-YP_009725295.1:exon1:c.C2430T:p.N810N
2698	2698	T	C	aatatgatggtaacaaacaaTaccttcacactcaaaggcgg	)	SNP	3	3	exonic	gene-GU280_gp01	.	synonymous SNV	gene-GU280_gp01:cds-YP_009724389.1:exon1:c.T2433C:p.N811N,gene-GU280_gp01:cds-YP_009725295.1:exon1:c.T2433C:p.N811N
2701	2701	C	A	atgatggtaacaaacaatacCttcacactcaaaggcggtgc	)	SNP	7	1	exonic	gene-GU280_gp01	.	synonymous SNV	gene-GU280_gp01:cds-YP_009724389.1:exon1:c.C2436A:p.T812T,gene-GU280_gp01:cds-YP_009725295.1:exon1:c.C2436A:p.T812T
2701	2701	C	T	atgatggtaacaaacaatacCttcacactcaaaggcggtgc	)	SNP	7	6	exonic	gene-GU280_gp01	.	synonymous SNV	gene-GU280_gp01:cds-YP_009724389.1:exon1:c.C2436T:p.T812T,gene-GU280_gp01:cds-YP_009725295.1:exon1:c.C2436T:p.T812T
2704	2704	C	T	atggtaacaaacaataccttCacactcaaaggcggtgcacc	)	SNP	17	17	exonic	gene-GU280_gp01	.	synonymous SNV	gene-GU280_gp01:cds-YP_009724389.1:exon1:c.C2439T:p.F813F,gene-GU280_gp01:cds-YP_009725295.1:exon1:c.C2439T:p.F813F
2707	2707	A	G	gtaacaaacaataccttcacActcaaaggcggtgcaccaac	.	SNP	1	1	exonic	gene-GU280_gp01	.	synonymous SNV	gene-GU280_gp01:cds-YP_009724389.1:exon1:c.A2442G:p.T814T,gene-GU280_gp01:cds-YP_009725295.1:exon1:c.A2442G:p.T814T
2710	2710	C	G	acaaacaataccttcacactCaaaggcggtgcaccaacaaa	(	SNP	5	2	exonic	gene-GU280_gp01	.	synonymous SNV	gene-GU280_gp01:cds-YP_009724389.1:exon1:c.C2445G:p.L815L,gene-GU280_gp01:cds-YP_009725295.1:exon1:c.C2445G:p.L815L
2710	2710	C	T	acaaacaataccttcacactCaaaggcggtgcaccaacaaa	(	SNP	5	3	exonic	gene-GU280_gp01	.	synonymous SNV	gene-GU280_gp01:cds-YP_009724389.1:exon1:c.C2445T:p.L815L,gene-GU280_gp01:cds-YP_009725295.1:exon1:c.C2445T:p.L815L
2713	2713	A	G	aacaataccttcacactcaaAggcggtgcaccaacaaaggt	(	SNP	1	1	exonic	gene-GU280_gp01	.	synonymous SNV	gene-GU280_gp01:cds-YP_009724389.1:exon1:c.A2448G:p.K816K,gene-GU280_gp01:cds-YP_009725295.1:exon1:c.A2448G:p.K816K
2716	2716	C	T	aataccttcacactcaaaggCggtgcaccaacaaaggttac	(	SNP	4	4	exonic	gene-GU280_gp01	.	synonymous SNV	gene-GU280_gp01:cds-YP_009724389.1:exon1:c.C2451T:p.G817G,gene-GU280_gp01:cds-YP_009725295.1:exon1:c.C2451T:p.G817G
2725	2725	A	G	acactcaaaggcggtgcaccAacaaaggttacttttggtga	(	SNP	3	3	exonic	gene-GU280_gp01	.	synonymous SNV	gene-GU280_gp01:cds-YP_009724389.1:exon1:c.A2460G:p.P820P,gene-GU280_gp01:cds-YP_009725295.1:exon1:c.A2460G:p.P820P
2731	2731	G	A	aaaggcggtgcaccaacaaaGgttacttttggtgatgacac	(	SNP	3	3	exonic	gene-GU280_gp01	.	synonymous SNV	gene-GU280_gp01:cds-YP_009724389.1:exon1:c.G2466A:p.K822K,gene-GU280_gp01:cds-YP_009725295.1:exon1:c.G2466A:p.K822K
2734	2734	T	C	ggcggtgcaccaacaaaggtTacttttggtgatgacactgt	(	SNP	1	1	exonic	gene-GU280_gp01	.	synonymous SNV	gene-GU280_gp01:cds-YP_009724389.1:exon1:c.T2469C:p.V823V,gene-GU280_gp01:cds-YP_009725295.1:exon1:c.T2469C:p.V823V
2737	2737	T	A	ggtgcaccaacaaaggttacTtttggtgatgacactgtgat	(	SNP	1	1	exonic	gene-GU280_gp01	.	synonymous SNV	gene-GU280_gp01:cds-YP_009724389.1:exon1:c.T2472A:p.T824T,gene-GU280_gp01:cds-YP_009725295.1:exon1:c.T2472A:p.T824T
2749	2749	C	T	aaggttacttttggtgatgaCactgtgatagaagtgcaagg	(	SNP	2	2	exonic	gene-GU280_gp01	.	synonymous SNV	gene-GU280_gp01:cds-YP_009724389.1:exon1:c.C2484T:p.D828D,gene-GU280_gp01:cds-YP_009725295.1:exon1:c.C2484T:p.D828D
2764	2764	G	T	gatgacactgtgatagaagtGcaaggttacaagagtgtgaa	)	SNP	11	11	exonic	gene-GU280_gp01	.	synonymous SNV	gene-GU280_gp01:cds-YP_009724389.1:exon1:c.G2499T:p.V833V,gene-GU280_gp01:cds-YP_009725295.1:exon1:c.G2499T:p.V833V
2773	2773	C	T	gtgatagaagtgcaaggttaCaagagtgtgaatatcacttt	(	SNP	6	6	exonic	gene-GU280_gp01	.	synonymous SNV	gene-GU280_gp01:cds-YP_009724389.1:exon1:c.C2508T:p.Y836Y,gene-GU280_gp01:cds-YP_009725295.1:exon1:c.C2508T:p.Y836Y
2782	2782	G	T	gtgcaaggttacaagagtgtGaatatcacttttgaacttga	.	SNP	5	5	exonic	gene-GU280_gp01	.	synonymous SNV	gene-GU280_gp01:cds-YP_009724389.1:exon1:c.G2517T:p.V839V,gene-GU280_gp01:cds-YP_009725295.1:exon1:c.G2517T:p.V839V
2791	2791	T	C	tacaagagtgtgaatatcacTtttgaacttgatgaaaggat	)	SNP	3	3	exonic	gene-GU280_gp01	.	synonymous SNV	gene-GU280_gp01:cds-YP_009724389.1:exon1:c.T2526C:p.T842T,gene-GU280_gp01:cds-YP_009725295.1:exon1:c.T2526C:p.T842T
2800	2800	T	A	gtgaatatcacttttgaactTgatgaaaggattgataaagt	)	SNP	1	1	exonic	gene-GU280_gp01	.	synonymous SNV	gene-GU280_gp01:cds-YP_009724389.1:exon1:c.T2535A:p.L845L,gene-GU280_gp01:cds-YP_009725295.1:exon1:c.T2535A:p.L845L
2812	2812	T	C	tttgaacttgatgaaaggatTgataaagtacttaatgagaa	(	SNP	2	2	exonic	gene-GU280_gp01	.	synonymous SNV	gene-GU280_gp01:cds-YP_009724389.1:exon1:c.T2547C:p.I849I,gene-GU280_gp01:cds-YP_009725295.1:exon1:c.T2547C:p.I849I
2815	2815	T	C	gaacttgatgaaaggattgaTaaagtacttaatgagaagtg	(	SNP	6	6	exonic	gene-GU280_gp01	.	synonymous SNV	gene-GU280_gp01:cds-YP_009724389.1:exon1:c.T2550C:p.D850D,gene-GU280_gp01:cds-YP_009725295.1:exon1:c.T2550C:p.D850D
2824	2824	T	G	gaaaggattgataaagtactTaatgagaagtgctctgccta	(	SNP	1	1	exonic	gene-GU280_gp01	.	synonymous SNV	gene-GU280_gp01:cds-YP_009724389.1:exon1:c.T2559G:p.L853L,gene-GU280_gp01:cds-YP_009725295.1:exon1:c.T2559G:p.L853L
2827	2827	T	C	aggattgataaagtacttaaTgagaagtgctctgcctatac	(	SNP	2	1	exonic	gene-GU280_gp01	.	synonymous SNV	gene-GU280_gp01:cds-YP_009724389.1:exon1:c.T2562C:p.N854N,gene-GU280_gp01:cds-YP_009725295.1:exon1:c.T2562C:p.N854N
2836	2836	C	T	aaagtacttaatgagaagtgCtctgcctatacagttgaact	.	SNP	66	66	exonic	gene-GU280_gp01	.	synonymous SNV	gene-GU280_gp01:cds-YP_009724389.1:exon1:c.C2571T:p.C857C,gene-GU280_gp01:cds-YP_009725295.1:exon1:c.C2571T:p.C857C
2842	2842	C	A	cttaatgagaagtgctctgcCtatacagttgaactcggtac	(	SNP	8	3	exonic	gene-GU280_gp01	.	synonymous SNV	gene-GU280_gp01:cds-YP_009724389.1:exon1:c.C2577A:p.A859A,gene-GU280_gp01:cds-YP_009725295.1:exon1:c.C2577A:p.A859A
2842	2842	C	T	cttaatgagaagtgctctgcCtatacagttgaactcggtac	(	SNP	8	5	exonic	gene-GU280_gp01	.	synonymous SNV	gene-GU280_gp01:cds-YP_009724389.1:exon1:c.C2577T:p.A859A,gene-GU280_gp01:cds-YP_009725295.1:exon1:c.C2577T:p.A859A
2845	2845	T	C	aatgagaagtgctctgcctaTacagttgaactcggtacaga	(	SNP	1	1	exonic	gene-GU280_gp01	.	synonymous SNV	gene-GU280_gp01:cds-YP_009724389.1:exon1:c.T2580C:p.Y860Y,gene-GU280_gp01:cds-YP_009725295.1:exon1:c.T2580C:p.Y860Y
2851	2851	T	C	aagtgctctgcctatacagtTgaactcggtacagaagtaaa	(	SNP	2	2	exonic	gene-GU280_gp01	.	synonymous SNV	gene-GU280_gp01:cds-YP_009724389.1:exon1:c.T2586C:p.V862V,gene-GU280_gp01:cds-YP_009725295.1:exon1:c.T2586C:p.V862V
2854	2854	A	G	tgctctgcctatacagttgaActcggtacagaagtaaatga	(	SNP	1	1	exonic	gene-GU280_gp01	.	synonymous SNV	gene-GU280_gp01:cds-YP_009724389.1:exon1:c.A2589G:p.E863E,gene-GU280_gp01:cds-YP_009725295.1:exon1:c.A2589G:p.E863E
2863	2863	A	G	tatacagttgaactcggtacAgaagtaaatgagttcgcctg	.	SNP	1	1	exonic	gene-GU280_gp01	.	synonymous SNV	gene-GU280_gp01:cds-YP_009724389.1:exon1:c.A2598G:p.T866T,gene-GU280_gp01:cds-YP_009725295.1:exon1:c.A2598G:p.T866T
2869	2869	A	G	gttgaactcggtacagaagtAaatgagttcgcctgtgttgt	)	SNP	14	14	exonic	gene-GU280_gp01	.	synonymous SNV	gene-GU280_gp01:cds-YP_009724389.1:exon1:c.A2604G:p.V868V,gene-GU280_gp01:cds-YP_009725295.1:exon1:c.A2604G:p.V868V
2875	2875	G	A	ctcggtacagaagtaaatgaGttcgcctgtgttgtggcaga	)	SNP	2	1	exonic	gene-GU280_gp01	.	synonymous SNV	gene-GU280_gp01:cds-YP_009724389.1:exon1:c.G2610A:p.E870E,gene-GU280_gp01:cds-YP_009725295.1:exon1:c.G2610A:p.E870E
2878	2878	C	T	ggtacagaagtaaatgagttCgcctgtgttgtggcagatgc	)	SNP	15	15	exonic	gene-GU280_gp01	.	synonymous SNV	gene-GU280_gp01:cds-YP_009724389.1:exon1:c.C2613T:p.F871F,gene-GU280_gp01:cds-YP_009725295.1:exon1:c.C2613T:p.F871F
2881	2881	C	A	acagaagtaaatgagttcgcCtgtgttgtggcagatgctgt	)	SNP	3	2	exonic	gene-GU280_gp01	.	synonymous SNV	gene-GU280_gp01:cds-YP_009724389.1:exon1:c.C2616A:p.A872A,gene-GU280_gp01:cds-YP_009725295.1:exon1:c.C2616A:p.A872A
2881	2881	C	T	acagaagtaaatgagttcgcCtgtgttgtggcagatgctgt	)	SNP	3	1	exonic	gene-GU280_gp01	.	synonymous SNV	gene-GU280_gp01:cds-YP_009724389.1:exon1:c.C2616T:p.A872A,gene-GU280_gp01:cds-YP_009725295.1:exon1:c.C2616T:p.A872A
2884	2884	T	C	gaagtaaatgagttcgcctgTgttgtggcagatgctgtcat	)	SNP	3	3	exonic	gene-GU280_gp01	.	synonymous SNV	gene-GU280_gp01:cds-YP_009724389.1:exon1:c.T2619C:p.C873C,gene-GU280_gp01:cds-YP_009725295.1:exon1:c.T2619C:p.C873C
2893	2893	A	G	gagttcgcctgtgttgtggcAgatgctgtcataaaaacttt	)	SNP	1	1	exonic	gene-GU280_gp01	.	synonymous SNV	gene-GU280_gp01:cds-YP_009724389.1:exon1:c.A2628G:p.A876A,gene-GU280_gp01:cds-YP_009725295.1:exon1:c.A2628G:p.A876A
2902	2902	C	T	tgtgttgtggcagatgctgtCataaaaactttgcaaccagt	)	SNP	3	3	exonic	gene-GU280_gp01	.	synonymous SNV	gene-GU280_gp01:cds-YP_009724389.1:exon1:c.C2637T:p.V879V,gene-GU280_gp01:cds-YP_009725295.1:exon1:c.C2637T:p.V879V
2914	2914	G	A	gatgctgtcataaaaactttGcaaccagtatctgaattact	)	SNP	2	2	exonic	gene-GU280_gp01	.	synonymous SNV	gene-GU280_gp01:cds-YP_009724389.1:exon1:c.G2649A:p.L883L,gene-GU280_gp01:cds-YP_009725295.1:exon1:c.G2649A:p.L883L
2930	2930	T	C	ctttgcaaccagtatctgaaTtacttacaccactgggcatt	.	SNP	1	1	exonic	gene-GU280_gp01	.	synonymous SNV	gene-GU280_gp01:cds-YP_009724389.1:exon1:c.T2665C:p.L889L,gene-GU280_gp01:cds-YP_009725295.1:exon1:c.T2665C:p.L889L
2942	2942	C	T	tatctgaattacttacaccaCtgggcattgatttagatgag	(	SNP	60	60	exonic	gene-GU280_gp01	.	synonymous SNV	gene-GU280_gp01:cds-YP_009724389.1:exon1:c.C2677T:p.L893L,gene-GU280_gp01:cds-YP_009725295.1:exon1:c.C2677T:p.L893L
2944	2944	G	A	tctgaattacttacaccactGggcattgatttagatgagtg	.	SNP	1	1	exonic	gene-GU280_gp01	.	synonymous SNV	gene-GU280_gp01:cds-YP_009724389.1:exon1:c.G2679A:p.L893L,gene-GU280_gp01:cds-YP_009725295.1:exon1:c.G2679A:p.L893L
2950	2950	T	A	ttacttacaccactgggcatTgatttagatgagtggagtat	(	SNP	2	2	exonic	gene-GU280_gp01	.	synonymous SNV	gene-GU280_gp01:cds-YP_009724389.1:exon1:c.T2685A:p.I895I,gene-GU280_gp01:cds-YP_009725295.1:exon1:c.T2685A:p.I895I
2968	2968	T	C	attgatttagatgagtggagTatggctacatactacttatt	(	SNP	1	1	exonic	gene-GU280_gp01	.	synonymous SNV	gene-GU280_gp01:cds-YP_009724389.1:exon1:c.T2703C:p.S901S,gene-GU280_gp01:cds-YP_009725295.1:exon1:c.T2703C:p.S901S
2980	2980	C	T	gagtggagtatggctacataCtacttatttgatgagtctgg	)	SNP	6	5	exonic	gene-GU280_gp01	.	synonymous SNV	gene-GU280_gp01:cds-YP_009724389.1:exon1:c.C2715T:p.Y905Y,gene-GU280_gp01:cds-YP_009725295.1:exon1:c.C2715T:p.Y905Y
2983	2983	C	T	tggagtatggctacatactaCttatttgatgagtctggtga	(	SNP	1	1	exonic	gene-GU280_gp01	.	synonymous SNV	gene-GU280_gp01:cds-YP_009724389.1:exon1:c.C2718T:p.Y906Y,gene-GU280_gp01:cds-YP_009725295.1:exon1:c.C2718T:p.Y906Y
2986	2986	A	G	agtatggctacatactacttAtttgatgagtctggtgagtt	(	SNP	1	1	exonic	gene-GU280_gp01	.	synonymous SNV	gene-GU280_gp01:cds-YP_009724389.1:exon1:c.A2721G:p.L907L,gene-GU280_gp01:cds-YP_009725295.1:exon1:c.A2721G:p.L907L
2992	2992	T	C	gctacatactacttatttgaTgagtctggtgagtttaaatt	(	SNP	1	1	exonic	gene-GU280_gp01	.	synonymous SNV	gene-GU280_gp01:cds-YP_009724389.1:exon1:c.T2727C:p.D909D,gene-GU280_gp01:cds-YP_009725295.1:exon1:c.T2727C:p.D909D
3010	3010	A	G	gatgagtctggtgagtttaaAttggcttcacatatgtattg	(	SNP	1	1	exonic	gene-GU280_gp01	.	synonymous SNV	gene-GU280_gp01:cds-YP_009724389.1:exon1:c.A2745G:p.K915K,gene-GU280_gp01:cds-YP_009725295.1:exon1:c.A2745G:p.K915K
3011	3011	T	C	atgagtctggtgagtttaaaTtggcttcacatatgtattgt	(	SNP	9	9	exonic	gene-GU280_gp01	.	synonymous SNV	gene-GU280_gp01:cds-YP_009724389.1:exon1:c.T2746C:p.L916L,gene-GU280_gp01:cds-YP_009725295.1:exon1:c.T2746C:p.L916L
3013	3013	G	A	gagtctggtgagtttaaattGgcttcacatatgtattgttc	.	SNP	7	1	exonic	gene-GU280_gp01	.	synonymous SNV	gene-GU280_gp01:cds-YP_009724389.1:exon1:c.G2748A:p.L916L,gene-GU280_gp01:cds-YP_009725295.1:exon1:c.G2748A:p.L916L
3022	3022	T	C	gagtttaaattggcttcacaTatgtattgttctttctaccc	.	SNP	2	1	exonic	gene-GU280_gp01	.	synonymous SNV	gene-GU280_gp01:cds-YP_009724389.1:exon1:c.T2757C:p.H919H,gene-GU280_gp01:cds-YP_009725295.1:exon1:c.T2757C:p.H919H
3034	3034	T	C	gcttcacatatgtattgttcTttctaccctccagatgagga	(	SNP	8	8	exonic	gene-GU280_gp01	.	synonymous SNV	gene-GU280_gp01:cds-YP_009724389.1:exon1:c.T2769C:p.S923S,gene-GU280_gp01:cds-YP_009725295.1:exon1:c.T2769C:p.S923S
3037	3037	C	T	tcacatatgtattgttctttCtaccctccagatgaggatga	.	SNP	23533	23532	exonic	gene-GU280_gp01	.	synonymous SNV	gene-GU280_gp01:cds-YP_009724389.1:exon1:c.C2772T:p.F924F,gene-GU280_gp01:cds-YP_009725295.1:exon1:c.C2772T:p.F924F
3040	3040	C	T	catatgtattgttctttctaCcctccagatgaggatgaaga	.	SNP	7	7	exonic	gene-GU280_gp01	.	synonymous SNV	gene-GU280_gp01:cds-YP_009724389.1:exon1:c.C2775T:p.Y925Y,gene-GU280_gp01:cds-YP_009725295.1:exon1:c.C2775T:p.Y925Y
3046	3046	A	G	tattgttctttctaccctccAgatgaggatgaagaagaagg	.	SNP	6	6	exonic	gene-GU280_gp01	.	synonymous SNV	gene-GU280_gp01:cds-YP_009724389.1:exon1:c.A2781G:p.P927P,gene-GU280_gp01:cds-YP_009725295.1:exon1:c.A2781G:p.P927P
3052	3052	G	A	tctttctaccctccagatgaGgatgaagaagaaggtgattg	)	SNP	10	4	exonic	gene-GU280_gp01	.	synonymous SNV	gene-GU280_gp01:cds-YP_009724389.1:exon1:c.G2787A:p.E929E,gene-GU280_gp01:cds-YP_009725295.1:exon1:c.G2787A:p.E929E
3058	3058	A	G	taccctccagatgaggatgaAgaagaaggtgattgtgaaga	)	SNP	1	1	exonic	gene-GU280_gp01	.	synonymous SNV	gene-GU280_gp01:cds-YP_009724389.1:exon1:c.A2793G:p.E931E,gene-GU280_gp01:cds-YP_009725295.1:exon1:c.A2793G:p.E931E
3061	3061	A	G	cctccagatgaggatgaagaAgaaggtgattgtgaagaaga	)	SNP	1	1	exonic	gene-GU280_gp01	.	synonymous SNV	gene-GU280_gp01:cds-YP_009724389.1:exon1:c.A2796G:p.E932E,gene-GU280_gp01:cds-YP_009725295.1:exon1:c.A2796G:p.E932E
3070	3070	T	C	gaggatgaagaagaaggtgaTtgtgaagaagaagagtttga	.	SNP	1	1	exonic	gene-GU280_gp01	.	synonymous SNV	gene-GU280_gp01:cds-YP_009724389.1:exon1:c.T2805C:p.D935D,gene-GU280_gp01:cds-YP_009725295.1:exon1:c.T2805C:p.D935D
3073	3073	T	C	gatgaagaagaaggtgattgTgaagaagaagagtttgagcc	)	SNP	1	1	exonic	gene-GU280_gp01	.	synonymous SNV	gene-GU280_gp01:cds-YP_009724389.1:exon1:c.T2808C:p.C936C,gene-GU280_gp01:cds-YP_009725295.1:exon1:c.T2808C:p.C936C
3094	3094	A	G	gaagaagaagagtttgagccAtcaactcaatatgagtatgg	)	SNP	1	1	exonic	gene-GU280_gp01	.	synonymous SNV	gene-GU280_gp01:cds-YP_009724389.1:exon1:c.A2829G:p.P943P,gene-GU280_gp01:cds-YP_009725295.1:exon1:c.A2829G:p.P943P
3100	3100	T	G	gaagagtttgagccatcaacTcaatatgagtatggtactga	)	SNP	35	35	exonic	gene-GU280_gp01	.	synonymous SNV	gene-GU280_gp01:cds-YP_009724389.1:exon1:c.T2835G:p.T945T,gene-GU280_gp01:cds-YP_009725295.1:exon1:c.T2835G:p.T945T
3109	3109	G	A	gagccatcaactcaatatgaGtatggtactgaagatgatta	)	SNP	4	3	exonic	gene-GU280_gp01	.	synonymous SNV	gene-GU280_gp01:cds-YP_009724389.1:exon1:c.G2844A:p.E948E,gene-GU280_gp01:cds-YP_009725295.1:exon1:c.G2844A:p.E948E
3118	3118	T	C	actcaatatgagtatggtacTgaagatgattaccaaggtaa	)	SNP	1	1	exonic	gene-GU280_gp01	.	synonymous SNV	gene-GU280_gp01:cds-YP_009724389.1:exon1:c.T2853C:p.T951T,gene-GU280_gp01:cds-YP_009725295.1:exon1:c.T2853C:p.T951T
3130	3130	C	T	tatggtactgaagatgattaCcaaggtaaacctttggaatt	)	SNP	5	5	exonic	gene-GU280_gp01	.	synonymous SNV	gene-GU280_gp01:cds-YP_009724389.1:exon1:c.C2865T:p.Y955Y,gene-GU280_gp01:cds-YP_009725295.1:exon1:c.C2865T:p.Y955Y
3136	3136	T	C	actgaagatgattaccaaggTaaacctttggaatttggtgc	)	SNP	3	3	exonic	gene-GU280_gp01	.	synonymous SNV	gene-GU280_gp01:cds-YP_009724389.1:exon1:c.T2871C:p.G957G,gene-GU280_gp01:cds-YP_009725295.1:exon1:c.T2871C:p.G957G
3142	3142	T	C	gatgattaccaaggtaaaccTttggaatttggtgccacttc	)	SNP	1	1	exonic	gene-GU280_gp01	.	synonymous SNV	gene-GU280_gp01:cds-YP_009724389.1:exon1:c.T2877C:p.P959P,gene-GU280_gp01:cds-YP_009725295.1:exon1:c.T2877C:p.P959P
3157	3157	C	T	aaacctttggaatttggtgcCacttctgctgctcttcaacc	.	SNP	4	4	exonic	gene-GU280_gp01	.	synonymous SNV	gene-GU280_gp01:cds-YP_009724389.1:exon1:c.C2892T:p.A964A,gene-GU280_gp01:cds-YP_009725295.1:exon1:c.C2892T:p.A964A
3160	3160	T	C	cctttggaatttggtgccacTtctgctgctcttcaacctga	(	SNP	3	3	exonic	gene-GU280_gp01	.	synonymous SNV	gene-GU280_gp01:cds-YP_009724389.1:exon1:c.T2895C:p.T965T,gene-GU280_gp01:cds-YP_009725295.1:exon1:c.T2895C:p.T965T
3163	3163	T	A	ttggaatttggtgccacttcTgctgctcttcaacctgaaga	(	SNP	1	1	exonic	gene-GU280_gp01	.	synonymous SNV	gene-GU280_gp01:cds-YP_009724389.1:exon1:c.T2898A:p.S966S,gene-GU280_gp01:cds-YP_009725295.1:exon1:c.T2898A:p.S966S
3166	3166	T	C	gaatttggtgccacttctgcTgctcttcaacctgaagaaga	(	SNP	4	4	exonic	gene-GU280_gp01	.	synonymous SNV	gene-GU280_gp01:cds-YP_009724389.1:exon1:c.T2901C:p.A967A,gene-GU280_gp01:cds-YP_009725295.1:exon1:c.T2901C:p.A967A
3172	3172	T	C	ggtgccacttctgctgctctTcaacctgaagaagagcaaga	(	SNP	2	2	exonic	gene-GU280_gp01	.	synonymous SNV	gene-GU280_gp01:cds-YP_009724389.1:exon1:c.T2907C:p.L969L,gene-GU280_gp01:cds-YP_009725295.1:exon1:c.T2907C:p.L969L
3175	3175	A	G	gccacttctgctgctcttcaAcctgaagaagagcaagaaga	.	SNP	1	1	exonic	gene-GU280_gp01	.	synonymous SNV	gene-GU280_gp01:cds-YP_009724389.1:exon1:c.A2910G:p.Q970Q,gene-GU280_gp01:cds-YP_009725295.1:exon1:c.A2910G:p.Q970Q
3178	3178	T	A	acttctgctgctcttcaaccTgaagaagagcaagaagaaga	.	SNP	2	1	exonic	gene-GU280_gp01	.	synonymous SNV	gene-GU280_gp01:cds-YP_009724389.1:exon1:c.T2913A:p.P971P,gene-GU280_gp01:cds-YP_009725295.1:exon1:c.T2913A:p.P971P
3178	3178	T	G	acttctgctgctcttcaaccTgaagaagagcaagaagaaga	.	SNP	2	1	exonic	gene-GU280_gp01	.	synonymous SNV	gene-GU280_gp01:cds-YP_009724389.1:exon1:c.T2913G:p.P971P,gene-GU280_gp01:cds-YP_009725295.1:exon1:c.T2913G:p.P971P
3187	3187	G	A	gctcttcaacctgaagaagaGcaagaagaagattggttaga	)	SNP	2	2	exonic	gene-GU280_gp01	.	synonymous SNV	gene-GU280_gp01:cds-YP_009724389.1:exon1:c.G2922A:p.E974E,gene-GU280_gp01:cds-YP_009725295.1:exon1:c.G2922A:p.E974E
3190	3190	A	G	cttcaacctgaagaagagcaAgaagaagattggttagatga	)	SNP	3	3	exonic	gene-GU280_gp01	.	synonymous SNV	gene-GU280_gp01:cds-YP_009724389.1:exon1:c.A2925G:p.Q975Q,gene-GU280_gp01:cds-YP_009725295.1:exon1:c.A2925G:p.Q975Q
3205	3205	A	G	gagcaagaagaagattggttAgatgatgatagtcaacaaac	(	SNP	1	1	exonic	gene-GU280_gp01	.	synonymous SNV	gene-GU280_gp01:cds-YP_009724389.1:exon1:c.A2940G:p.L980L,gene-GU280_gp01:cds-YP_009725295.1:exon1:c.A2940G:p.L980L
3229	3229	T	C	gatgatagtcaacaaactgtTggtcaacaagacggcagtga	(	SNP	1	1	exonic	gene-GU280_gp01	.	synonymous SNV	gene-GU280_gp01:cds-YP_009724389.1:exon1:c.T2964C:p.V988V,gene-GU280_gp01:cds-YP_009725295.1:exon1:c.T2964C:p.V988V
3235	3235	A	G	agtcaacaaactgttggtcaAcaagacggcagtgaggacaa	.	SNP	2	1	exonic	gene-GU280_gp01	.	synonymous SNV	gene-GU280_gp01:cds-YP_009724389.1:exon1:c.A2970G:p.Q990Q,gene-GU280_gp01:cds-YP_009725295.1:exon1:c.A2970G:p.Q990Q
3241	3241	C	T	caaactgttggtcaacaagaCggcagtgaggacaatcagac	)	SNP	4	4	exonic	gene-GU280_gp01	.	synonymous SNV	gene-GU280_gp01:cds-YP_009724389.1:exon1:c.C2976T:p.D992D,gene-GU280_gp01:cds-YP_009725295.1:exon1:c.C2976T:p.D992D
3244	3244	C	T	actgttggtcaacaagacggCagtgaggacaatcagacaac	)	SNP	5	5	exonic	gene-GU280_gp01	.	synonymous SNV	gene-GU280_gp01:cds-YP_009724389.1:exon1:c.C2979T:p.G993G,gene-GU280_gp01:cds-YP_009725295.1:exon1:c.C2979T:p.G993G
3253	3253	C	T	caacaagacggcagtgaggaCaatcagacaactactattca	)	SNP	21	21	exonic	gene-GU280_gp01	.	synonymous SNV	gene-GU280_gp01:cds-YP_009724389.1:exon1:c.C2988T:p.D996D,gene-GU280_gp01:cds-YP_009725295.1:exon1:c.C2988T:p.D996D
3259	3259	G	A	gacggcagtgaggacaatcaGacaactactattcaaacaat	.	SNP	10	2	exonic	gene-GU280_gp01	.	synonymous SNV	gene-GU280_gp01:cds-YP_009724389.1:exon1:c.G2994A:p.Q998Q,gene-GU280_gp01:cds-YP_009725295.1:exon1:c.G2994A:p.Q998Q
3268	3268	T	C	gaggacaatcagacaactacTattcaaacaattgttgaggt	)	SNP	9	9	exonic	gene-GU280_gp01	.	synonymous SNV	gene-GU280_gp01:cds-YP_009724389.1:exon1:c.T3003C:p.T1001T,gene-GU280_gp01:cds-YP_009725295.1:exon1:c.T3003C:p.T1001T
3283	3283	T	A	actactattcaaacaattgtTgaggttcaacctcaattaga	(	SNP	1	1	exonic	gene-GU280_gp01	.	synonymous SNV	gene-GU280_gp01:cds-YP_009724389.1:exon1:c.T3018A:p.V1006V,gene-GU280_gp01:cds-YP_009725295.1:exon1:c.T3018A:p.V1006V
3289	3289	T	C	attcaaacaattgttgaggtTcaacctcaattagagatgga	(	SNP	6	5	exonic	gene-GU280_gp01	.	synonymous SNV	gene-GU280_gp01:cds-YP_009724389.1:exon1:c.T3024C:p.V1008V,gene-GU280_gp01:cds-YP_009725295.1:exon1:c.T3024C:p.V1008V
3289	3289	T	G	attcaaacaattgttgaggtTcaacctcaattagagatgga	(	SNP	6	1	exonic	gene-GU280_gp01	.	synonymous SNV	gene-GU280_gp01:cds-YP_009724389.1:exon1:c.T3024G:p.V1008V,gene-GU280_gp01:cds-YP_009725295.1:exon1:c.T3024G:p.V1008V
3299	3299	T	C	ttgttgaggttcaacctcaaTtagagatggaacttacacca	.	SNP	1	1	exonic	gene-GU280_gp01	.	synonymous SNV	gene-GU280_gp01:cds-YP_009724389.1:exon1:c.T3034C:p.L1012L,gene-GU280_gp01:cds-YP_009725295.1:exon1:c.T3034C:p.L1012L
3304	3304	G	A	gaggttcaacctcaattagaGatggaacttacaccagttgt	)	SNP	1	1	exonic	gene-GU280_gp01	.	synonymous SNV	gene-GU280_gp01:cds-YP_009724389.1:exon1:c.G3039A:p.E1013E,gene-GU280_gp01:cds-YP_009725295.1:exon1:c.G3039A:p.E1013E
3322	3322	T	C	gagatggaacttacaccagtTgttcagactattgaagtgaa	)	SNP	1	1	exonic	gene-GU280_gp01	.	synonymous SNV	gene-GU280_gp01:cds-YP_009724389.1:exon1:c.T3057C:p.V1019V,gene-GU280_gp01:cds-YP_009725295.1:exon1:c.T3057C:p.V1019V
3331	3331	T	.	cttacaccagttgttcagacTattgaagtgaatagttttag	.	DEL	6	1	.	.	.	.	.
3331	3331	T	C	cttacaccagttgttcagacTattgaagtgaatagttttag	.	SNP	6	5	exonic	gene-GU280_gp01	.	synonymous SNV	gene-GU280_gp01:cds-YP_009724389.1:exon1:c.T3066C:p.T1022T,gene-GU280_gp01:cds-YP_009725295.1:exon1:c.T3066C:p.T1022T
3332	3332	A	.	ttacaccagttgttcagactAttgaagtgaatagttttagt	.	DEL	2	1	.	.	.	.	.
3333	3333	T	.	tacaccagttgttcagactaTtgaagtgaatagttttagtg	(	DEL	23	23	.	.	.	.	.
3334	3334	T	.	acaccagttgttcagactatTgaagtgaatagttttagtgg	(	DEL	22	22	.	.	.	.	.
3335	3335	G	.	caccagttgttcagactattGaagtgaatagttttagtggt	(	DEL	22	22	.	.	.	.	.
3340	3340	G	C	gttgttcagactattgaagtGaatagttttagtggttattt	(	SNP	7	1	exonic	gene-GU280_gp01	.	synonymous SNV	gene-GU280_gp01:cds-YP_009724389.1:exon1:c.G3075C:p.V1025V,gene-GU280_gp01:cds-YP_009725295.1:exon1:c.G3075C:p.V1025V
3340	3340	G	T	gttgttcagactattgaagtGaatagttttagtggttattt	(	SNP	7	6	exonic	gene-GU280_gp01	.	synonymous SNV	gene-GU280_gp01:cds-YP_009724389.1:exon1:c.G3075T:p.V1025V,gene-GU280_gp01:cds-YP_009725295.1:exon1:c.G3075T:p.V1025V
3358	3358	T	C	gtgaatagttttagtggttaTttaaaacttactgacaatgt	.	SNP	1	1	exonic	gene-GU280_gp01	.	synonymous SNV	gene-GU280_gp01:cds-YP_009724389.1:exon1:c.T3093C:p.Y1031Y,gene-GU280_gp01:cds-YP_009725295.1:exon1:c.T3093C:p.Y1031Y
3370	3370	T	A	agtggttatttaaaacttacTgacaatgtatacattaaaaa	)	SNP	1	1	exonic	gene-GU280_gp01	.	synonymous SNV	gene-GU280_gp01:cds-YP_009724389.1:exon1:c.T3105A:p.T1035T,gene-GU280_gp01:cds-YP_009725295.1:exon1:c.T3105A:p.T1035T
3373	3373	C	T	ggttatttaaaacttactgaCaatgtatacattaaaaatgc	(	SNP	148	1	exonic	gene-GU280_gp01	.	synonymous SNV	gene-GU280_gp01:cds-YP_009724389.1:exon1:c.C3108T:p.D1036D,gene-GU280_gp01:cds-YP_009725295.1:exon1:c.C3108T:p.D1036D
3376	3376	T	C	tatttaaaacttactgacaaTgtatacattaaaaatgcaga	(	SNP	1	1	exonic	gene-GU280_gp01	.	synonymous SNV	gene-GU280_gp01:cds-YP_009724389.1:exon1:c.T3111C:p.N1037N,gene-GU280_gp01:cds-YP_009725295.1:exon1:c.T3111C:p.N1037N
3388	3388	A	G	actgacaatgtatacattaaAaatgcagacattgtggaaga	.	SNP	1	1	exonic	gene-GU280_gp01	.	synonymous SNV	gene-GU280_gp01:cds-YP_009724389.1:exon1:c.A3123G:p.K1041K,gene-GU280_gp01:cds-YP_009725295.1:exon1:c.A3123G:p.K1041K
3397	3397	C	T	gtatacattaaaaatgcagaCattgtggaagaagctaaaaa	)	SNP	2	2	exonic	gene-GU280_gp01	.	synonymous SNV	gene-GU280_gp01:cds-YP_009724389.1:exon1:c.C3132T:p.D1044D,gene-GU280_gp01:cds-YP_009725295.1:exon1:c.C3132T:p.D1044D
3403	3403	G	T	attaaaaatgcagacattgtGgaagaagctaaaaaggtaaa	.	SNP	1	1	exonic	gene-GU280_gp01	.	synonymous SNV	gene-GU280_gp01:cds-YP_009724389.1:exon1:c.G3138T:p.V1046V,gene-GU280_gp01:cds-YP_009725295.1:exon1:c.G3138T:p.V1046V
3421	3421	A	G	gtggaagaagctaaaaaggtAaaaccaacagtggttgttaa	.	SNP	9	9	exonic	gene-GU280_gp01	.	synonymous SNV	gene-GU280_gp01:cds-YP_009724389.1:exon1:c.A3156G:p.V1052V,gene-GU280_gp01:cds-YP_009725295.1:exon1:c.A3156G:p.V1052V
3433	3433	G	T	aaaaaggtaaaaccaacagtGgttgttaatgcagccaatgt	(	SNP	4	4	exonic	gene-GU280_gp01	.	synonymous SNV	gene-GU280_gp01:cds-YP_009724389.1:exon1:c.G3168T:p.V1056V,gene-GU280_gp01:cds-YP_009725295.1:exon1:c.G3168T:p.V1056V
3436	3436	T	A	aaggtaaaaccaacagtggtTgttaatgcagccaatgttta	(	SNP	1	1	exonic	gene-GU280_gp01	.	synonymous SNV	gene-GU280_gp01:cds-YP_009724389.1:exon1:c.T3171A:p.V1057V,gene-GU280_gp01:cds-YP_009725295.1:exon1:c.T3171A:p.V1057V
3445	3445	A	G	ccaacagtggttgttaatgcAgccaatgtttaccttaaaca	)	SNP	3	3	exonic	gene-GU280_gp01	.	synonymous SNV	gene-GU280_gp01:cds-YP_009724389.1:exon1:c.A3180G:p.A1060A,gene-GU280_gp01:cds-YP_009725295.1:exon1:c.A3180G:p.A1060A
3451	3451	T	C	gtggttgttaatgcagccaaTgtttaccttaaacatggagg	)	SNP	2	2	exonic	gene-GU280_gp01	.	synonymous SNV	gene-GU280_gp01:cds-YP_009724389.1:exon1:c.T3186C:p.N1062N,gene-GU280_gp01:cds-YP_009725295.1:exon1:c.T3186C:p.N1062N
3457	3457	C	T	gttaatgcagccaatgtttaCcttaaacatggaggaggtgt	(	SNP	1	1	exonic	gene-GU280_gp01	.	synonymous SNV	gene-GU280_gp01:cds-YP_009724389.1:exon1:c.C3192T:p.Y1064Y,gene-GU280_gp01:cds-YP_009725295.1:exon1:c.C3192T:p.Y1064Y
3463	3463	A	G	gcagccaatgtttaccttaaAcatggaggaggtgttgcagg	.	SNP	1	1	exonic	gene-GU280_gp01	.	synonymous SNV	gene-GU280_gp01:cds-YP_009724389.1:exon1:c.A3198G:p.K1066K,gene-GU280_gp01:cds-YP_009725295.1:exon1:c.A3198G:p.K1066K
3466	3466	T	C	gccaatgtttaccttaaacaTggaggaggtgttgcaggagc	.	SNP	8	8	exonic	gene-GU280_gp01	.	synonymous SNV	gene-GU280_gp01:cds-YP_009724389.1:exon1:c.T3201C:p.H1067H,gene-GU280_gp01:cds-YP_009725295.1:exon1:c.T3201C:p.H1067H
3472	3472	A	G	gtttaccttaaacatggaggAggtgttgcaggagccttaaa	.	SNP	5	5	exonic	gene-GU280_gp01	.	synonymous SNV	gene-GU280_gp01:cds-YP_009724389.1:exon1:c.A3207G:p.G1069G,gene-GU280_gp01:cds-YP_009725295.1:exon1:c.A3207G:p.G1069G
3475	3475	T	C	taccttaaacatggaggaggTgttgcaggagccttaaataa	(	SNP	3	3	exonic	gene-GU280_gp01	.	synonymous SNV	gene-GU280_gp01:cds-YP_009724389.1:exon1:c.T3210C:p.G1070G,gene-GU280_gp01:cds-YP_009725295.1:exon1:c.T3210C:p.G1070G
3478	3478	T	C	cttaaacatggaggaggtgtTgcaggagccttaaataaggc	(	SNP	2	2	exonic	gene-GU280_gp01	.	synonymous SNV	gene-GU280_gp01:cds-YP_009724389.1:exon1:c.T3213C:p.V1071V,gene-GU280_gp01:cds-YP_009725295.1:exon1:c.T3213C:p.V1071V
3484	3484	A	G	catggaggaggtgttgcaggAgccttaaataaggctactaa	(	SNP	1	1	exonic	gene-GU280_gp01	.	synonymous SNV	gene-GU280_gp01:cds-YP_009724389.1:exon1:c.A3219G:p.G1073G,gene-GU280_gp01:cds-YP_009725295.1:exon1:c.A3219G:p.G1073G
3487	3487	C	T	ggaggaggtgttgcaggagcCttaaataaggctactaacaa	(	SNP	3	3	exonic	gene-GU280_gp01	.	synonymous SNV	gene-GU280_gp01:cds-YP_009724389.1:exon1:c.C3222T:p.A1074A,gene-GU280_gp01:cds-YP_009725295.1:exon1:c.C3222T:p.A1074A
3499	3499	T	C	gcaggagccttaaataaggcTactaacaatgccatgcaagt	)	SNP	2	2	exonic	gene-GU280_gp01	.	synonymous SNV	gene-GU280_gp01:cds-YP_009724389.1:exon1:c.T3234C:p.A1078A,gene-GU280_gp01:cds-YP_009725295.1:exon1:c.T3234C:p.A1078A
3502	3502	T	A	ggagccttaaataaggctacTaacaatgccatgcaagttga	)	SNP	5	5	exonic	gene-GU280_gp01	.	synonymous SNV	gene-GU280_gp01:cds-YP_009724389.1:exon1:c.T3237A:p.T1079T,gene-GU280_gp01:cds-YP_009725295.1:exon1:c.T3237A:p.T1079T
3505	3505	C	.	gccttaaataaggctactaaCaatgccatgcaagttgaatc	)	DEL	3	1	.	.	.	.	.
3505	3505	C	T	gccttaaataaggctactaaCaatgccatgcaagttgaatc	)	SNP	3	2	exonic	gene-GU280_gp01	.	synonymous SNV	gene-GU280_gp01:cds-YP_009724389.1:exon1:c.C3240T:p.N1080N,gene-GU280_gp01:cds-YP_009725295.1:exon1:c.C3240T:p.N1080N
3508	3508	T	C	ttaaataaggctactaacaaTgccatgcaagttgaatctga	)	SNP	3	3	exonic	gene-GU280_gp01	.	synonymous SNV	gene-GU280_gp01:cds-YP_009724389.1:exon1:c.T3243C:p.N1081N,gene-GU280_gp01:cds-YP_009725295.1:exon1:c.T3243C:p.N1081N
3511	3511	C	T	aataaggctactaacaatgcCatgcaagttgaatctgatga	)	SNP	1	1	exonic	gene-GU280_gp01	.	synonymous SNV	gene-GU280_gp01:cds-YP_009724389.1:exon1:c.C3246T:p.A1082A,gene-GU280_gp01:cds-YP_009725295.1:exon1:c.C3246T:p.A1082A
3517	3517	A	G	gctactaacaatgccatgcaAgttgaatctgatgattacat	(	SNP	3	3	exonic	gene-GU280_gp01	.	synonymous SNV	gene-GU280_gp01:cds-YP_009724389.1:exon1:c.A3252G:p.Q1084Q,gene-GU280_gp01:cds-YP_009725295.1:exon1:c.A3252G:p.Q1084Q
3520	3520	T	A	actaacaatgccatgcaagtTgaatctgatgattacatagc	(	SNP	1	1	exonic	gene-GU280_gp01	.	synonymous SNV	gene-GU280_gp01:cds-YP_009724389.1:exon1:c.T3255A:p.V1085V,gene-GU280_gp01:cds-YP_009725295.1:exon1:c.T3255A:p.V1085V
3523	3523	A	G	aacaatgccatgcaagttgaAtctgatgattacatagctac	.	SNP	2	2	exonic	gene-GU280_gp01	.	synonymous SNV	gene-GU280_gp01:cds-YP_009724389.1:exon1:c.A3258G:p.E1086E,gene-GU280_gp01:cds-YP_009725295.1:exon1:c.A3258G:p.E1086E
3541	3541	T	C	gaatctgatgattacatagcTactaatggaccacttaaagt	(	SNP	2	2	exonic	gene-GU280_gp01	.	synonymous SNV	gene-GU280_gp01:cds-YP_009724389.1:exon1:c.T3276C:p.A1092A,gene-GU280_gp01:cds-YP_009725295.1:exon1:c.T3276C:p.A1092A
3546	3546	A	.	tgatgattacatagctactaAtggaccacttaaagtgggtg	.	DEL	5	4	.	.	.	.	.
3547	3547	T	.	gatgattacatagctactaaTggaccacttaaagtgggtgg	.	DEL	5	5	.	.	.	.	.
3548	3548	G	.	atgattacatagctactaatGgaccacttaaagtgggtggt	.	DEL	6	5	.	.	.	.	.
3549	3549	G	.	tgattacatagctactaatgGaccacttaaagtgggtggta	.	DEL	1	1	.	.	.	.	.
3550	3550	A	.	gattacatagctactaatggAccacttaaagtgggtggtag	.	DEL	1	1	.	.	.	.	.
3551	3551	C	.	attacatagctactaatggaCcacttaaagtgggtggtagt	(	DEL	2	1	.	.	.	.	.
3552	3552	C	.	ttacatagctactaatggacCacttaaagtgggtggtagtt	(	DEL	6	1	.	.	.	.	.
3553	3553	A	.	tacatagctactaatggaccActtaaagtgggtggtagttg	(	DEL	1	1	.	.	.	.	.
3554	3554	C	.	acatagctactaatggaccaCttaaagtgggtggtagttgt	(	DEL	1	1	.	.	.	.	.
3555	3555	T	.	catagctactaatggaccacTtaaagtgggtggtagttgtg	(	DEL	1	1	.	.	.	.	.
3559	3559	A	G	gctactaatggaccacttaaAgtgggtggtagttgtgtttt	)	SNP	2	2	exonic	gene-GU280_gp01	.	synonymous SNV	gene-GU280_gp01:cds-YP_009724389.1:exon1:c.A3294G:p.K1098K,gene-GU280_gp01:cds-YP_009725295.1:exon1:c.A3294G:p.K1098K
3578	3578	T	C	aagtgggtggtagttgtgttTtaagcggacacaatcttgct	.	SNP	3	3	exonic	gene-GU280_gp01	.	synonymous SNV	gene-GU280_gp01:cds-YP_009724389.1:exon1:c.T3313C:p.L1105L,gene-GU280_gp01:cds-YP_009725295.1:exon1:c.T3313C:p.L1105L
3580	3580	A	G	gtgggtggtagttgtgttttAagcggacacaatcttgctaa	.	SNP	1	1	exonic	gene-GU280_gp01	.	synonymous SNV	gene-GU280_gp01:cds-YP_009724389.1:exon1:c.A3315G:p.L1105L,gene-GU280_gp01:cds-YP_009725295.1:exon1:c.A3315G:p.L1105L
3583	3583	C	T	ggtggtagttgtgttttaagCggacacaatcttgctaaaca	)	SNP	1	1	exonic	gene-GU280_gp01	.	synonymous SNV	gene-GU280_gp01:cds-YP_009724389.1:exon1:c.C3318T:p.S1106S,gene-GU280_gp01:cds-YP_009725295.1:exon1:c.C3318T:p.S1106S
3589	3589	C	T	agttgtgttttaagcggacaCaatcttgctaaacactgtct	)	SNP	6	6	exonic	gene-GU280_gp01	.	synonymous SNV	gene-GU280_gp01:cds-YP_009724389.1:exon1:c.C3324T:p.H1108H,gene-GU280_gp01:cds-YP_009725295.1:exon1:c.C3324T:p.H1108H
3598	3598	T	C	ttaagcggacacaatcttgcTaaacactgtcttcatgttgt	.	SNP	1	1	exonic	gene-GU280_gp01	.	synonymous SNV	gene-GU280_gp01:cds-YP_009724389.1:exon1:c.T3333C:p.A1111A,gene-GU280_gp01:cds-YP_009725295.1:exon1:c.T3333C:p.A1111A
3604	3604	C	T	ggacacaatcttgctaaacaCtgtcttcatgttgtcggccc	.	SNP	1	1	exonic	gene-GU280_gp01	.	synonymous SNV	gene-GU280_gp01:cds-YP_009724389.1:exon1:c.C3339T:p.H1113H,gene-GU280_gp01:cds-YP_009725295.1:exon1:c.C3339T:p.H1113H
3607	3607	T	C	cacaatcttgctaaacactgTcttcatgttgtcggcccaaa	(	SNP	1	1	exonic	gene-GU280_gp01	.	synonymous SNV	gene-GU280_gp01:cds-YP_009724389.1:exon1:c.T3342C:p.C1114C,gene-GU280_gp01:cds-YP_009725295.1:exon1:c.T3342C:p.C1114C
3610	3610	T	C	aatcttgctaaacactgtctTcatgttgtcggcccaaatgt	(	SNP	1	1	exonic	gene-GU280_gp01	.	synonymous SNV	gene-GU280_gp01:cds-YP_009724389.1:exon1:c.T3345C:p.L1115L,gene-GU280_gp01:cds-YP_009725295.1:exon1:c.T3345C:p.L1115L
3613	3613	T	C	cttgctaaacactgtcttcaTgttgtcggcccaaatgttaa	(	SNP	1	1	exonic	gene-GU280_gp01	.	synonymous SNV	gene-GU280_gp01:cds-YP_009724389.1:exon1:c.T3348C:p.H1116H,gene-GU280_gp01:cds-YP_009725295.1:exon1:c.T3348C:p.H1116H
3616	3616	T	G	gctaaacactgtcttcatgtTgtcggcccaaatgttaacaa	(	SNP	1	1	exonic	gene-GU280_gp01	.	synonymous SNV	gene-GU280_gp01:cds-YP_009724389.1:exon1:c.T3351G:p.V1117V,gene-GU280_gp01:cds-YP_009725295.1:exon1:c.T3351G:p.V1117V
3619	3619	C	T	aaacactgtcttcatgttgtCggcccaaatgttaacaaagg	.	SNP	19	19	exonic	gene-GU280_gp01	.	synonymous SNV	gene-GU280_gp01:cds-YP_009724389.1:exon1:c.C3354T:p.V1118V,gene-GU280_gp01:cds-YP_009725295.1:exon1:c.C3354T:p.V1118V
3622	3622	C	T	cactgtcttcatgttgtcggCccaaatgttaacaaaggtga	(	SNP	8	8	exonic	gene-GU280_gp01	.	synonymous SNV	gene-GU280_gp01:cds-YP_009724389.1:exon1:c.C3357T:p.G1119G,gene-GU280_gp01:cds-YP_009725295.1:exon1:c.C3357T:p.G1119G
3625	3625	A	C	tgtcttcatgttgtcggcccAaatgttaacaaaggtgaaga	.	SNP	2	2	exonic	gene-GU280_gp01	.	synonymous SNV	gene-GU280_gp01:cds-YP_009724389.1:exon1:c.A3360C:p.P1120P,gene-GU280_gp01:cds-YP_009725295.1:exon1:c.A3360C:p.P1120P
3628	3628	T	C	cttcatgttgtcggcccaaaTgttaacaaaggtgaagacat	.	SNP	3	3	exonic	gene-GU280_gp01	.	synonymous SNV	gene-GU280_gp01:cds-YP_009724389.1:exon1:c.T3363C:p.N1121N,gene-GU280_gp01:cds-YP_009725295.1:exon1:c.T3363C:p.N1121N
3634	3634	C	T	gttgtcggcccaaatgttaaCaaaggtgaagacattcaact	)	SNP	57	57	exonic	gene-GU280_gp01	.	synonymous SNV	gene-GU280_gp01:cds-YP_009724389.1:exon1:c.C3369T:p.N1123N,gene-GU280_gp01:cds-YP_009725295.1:exon1:c.C3369T:p.N1123N
3655	3655	T	C	aaaggtgaagacattcaactTcttaagagtgcttatgaaaa	)	SNP	4	4	exonic	gene-GU280_gp01	.	synonymous SNV	gene-GU280_gp01:cds-YP_009724389.1:exon1:c.T3390C:p.L1130L,gene-GU280_gp01:cds-YP_009725295.1:exon1:c.T3390C:p.L1130L
3670	3670	T	C	caacttcttaagagtgcttaTgaaaattttaatcagcacga	(	SNP	1	1	exonic	gene-GU280_gp01	.	synonymous SNV	gene-GU280_gp01:cds-YP_009724389.1:exon1:c.T3405C:p.Y1135Y,gene-GU280_gp01:cds-YP_009725295.1:exon1:c.T3405C:p.Y1135Y
3688	3688	C	T	tatgaaaattttaatcagcaCgaagttctacttgcaccatt	)	SNP	2	2	exonic	gene-GU280_gp01	.	synonymous SNV	gene-GU280_gp01:cds-YP_009724389.1:exon1:c.C3423T:p.H1141H,gene-GU280_gp01:cds-YP_009725295.1:exon1:c.C3423T:p.H1141H
3695	3695	C	T	attttaatcagcacgaagttCtacttgcaccattattatca	.	SNP	5	5	exonic	gene-GU280_gp01	.	synonymous SNV	gene-GU280_gp01:cds-YP_009724389.1:exon1:c.C3430T:p.L1144L,gene-GU280_gp01:cds-YP_009725295.1:exon1:c.C3430T:p.L1144L
3709	3709	A	G	gaagttctacttgcaccattAttatcagctggtatttttgg	.	SNP	1	1	exonic	gene-GU280_gp01	.	synonymous SNV	gene-GU280_gp01:cds-YP_009724389.1:exon1:c.A3444G:p.L1148L,gene-GU280_gp01:cds-YP_009725295.1:exon1:c.A3444G:p.L1148L
3710	3710	T	.	aagttctacttgcaccattaTtatcagctggtatttttggt	.	DEL	4	1	.	.	.	.	.
3710	3710	T	C	aagttctacttgcaccattaTtatcagctggtatttttggt	.	SNP	4	3	exonic	gene-GU280_gp01	.	synonymous SNV	gene-GU280_gp01:cds-YP_009724389.1:exon1:c.T3445C:p.L1149L,gene-GU280_gp01:cds-YP_009725295.1:exon1:c.T3445C:p.L1149L
3711	3711	T	.	agttctacttgcaccattatTatcagctggtatttttggtg	(	DEL	1	1	.	.	.	.	.
3712	3712	A	.	gttctacttgcaccattattAtcagctggtatttttggtgc	(	DEL	1	1	.	.	.	.	.
3715	3715	A	T	ctacttgcaccattattatcAgctggtatttttggtgctga	.	SNP	2	2	exonic	gene-GU280_gp01	.	synonymous SNV	gene-GU280_gp01:cds-YP_009724389.1:exon1:c.A3450T:p.S1150S,gene-GU280_gp01:cds-YP_009725295.1:exon1:c.A3450T:p.S1150S
3727	3727	T	C	ttattatcagctggtattttTggtgctgaccctatacattc	)	SNP	1	1	exonic	gene-GU280_gp01	.	synonymous SNV	gene-GU280_gp01:cds-YP_009724389.1:exon1:c.T3462C:p.F1154F,gene-GU280_gp01:cds-YP_009725295.1:exon1:c.T3462C:p.F1154F
3730	3730	T	C	ttatcagctggtatttttggTgctgaccctatacattcttt	)	SNP	1	1	exonic	gene-GU280_gp01	.	synonymous SNV	gene-GU280_gp01:cds-YP_009724389.1:exon1:c.T3465C:p.G1155G,gene-GU280_gp01:cds-YP_009725295.1:exon1:c.T3465C:p.G1155G
3736	3736	C	T	gctggtatttttggtgctgaCcctatacattctttaagagt	.	SNP	3	3	exonic	gene-GU280_gp01	.	synonymous SNV	gene-GU280_gp01:cds-YP_009724389.1:exon1:c.C3471T:p.D1157D,gene-GU280_gp01:cds-YP_009725295.1:exon1:c.C3471T:p.D1157D
3745	3745	T	C	tttggtgctgaccctatacaTtctttaagagtttgtgtaga	.	SNP	1	1	exonic	gene-GU280_gp01	.	synonymous SNV	gene-GU280_gp01:cds-YP_009724389.1:exon1:c.T3480C:p.H1160H,gene-GU280_gp01:cds-YP_009725295.1:exon1:c.T3480C:p.H1160H
3763	3763	A	G	cattctttaagagtttgtgtAgatactgttcgcacaaatgt	)	SNP	1	1	exonic	gene-GU280_gp01	.	synonymous SNV	gene-GU280_gp01:cds-YP_009724389.1:exon1:c.A3498G:p.V1166V,gene-GU280_gp01:cds-YP_009725295.1:exon1:c.A3498G:p.V1166V
3766	3766	T	C	tctttaagagtttgtgtagaTactgttcgcacaaatgtcta	.	SNP	3	3	exonic	gene-GU280_gp01	.	synonymous SNV	gene-GU280_gp01:cds-YP_009724389.1:exon1:c.T3501C:p.D1167D,gene-GU280_gp01:cds-YP_009725295.1:exon1:c.T3501C:p.D1167D
3775	3775	C	T	gtttgtgtagatactgttcgCacaaatgtctacttagctgt	)	SNP	3	3	exonic	gene-GU280_gp01	.	synonymous SNV	gene-GU280_gp01:cds-YP_009724389.1:exon1:c.C3510T:p.R1170R,gene-GU280_gp01:cds-YP_009725295.1:exon1:c.C3510T:p.R1170R
3778	3778	A	G	tgtgtagatactgttcgcacAaatgtctacttagctgtctt	)	SNP	3	3	exonic	gene-GU280_gp01	.	synonymous SNV	gene-GU280_gp01:cds-YP_009724389.1:exon1:c.A3513G:p.T1171T,gene-GU280_gp01:cds-YP_009725295.1:exon1:c.A3513G:p.T1171T
3784	3784	C	T	gatactgttcgcacaaatgtCtacttagctgtctttgataa	)	SNP	11	11	exonic	gene-GU280_gp01	.	synonymous SNV	gene-GU280_gp01:cds-YP_009724389.1:exon1:c.C3519T:p.V1173V,gene-GU280_gp01:cds-YP_009725295.1:exon1:c.C3519T:p.V1173V
3787	3787	C	T	actgttcgcacaaatgtctaCttagctgtctttgataaaaa	.	SNP	44	44	exonic	gene-GU280_gp01	.	synonymous SNV	gene-GU280_gp01:cds-YP_009724389.1:exon1:c.C3522T:p.Y1174Y,gene-GU280_gp01:cds-YP_009725295.1:exon1:c.C3522T:p.Y1174Y
3790	3790	A	G	gttcgcacaaatgtctacttAgctgtctttgataaaaatct	.	SNP	1	1	exonic	gene-GU280_gp01	.	synonymous SNV	gene-GU280_gp01:cds-YP_009724389.1:exon1:c.A3525G:p.L1175L,gene-GU280_gp01:cds-YP_009725295.1:exon1:c.A3525G:p.L1175L
3793	3793	T	C	cgcacaaatgtctacttagcTgtctttgataaaaatctcta	)	SNP	4	4	exonic	gene-GU280_gp01	.	synonymous SNV	gene-GU280_gp01:cds-YP_009724389.1:exon1:c.T3528C:p.A1176A,gene-GU280_gp01:cds-YP_009725295.1:exon1:c.T3528C:p.A1176A
3796	3796	C	T	acaaatgtctacttagctgtCtttgataaaaatctctatga	)	SNP	1	1	exonic	gene-GU280_gp01	.	synonymous SNV	gene-GU280_gp01:cds-YP_009724389.1:exon1:c.C3531T:p.V1177V,gene-GU280_gp01:cds-YP_009725295.1:exon1:c.C3531T:p.V1177V
3808	3808	T	C	ttagctgtctttgataaaaaTctctatgacaaacttgtttc	(	SNP	1	1	exonic	gene-GU280_gp01	.	synonymous SNV	gene-GU280_gp01:cds-YP_009724389.1:exon1:c.T3543C:p.N1181N,gene-GU280_gp01:cds-YP_009725295.1:exon1:c.T3543C:p.N1181N
3811	3811	C	T	gctgtctttgataaaaatctCtatgacaaacttgtttcaag	(	SNP	4	4	exonic	gene-GU280_gp01	.	synonymous SNV	gene-GU280_gp01:cds-YP_009724389.1:exon1:c.C3546T:p.L1182L,gene-GU280_gp01:cds-YP_009725295.1:exon1:c.C3546T:p.L1182L
3817	3817	C	T	tttgataaaaatctctatgaCaaacttgtttcaagcttttt	.	SNP	15	15	exonic	gene-GU280_gp01	.	synonymous SNV	gene-GU280_gp01:cds-YP_009724389.1:exon1:c.C3552T:p.D1184D,gene-GU280_gp01:cds-YP_009725295.1:exon1:c.C3552T:p.D1184D
3829	3829	A	G	ctctatgacaaacttgtttcAagctttttggaaatgaagag	.	SNP	1	1	exonic	gene-GU280_gp01	.	synonymous SNV	gene-GU280_gp01:cds-YP_009724389.1:exon1:c.A3564G:p.S1188S,gene-GU280_gp01:cds-YP_009725295.1:exon1:c.A3564G:p.S1188S
3832	3832	C	T	tatgacaaacttgtttcaagCtttttggaaatgaagagtga	(	SNP	2	2	exonic	gene-GU280_gp01	.	synonymous SNV	gene-GU280_gp01:cds-YP_009724389.1:exon1:c.C3567T:p.S1189S,gene-GU280_gp01:cds-YP_009725295.1:exon1:c.C3567T:p.S1189S
3853	3853	A	G	tttttggaaatgaagagtgaAaagcaagttgaacaaaagat	.	SNP	1	1	exonic	gene-GU280_gp01	.	synonymous SNV	gene-GU280_gp01:cds-YP_009724389.1:exon1:c.A3588G:p.E1196E,gene-GU280_gp01:cds-YP_009725295.1:exon1:c.A3588G:p.E1196E
3854	3854	.	A	tttggaaatgaagagtgaaaINSagcaagttgaacaaaagatc	)	INS	2	1	.	.	.	.	.
3856	3856	G	A	ttggaaatgaagagtgaaaaGcaagttgaacaaaagatcgc	)	SNP	2	2	exonic	gene-GU280_gp01	.	synonymous SNV	gene-GU280_gp01:cds-YP_009724389.1:exon1:c.G3591A:p.K1197K,gene-GU280_gp01:cds-YP_009725295.1:exon1:c.G3591A:p.K1197K
3859	3859	A	G	gaaatgaagagtgaaaagcaAgttgaacaaaagatcgctga	)	SNP	11	11	exonic	gene-GU280_gp01	.	synonymous SNV	gene-GU280_gp01:cds-YP_009724389.1:exon1:c.A3594G:p.Q1198Q,gene-GU280_gp01:cds-YP_009725295.1:exon1:c.A3594G:p.Q1198Q
3862	3862	T	A	atgaagagtgaaaagcaagtTgaacaaaagatcgctgagat	)	SNP	1	1	exonic	gene-GU280_gp01	.	synonymous SNV	gene-GU280_gp01:cds-YP_009724389.1:exon1:c.T3597A:p.V1199V,gene-GU280_gp01:cds-YP_009725295.1:exon1:c.T3597A:p.V1199V
3874	3874	C	T	aagcaagttgaacaaaagatCgctgagattcctaaagagga	.	SNP	12	12	exonic	gene-GU280_gp01	.	synonymous SNV	gene-GU280_gp01:cds-YP_009724389.1:exon1:c.C3609T:p.I1203I,gene-GU280_gp01:cds-YP_009725295.1:exon1:c.C3609T:p.I1203I
3877	3877	T	.	caagttgaacaaaagatcgcTgagattcctaaagaggaagt	(	DEL	9	2	.	.	.	.	.
3877	3877	T	A	caagttgaacaaaagatcgcTgagattcctaaagaggaagt	(	SNP	9	7	exonic	gene-GU280_gp01	.	synonymous SNV	gene-GU280_gp01:cds-YP_009724389.1:exon1:c.T3612A:p.A1204A,gene-GU280_gp01:cds-YP_009725295.1:exon1:c.T3612A:p.A1204A
3878	3878	G	.	aagttgaacaaaagatcgctGagattcctaaagaggaagtt	.	DEL	2	2	.	.	.	.	.
3879	3879	A	.	agttgaacaaaagatcgctgAgattcctaaagaggaagtta	.	DEL	2	2	.	.	.	.	.
3880	3880	G	.	gttgaacaaaagatcgctgaGattcctaaagaggaagttaa	.	DEL	2	2	.	.	.	.	.
3881	3881	A	.	ttgaacaaaagatcgctgagAttcctaaagaggaagttaag	.	DEL	2	2	.	.	.	.	.
3882	3882	T	.	tgaacaaaagatcgctgagaTtcctaaagaggaagttaagc	(	DEL	2	2	.	.	.	.	.
3883	3883	T	.	gaacaaaagatcgctgagatTcctaaagaggaagttaagcc	(	DEL	2	2	.	.	.	.	.
3884	3884	C	.	aacaaaagatcgctgagattCctaaagaggaagttaagcca	(	DEL	2	2	.	.	.	.	.
3885	3885	C	.	acaaaagatcgctgagattcCtaaagaggaagttaagccat	(	DEL	21	2	.	.	.	.	.
3886	3886	T	.	caaaagatcgctgagattccTaaagaggaagttaagccatt	(	DEL	2	2	.	.	.	.	.
3887	3887	A	.	aaaagatcgctgagattcctAaagaggaagttaagccattt	.	DEL	2	2	.	.	.	.	.
3888	3888	A	.	aaagatcgctgagattcctaAagaggaagttaagccattta	.	DEL	2	2	.	.	.	.	.
3889	3889	A	.	aagatcgctgagattcctaaAgaggaagttaagccatttat	.	DEL	8	2	.	.	.	.	.
3889	3889	A	G	aagatcgctgagattcctaaAgaggaagttaagccatttat	.	SNP	8	6	exonic	gene-GU280_gp01	.	synonymous SNV	gene-GU280_gp01:cds-YP_009724389.1:exon1:c.A3624G:p.K1208K,gene-GU280_gp01:cds-YP_009725295.1:exon1:c.A3624G:p.K1208K
3890	3890	G	.	agatcgctgagattcctaaaGaggaagttaagccatttata	.	DEL	3	2	.	.	.	.	.
3891	3891	A	.	gatcgctgagattcctaaagAggaagttaagccatttataa	)	DEL	2	2	.	.	.	.	.
3892	3892	G	.	atcgctgagattcctaaagaGgaagttaagccatttataac	)	DEL	92	2	.	.	.	.	.
3893	3893	G	.	tcgctgagattcctaaagagGaagttaagccatttataact	)	DEL	2	2	.	.	.	.	.
3894	3894	A	.	cgctgagattcctaaagaggAagttaagccatttataactg	)	DEL	3	2	.	.	.	.	.
3895	3895	A	.	gctgagattcctaaagaggaAgttaagccatttataactga	)	DEL	2	2	.	.	.	.	.
3896	3896	G	.	ctgagattcctaaagaggaaGttaagccatttataactgaa	.	DEL	4	2	.	.	.	.	.
3897	3897	T	.	tgagattcctaaagaggaagTtaagccatttataactgaaa	.	DEL	2	2	.	.	.	.	.
3931	3931	T	C	actgaaagtaaaccttcagtTgaacagagaaaacaagatga	)	SNP	15	15	exonic	gene-GU280_gp01	.	synonymous SNV	gene-GU280_gp01:cds-YP_009724389.1:exon1:c.T3666C:p.V1222V,gene-GU280_gp01:cds-YP_009725295.1:exon1:c.T3666C:p.V1222V
3952	3952	T	C	gaacagagaaaacaagatgaTaagaaaatcaaagcttgtgt	(	SNP	1	1	exonic	gene-GU280_gp01	.	synonymous SNV	gene-GU280_gp01:cds-YP_009724389.1:exon1:c.T3687C:p.D1229D,gene-GU280_gp01:cds-YP_009725295.1:exon1:c.T3687C:p.D1229D
3955	3955	G	A	cagagaaaacaagatgataaGaaaatcaaagcttgtgttga	.	SNP	24	1	exonic	gene-GU280_gp01	.	synonymous SNV	gene-GU280_gp01:cds-YP_009724389.1:exon1:c.G3690A:p.K1230K,gene-GU280_gp01:cds-YP_009725295.1:exon1:c.G3690A:p.K1230K
3958	3958	A	G	agaaaacaagatgataagaaAatcaaagcttgtgttgaaga	.	SNP	1	1	exonic	gene-GU280_gp01	.	synonymous SNV	gene-GU280_gp01:cds-YP_009724389.1:exon1:c.A3693G:p.K1231K,gene-GU280_gp01:cds-YP_009725295.1:exon1:c.A3693G:p.K1231K
3961	3961	C	T	aaacaagatgataagaaaatCaaagcttgtgttgaagaagt	)	SNP	12	12	exonic	gene-GU280_gp01	.	synonymous SNV	gene-GU280_gp01:cds-YP_009724389.1:exon1:c.C3696T:p.I1232I,gene-GU280_gp01:cds-YP_009725295.1:exon1:c.C3696T:p.I1232I
3982	3982	T	C	aaagcttgtgttgaagaagtTacaacaactctggaagaaac	.	SNP	6	6	exonic	gene-GU280_gp01	.	synonymous SNV	gene-GU280_gp01:cds-YP_009724389.1:exon1:c.T3717C:p.V1239V,gene-GU280_gp01:cds-YP_009725295.1:exon1:c.T3717C:p.V1239V
3985	3985	A	G	gcttgtgttgaagaagttacAacaactctggaagaaactaa	(	SNP	1	1	exonic	gene-GU280_gp01	.	synonymous SNV	gene-GU280_gp01:cds-YP_009724389.1:exon1:c.A3720G:p.T1240T,gene-GU280_gp01:cds-YP_009725295.1:exon1:c.A3720G:p.T1240T
3988	3988	A	G	tgtgttgaagaagttacaacAactctggaagaaactaagtt	.	SNP	2	2	exonic	gene-GU280_gp01	.	synonymous SNV	gene-GU280_gp01:cds-YP_009724389.1:exon1:c.A3723G:p.T1241T,gene-GU280_gp01:cds-YP_009725295.1:exon1:c.A3723G:p.T1241T
3992	3992	C	T	ttgaagaagttacaacaactCtggaagaaactaagttcctc	(	SNP	3	3	exonic	gene-GU280_gp01	.	synonymous SNV	gene-GU280_gp01:cds-YP_009724389.1:exon1:c.C3727T:p.L1243L,gene-GU280_gp01:cds-YP_009725295.1:exon1:c.C3727T:p.L1243L
3994	3994	G	A	gaagaagttacaacaactctGgaagaaactaagttcctcac	(	SNP	15	4	exonic	gene-GU280_gp01	.	synonymous SNV	gene-GU280_gp01:cds-YP_009724389.1:exon1:c.G3729A:p.L1243L,gene-GU280_gp01:cds-YP_009725295.1:exon1:c.G3729A:p.L1243L
3994	3994	G	T	gaagaagttacaacaactctGgaagaaactaagttcctcac	(	SNP	15	11	exonic	gene-GU280_gp01	.	synonymous SNV	gene-GU280_gp01:cds-YP_009724389.1:exon1:c.G3729T:p.L1243L,gene-GU280_gp01:cds-YP_009725295.1:exon1:c.G3729T:p.L1243L
4012	4012	C	T	ctggaagaaactaagttcctCacagaaaacttgttacttta	)	SNP	3	3	exonic	gene-GU280_gp01	.	synonymous SNV	gene-GU280_gp01:cds-YP_009724389.1:exon1:c.C3747T:p.L1249L,gene-GU280_gp01:cds-YP_009725295.1:exon1:c.C3747T:p.L1249L
4015	4015	A	G	gaagaaactaagttcctcacAgaaaacttgttactttatat	)	SNP	10	1	exonic	gene-GU280_gp01	.	synonymous SNV	gene-GU280_gp01:cds-YP_009724389.1:exon1:c.A3750G:p.T1250T,gene-GU280_gp01:cds-YP_009725295.1:exon1:c.A3750G:p.T1250T
4015	4015	A	T	gaagaaactaagttcctcacAgaaaacttgttactttatat	)	SNP	10	9	exonic	gene-GU280_gp01	.	synonymous SNV	gene-GU280_gp01:cds-YP_009724389.1:exon1:c.A3750T:p.T1250T,gene-GU280_gp01:cds-YP_009725295.1:exon1:c.A3750T:p.T1250T
4033	4033	T	C	acagaaaacttgttactttaTattgacattaatggcaatct	(	SNP	1	1	exonic	gene-GU280_gp01	.	synonymous SNV	gene-GU280_gp01:cds-YP_009724389.1:exon1:c.T3768C:p.Y1256Y,gene-GU280_gp01:cds-YP_009725295.1:exon1:c.T3768C:p.Y1256Y
4045	4045	T	C	ttactttatattgacattaaTggcaatcttcatccagattc	(	SNP	1	1	exonic	gene-GU280_gp01	.	synonymous SNV	gene-GU280_gp01:cds-YP_009724389.1:exon1:c.T3780C:p.N1260N,gene-GU280_gp01:cds-YP_009725295.1:exon1:c.T3780C:p.N1260N
4048	4048	C	T	ctttatattgacattaatggCaatcttcatccagattctgc	(	SNP	1	1	exonic	gene-GU280_gp01	.	synonymous SNV	gene-GU280_gp01:cds-YP_009724389.1:exon1:c.C3783T:p.G1261G,gene-GU280_gp01:cds-YP_009725295.1:exon1:c.C3783T:p.G1261G
4057	4057	T	C	gacattaatggcaatcttcaTccagattctgccactcttgt	.	SNP	2	2	exonic	gene-GU280_gp01	.	synonymous SNV	gene-GU280_gp01:cds-YP_009724389.1:exon1:c.T3792C:p.H1264H,gene-GU280_gp01:cds-YP_009725295.1:exon1:c.T3792C:p.H1264H
4060	4060	A	G	attaatggcaatcttcatccAgattctgccactcttgttag	)	SNP	1	1	exonic	gene-GU280_gp01	.	synonymous SNV	gene-GU280_gp01:cds-YP_009724389.1:exon1:c.A3795G:p.P1265P,gene-GU280_gp01:cds-YP_009725295.1:exon1:c.A3795G:p.P1265P
4066	4066	T	C	ggcaatcttcatccagattcTgccactcttgttagtgacat	)	SNP	2	2	exonic	gene-GU280_gp01	.	synonymous SNV	gene-GU280_gp01:cds-YP_009724389.1:exon1:c.T3801C:p.S1267S,gene-GU280_gp01:cds-YP_009725295.1:exon1:c.T3801C:p.S1267S
4069	4069	C	T	aatcttcatccagattctgcCactcttgttagtgacattga	)	SNP	7	7	exonic	gene-GU280_gp01	.	synonymous SNV	gene-GU280_gp01:cds-YP_009724389.1:exon1:c.C3804T:p.A1268A,gene-GU280_gp01:cds-YP_009725295.1:exon1:c.C3804T:p.A1268A
4084	4084	C	T	tctgccactcttgttagtgaCattgacatcactttcttaaa	.	SNP	36	36	exonic	gene-GU280_gp01	.	synonymous SNV	gene-GU280_gp01:cds-YP_009724389.1:exon1:c.C3819T:p.D1273D,gene-GU280_gp01:cds-YP_009725295.1:exon1:c.C3819T:p.D1273D
4090	4090	C	T	actcttgttagtgacattgaCatcactttcttaaagaaaga	(	SNP	3	3	exonic	gene-GU280_gp01	.	synonymous SNV	gene-GU280_gp01:cds-YP_009724389.1:exon1:c.C3825T:p.D1275D,gene-GU280_gp01:cds-YP_009725295.1:exon1:c.C3825T:p.D1275D
4093	4093	C	T	cttgttagtgacattgacatCactttcttaaagaaagatgc	(	SNP	3	3	exonic	gene-GU280_gp01	.	synonymous SNV	gene-GU280_gp01:cds-YP_009724389.1:exon1:c.C3828T:p.I1276I,gene-GU280_gp01:cds-YP_009725295.1:exon1:c.C3828T:p.I1276I
4111	4111	T	C	atcactttcttaaagaaagaTgctccatatatagtgggtga	)	SNP	2	2	exonic	gene-GU280_gp01	.	synonymous SNV	gene-GU280_gp01:cds-YP_009724389.1:exon1:c.T3846C:p.D1282D,gene-GU280_gp01:cds-YP_009725295.1:exon1:c.T3846C:p.D1282D
4114	4114	T	G	actttcttaaagaaagatgcTccatatatagtgggtgatgt	)	SNP	1	1	exonic	gene-GU280_gp01	.	synonymous SNV	gene-GU280_gp01:cds-YP_009724389.1:exon1:c.T3849G:p.A1283A,gene-GU280_gp01:cds-YP_009725295.1:exon1:c.T3849G:p.A1283A
4117	4117	A	G	ttcttaaagaaagatgctccAtatatagtgggtgatgttgt	(	SNP	1	1	exonic	gene-GU280_gp01	.	synonymous SNV	gene-GU280_gp01:cds-YP_009724389.1:exon1:c.A3852G:p.P1284P,gene-GU280_gp01:cds-YP_009725295.1:exon1:c.A3852G:p.P1284P
4126	4126	G	A	aaagatgctccatatatagtGggtgatgttgttcaagaggg	.	SNP	1	1	exonic	gene-GU280_gp01	.	synonymous SNV	gene-GU280_gp01:cds-YP_009724389.1:exon1:c.G3861A:p.V1287V,gene-GU280_gp01:cds-YP_009725295.1:exon1:c.G3861A:p.V1287V
4138	4138	T	C	tatatagtgggtgatgttgtTcaagagggtgttttaactgc	.	SNP	2	2	exonic	gene-GU280_gp01	.	synonymous SNV	gene-GU280_gp01:cds-YP_009724389.1:exon1:c.T3873C:p.V1291V,gene-GU280_gp01:cds-YP_009725295.1:exon1:c.T3873C:p.V1291V
4144	4144	G	A	gtgggtgatgttgttcaagaGggtgttttaactgctgtggt	(	SNP	1	1	exonic	gene-GU280_gp01	.	synonymous SNV	gene-GU280_gp01:cds-YP_009724389.1:exon1:c.G3879A:p.E1293E,gene-GU280_gp01:cds-YP_009725295.1:exon1:c.G3879A:p.E1293E
4150	4150	T	C	gatgttgttcaagagggtgtTttaactgctgtggttatacc	.	SNP	1	1	exonic	gene-GU280_gp01	.	synonymous SNV	gene-GU280_gp01:cds-YP_009724389.1:exon1:c.T3885C:p.V1295V,gene-GU280_gp01:cds-YP_009725295.1:exon1:c.T3885C:p.V1295V
4162	4162	G	A	gagggtgttttaactgctgtGgttatacctactaaaaaggc	(	SNP	17	1	exonic	gene-GU280_gp01	.	synonymous SNV	gene-GU280_gp01:cds-YP_009724389.1:exon1:c.G3897A:p.V1299V,gene-GU280_gp01:cds-YP_009725295.1:exon1:c.G3897A:p.V1299V
4162	4162	G	T	gagggtgttttaactgctgtGgttatacctactaaaaaggc	(	SNP	17	16	exonic	gene-GU280_gp01	.	synonymous SNV	gene-GU280_gp01:cds-YP_009724389.1:exon1:c.G3897T:p.V1299V,gene-GU280_gp01:cds-YP_009725295.1:exon1:c.G3897T:p.V1299V
4171	4171	T	A	ttaactgctgtggttataccTactaaaaaggctggtggcac	(	SNP	1	1	exonic	gene-GU280_gp01	.	synonymous SNV	gene-GU280_gp01:cds-YP_009724389.1:exon1:c.T3906A:p.P1302P,gene-GU280_gp01:cds-YP_009725295.1:exon1:c.T3906A:p.P1302P
4180	4180	G	A	gtggttatacctactaaaaaGgctggtggcactactgaaat	)	SNP	10	3	exonic	gene-GU280_gp01	.	synonymous SNV	gene-GU280_gp01:cds-YP_009724389.1:exon1:c.G3915A:p.K1305K,gene-GU280_gp01:cds-YP_009725295.1:exon1:c.G3915A:p.K1305K
4186	4186	T	C	atacctactaaaaaggctggTggcactactgaaatgctagc	(	SNP	15	15	exonic	gene-GU280_gp01	.	synonymous SNV	gene-GU280_gp01:cds-YP_009724389.1:exon1:c.T3921C:p.G1307G,gene-GU280_gp01:cds-YP_009725295.1:exon1:c.T3921C:p.G1307G
4189	4189	C	T	cctactaaaaaggctggtggCactactgaaatgctagcgaa	(	SNP	1	1	exonic	gene-GU280_gp01	.	synonymous SNV	gene-GU280_gp01:cds-YP_009724389.1:exon1:c.C3924T:p.G1308G,gene-GU280_gp01:cds-YP_009725295.1:exon1:c.C3924T:p.G1308G
4195	4195	T	C	aaaaaggctggtggcactacTgaaatgctagcgaaagcttt	(	SNP	1	1	exonic	gene-GU280_gp01	.	synonymous SNV	gene-GU280_gp01:cds-YP_009724389.1:exon1:c.T3930C:p.T1310T,gene-GU280_gp01:cds-YP_009725295.1:exon1:c.T3930C:p.T1310T
4202	4202	C	T	ctggtggcactactgaaatgCtagcgaaagctttgagaaaa	(	SNP	8	8	exonic	gene-GU280_gp01	.	synonymous SNV	gene-GU280_gp01:cds-YP_009724389.1:exon1:c.C3937T:p.L1313L,gene-GU280_gp01:cds-YP_009725295.1:exon1:c.C3937T:p.L1313L
4207	4207	G	A	ggcactactgaaatgctagcGaaagctttgagaaaagtgcc	.	SNP	18	3	exonic	gene-GU280_gp01	.	synonymous SNV	gene-GU280_gp01:cds-YP_009724389.1:exon1:c.G3942A:p.A1314A,gene-GU280_gp01:cds-YP_009725295.1:exon1:c.G3942A:p.A1314A
4207	4207	G	T	ggcactactgaaatgctagcGaaagctttgagaaaagtgcc	.	SNP	18	15	exonic	gene-GU280_gp01	.	synonymous SNV	gene-GU280_gp01:cds-YP_009724389.1:exon1:c.G3942T:p.A1314A,gene-GU280_gp01:cds-YP_009725295.1:exon1:c.G3942T:p.A1314A
4214	4214	T	C	ctgaaatgctagcgaaagctTtgagaaaagtgccaacagac	)	SNP	1	1	exonic	gene-GU280_gp01	.	synonymous SNV	gene-GU280_gp01:cds-YP_009724389.1:exon1:c.T3949C:p.L1317L,gene-GU280_gp01:cds-YP_009725295.1:exon1:c.T3949C:p.L1317L
4222	4222	A	G	ctagcgaaagctttgagaaaAgtgccaacagacaattatat	)	SNP	1	1	exonic	gene-GU280_gp01	.	synonymous SNV	gene-GU280_gp01:cds-YP_009724389.1:exon1:c.A3957G:p.K1319K,gene-GU280_gp01:cds-YP_009725295.1:exon1:c.A3957G:p.K1319K
4228	4228	A	G	aaagctttgagaaaagtgccAacagacaattatataaccac	)	SNP	3	3	exonic	gene-GU280_gp01	.	synonymous SNV	gene-GU280_gp01:cds-YP_009724389.1:exon1:c.A3963G:p.P1321P,gene-GU280_gp01:cds-YP_009725295.1:exon1:c.A3963G:p.P1321P
4231	4231	A	T	gctttgagaaaagtgccaacAgacaattatataaccactta	)	SNP	1	1	exonic	gene-GU280_gp01	.	synonymous SNV	gene-GU280_gp01:cds-YP_009724389.1:exon1:c.A3966T:p.T1322T,gene-GU280_gp01:cds-YP_009725295.1:exon1:c.A3966T:p.T1322T
4234	4234	C	T	ttgagaaaagtgccaacagaCaattatataaccacttaccc	.	SNP	34	34	exonic	gene-GU280_gp01	.	synonymous SNV	gene-GU280_gp01:cds-YP_009724389.1:exon1:c.C3969T:p.D1323D,gene-GU280_gp01:cds-YP_009725295.1:exon1:c.C3969T:p.D1323D
4246	4246	C	T	ccaacagacaattatataacCacttacccgggtcagggttt	)	SNP	10	10	exonic	gene-GU280_gp01	.	synonymous SNV	gene-GU280_gp01:cds-YP_009724389.1:exon1:c.C3981T:p.T1327T,gene-GU280_gp01:cds-YP_009725295.1:exon1:c.C3981T:p.T1327T
4252	4252	C	T	gacaattatataaccacttaCccgggtcagggtttaaatgg	(	SNP	3	3	exonic	gene-GU280_gp01	.	synonymous SNV	gene-GU280_gp01:cds-YP_009724389.1:exon1:c.C3987T:p.Y1329Y,gene-GU280_gp01:cds-YP_009725295.1:exon1:c.C3987T:p.Y1329Y
4255	4255	G	A	aattatataaccacttacccGggtcagggtttaaatggtta	.	SNP	99	6	exonic	gene-GU280_gp01	.	synonymous SNV	gene-GU280_gp01:cds-YP_009724389.1:exon1:c.G3990A:p.P1330P,gene-GU280_gp01:cds-YP_009725295.1:exon1:c.G3990A:p.P1330P
4255	4255	G	T	aattatataaccacttacccGggtcagggtttaaatggtta	.	SNP	99	93	exonic	gene-GU280_gp01	.	synonymous SNV	gene-GU280_gp01:cds-YP_009724389.1:exon1:c.G3990T:p.P1330P,gene-GU280_gp01:cds-YP_009725295.1:exon1:c.G3990T:p.P1330P
4258	4258	T	C	tatataaccacttacccgggTcagggtttaaatggttacac	.	SNP	1	1	exonic	gene-GU280_gp01	.	synonymous SNV	gene-GU280_gp01:cds-YP_009724389.1:exon1:c.T3993C:p.G1331G,gene-GU280_gp01:cds-YP_009725295.1:exon1:c.T3993C:p.G1331G
4261	4261	G	A	ataaccacttacccgggtcaGggtttaaatggttacactgt	)	SNP	4	4	exonic	gene-GU280_gp01	.	synonymous SNV	gene-GU280_gp01:cds-YP_009724389.1:exon1:c.G3996A:p.Q1332Q,gene-GU280_gp01:cds-YP_009725295.1:exon1:c.G3996A:p.Q1332Q
4273	4273	T	G	ccgggtcagggtttaaatggTtacactgtagaggaggcaaa	(	SNP	1	1	exonic	gene-GU280_gp01	.	synonymous SNV	gene-GU280_gp01:cds-YP_009724389.1:exon1:c.T4008G:p.G1336G,gene-GU280_gp01:cds-YP_009725295.1:exon1:c.T4008G:p.G1336G
4276	4276	C	T	ggtcagggtttaaatggttaCactgtagaggaggcaaagac	(	SNP	7	7	exonic	gene-GU280_gp01	.	synonymous SNV	gene-GU280_gp01:cds-YP_009724389.1:exon1:c.C4011T:p.Y1337Y,gene-GU280_gp01:cds-YP_009725295.1:exon1:c.C4011T:p.Y1337Y
4282	4282	A	G	ggtttaaatggttacactgtAgaggaggcaaagacagtgct	(	SNP	1	1	exonic	gene-GU280_gp01	.	synonymous SNV	gene-GU280_gp01:cds-YP_009724389.1:exon1:c.A4017G:p.V1339V,gene-GU280_gp01:cds-YP_009725295.1:exon1:c.A4017G:p.V1339V
4285	4285	G	A	ttaaatggttacactgtagaGgaggcaaagacagtgcttaa	(	SNP	8	1	exonic	gene-GU280_gp01	.	synonymous SNV	gene-GU280_gp01:cds-YP_009724389.1:exon1:c.G4020A:p.E1340E,gene-GU280_gp01:cds-YP_009725295.1:exon1:c.G4020A:p.E1340E
4291	4291	A	T	ggttacactgtagaggaggcAaagacagtgcttaaaaagtg	(	SNP	1	1	exonic	gene-GU280_gp01	.	synonymous SNV	gene-GU280_gp01:cds-YP_009724389.1:exon1:c.A4026T:p.A1342A,gene-GU280_gp01:cds-YP_009725295.1:exon1:c.A4026T:p.A1342A
4294	4294	G	A	tacactgtagaggaggcaaaGacagtgcttaaaaagtgtaa	(	SNP	1	1	exonic	gene-GU280_gp01	.	synonymous SNV	gene-GU280_gp01:cds-YP_009724389.1:exon1:c.G4029A:p.K1343K,gene-GU280_gp01:cds-YP_009725295.1:exon1:c.G4029A:p.K1343K
4297	4297	A	G	actgtagaggaggcaaagacAgtgcttaaaaagtgtaaaag	(	SNP	1	1	exonic	gene-GU280_gp01	.	synonymous SNV	gene-GU280_gp01:cds-YP_009724389.1:exon1:c.A4032G:p.T1344T,gene-GU280_gp01:cds-YP_009725295.1:exon1:c.A4032G:p.T1344T
4300	4300	G	T	gtagaggaggcaaagacagtGcttaaaaagtgtaaaagtgc	(	SNP	8	8	exonic	gene-GU280_gp01	.	synonymous SNV	gene-GU280_gp01:cds-YP_009724389.1:exon1:c.G4035T:p.V1345V,gene-GU280_gp01:cds-YP_009725295.1:exon1:c.G4035T:p.V1345V
4321	4321	C	T	cttaaaaagtgtaaaagtgcCttttacattctaccatctat	)	SNP	10	10	exonic	gene-GU280_gp01	.	synonymous SNV	gene-GU280_gp01:cds-YP_009724389.1:exon1:c.C4056T:p.A1352A,gene-GU280_gp01:cds-YP_009725295.1:exon1:c.C4056T:p.A1352A
4327	4327	C	T	aagtgtaaaagtgccttttaCattctaccatctattatctc	)	SNP	1	1	exonic	gene-GU280_gp01	.	synonymous SNV	gene-GU280_gp01:cds-YP_009724389.1:exon1:c.C4062T:p.Y1354Y,gene-GU280_gp01:cds-YP_009725295.1:exon1:c.C4062T:p.Y1354Y
4330	4330	T	C	tgtaaaagtgccttttacatTctaccatctattatctctaa	)	SNP	3	3	exonic	gene-GU280_gp01	.	synonymous SNV	gene-GU280_gp01:cds-YP_009724389.1:exon1:c.T4065C:p.I1355I,gene-GU280_gp01:cds-YP_009725295.1:exon1:c.T4065C:p.I1355I
4331	4331	C	T	gtaaaagtgccttttacattCtaccatctattatctctaat	.	SNP	9	9	exonic	gene-GU280_gp01	.	synonymous SNV	gene-GU280_gp01:cds-YP_009724389.1:exon1:c.C4066T:p.L1356L,gene-GU280_gp01:cds-YP_009725295.1:exon1:c.C4066T:p.L1356L
4336	4336	A	G	agtgccttttacattctaccAtctattatctctaatgagaa	.	SNP	1	1	exonic	gene-GU280_gp01	.	synonymous SNV	gene-GU280_gp01:cds-YP_009724389.1:exon1:c.A4071G:p.P1357P,gene-GU280_gp01:cds-YP_009725295.1:exon1:c.A4071G:p.P1357P
4345	4345	C	T	tacattctaccatctattatCtctaatgagaagcaagaaat	(	SNP	1	1	exonic	gene-GU280_gp01	.	synonymous SNV	gene-GU280_gp01:cds-YP_009724389.1:exon1:c.C4080T:p.I1360I,gene-GU280_gp01:cds-YP_009725295.1:exon1:c.C4080T:p.I1360I
4351	4351	T	C	ctaccatctattatctctaaTgagaagcaagaaattcttgg	.	SNP	2	2	exonic	gene-GU280_gp01	.	synonymous SNV	gene-GU280_gp01:cds-YP_009724389.1:exon1:c.T4086C:p.N1362N,gene-GU280_gp01:cds-YP_009725295.1:exon1:c.T4086C:p.N1362N
4354	4354	G	A	ccatctattatctctaatgaGaagcaagaaattcttggaac	)	SNP	24	21	exonic	gene-GU280_gp01	.	synonymous SNV	gene-GU280_gp01:cds-YP_009724389.1:exon1:c.G4089A:p.E1363E,gene-GU280_gp01:cds-YP_009725295.1:exon1:c.G4089A:p.E1363E
4369	4369	T	A	aatgagaagcaagaaattctTggaactgtttcttggaattt	.	SNP	1	1	exonic	gene-GU280_gp01	.	synonymous SNV	gene-GU280_gp01:cds-YP_009724389.1:exon1:c.T4104A:p.L1368L,gene-GU280_gp01:cds-YP_009725295.1:exon1:c.T4104A:p.L1368L
4372	4372	A	G	gagaagcaagaaattcttggAactgtttcttggaatttgcg	(	SNP	7	7	exonic	gene-GU280_gp01	.	synonymous SNV	gene-GU280_gp01:cds-YP_009724389.1:exon1:c.A4107G:p.G1369G,gene-GU280_gp01:cds-YP_009725295.1:exon1:c.A4107G:p.G1369G
4387	4387	T	C	cttggaactgtttcttggaaTttgcgagaaatgcttgcaca	)	SNP	2	2	exonic	gene-GU280_gp01	.	synonymous SNV	gene-GU280_gp01:cds-YP_009724389.1:exon1:c.T4122C:p.N1374N,gene-GU280_gp01:cds-YP_009725295.1:exon1:c.T4122C:p.N1374N
4393	4393	A	T	actgtttcttggaatttgcgAgaaatgcttgcacatgcaga	(	SNP	1	1	exonic	gene-GU280_gp01	.	synonymous SNV	gene-GU280_gp01:cds-YP_009724389.1:exon1:c.A4128T:p.R1376R,gene-GU280_gp01:cds-YP_009725295.1:exon1:c.A4128T:p.R1376R
4396	4396	A	G	gtttcttggaatttgcgagaAatgcttgcacatgcagaaga	(	SNP	1	1	exonic	gene-GU280_gp01	.	synonymous SNV	gene-GU280_gp01:cds-YP_009724389.1:exon1:c.A4131G:p.E1377E,gene-GU280_gp01:cds-YP_009725295.1:exon1:c.A4131G:p.E1377E
4402	4402	T	C	tggaatttgcgagaaatgctTgcacatgcagaagaaacacg	(	SNP	25	25	exonic	gene-GU280_gp01	.	synonymous SNV	gene-GU280_gp01:cds-YP_009724389.1:exon1:c.T4137C:p.L1379L,gene-GU280_gp01:cds-YP_009725295.1:exon1:c.T4137C:p.L1379L
4408	4408	T	C	ttgcgagaaatgcttgcacaTgcagaagaaacacgcaaatt	(	SNP	1	1	exonic	gene-GU280_gp01	.	synonymous SNV	gene-GU280_gp01:cds-YP_009724389.1:exon1:c.T4143C:p.H1381H,gene-GU280_gp01:cds-YP_009725295.1:exon1:c.T4143C:p.H1381H
4411	4411	A	T	cgagaaatgcttgcacatgcAgaagaaacacgcaaattaat	(	SNP	4	4	exonic	gene-GU280_gp01	.	synonymous SNV	gene-GU280_gp01:cds-YP_009724389.1:exon1:c.A4146T:p.A1382A,gene-GU280_gp01:cds-YP_009725295.1:exon1:c.A4146T:p.A1382A
4414	4414	A	G	gaaatgcttgcacatgcagaAgaaacacgcaaattaatgcc	(	SNP	1	1	exonic	gene-GU280_gp01	.	synonymous SNV	gene-GU280_gp01:cds-YP_009724389.1:exon1:c.A4149G:p.E1383E,gene-GU280_gp01:cds-YP_009725295.1:exon1:c.A4149G:p.E1383E
4423	4423	C	T	gcacatgcagaagaaacacgCaaattaatgcctgtctgtgt	(	SNP	9	9	exonic	gene-GU280_gp01	.	synonymous SNV	gene-GU280_gp01:cds-YP_009724389.1:exon1:c.C4158T:p.R1386R,gene-GU280_gp01:cds-YP_009725295.1:exon1:c.C4158T:p.R1386R
4426	4426	A	G	catgcagaagaaacacgcaaAttaatgcctgtctgtgtgga	.	SNP	2	1	exonic	gene-GU280_gp01	.	synonymous SNV	gene-GU280_gp01:cds-YP_009724389.1:exon1:c.A4161G:p.K1387K,gene-GU280_gp01:cds-YP_009725295.1:exon1:c.A4161G:p.K1387K
4427	4427	T	C	atgcagaagaaacacgcaaaTtaatgcctgtctgtgtggaa	.	SNP	1	1	exonic	gene-GU280_gp01	.	synonymous SNV	gene-GU280_gp01:cds-YP_009724389.1:exon1:c.T4162C:p.L1388L,gene-GU280_gp01:cds-YP_009725295.1:exon1:c.T4162C:p.L1388L
4438	4438	C	T	acacgcaaattaatgcctgtCtgtgtggaaactaaagccat	(	SNP	2	2	exonic	gene-GU280_gp01	.	synonymous SNV	gene-GU280_gp01:cds-YP_009724389.1:exon1:c.C4173T:p.V1391V,gene-GU280_gp01:cds-YP_009725295.1:exon1:c.C4173T:p.V1391V
4444	4444	G	T	aaattaatgcctgtctgtgtGgaaactaaagccatagtttc	(	SNP	15	15	exonic	gene-GU280_gp01	.	synonymous SNV	gene-GU280_gp01:cds-YP_009724389.1:exon1:c.G4179T:p.V1393V,gene-GU280_gp01:cds-YP_009725295.1:exon1:c.G4179T:p.V1393V
4456	4456	C	T	gtctgtgtggaaactaaagcCatagtttcaactatacagcg	.	SNP	15	15	exonic	gene-GU280_gp01	.	synonymous SNV	gene-GU280_gp01:cds-YP_009724389.1:exon1:c.C4191T:p.A1397A,gene-GU280_gp01:cds-YP_009725295.1:exon1:c.C4191T:p.A1397A
4462	4462	T	G	gtggaaactaaagccatagtTtcaactatacagcgtaaata	)	SNP	5	4	exonic	gene-GU280_gp01	.	synonymous SNV	gene-GU280_gp01:cds-YP_009724389.1:exon1:c.T4197G:p.V1399V,gene-GU280_gp01:cds-YP_009725295.1:exon1:c.T4197G:p.V1399V
4462	4462	.	T	tggaaactaaagccatagttINStcaactatacagcgtaaata	)	INS	5	1	.	.	.	.	.
4465	4465	A	T	gaaactaaagccatagtttcAactatacagcgtaaatataa	.	SNP	1	1	exonic	gene-GU280_gp01	.	synonymous SNV	gene-GU280_gp01:cds-YP_009724389.1:exon1:c.A4200T:p.S1400S,gene-GU280_gp01:cds-YP_009725295.1:exon1:c.A4200T:p.S1400S
4495	4495	A	G	cgtaaatataagggtattaaAatacaagagggtgtggttga	.	SNP	2	2	exonic	gene-GU280_gp01	.	synonymous SNV	gene-GU280_gp01:cds-YP_009724389.1:exon1:c.A4230G:p.K1410K,gene-GU280_gp01:cds-YP_009725295.1:exon1:c.A4230G:p.K1410K
4501	4501	A	G	tataagggtattaaaatacaAgagggtgtggttgattatgg	(	SNP	3	3	exonic	gene-GU280_gp01	.	synonymous SNV	gene-GU280_gp01:cds-YP_009724389.1:exon1:c.A4236G:p.Q1412Q,gene-GU280_gp01:cds-YP_009725295.1:exon1:c.A4236G:p.Q1412Q
4504	4504	G	A	aagggtattaaaatacaagaGggtgtggttgattatggtgc	(	SNP	10	4	exonic	gene-GU280_gp01	.	synonymous SNV	gene-GU280_gp01:cds-YP_009724389.1:exon1:c.G4239A:p.E1413E,gene-GU280_gp01:cds-YP_009725295.1:exon1:c.G4239A:p.E1413E
4507	4507	T	C	ggtattaaaatacaagagggTgtggttgattatggtgctag	(	SNP	1	1	exonic	gene-GU280_gp01	.	synonymous SNV	gene-GU280_gp01:cds-YP_009724389.1:exon1:c.T4242C:p.G1414G,gene-GU280_gp01:cds-YP_009725295.1:exon1:c.T4242C:p.G1414G
4510	4510	G	A	attaaaatacaagagggtgtGgttgattatggtgctagatt	(	SNP	20	9	exonic	gene-GU280_gp01	.	synonymous SNV	gene-GU280_gp01:cds-YP_009724389.1:exon1:c.G4245A:p.V1415V,gene-GU280_gp01:cds-YP_009725295.1:exon1:c.G4245A:p.V1415V
4510	4510	G	C	attaaaatacaagagggtgtGgttgattatggtgctagatt	(	SNP	20	1	exonic	gene-GU280_gp01	.	synonymous SNV	gene-GU280_gp01:cds-YP_009724389.1:exon1:c.G4245C:p.V1415V,gene-GU280_gp01:cds-YP_009725295.1:exon1:c.G4245C:p.V1415V
4510	4510	G	T	attaaaatacaagagggtgtGgttgattatggtgctagatt	(	SNP	20	10	exonic	gene-GU280_gp01	.	synonymous SNV	gene-GU280_gp01:cds-YP_009724389.1:exon1:c.G4245T:p.V1415V,gene-GU280_gp01:cds-YP_009725295.1:exon1:c.G4245T:p.V1415V
4528	4528	A	G	gtggttgattatggtgctagAttttacttttacaccagtaa	.	SNP	1	1	exonic	gene-GU280_gp01	.	synonymous SNV	gene-GU280_gp01:cds-YP_009724389.1:exon1:c.A4263G:p.R1421R,gene-GU280_gp01:cds-YP_009725295.1:exon1:c.A4263G:p.R1421R
4534	4534	C	T	gattatggtgctagattttaCttttacaccagtaaaacaac	(	SNP	3	3	exonic	gene-GU280_gp01	.	synonymous SNV	gene-GU280_gp01:cds-YP_009724389.1:exon1:c.C4269T:p.Y1423Y,gene-GU280_gp01:cds-YP_009725295.1:exon1:c.C4269T:p.Y1423Y
4540	4540	C	T	ggtgctagattttacttttaCaccagtaaaacaactgtagc	.	SNP	188	188	exonic	gene-GU280_gp01	.	synonymous SNV	gene-GU280_gp01:cds-YP_009724389.1:exon1:c.C4275T:p.Y1425Y,gene-GU280_gp01:cds-YP_009725295.1:exon1:c.C4275T:p.Y1425Y
4543	4543	C	T	gctagattttacttttacacCagtaaaacaactgtagcgtc	.	SNP	10	10	exonic	gene-GU280_gp01	.	synonymous SNV	gene-GU280_gp01:cds-YP_009724389.1:exon1:c.C4278T:p.T1426T,gene-GU280_gp01:cds-YP_009725295.1:exon1:c.C4278T:p.T1426T
4546	4546	T	C	agattttacttttacaccagTaaaacaactgtagcgtcact	)	SNP	1	1	exonic	gene-GU280_gp01	.	synonymous SNV	gene-GU280_gp01:cds-YP_009724389.1:exon1:c.T4281C:p.S1427S,gene-GU280_gp01:cds-YP_009725295.1:exon1:c.T4281C:p.S1427S
4549	4549	A	G	ttttacttttacaccagtaaAacaactgtagcgtcacttat	)	SNP	1	1	exonic	gene-GU280_gp01	.	synonymous SNV	gene-GU280_gp01:cds-YP_009724389.1:exon1:c.A4284G:p.K1428K,gene-GU280_gp01:cds-YP_009725295.1:exon1:c.A4284G:p.K1428K
4561	4561	G	A	accagtaaaacaactgtagcGtcacttatcaacacacttaa	)	SNP	1	1	exonic	gene-GU280_gp01	.	synonymous SNV	gene-GU280_gp01:cds-YP_009724389.1:exon1:c.G4296A:p.A1432A,gene-GU280_gp01:cds-YP_009725295.1:exon1:c.G4296A:p.A1432A
4567	4567	T	C	aaaacaactgtagcgtcactTatcaacacacttaacgatct	.	SNP	1	1	exonic	gene-GU280_gp01	.	synonymous SNV	gene-GU280_gp01:cds-YP_009724389.1:exon1:c.T4302C:p.L1434L,gene-GU280_gp01:cds-YP_009725295.1:exon1:c.T4302C:p.L1434L
4573	4573	C	T	actgtagcgtcacttatcaaCacacttaacgatctaaatga	)	SNP	1	1	exonic	gene-GU280_gp01	.	synonymous SNV	gene-GU280_gp01:cds-YP_009724389.1:exon1:c.C4308T:p.N1436N,gene-GU280_gp01:cds-YP_009725295.1:exon1:c.C4308T:p.N1436N
4579	4579	T	A	gcgtcacttatcaacacactTaacgatctaaatgaaactct	)	SNP	11	11	exonic	gene-GU280_gp01	.	synonymous SNV	gene-GU280_gp01:cds-YP_009724389.1:exon1:c.T4314A:p.L1438L,gene-GU280_gp01:cds-YP_009725295.1:exon1:c.T4314A:p.L1438L
4582	4582	C	T	tcacttatcaacacacttaaCgatctaaatgaaactcttgt	.	SNP	17	17	exonic	gene-GU280_gp01	.	synonymous SNV	gene-GU280_gp01:cds-YP_009724389.1:exon1:c.C4317T:p.N1439N,gene-GU280_gp01:cds-YP_009725295.1:exon1:c.C4317T:p.N1439N
4585	4585	T	C	cttatcaacacacttaacgaTctaaatgaaactcttgttac	(	SNP	1	1	exonic	gene-GU280_gp01	.	synonymous SNV	gene-GU280_gp01:cds-YP_009724389.1:exon1:c.T4320C:p.D1440D,gene-GU280_gp01:cds-YP_009725295.1:exon1:c.T4320C:p.D1440D
4586	4586	C	T	ttatcaacacacttaacgatCtaaatgaaactcttgttaca	(	SNP	21	21	exonic	gene-GU280_gp01	.	synonymous SNV	gene-GU280_gp01:cds-YP_009724389.1:exon1:c.C4321T:p.L1441L,gene-GU280_gp01:cds-YP_009725295.1:exon1:c.C4321T:p.L1441L
4591	4591	T	C	aacacacttaacgatctaaaTgaaactcttgttacaatgcc	(	SNP	2	2	exonic	gene-GU280_gp01	.	synonymous SNV	gene-GU280_gp01:cds-YP_009724389.1:exon1:c.T4326C:p.N1442N,gene-GU280_gp01:cds-YP_009725295.1:exon1:c.T4326C:p.N1442N
4597	4597	T	C	cttaacgatctaaatgaaacTcttgttacaatgccacttgg	(	SNP	1	1	exonic	gene-GU280_gp01	.	synonymous SNV	gene-GU280_gp01:cds-YP_009724389.1:exon1:c.T4332C:p.T1444T,gene-GU280_gp01:cds-YP_009725295.1:exon1:c.T4332C:p.T1444T
4615	4615	T	C	actcttgttacaatgccactTggctatgtaacacatggctt	.	SNP	1	1	exonic	gene-GU280_gp01	.	synonymous SNV	gene-GU280_gp01:cds-YP_009724389.1:exon1:c.T4350C:p.L1450L,gene-GU280_gp01:cds-YP_009725295.1:exon1:c.T4350C:p.L1450L
4618	4618	C	G	cttgttacaatgccacttggCtatgtaacacatggcttaaa	)	SNP	2	1	exonic	gene-GU280_gp01	.	synonymous SNV	gene-GU280_gp01:cds-YP_009724389.1:exon1:c.C4353G:p.G1451G,gene-GU280_gp01:cds-YP_009725295.1:exon1:c.C4353G:p.G1451G
4618	4618	C	T	cttgttacaatgccacttggCtatgtaacacatggcttaaa	)	SNP	2	1	exonic	gene-GU280_gp01	.	synonymous SNV	gene-GU280_gp01:cds-YP_009724389.1:exon1:c.C4353T:p.G1451G,gene-GU280_gp01:cds-YP_009725295.1:exon1:c.C4353T:p.G1451G
4624	4624	A	G	acaatgccacttggctatgtAacacatggcttaaatttgga	)	SNP	1	1	exonic	gene-GU280_gp01	.	synonymous SNV	gene-GU280_gp01:cds-YP_009724389.1:exon1:c.A4359G:p.V1453V,gene-GU280_gp01:cds-YP_009725295.1:exon1:c.A4359G:p.V1453V
4630	4630	T	C	ccacttggctatgtaacacaTggcttaaatttggaagaagc	.	SNP	3	3	exonic	gene-GU280_gp01	.	synonymous SNV	gene-GU280_gp01:cds-YP_009724389.1:exon1:c.T4365C:p.H1455H,gene-GU280_gp01:cds-YP_009725295.1:exon1:c.T4365C:p.H1455H
4633	4633	C	T	cttggctatgtaacacatggCttaaatttggaagaagctgc	.	SNP	4	4	exonic	gene-GU280_gp01	.	synonymous SNV	gene-GU280_gp01:cds-YP_009724389.1:exon1:c.C4368T:p.G1456G,gene-GU280_gp01:cds-YP_009725295.1:exon1:c.C4368T:p.G1456G
4642	4642	G	A	gtaacacatggcttaaatttGgaagaagctgctcggtatat	)	SNP	2	2	exonic	gene-GU280_gp01	.	synonymous SNV	gene-GU280_gp01:cds-YP_009724389.1:exon1:c.G4377A:p.L1459L,gene-GU280_gp01:cds-YP_009725295.1:exon1:c.G4377A:p.L1459L
4651	4651	T	C	ggcttaaatttggaagaagcTgctcggtatatgagatctct	(	SNP	1	1	exonic	gene-GU280_gp01	.	synonymous SNV	gene-GU280_gp01:cds-YP_009724389.1:exon1:c.T4386C:p.A1462A,gene-GU280_gp01:cds-YP_009725295.1:exon1:c.T4386C:p.A1462A
4657	4657	G	A	aatttggaagaagctgctcgGtatatgagatctctcaaagt	(	SNP	3	3	exonic	gene-GU280_gp01	.	synonymous SNV	gene-GU280_gp01:cds-YP_009724389.1:exon1:c.G4392A:p.R1464R,gene-GU280_gp01:cds-YP_009725295.1:exon1:c.G4392A:p.R1464R
4660	4660	T	C	ttggaagaagctgctcggtaTatgagatctctcaaagtgcc	(	SNP	2	2	exonic	gene-GU280_gp01	.	synonymous SNV	gene-GU280_gp01:cds-YP_009724389.1:exon1:c.T4395C:p.Y1465Y,gene-GU280_gp01:cds-YP_009725295.1:exon1:c.T4395C:p.Y1465Y
4672	4672	C	T	gctcggtatatgagatctctCaaagtgccagctacagtttc	)	SNP	1	1	exonic	gene-GU280_gp01	.	synonymous SNV	gene-GU280_gp01:cds-YP_009724389.1:exon1:c.C4407T:p.L1469L,gene-GU280_gp01:cds-YP_009725295.1:exon1:c.C4407T:p.L1469L
4678	4678	G	A	tatatgagatctctcaaagtGccagctacagtttctgtttc	)	SNP	1	1	exonic	gene-GU280_gp01	.	synonymous SNV	gene-GU280_gp01:cds-YP_009724389.1:exon1:c.G4413A:p.V1471V,gene-GU280_gp01:cds-YP_009725295.1:exon1:c.G4413A:p.V1471V
4684	4684	T	C	agatctctcaaagtgccagcTacagtttctgtttcttcacc	.	SNP	1	1	exonic	gene-GU280_gp01	.	synonymous SNV	gene-GU280_gp01:cds-YP_009724389.1:exon1:c.T4419C:p.A1473A,gene-GU280_gp01:cds-YP_009725295.1:exon1:c.T4419C:p.A1473A
4687	4687	A	T	tctctcaaagtgccagctacAgtttctgtttcttcacctga	)	SNP	2	2	exonic	gene-GU280_gp01	.	synonymous SNV	gene-GU280_gp01:cds-YP_009724389.1:exon1:c.A4422T:p.T1474T,gene-GU280_gp01:cds-YP_009725295.1:exon1:c.A4422T:p.T1474T
4690	4690	T	C	ctcaaagtgccagctacagtTtctgtttcttcacctgatgc	)	SNP	2	2	exonic	gene-GU280_gp01	.	synonymous SNV	gene-GU280_gp01:cds-YP_009724389.1:exon1:c.T4425C:p.V1475V,gene-GU280_gp01:cds-YP_009725295.1:exon1:c.T4425C:p.V1475V
4699	4699	T	C	ccagctacagtttctgtttcTtcacctgatgctgttacagc	.	SNP	2	2	exonic	gene-GU280_gp01	.	synonymous SNV	gene-GU280_gp01:cds-YP_009724389.1:exon1:c.T4434C:p.S1478S,gene-GU280_gp01:cds-YP_009725295.1:exon1:c.T4434C:p.S1478S
4720	4720	G	A	tcacctgatgctgttacagcGtataatggttatcttacttc	(	SNP	18	8	exonic	gene-GU280_gp01	.	synonymous SNV	gene-GU280_gp01:cds-YP_009724389.1:exon1:c.G4455A:p.A1485A,gene-GU280_gp01:cds-YP_009725295.1:exon1:c.G4455A:p.A1485A
4720	4720	G	T	tcacctgatgctgttacagcGtataatggttatcttacttc	(	SNP	18	10	exonic	gene-GU280_gp01	.	synonymous SNV	gene-GU280_gp01:cds-YP_009724389.1:exon1:c.G4455T:p.A1485A,gene-GU280_gp01:cds-YP_009725295.1:exon1:c.G4455T:p.A1485A
4729	4729	T	A	gctgttacagcgtataatggTtatcttacttcttcttctaa	(	SNP	1	1	exonic	gene-GU280_gp01	.	synonymous SNV	gene-GU280_gp01:cds-YP_009724389.1:exon1:c.T4464A:p.G1488G,gene-GU280_gp01:cds-YP_009725295.1:exon1:c.T4464A:p.G1488G
4756	4756	T	C	acttcttcttctaaaacaccTgaagaacattttattgaaac	.	SNP	1	1	exonic	gene-GU280_gp01	.	synonymous SNV	gene-GU280_gp01:cds-YP_009724389.1:exon1:c.T4491C:p.P1497P,gene-GU280_gp01:cds-YP_009725295.1:exon1:c.T4491C:p.P1497P
4780	4780	C	T	gaacattttattgaaaccatCtcacttgctggttcctataa	(	SNP	18	18	exonic	gene-GU280_gp01	.	synonymous SNV	gene-GU280_gp01:cds-YP_009724389.1:exon1:c.C4515T:p.I1505I,gene-GU280_gp01:cds-YP_009725295.1:exon1:c.C4515T:p.I1505I
4795	4795	C	T	accatctcacttgctggttcCtataaagattggtcctattc	(	SNP	10	10	exonic	gene-GU280_gp01	.	synonymous SNV	gene-GU280_gp01:cds-YP_009724389.1:exon1:c.C4530T:p.S1510S,gene-GU280_gp01:cds-YP_009725295.1:exon1:c.C4530T:p.S1510S
4810	4810	C	T	ggttcctataaagattggtcCtattctggacaatctacaca	(	SNP	5	5	exonic	gene-GU280_gp01	.	synonymous SNV	gene-GU280_gp01:cds-YP_009724389.1:exon1:c.C4545T:p.S1515S,gene-GU280_gp01:cds-YP_009725295.1:exon1:c.C4545T:p.S1515S
4816	4816	T	C	tataaagattggtcctattcTggacaatctacacaactagg	.	SNP	1	1	exonic	gene-GU280_gp01	.	synonymous SNV	gene-GU280_gp01:cds-YP_009724389.1:exon1:c.T4551C:p.S1517S,gene-GU280_gp01:cds-YP_009725295.1:exon1:c.T4551C:p.S1517S
4828	4828	A	G	tcctattctggacaatctacAcaactaggtatagaatttct	.	SNP	1	1	exonic	gene-GU280_gp01	.	synonymous SNV	gene-GU280_gp01:cds-YP_009724389.1:exon1:c.A4563G:p.T1521T,gene-GU280_gp01:cds-YP_009725295.1:exon1:c.A4563G:p.T1521T
4832	4832	C	T	attctggacaatctacacaaCtaggtatagaatttcttaag	(	SNP	7	7	exonic	gene-GU280_gp01	.	synonymous SNV	gene-GU280_gp01:cds-YP_009724389.1:exon1:c.C4567T:p.L1523L,gene-GU280_gp01:cds-YP_009725295.1:exon1:c.C4567T:p.L1523L
4840	4840	A	C	caatctacacaactaggtatAgaatttcttaagagaggtga	)	SNP	1	1	exonic	gene-GU280_gp01	.	synonymous SNV	gene-GU280_gp01:cds-YP_009724389.1:exon1:c.A4575C:p.I1525I,gene-GU280_gp01:cds-YP_009725295.1:exon1:c.A4575C:p.I1525I
4870	4870	A	G	aagagaggtgataaaagtgtAtattacactagtaatcctac	(	SNP	1	1	exonic	gene-GU280_gp01	.	synonymous SNV	gene-GU280_gp01:cds-YP_009724389.1:exon1:c.A4605G:p.V1535V,gene-GU280_gp01:cds-YP_009725295.1:exon1:c.A4605G:p.V1535V
4876	4876	C	T	ggtgataaaagtgtatattaCactagtaatcctaccacatt	)	SNP	1	1	exonic	gene-GU280_gp01	.	synonymous SNV	gene-GU280_gp01:cds-YP_009724389.1:exon1:c.C4611T:p.Y1537Y,gene-GU280_gp01:cds-YP_009725295.1:exon1:c.C4611T:p.Y1537Y
4880	4880	A	.	ataaaagtgtatattacactAgtaatcctaccacattccac	.	DEL	3	3	.	.	.	.	.
4881	4881	G	.	taaaagtgtatattacactaGtaatcctaccacattccacc	(	DEL	4	3	.	.	.	.	.
4882	4882	T	.	aaaagtgtatattacactagTaatcctaccacattccacct	(	DEL	3	3	.	.	.	.	.
4885	4885	T	C	agtgtatattacactagtaaTcctaccacattccacctaga	.	SNP	3	3	exonic	gene-GU280_gp01	.	synonymous SNV	gene-GU280_gp01:cds-YP_009724389.1:exon1:c.T4620C:p.N1540N,gene-GU280_gp01:cds-YP_009725295.1:exon1:c.T4620C:p.N1540N
4891	4891	C	T	tattacactagtaatcctacCacattccacctagatggtga	.	SNP	7	7	exonic	gene-GU280_gp01	.	synonymous SNV	gene-GU280_gp01:cds-YP_009724389.1:exon1:c.C4626T:p.T1542T,gene-GU280_gp01:cds-YP_009725295.1:exon1:c.C4626T:p.T1542T
4897	4897	C	T	actagtaatcctaccacattCcacctagatggtgaagttat	.	SNP	9	9	exonic	gene-GU280_gp01	.	synonymous SNV	gene-GU280_gp01:cds-YP_009724389.1:exon1:c.C4632T:p.F1544F,gene-GU280_gp01:cds-YP_009725295.1:exon1:c.C4632T:p.F1544F
4900	4900	C	T	agtaatcctaccacattccaCctagatggtgaagttatcac	(	SNP	4	4	exonic	gene-GU280_gp01	.	synonymous SNV	gene-GU280_gp01:cds-YP_009724389.1:exon1:c.C4635T:p.H1545H,gene-GU280_gp01:cds-YP_009725295.1:exon1:c.C4635T:p.H1545H
4901	4901	C	T	gtaatcctaccacattccacCtagatggtgaagttatcacc	(	SNP	2	2	exonic	gene-GU280_gp01	.	synonymous SNV	gene-GU280_gp01:cds-YP_009724389.1:exon1:c.C4636T:p.L1546L,gene-GU280_gp01:cds-YP_009725295.1:exon1:c.C4636T:p.L1546L
4903	4903	A	G	aatcctaccacattccacctAgatggtgaagttatcacctt	.	SNP	1	1	exonic	gene-GU280_gp01	.	synonymous SNV	gene-GU280_gp01:cds-YP_009724389.1:exon1:c.A4638G:p.L1546L,gene-GU280_gp01:cds-YP_009725295.1:exon1:c.A4638G:p.L1546L
4921	4921	C	T	ctagatggtgaagttatcacCtttgacaatcttaagacact	)	SNP	1	1	exonic	gene-GU280_gp01	.	synonymous SNV	gene-GU280_gp01:cds-YP_009724389.1:exon1:c.C4656T:p.T1552T,gene-GU280_gp01:cds-YP_009725295.1:exon1:c.C4656T:p.T1552T
4927	4927	C	T	ggtgaagttatcacctttgaCaatcttaagacacttctttc	.	SNP	5	5	exonic	gene-GU280_gp01	.	synonymous SNV	gene-GU280_gp01:cds-YP_009724389.1:exon1:c.C4662T:p.D1554D,gene-GU280_gp01:cds-YP_009725295.1:exon1:c.C4662T:p.D1554D
4933	4933	T	C	gttatcacctttgacaatctTaagacacttctttctttgag	)	SNP	1	1	exonic	gene-GU280_gp01	.	synonymous SNV	gene-GU280_gp01:cds-YP_009724389.1:exon1:c.T4668C:p.L1556L,gene-GU280_gp01:cds-YP_009725295.1:exon1:c.T4668C:p.L1556L
4936	4936	G	A	atcacctttgacaatcttaaGacacttctttctttgagaga	)	SNP	2	1	exonic	gene-GU280_gp01	.	synonymous SNV	gene-GU280_gp01:cds-YP_009724389.1:exon1:c.G4671A:p.K1557K,gene-GU280_gp01:cds-YP_009725295.1:exon1:c.G4671A:p.K1557K
4948	4948	T	A	aatcttaagacacttctttcTttgagagaagtgaggactat	.	SNP	1	1	exonic	gene-GU280_gp01	.	synonymous SNV	gene-GU280_gp01:cds-YP_009724389.1:exon1:c.T4683A:p.S1561S,gene-GU280_gp01:cds-YP_009725295.1:exon1:c.T4683A:p.S1561S
4949	4949	T	C	atcttaagacacttctttctTtgagagaagtgaggactatt	.	SNP	15	15	exonic	gene-GU280_gp01	.	synonymous SNV	gene-GU280_gp01:cds-YP_009724389.1:exon1:c.T4684C:p.L1562L,gene-GU280_gp01:cds-YP_009725295.1:exon1:c.T4684C:p.L1562L
4951	4951	G	A	cttaagacacttctttctttGagagaagtgaggactattaa	)	SNP	1	1	exonic	gene-GU280_gp01	.	synonymous SNV	gene-GU280_gp01:cds-YP_009724389.1:exon1:c.G4686A:p.L1562L,gene-GU280_gp01:cds-YP_009725295.1:exon1:c.G4686A:p.L1562L
4960	4960	G	T	cttctttctttgagagaagtGaggactattaaggtgtttac	)	SNP	1	1	exonic	gene-GU280_gp01	.	synonymous SNV	gene-GU280_gp01:cds-YP_009724389.1:exon1:c.G4695T:p.V1565V,gene-GU280_gp01:cds-YP_009725295.1:exon1:c.G4695T:p.V1565V
4966	4966	T	C	tctttgagagaagtgaggacTattaaggtgtttacaacagt	)	SNP	1	1	exonic	gene-GU280_gp01	.	synonymous SNV	gene-GU280_gp01:cds-YP_009724389.1:exon1:c.T4701C:p.T1567T,gene-GU280_gp01:cds-YP_009725295.1:exon1:c.T4701C:p.T1567T
4975	4975	G	A	gaagtgaggactattaaggtGtttacaacagtagacaacat	(	SNP	13	1	exonic	gene-GU280_gp01	.	synonymous SNV	gene-GU280_gp01:cds-YP_009724389.1:exon1:c.G4710A:p.V1570V,gene-GU280_gp01:cds-YP_009725295.1:exon1:c.G4710A:p.V1570V
4975	4975	G	T	gaagtgaggactattaaggtGtttacaacagtagacaacat	(	SNP	13	12	exonic	gene-GU280_gp01	.	synonymous SNV	gene-GU280_gp01:cds-YP_009724389.1:exon1:c.G4710T:p.V1570V,gene-GU280_gp01:cds-YP_009725295.1:exon1:c.G4710T:p.V1570V
4984	4984	A	G	actattaaggtgtttacaacAgtagacaacattaacctcca	.	SNP	1	1	exonic	gene-GU280_gp01	.	synonymous SNV	gene-GU280_gp01:cds-YP_009724389.1:exon1:c.A4719G:p.T1573T,gene-GU280_gp01:cds-YP_009725295.1:exon1:c.A4719G:p.T1573T
4987	4987	A	G	attaaggtgtttacaacagtAgacaacattaacctccacac	)	SNP	1	1	exonic	gene-GU280_gp01	.	synonymous SNV	gene-GU280_gp01:cds-YP_009724389.1:exon1:c.A4722G:p.V1574V,gene-GU280_gp01:cds-YP_009725295.1:exon1:c.A4722G:p.V1574V
4990	4990	C	T	aaggtgtttacaacagtagaCaacattaacctccacacgca	)	SNP	5	5	exonic	gene-GU280_gp01	.	synonymous SNV	gene-GU280_gp01:cds-YP_009724389.1:exon1:c.C4725T:p.D1575D,gene-GU280_gp01:cds-YP_009725295.1:exon1:c.C4725T:p.D1575D
4993	4993	C	T	gtgtttacaacagtagacaaCattaacctccacacgcaagt	.	SNP	19	19	exonic	gene-GU280_gp01	.	synonymous SNV	gene-GU280_gp01:cds-YP_009724389.1:exon1:c.C4728T:p.N1576N,gene-GU280_gp01:cds-YP_009725295.1:exon1:c.C4728T:p.N1576N
4999	4999	C	T	acaacagtagacaacattaaCctccacacgcaagttgtgga	.	SNP	12	12	exonic	gene-GU280_gp01	.	synonymous SNV	gene-GU280_gp01:cds-YP_009724389.1:exon1:c.C4734T:p.N1578N,gene-GU280_gp01:cds-YP_009725295.1:exon1:c.C4734T:p.N1578N
5002	5002	C	T	acagtagacaacattaacctCcacacgcaagttgtggacat	(	SNP	4	4	exonic	gene-GU280_gp01	.	synonymous SNV	gene-GU280_gp01:cds-YP_009724389.1:exon1:c.C4737T:p.L1579L,gene-GU280_gp01:cds-YP_009725295.1:exon1:c.C4737T:p.L1579L
5005	5005	C	T	gtagacaacattaacctccaCacgcaagttgtggacatgtc	(	SNP	29	29	exonic	gene-GU280_gp01	.	synonymous SNV	gene-GU280_gp01:cds-YP_009724389.1:exon1:c.C4740T:p.H1580H,gene-GU280_gp01:cds-YP_009725295.1:exon1:c.C4740T:p.H1580H
5008	5008	G	A	gacaacattaacctccacacGcaagttgtggacatgtcaat	.	SNP	10	5	exonic	gene-GU280_gp01	.	synonymous SNV	gene-GU280_gp01:cds-YP_009724389.1:exon1:c.G4743A:p.T1581T,gene-GU280_gp01:cds-YP_009725295.1:exon1:c.G4743A:p.T1581T
5008	5008	G	T	gacaacattaacctccacacGcaagttgtggacatgtcaat	.	SNP	10	5	exonic	gene-GU280_gp01	.	synonymous SNV	gene-GU280_gp01:cds-YP_009724389.1:exon1:c.G4743T:p.T1581T,gene-GU280_gp01:cds-YP_009725295.1:exon1:c.G4743T:p.T1581T
5017	5017	G	A	aacctccacacgcaagttgtGgacatgtcaatgacatatgg	)	SNP	2	1	exonic	gene-GU280_gp01	.	synonymous SNV	gene-GU280_gp01:cds-YP_009724389.1:exon1:c.G4752A:p.V1584V,gene-GU280_gp01:cds-YP_009725295.1:exon1:c.G4752A:p.V1584V
5017	5017	G	T	aacctccacacgcaagttgtGgacatgtcaatgacatatgg	)	SNP	2	1	exonic	gene-GU280_gp01	.	synonymous SNV	gene-GU280_gp01:cds-YP_009724389.1:exon1:c.G4752T:p.V1584V,gene-GU280_gp01:cds-YP_009725295.1:exon1:c.G4752T:p.V1584V
5020	5020	C	T	ctccacacgcaagttgtggaCatgtcaatgacatatggaca	(	SNP	3	3	exonic	gene-GU280_gp01	.	synonymous SNV	gene-GU280_gp01:cds-YP_009724389.1:exon1:c.C4755T:p.D1585D,gene-GU280_gp01:cds-YP_009725295.1:exon1:c.C4755T:p.D1585D
5035	5035	T	C	gtggacatgtcaatgacataTggacaacagtttggtccaac	(	SNP	1	1	exonic	gene-GU280_gp01	.	synonymous SNV	gene-GU280_gp01:cds-YP_009724389.1:exon1:c.T4770C:p.Y1590Y,gene-GU280_gp01:cds-YP_009725295.1:exon1:c.T4770C:p.Y1590Y
5053	5053	A	G	tatggacaacagtttggtccAacttatttggatggagctga	(	SNP	2	2	exonic	gene-GU280_gp01	.	synonymous SNV	gene-GU280_gp01:cds-YP_009724389.1:exon1:c.A4788G:p.P1596P,gene-GU280_gp01:cds-YP_009725295.1:exon1:c.A4788G:p.P1596P
5062	5062	G	A	cagtttggtccaacttatttGgatggagctgatgttactaa	)	SNP	27	3	exonic	gene-GU280_gp01	.	synonymous SNV	gene-GU280_gp01:cds-YP_009724389.1:exon1:c.G4797A:p.L1599L,gene-GU280_gp01:cds-YP_009725295.1:exon1:c.G4797A:p.L1599L
5098	5098	T	C	actaaaataaaacctcataaTtcacatgaaggtaaaacatt	.	SNP	1	1	exonic	gene-GU280_gp01	.	synonymous SNV	gene-GU280_gp01:cds-YP_009724389.1:exon1:c.T4833C:p.N1611N,gene-GU280_gp01:cds-YP_009725295.1:exon1:c.T4833C:p.N1611N
5104	5104	T	C	ataaaacctcataattcacaTgaaggtaaaacattttatgt	(	SNP	3	3	exonic	gene-GU280_gp01	.	synonymous SNV	gene-GU280_gp01:cds-YP_009724389.1:exon1:c.T4839C:p.H1613H,gene-GU280_gp01:cds-YP_009725295.1:exon1:c.T4839C:p.H1613H
5116	5116	A	C	aattcacatgaaggtaaaacAttttatgttttacctaatga	(	SNP	1	1	exonic	gene-GU280_gp01	.	synonymous SNV	gene-GU280_gp01:cds-YP_009724389.1:exon1:c.A4851C:p.T1617T,gene-GU280_gp01:cds-YP_009725295.1:exon1:c.A4851C:p.T1617T
5128	5128	A	G	ggtaaaacattttatgttttAcctaatgatgacactctacg	)	SNP	2	2	exonic	gene-GU280_gp01	.	synonymous SNV	gene-GU280_gp01:cds-YP_009724389.1:exon1:c.A4863G:p.L1621L,gene-GU280_gp01:cds-YP_009725295.1:exon1:c.A4863G:p.L1621L
5140	5140	C	T	tatgttttacctaatgatgaCactctacgtgttgaggcttt	(	SNP	4	4	exonic	gene-GU280_gp01	.	synonymous SNV	gene-GU280_gp01:cds-YP_009724389.1:exon1:c.C4875T:p.D1625D,gene-GU280_gp01:cds-YP_009725295.1:exon1:c.C4875T:p.D1625D
5144	5144	C	T	ttttacctaatgatgacactCtacgtgttgaggcttttgag	.	SNP	13	12	exonic	gene-GU280_gp01	.	synonymous SNV	gene-GU280_gp01:cds-YP_009724389.1:exon1:c.C4879T:p.L1627L,gene-GU280_gp01:cds-YP_009725295.1:exon1:c.C4879T:p.L1627L
5146	5146	A	C	ttacctaatgatgacactctAcgtgttgaggcttttgagta	.	SNP	1	1	exonic	gene-GU280_gp01	.	synonymous SNV	gene-GU280_gp01:cds-YP_009724389.1:exon1:c.A4881C:p.L1627L,gene-GU280_gp01:cds-YP_009725295.1:exon1:c.A4881C:p.L1627L
5152	5152	T	A	aatgatgacactctacgtgtTgaggcttttgagtactacca	)	SNP	1	1	exonic	gene-GU280_gp01	.	synonymous SNV	gene-GU280_gp01:cds-YP_009724389.1:exon1:c.T4887A:p.V1629V,gene-GU280_gp01:cds-YP_009725295.1:exon1:c.T4887A:p.V1629V
5155	5155	G	A	gatgacactctacgtgttgaGgcttttgagtactaccacac	(	SNP	2	2	exonic	gene-GU280_gp01	.	synonymous SNV	gene-GU280_gp01:cds-YP_009724389.1:exon1:c.G4890A:p.E1630E,gene-GU280_gp01:cds-YP_009725295.1:exon1:c.G4890A:p.E1630E
5158	5158	T	C	gacactctacgtgttgaggcTtttgagtactaccacacaac	(	SNP	3	1	exonic	gene-GU280_gp01	.	synonymous SNV	gene-GU280_gp01:cds-YP_009724389.1:exon1:c.T4893C:p.A1631A,gene-GU280_gp01:cds-YP_009725295.1:exon1:c.T4893C:p.A1631A
5158	5158	T	G	gacactctacgtgttgaggcTtttgagtactaccacacaac	(	SNP	3	2	exonic	gene-GU280_gp01	.	synonymous SNV	gene-GU280_gp01:cds-YP_009724389.1:exon1:c.T4893G:p.A1631A,gene-GU280_gp01:cds-YP_009725295.1:exon1:c.T4893G:p.A1631A
5170	5170	C	T	gttgaggcttttgagtactaCcacacaactgatcctagttt	(	SNP	13	13	exonic	gene-GU280_gp01	.	synonymous SNV	gene-GU280_gp01:cds-YP_009724389.1:exon1:c.C4905T:p.Y1635Y,gene-GU280_gp01:cds-YP_009725295.1:exon1:c.C4905T:p.Y1635Y
5173	5173	C	T	gaggcttttgagtactaccaCacaactgatcctagttttct	(	SNP	5	5	exonic	gene-GU280_gp01	.	synonymous SNV	gene-GU280_gp01:cds-YP_009724389.1:exon1:c.C4908T:p.H1636H,gene-GU280_gp01:cds-YP_009725295.1:exon1:c.C4908T:p.H1636H
5176	5176	A	G	gcttttgagtactaccacacAactgatcctagttttctggg	.	SNP	1	1	exonic	gene-GU280_gp01	.	synonymous SNV	gene-GU280_gp01:cds-YP_009724389.1:exon1:c.A4911G:p.T1637T,gene-GU280_gp01:cds-YP_009725295.1:exon1:c.A4911G:p.T1637T
5182	5182	T	C	gagtactaccacacaactgaTcctagttttctgggtaggta	(	SNP	4	4	exonic	gene-GU280_gp01	.	synonymous SNV	gene-GU280_gp01:cds-YP_009724389.1:exon1:c.T4917C:p.D1639D,gene-GU280_gp01:cds-YP_009725295.1:exon1:c.T4917C:p.D1639D
5192	5192	C	T	acacaactgatcctagttttCtgggtaggtacatgtcagca	)	SNP	4	4	exonic	gene-GU280_gp01	.	synonymous SNV	gene-GU280_gp01:cds-YP_009724389.1:exon1:c.C4927T:p.L1643L,gene-GU280_gp01:cds-YP_009725295.1:exon1:c.C4927T:p.L1643L
5194	5194	G	A	acaactgatcctagttttctGggtaggtacatgtcagcatt	)	SNP	6	1	exonic	gene-GU280_gp01	.	synonymous SNV	gene-GU280_gp01:cds-YP_009724389.1:exon1:c.G4929A:p.L1643L,gene-GU280_gp01:cds-YP_009725295.1:exon1:c.G4929A:p.L1643L
5194	5194	G	T	acaactgatcctagttttctGggtaggtacatgtcagcatt	)	SNP	6	5	exonic	gene-GU280_gp01	.	synonymous SNV	gene-GU280_gp01:cds-YP_009724389.1:exon1:c.G4929T:p.L1643L,gene-GU280_gp01:cds-YP_009725295.1:exon1:c.G4929T:p.L1643L
5203	5203	C	T	cctagttttctgggtaggtaCatgtcagcattaaatcacac	.	SNP	1	1	exonic	gene-GU280_gp01	.	synonymous SNV	gene-GU280_gp01:cds-YP_009724389.1:exon1:c.C4938T:p.Y1646Y,gene-GU280_gp01:cds-YP_009725295.1:exon1:c.C4938T:p.Y1646Y
5209	5209	A	G	tttctgggtaggtacatgtcAgcattaaatcacactaaaaa	)	SNP	21	21	exonic	gene-GU280_gp01	.	synonymous SNV	gene-GU280_gp01:cds-YP_009724389.1:exon1:c.A4944G:p.S1648S,gene-GU280_gp01:cds-YP_009725295.1:exon1:c.A4944G:p.S1648S
5212	5212	A	G	ctgggtaggtacatgtcagcAttaaatcacactaaaaagtg	.	SNP	1	1	exonic	gene-GU280_gp01	.	synonymous SNV	gene-GU280_gp01:cds-YP_009724389.1:exon1:c.A4947G:p.A1649A,gene-GU280_gp01:cds-YP_009725295.1:exon1:c.A4947G:p.A1649A
5218	5218	T	C	aggtacatgtcagcattaaaTcacactaaaaagtggaaata	(	SNP	2	2	exonic	gene-GU280_gp01	.	synonymous SNV	gene-GU280_gp01:cds-YP_009724389.1:exon1:c.T4953C:p.N1651N,gene-GU280_gp01:cds-YP_009725295.1:exon1:c.T4953C:p.N1651N
5221	5221	C	T	tacatgtcagcattaaatcaCactaaaaagtggaaataccc	(	SNP	5	5	exonic	gene-GU280_gp01	.	synonymous SNV	gene-GU280_gp01:cds-YP_009724389.1:exon1:c.C4956T:p.H1652H,gene-GU280_gp01:cds-YP_009725295.1:exon1:c.C4956T:p.H1652H
5230	5230	G	A	gcattaaatcacactaaaaaGtggaaatacccacaagttaa	)	SNP	28	1	exonic	gene-GU280_gp01	.	synonymous SNV	gene-GU280_gp01:cds-YP_009724389.1:exon1:c.G4965A:p.K1655K,gene-GU280_gp01:cds-YP_009725295.1:exon1:c.G4965A:p.K1655K
5239	5239	C	T	cacactaaaaagtggaaataCccacaagttaatggtttaac	.	SNP	12	12	exonic	gene-GU280_gp01	.	synonymous SNV	gene-GU280_gp01:cds-YP_009724389.1:exon1:c.C4974T:p.Y1658Y,gene-GU280_gp01:cds-YP_009725295.1:exon1:c.C4974T:p.Y1658Y
5242	5242	A	T	actaaaaagtggaaatacccAcaagttaatggtttaacttc	(	SNP	1	1	exonic	gene-GU280_gp01	.	synonymous SNV	gene-GU280_gp01:cds-YP_009724389.1:exon1:c.A4977T:p.P1659P,gene-GU280_gp01:cds-YP_009725295.1:exon1:c.A4977T:p.P1659P
5257	5257	A	G	tacccacaagttaatggtttAacttctattaaatgggcaga	.	SNP	2	2	exonic	gene-GU280_gp01	.	synonymous SNV	gene-GU280_gp01:cds-YP_009724389.1:exon1:c.A4992G:p.L1664L,gene-GU280_gp01:cds-YP_009725295.1:exon1:c.A4992G:p.L1664L
5260	5260	T	A	ccacaagttaatggtttaacTtctattaaatgggcagataa	.	SNP	1	1	exonic	gene-GU280_gp01	.	synonymous SNV	gene-GU280_gp01:cds-YP_009724389.1:exon1:c.T4995A:p.T1665T,gene-GU280_gp01:cds-YP_009725295.1:exon1:c.T4995A:p.T1665T
5266	5266	T	C	gttaatggtttaacttctatTaaatgggcagataacaactg	)	SNP	1	1	exonic	gene-GU280_gp01	.	synonymous SNV	gene-GU280_gp01:cds-YP_009724389.1:exon1:c.T5001C:p.I1667I,gene-GU280_gp01:cds-YP_009725295.1:exon1:c.T5001C:p.I1667I
5278	5278	T	C	acttctattaaatgggcagaTaacaactgttatcttgccac	(	SNP	1	1	exonic	gene-GU280_gp01	.	synonymous SNV	gene-GU280_gp01:cds-YP_009724389.1:exon1:c.T5013C:p.D1671D,gene-GU280_gp01:cds-YP_009725295.1:exon1:c.T5013C:p.D1671D
5281	5281	C	T	tctattaaatgggcagataaCaactgttatcttgccactgc	(	SNP	2	2	exonic	gene-GU280_gp01	.	synonymous SNV	gene-GU280_gp01:cds-YP_009724389.1:exon1:c.C5016T:p.N1672N,gene-GU280_gp01:cds-YP_009725295.1:exon1:c.C5016T:p.N1672N
5284	5284	C	T	attaaatgggcagataacaaCtgttatcttgccactgcatt	.	SNP	15	15	exonic	gene-GU280_gp01	.	synonymous SNV	gene-GU280_gp01:cds-YP_009724389.1:exon1:c.C5019T:p.N1673N,gene-GU280_gp01:cds-YP_009725295.1:exon1:c.C5019T:p.N1673N
5290	5290	T	C	tgggcagataacaactgttaTcttgccactgcattgttaac	)	SNP	1	1	exonic	gene-GU280_gp01	.	synonymous SNV	gene-GU280_gp01:cds-YP_009724389.1:exon1:c.T5025C:p.Y1675Y,gene-GU280_gp01:cds-YP_009725295.1:exon1:c.T5025C:p.Y1675Y
5300	5300	G	.	acaactgttatcttgccactGcattgttaacactccaacaa	.	DEL	1	1	.	.	.	.	.
5305	5305	G	A	tgttatcttgccactgcattGttaacactccaacaaataga	(	SNP	7	7	exonic	gene-GU280_gp01	.	synonymous SNV	gene-GU280_gp01:cds-YP_009724389.1:exon1:c.G5040A:p.L1680L,gene-GU280_gp01:cds-YP_009725295.1:exon1:c.G5040A:p.L1680L
5314	5314	C	T	gccactgcattgttaacactCcaacaaatagagttgaagtt	.	SNP	1	1	exonic	gene-GU280_gp01	.	synonymous SNV	gene-GU280_gp01:cds-YP_009724389.1:exon1:c.C5049T:p.L1683L,gene-GU280_gp01:cds-YP_009725295.1:exon1:c.C5049T:p.L1683L
5329	5329	G	A	acactccaacaaatagagttGaagtttaatccacctgctct	)	SNP	1	1	exonic	gene-GU280_gp01	.	synonymous SNV	gene-GU280_gp01:cds-YP_009724389.1:exon1:c.G5064A:p.L1688L,gene-GU280_gp01:cds-YP_009725295.1:exon1:c.G5064A:p.L1688L
5338	5338	T	C	caaatagagttgaagtttaaTccacctgctctacaagatgc	)	SNP	3	3	exonic	gene-GU280_gp01	.	synonymous SNV	gene-GU280_gp01:cds-YP_009724389.1:exon1:c.T5073C:p.N1691N,gene-GU280_gp01:cds-YP_009725295.1:exon1:c.T5073C:p.N1691N
5344	5344	T	C	gagttgaagtttaatccaccTgctctacaagatgcttatta	.	SNP	1	1	exonic	gene-GU280_gp01	.	synonymous SNV	gene-GU280_gp01:cds-YP_009724389.1:exon1:c.T5079C:p.P1693P,gene-GU280_gp01:cds-YP_009725295.1:exon1:c.T5079C:p.P1693P
5347	5347	T	C	ttgaagtttaatccacctgcTctacaagatgcttattacag	(	SNP	1	1	exonic	gene-GU280_gp01	.	synonymous SNV	gene-GU280_gp01:cds-YP_009724389.1:exon1:c.T5082C:p.A1694A,gene-GU280_gp01:cds-YP_009725295.1:exon1:c.T5082C:p.A1694A
5348	5348	C	T	tgaagtttaatccacctgctCtacaagatgcttattacaga	(	SNP	6	6	exonic	gene-GU280_gp01	.	synonymous SNV	gene-GU280_gp01:cds-YP_009724389.1:exon1:c.C5083T:p.L1695L,gene-GU280_gp01:cds-YP_009725295.1:exon1:c.C5083T:p.L1695L
5353	5353	A	G	tttaatccacctgctctacaAgatgcttattacagagcaag	.	SNP	9	8	exonic	gene-GU280_gp01	.	synonymous SNV	gene-GU280_gp01:cds-YP_009724389.1:exon1:c.A5088G:p.Q1696Q,gene-GU280_gp01:cds-YP_009725295.1:exon1:c.A5088G:p.Q1696Q
5356	5356	T	C	aatccacctgctctacaagaTgcttattacagagcaagggc	(	SNP	4	4	exonic	gene-GU280_gp01	.	synonymous SNV	gene-GU280_gp01:cds-YP_009724389.1:exon1:c.T5091C:p.D1697D,gene-GU280_gp01:cds-YP_009725295.1:exon1:c.T5091C:p.D1697D
5365	5365	C	T	gctctacaagatgcttattaCagagcaagggctggtgaagc	.	SNP	10	10	exonic	gene-GU280_gp01	.	synonymous SNV	gene-GU280_gp01:cds-YP_009724389.1:exon1:c.C5100T:p.Y1700Y,gene-GU280_gp01:cds-YP_009725295.1:exon1:c.C5100T:p.Y1700Y
5374	5374	G	A	gatgcttattacagagcaagGgctggtgaagctgctaactt	)	SNP	1	1	exonic	gene-GU280_gp01	.	synonymous SNV	gene-GU280_gp01:cds-YP_009724389.1:exon1:c.G5109A:p.R1703R,gene-GU280_gp01:cds-YP_009725295.1:exon1:c.G5109A:p.R1703R
5392	5392	C	T	agggctggtgaagctgctaaCttttgtgcacttatcttagc	(	SNP	8	8	exonic	gene-GU280_gp01	.	synonymous SNV	gene-GU280_gp01:cds-YP_009724389.1:exon1:c.C5127T:p.N1709N,gene-GU280_gp01:cds-YP_009725295.1:exon1:c.C5127T:p.N1709N
5407	5407	C	T	gctaacttttgtgcacttatCttagcctactgtaataagac	(	SNP	3	3	exonic	gene-GU280_gp01	.	synonymous SNV	gene-GU280_gp01:cds-YP_009724389.1:exon1:c.C5142T:p.I1714I,gene-GU280_gp01:cds-YP_009725295.1:exon1:c.C5142T:p.I1714I
5410	5410	A	G	aacttttgtgcacttatcttAgcctactgtaataagacagt	(	SNP	3	3	exonic	gene-GU280_gp01	.	synonymous SNV	gene-GU280_gp01:cds-YP_009724389.1:exon1:c.A5145G:p.L1715L,gene-GU280_gp01:cds-YP_009725295.1:exon1:c.A5145G:p.L1715L
5413	5413	C	T	ttttgtgcacttatcttagcCtactgtaataagacagtagg	(	SNP	2	2	exonic	gene-GU280_gp01	.	synonymous SNV	gene-GU280_gp01:cds-YP_009724389.1:exon1:c.C5148T:p.A1716A,gene-GU280_gp01:cds-YP_009725295.1:exon1:c.C5148T:p.A1716A
5422	5422	T	C	cttatcttagcctactgtaaTaagacagtaggtgagttagg	.	SNP	1	1	exonic	gene-GU280_gp01	.	synonymous SNV	gene-GU280_gp01:cds-YP_009724389.1:exon1:c.T5157C:p.N1719N,gene-GU280_gp01:cds-YP_009725295.1:exon1:c.T5157C:p.N1719N
5446	5446	T	C	acagtaggtgagttaggtgaTgttagagaaacaatgagtta	.	SNP	1	1	exonic	gene-GU280_gp01	.	synonymous SNV	gene-GU280_gp01:cds-YP_009724389.1:exon1:c.T5181C:p.D1727D,gene-GU280_gp01:cds-YP_009725295.1:exon1:c.T5181C:p.D1727D
5449	5449	T	C	gtaggtgagttaggtgatgtTagagaaacaatgagttactt	)	SNP	1	1	exonic	gene-GU280_gp01	.	synonymous SNV	gene-GU280_gp01:cds-YP_009724389.1:exon1:c.T5184C:p.V1728V,gene-GU280_gp01:cds-YP_009725295.1:exon1:c.T5184C:p.V1728V
5464	5464	T	C	gatgttagagaaacaatgagTtacttgtttcaacatgccaa	.	SNP	1	1	exonic	gene-GU280_gp01	.	synonymous SNV	gene-GU280_gp01:cds-YP_009724389.1:exon1:c.T5199C:p.S1733S,gene-GU280_gp01:cds-YP_009725295.1:exon1:c.T5199C:p.S1733S
5467	5467	C	T	gttagagaaacaatgagttaCttgtttcaacatgccaattt	.	SNP	28	28	exonic	gene-GU280_gp01	.	synonymous SNV	gene-GU280_gp01:cds-YP_009724389.1:exon1:c.C5202T:p.Y1734Y,gene-GU280_gp01:cds-YP_009725295.1:exon1:c.C5202T:p.Y1734Y
5497	5497	C	T	catgccaatttagattcttgCaaaagagtcttgaacgtggt	.	SNP	11	11	exonic	gene-GU280_gp01	.	synonymous SNV	gene-GU280_gp01:cds-YP_009724389.1:exon1:c.C5232T:p.C1744C,gene-GU280_gp01:cds-YP_009725295.1:exon1:c.C5232T:p.C1744C
5506	5506	C	T	ttagattcttgcaaaagagtCttgaacgtggtgtgtaaaac	)	SNP	9	9	exonic	gene-GU280_gp01	.	synonymous SNV	gene-GU280_gp01:cds-YP_009724389.1:exon1:c.C5241T:p.V1747V,gene-GU280_gp01:cds-YP_009725295.1:exon1:c.C5241T:p.V1747V
5509	5509	G	A	gattcttgcaaaagagtcttGaacgtggtgtgtaaaacttg	.	SNP	1	1	exonic	gene-GU280_gp01	.	synonymous SNV	gene-GU280_gp01:cds-YP_009724389.1:exon1:c.G5244A:p.L1748L,gene-GU280_gp01:cds-YP_009725295.1:exon1:c.G5244A:p.L1748L
5512	5512	C	T	tcttgcaaaagagtcttgaaCgtggtgtgtaaaacttgtgg	.	SNP	46	46	exonic	gene-GU280_gp01	.	synonymous SNV	gene-GU280_gp01:cds-YP_009724389.1:exon1:c.C5247T:p.N1749N,gene-GU280_gp01:cds-YP_009725295.1:exon1:c.C5247T:p.N1749N
5515	5515	G	A	tgcaaaagagtcttgaacgtGgtgtgtaaaacttgtggaca	)	SNP	1	1	exonic	gene-GU280_gp01	.	synonymous SNV	gene-GU280_gp01:cds-YP_009724389.1:exon1:c.G5250A:p.V1750V,gene-GU280_gp01:cds-YP_009725295.1:exon1:c.G5250A:p.V1750V
5518	5518	G	A	aaaagagtcttgaacgtggtGtgtaaaacttgtggacaaca	)	SNP	3	1	exonic	gene-GU280_gp01	.	synonymous SNV	gene-GU280_gp01:cds-YP_009724389.1:exon1:c.G5253A:p.V1751V,gene-GU280_gp01:cds-YP_009725295.1:exon1:c.G5253A:p.V1751V
5518	5518	G	T	aaaagagtcttgaacgtggtGtgtaaaacttgtggacaaca	)	SNP	3	2	exonic	gene-GU280_gp01	.	synonymous SNV	gene-GU280_gp01:cds-YP_009724389.1:exon1:c.G5253T:p.V1751V,gene-GU280_gp01:cds-YP_009725295.1:exon1:c.G5253T:p.V1751V
5521	5521	T	C	agagtcttgaacgtggtgtgTaaaacttgtggacaacagca	)	SNP	8	8	exonic	gene-GU280_gp01	.	synonymous SNV	gene-GU280_gp01:cds-YP_009724389.1:exon1:c.T5256C:p.C1752C,gene-GU280_gp01:cds-YP_009725295.1:exon1:c.T5256C:p.C1752C
5533	5533	A	G	gtggtgtgtaaaacttgtggAcaacagcagacaacccttaa	.	SNP	1	1	exonic	gene-GU280_gp01	.	synonymous SNV	gene-GU280_gp01:cds-YP_009724389.1:exon1:c.A5268G:p.G1756G,gene-GU280_gp01:cds-YP_009725295.1:exon1:c.A5268G:p.G1756G
5536	5536	A	G	gtgtgtaaaacttgtggacaAcagcagacaacccttaaggg	(	SNP	1	1	exonic	gene-GU280_gp01	.	synonymous SNV	gene-GU280_gp01:cds-YP_009724389.1:exon1:c.A5271G:p.Q1757Q,gene-GU280_gp01:cds-YP_009725295.1:exon1:c.A5271G:p.Q1757Q
5539	5539	G	A	tgtaaaacttgtggacaacaGcagacaacccttaagggtgt	(	SNP	2	2	exonic	gene-GU280_gp01	.	synonymous SNV	gene-GU280_gp01:cds-YP_009724389.1:exon1:c.G5274A:p.Q1758Q,gene-GU280_gp01:cds-YP_009725295.1:exon1:c.G5274A:p.Q1758Q
5542	5542	G	A	aaaacttgtggacaacagcaGacaacccttaagggtgtaga	.	SNP	2	2	exonic	gene-GU280_gp01	.	synonymous SNV	gene-GU280_gp01:cds-YP_009724389.1:exon1:c.G5277A:p.Q1759Q,gene-GU280_gp01:cds-YP_009725295.1:exon1:c.G5277A:p.Q1759Q
5548	5548	C	T	tgtggacaacagcagacaacCcttaagggtgtagaagctgt	(	SNP	4	4	exonic	gene-GU280_gp01	.	synonymous SNV	gene-GU280_gp01:cds-YP_009724389.1:exon1:c.C5283T:p.T1761T,gene-GU280_gp01:cds-YP_009725295.1:exon1:c.C5283T:p.T1761T
5551	5551	T	C	ggacaacagcagacaaccctTaagggtgtagaagctgttat	.	SNP	5	5	exonic	gene-GU280_gp01	.	synonymous SNV	gene-GU280_gp01:cds-YP_009724389.1:exon1:c.T5286C:p.L1762L,gene-GU280_gp01:cds-YP_009725295.1:exon1:c.T5286C:p.L1762L
5554	5554	G	A	caacagcagacaacccttaaGggtgtagaagctgttatgta	)	SNP	7	1	exonic	gene-GU280_gp01	.	synonymous SNV	gene-GU280_gp01:cds-YP_009724389.1:exon1:c.G5289A:p.K1763K,gene-GU280_gp01:cds-YP_009725295.1:exon1:c.G5289A:p.K1763K
5557	5557	T	C	cagcagacaacccttaagggTgtagaagctgttatgtacat	)	SNP	1	1	exonic	gene-GU280_gp01	.	synonymous SNV	gene-GU280_gp01:cds-YP_009724389.1:exon1:c.T5292C:p.G1764G,gene-GU280_gp01:cds-YP_009725295.1:exon1:c.T5292C:p.G1764G
5560	5560	A	C	cagacaacccttaagggtgtAgaagctgttatgtacatggg	.	SNP	2	1	exonic	gene-GU280_gp01	.	synonymous SNV	gene-GU280_gp01:cds-YP_009724389.1:exon1:c.A5295C:p.V1765V,gene-GU280_gp01:cds-YP_009725295.1:exon1:c.A5295C:p.V1765V
5560	5560	A	G	cagacaacccttaagggtgtAgaagctgttatgtacatggg	.	SNP	2	1	exonic	gene-GU280_gp01	.	synonymous SNV	gene-GU280_gp01:cds-YP_009724389.1:exon1:c.A5295G:p.V1765V,gene-GU280_gp01:cds-YP_009725295.1:exon1:c.A5295G:p.V1765V
5575	5575	C	T	ggtgtagaagctgttatgtaCatgggcacactttcttatga	(	SNP	4	4	exonic	gene-GU280_gp01	.	synonymous SNV	gene-GU280_gp01:cds-YP_009724389.1:exon1:c.C5310T:p.Y1770Y,gene-GU280_gp01:cds-YP_009725295.1:exon1:c.C5310T:p.Y1770Y
5593	5593	T	C	tacatgggcacactttcttaTgaacaatttaagaaaggtgt	.	SNP	2	2	exonic	gene-GU280_gp01	.	synonymous SNV	gene-GU280_gp01:cds-YP_009724389.1:exon1:c.T5328C:p.Y1776Y,gene-GU280_gp01:cds-YP_009725295.1:exon1:c.T5328C:p.Y1776Y
5599	5599	A	G	ggcacactttcttatgaacaAtttaagaaaggtgttcagat	.	SNP	2	1	exonic	gene-GU280_gp01	.	synonymous SNV	gene-GU280_gp01:cds-YP_009724389.1:exon1:c.A5334G:p.Q1778Q,gene-GU280_gp01:cds-YP_009725295.1:exon1:c.A5334G:p.Q1778Q
5605	5605	G	A	ctttcttatgaacaatttaaGaaaggtgttcagataccttg	)	SNP	1	1	exonic	gene-GU280_gp01	.	synonymous SNV	gene-GU280_gp01:cds-YP_009724389.1:exon1:c.G5340A:p.K1780K,gene-GU280_gp01:cds-YP_009725295.1:exon1:c.G5340A:p.K1780K
5608	5608	A	G	tcttatgaacaatttaagaaAggtgttcagataccttgtac	)	SNP	3	3	exonic	gene-GU280_gp01	.	synonymous SNV	gene-GU280_gp01:cds-YP_009724389.1:exon1:c.A5343G:p.K1781K,gene-GU280_gp01:cds-YP_009725295.1:exon1:c.A5343G:p.K1781K
5617	5617	G	A	caatttaagaaaggtgttcaGataccttgtacgtgtggtaa	.	SNP	41	1	exonic	gene-GU280_gp01	.	synonymous SNV	gene-GU280_gp01:cds-YP_009724389.1:exon1:c.G5352A:p.Q1784Q,gene-GU280_gp01:cds-YP_009725295.1:exon1:c.G5352A:p.Q1784Q
5629	5629	G	A	ggtgttcagataccttgtacGtgtggtaaacaagctacaaa	)	SNP	11	7	exonic	gene-GU280_gp01	.	synonymous SNV	gene-GU280_gp01:cds-YP_009724389.1:exon1:c.G5364A:p.T1788T,gene-GU280_gp01:cds-YP_009725295.1:exon1:c.G5364A:p.T1788T
5629	5629	G	T	ggtgttcagataccttgtacGtgtggtaaacaagctacaaa	)	SNP	11	4	exonic	gene-GU280_gp01	.	synonymous SNV	gene-GU280_gp01:cds-YP_009724389.1:exon1:c.G5364T:p.T1788T,gene-GU280_gp01:cds-YP_009725295.1:exon1:c.G5364T:p.T1788T
5632	5632	T	C	gttcagataccttgtacgtgTggtaaacaagctacaaaata	)	SNP	1	1	exonic	gene-GU280_gp01	.	synonymous SNV	gene-GU280_gp01:cds-YP_009724389.1:exon1:c.T5367C:p.C1789C,gene-GU280_gp01:cds-YP_009725295.1:exon1:c.T5367C:p.C1789C
5647	5647	A	G	acgtgtggtaaacaagctacAaaatatctagtacaacagga	.	SNP	2	2	exonic	gene-GU280_gp01	.	synonymous SNV	gene-GU280_gp01:cds-YP_009724389.1:exon1:c.A5382G:p.T1794T,gene-GU280_gp01:cds-YP_009725295.1:exon1:c.A5382G:p.T1794T
5650	5650	A	G	tgtggtaaacaagctacaaaAtatctagtacaacaggagtc	.	SNP	11	10	exonic	gene-GU280_gp01	.	synonymous SNV	gene-GU280_gp01:cds-YP_009724389.1:exon1:c.A5385G:p.K1795K,gene-GU280_gp01:cds-YP_009725295.1:exon1:c.A5385G:p.K1795K
5653	5653	T	C	ggtaaacaagctacaaaataTctagtacaacaggagtcacc	.	SNP	2	2	exonic	gene-GU280_gp01	.	synonymous SNV	gene-GU280_gp01:cds-YP_009724389.1:exon1:c.T5388C:p.Y1796Y,gene-GU280_gp01:cds-YP_009725295.1:exon1:c.T5388C:p.Y1796Y
5654	5654	C	T	gtaaacaagctacaaaatatCtagtacaacaggagtcacct	.	SNP	12	12	exonic	gene-GU280_gp01	.	synonymous SNV	gene-GU280_gp01:cds-YP_009724389.1:exon1:c.C5389T:p.L1797L,gene-GU280_gp01:cds-YP_009725295.1:exon1:c.C5389T:p.L1797L
5656	5656	A	G	aaacaagctacaaaatatctAgtacaacaggagtcaccttt	.	SNP	1	1	exonic	gene-GU280_gp01	.	synonymous SNV	gene-GU280_gp01:cds-YP_009724389.1:exon1:c.A5391G:p.L1797L,gene-GU280_gp01:cds-YP_009725295.1:exon1:c.A5391G:p.L1797L
5665	5665	G	A	acaaaatatctagtacaacaGgagtcaccttttgttatgat	(	SNP	4	4	exonic	gene-GU280_gp01	.	synonymous SNV	gene-GU280_gp01:cds-YP_009724389.1:exon1:c.G5400A:p.Q1800Q,gene-GU280_gp01:cds-YP_009725295.1:exon1:c.G5400A:p.Q1800Q
5674	5674	T	C	ctagtacaacaggagtcaccTtttgttatgatgtcagcacc	(	SNP	1	1	exonic	gene-GU280_gp01	.	synonymous SNV	gene-GU280_gp01:cds-YP_009724389.1:exon1:c.T5409C:p.P1803P,gene-GU280_gp01:cds-YP_009725295.1:exon1:c.T5409C:p.P1803P
5698	5698	T	C	gttatgatgtcagcaccaccTgctcagtatgaacttaagca	(	SNP	1	1	exonic	gene-GU280_gp01	.	synonymous SNV	gene-GU280_gp01:cds-YP_009724389.1:exon1:c.T5433C:p.P1811P,gene-GU280_gp01:cds-YP_009725295.1:exon1:c.T5433C:p.P1811P
5704	5704	G	A	atgtcagcaccacctgctcaGtatgaacttaagcatggtac	(	SNP	3	1	exonic	gene-GU280_gp01	.	synonymous SNV	gene-GU280_gp01:cds-YP_009724389.1:exon1:c.G5439A:p.Q1813Q,gene-GU280_gp01:cds-YP_009725295.1:exon1:c.G5439A:p.Q1813Q
5716	5716	G	A	cctgctcagtatgaacttaaGcatggtacatttacttgtgc	)	SNP	3	1	exonic	gene-GU280_gp01	.	synonymous SNV	gene-GU280_gp01:cds-YP_009724389.1:exon1:c.G5451A:p.K1817K,gene-GU280_gp01:cds-YP_009725295.1:exon1:c.G5451A:p.K1817K
5719	5719	T	C	gctcagtatgaacttaagcaTggtacatttacttgtgctag	.	SNP	3	3	exonic	gene-GU280_gp01	.	synonymous SNV	gene-GU280_gp01:cds-YP_009724389.1:exon1:c.T5454C:p.H1818H,gene-GU280_gp01:cds-YP_009725295.1:exon1:c.T5454C:p.H1818H
5725	5725	A	G	tatgaacttaagcatggtacAtttacttgtgctagtgagta	(	SNP	2	2	exonic	gene-GU280_gp01	.	synonymous SNV	gene-GU280_gp01:cds-YP_009724389.1:exon1:c.A5460G:p.T1820T,gene-GU280_gp01:cds-YP_009725295.1:exon1:c.A5460G:p.T1820T
5728	5728	T	C	gaacttaagcatggtacattTacttgtgctagtgagtacac	(	SNP	1	1	exonic	gene-GU280_gp01	.	synonymous SNV	gene-GU280_gp01:cds-YP_009724389.1:exon1:c.T5463C:p.F1821F,gene-GU280_gp01:cds-YP_009725295.1:exon1:c.T5463C:p.F1821F
5758	5758	C	T	agtgagtacactggtaattaCcagtgtggtcactataaaca	)	SNP	1	1	exonic	gene-GU280_gp01	.	synonymous SNV	gene-GU280_gp01:cds-YP_009724389.1:exon1:c.C5493T:p.Y1831Y,gene-GU280_gp01:cds-YP_009725295.1:exon1:c.C5493T:p.Y1831Y
5776	5776	A	G	taccagtgtggtcactataaAcatataacttctaaagaaac	.	SNP	1	1	exonic	gene-GU280_gp01	.	synonymous SNV	gene-GU280_gp01:cds-YP_009724389.1:exon1:c.A5511G:p.K1837K,gene-GU280_gp01:cds-YP_009725295.1:exon1:c.A5511G:p.K1837K
5797	5797	T	C	catataacttctaaagaaacTttgtattgcatagacggtgc	(	SNP	1	1	exonic	gene-GU280_gp01	.	synonymous SNV	gene-GU280_gp01:cds-YP_009724389.1:exon1:c.T5532C:p.T1844T,gene-GU280_gp01:cds-YP_009725295.1:exon1:c.T5532C:p.T1844T
5803	5803	T	C	acttctaaagaaactttgtaTtgcatagacggtgctttact	(	SNP	2	2	exonic	gene-GU280_gp01	.	synonymous SNV	gene-GU280_gp01:cds-YP_009724389.1:exon1:c.T5538C:p.Y1846Y,gene-GU280_gp01:cds-YP_009725295.1:exon1:c.T5538C:p.Y1846Y
5806	5806	C	T	tctaaagaaactttgtattgCatagacggtgctttacttac	.	SNP	15	15	exonic	gene-GU280_gp01	.	synonymous SNV	gene-GU280_gp01:cds-YP_009724389.1:exon1:c.C5541T:p.C1847C,gene-GU280_gp01:cds-YP_009725295.1:exon1:c.C5541T:p.C1847C
5810	5810	G	.	aagaaactttgtattgcataGacggtgctttacttacaaag	(	DEL	1	1	.	.	.	.	.
5811	5811	A	.	agaaactttgtattgcatagAcggtgctttacttacaaagt	(	DEL	1	1	.	.	.	.	.
5812	5812	C	.	gaaactttgtattgcatagaCggtgctttacttacaaagtc	.	DEL	16	1	.	.	.	.	.
5812	5812	C	T	gaaactttgtattgcatagaCggtgctttacttacaaagtc	.	SNP	16	15	exonic	gene-GU280_gp01	.	synonymous SNV	gene-GU280_gp01:cds-YP_009724389.1:exon1:c.C5547T:p.D1849D,gene-GU280_gp01:cds-YP_009725295.1:exon1:c.C5547T:p.D1849D
5813	5813	G	.	aaactttgtattgcatagacGgtgctttacttacaaagtcc	(	DEL	1	1	.	.	.	.	.
5814	5814	G	.	aactttgtattgcatagacgGtgctttacttacaaagtcct	(	DEL	1	1	.	.	.	.	.
5815	5815	T	.	actttgtattgcatagacggTgctttacttacaaagtcctc	.	DEL	1	1	.	.	.	.	.
5816	5816	G	.	ctttgtattgcatagacggtGctttacttacaaagtcctca	(	DEL	1	1	.	.	.	.	.
5817	5817	C	.	tttgtattgcatagacggtgCtttacttacaaagtcctcag	(	DEL	20	1	.	.	.	.	.
5821	5821	A	G	tattgcatagacggtgctttActtacaaagtcctcagaata	.	SNP	2	1	exonic	gene-GU280_gp01	.	synonymous SNV	gene-GU280_gp01:cds-YP_009724389.1:exon1:c.A5556G:p.L1852L,gene-GU280_gp01:cds-YP_009725295.1:exon1:c.A5556G:p.L1852L
5830	5830	G	A	gacggtgctttacttacaaaGtcctcagaatacaaaggtcc	)	SNP	1	1	exonic	gene-GU280_gp01	.	synonymous SNV	gene-GU280_gp01:cds-YP_009724389.1:exon1:c.G5565A:p.K1855K,gene-GU280_gp01:cds-YP_009725295.1:exon1:c.G5565A:p.K1855K
5833	5833	C	T	ggtgctttacttacaaagtcCtcagaatacaaaggtcctat	)	SNP	4	4	exonic	gene-GU280_gp01	.	synonymous SNV	gene-GU280_gp01:cds-YP_009724389.1:exon1:c.C5568T:p.S1856S,gene-GU280_gp01:cds-YP_009725295.1:exon1:c.C5568T:p.S1856S
5842	5842	C	T	cttacaaagtcctcagaataCaaaggtcctattacggatgt	)	SNP	2	2	exonic	gene-GU280_gp01	.	synonymous SNV	gene-GU280_gp01:cds-YP_009724389.1:exon1:c.C5577T:p.Y1859Y,gene-GU280_gp01:cds-YP_009725295.1:exon1:c.C5577T:p.Y1859Y
5851	5851	T	C	tcctcagaatacaaaggtccTattacggatgttttctacaa	.	SNP	1	1	exonic	gene-GU280_gp01	.	synonymous SNV	gene-GU280_gp01:cds-YP_009724389.1:exon1:c.T5586C:p.P1862P,gene-GU280_gp01:cds-YP_009725295.1:exon1:c.T5586C:p.P1862P
5860	5860	T	C	tacaaaggtcctattacggaTgttttctacaaagaaaacag	)	SNP	3	3	exonic	gene-GU280_gp01	.	synonymous SNV	gene-GU280_gp01:cds-YP_009724389.1:exon1:c.T5595C:p.D1865D,gene-GU280_gp01:cds-YP_009725295.1:exon1:c.T5595C:p.D1865D
5869	5869	C	T	cctattacggatgttttctaCaaagaaaacagttacacaac	.	SNP	24	24	exonic	gene-GU280_gp01	.	synonymous SNV	gene-GU280_gp01:cds-YP_009724389.1:exon1:c.C5604T:p.Y1868Y,gene-GU280_gp01:cds-YP_009725295.1:exon1:c.C5604T:p.Y1868Y
5878	5878	C	T	gatgttttctacaaagaaaaCagttacacaacaaccataaa	)	SNP	3	3	exonic	gene-GU280_gp01	.	synonymous SNV	gene-GU280_gp01:cds-YP_009724389.1:exon1:c.C5613T:p.N1871N,gene-GU280_gp01:cds-YP_009725295.1:exon1:c.C5613T:p.N1871N
5881	5881	T	C	gttttctacaaagaaaacagTtacacaacaaccataaaacc	.	SNP	1	1	exonic	gene-GU280_gp01	.	synonymous SNV	gene-GU280_gp01:cds-YP_009724389.1:exon1:c.T5616C:p.S1872S,gene-GU280_gp01:cds-YP_009725295.1:exon1:c.T5616C:p.S1872S
5884	5884	C	T	ttctacaaagaaaacagttaCacaacaaccataaaaccagt	.	SNP	22	22	exonic	gene-GU280_gp01	.	synonymous SNV	gene-GU280_gp01:cds-YP_009724389.1:exon1:c.C5619T:p.Y1873Y,gene-GU280_gp01:cds-YP_009725295.1:exon1:c.C5619T:p.Y1873Y
5893	5893	C	T	gaaaacagttacacaacaacCataaaaccagttacttataa	(	SNP	2	2	exonic	gene-GU280_gp01	.	synonymous SNV	gene-GU280_gp01:cds-YP_009724389.1:exon1:c.C5628T:p.T1876T,gene-GU280_gp01:cds-YP_009725295.1:exon1:c.C5628T:p.T1876T
5914	5914	A	G	ataaaaccagttacttataaAttggatggtgttgtttgtac	)	SNP	1	1	exonic	gene-GU280_gp01	.	synonymous SNV	gene-GU280_gp01:cds-YP_009724389.1:exon1:c.A5649G:p.K1883K,gene-GU280_gp01:cds-YP_009725295.1:exon1:c.A5649G:p.K1883K
5917	5917	G	A	aaaccagttacttataaattGgatggtgttgtttgtacaga	)	SNP	3	3	exonic	gene-GU280_gp01	.	synonymous SNV	gene-GU280_gp01:cds-YP_009724389.1:exon1:c.G5652A:p.L1884L,gene-GU280_gp01:cds-YP_009725295.1:exon1:c.G5652A:p.L1884L
5920	5920	T	C	ccagttacttataaattggaTggtgttgtttgtacagaaat	)	SNP	1	1	exonic	gene-GU280_gp01	.	synonymous SNV	gene-GU280_gp01:cds-YP_009724389.1:exon1:c.T5655C:p.D1885D,gene-GU280_gp01:cds-YP_009725295.1:exon1:c.T5655C:p.D1885D
5923	5923	T	C	gttacttataaattggatggTgttgtttgtacagaaattga	)	SNP	1	1	exonic	gene-GU280_gp01	.	synonymous SNV	gene-GU280_gp01:cds-YP_009724389.1:exon1:c.T5658C:p.G1886G,gene-GU280_gp01:cds-YP_009725295.1:exon1:c.T5658C:p.G1886G
5941	5941	T	C	ggtgttgtttgtacagaaatTgaccctaagttggacaatta	(	SNP	3	2	exonic	gene-GU280_gp01	.	synonymous SNV	gene-GU280_gp01:cds-YP_009724389.1:exon1:c.T5676C:p.I1892I,gene-GU280_gp01:cds-YP_009725295.1:exon1:c.T5676C:p.I1892I
5944	5944	C	T	gttgtttgtacagaaattgaCcctaagttggacaattatta	(	SNP	4	4	exonic	gene-GU280_gp01	.	synonymous SNV	gene-GU280_gp01:cds-YP_009724389.1:exon1:c.C5679T:p.D1893D,gene-GU280_gp01:cds-YP_009725295.1:exon1:c.C5679T:p.D1893D
5953	5953	G	A	acagaaattgaccctaagttGgacaattattataagaaaga	(	SNP	2	1	exonic	gene-GU280_gp01	.	synonymous SNV	gene-GU280_gp01:cds-YP_009724389.1:exon1:c.G5688A:p.L1896L,gene-GU280_gp01:cds-YP_009725295.1:exon1:c.G5688A:p.L1896L
5974	5974	C	T	gacaattattataagaaagaCaattcttatttcacagagca	(	SNP	5	5	exonic	gene-GU280_gp01	.	synonymous SNV	gene-GU280_gp01:cds-YP_009724389.1:exon1:c.C5709T:p.D1903D,gene-GU280_gp01:cds-YP_009725295.1:exon1:c.C5709T:p.D1903D
5977	5977	T	C	aattattataagaaagacaaTtcttatttcacagagcaacc	(	SNP	2	2	exonic	gene-GU280_gp01	.	synonymous SNV	gene-GU280_gp01:cds-YP_009724389.1:exon1:c.T5712C:p.N1904N,gene-GU280_gp01:cds-YP_009725295.1:exon1:c.T5712C:p.N1904N
5986	5986	C	T	aagaaagacaattcttatttCacagagcaaccaattgatct	.	SNP	12	12	exonic	gene-GU280_gp01	.	synonymous SNV	gene-GU280_gp01:cds-YP_009724389.1:exon1:c.C5721T:p.F1907F,gene-GU280_gp01:cds-YP_009725295.1:exon1:c.C5721T:p.F1907F
5992	5992	G	A	gacaattcttatttcacagaGcaaccaattgatcttgtacc	(	SNP	3	3	exonic	gene-GU280_gp01	.	synonymous SNV	gene-GU280_gp01:cds-YP_009724389.1:exon1:c.G5727A:p.E1909E,gene-GU280_gp01:cds-YP_009725295.1:exon1:c.G5727A:p.E1909E
5995	5995	A	G	aattcttatttcacagagcaAccaattgatcttgtaccaaa	.	SNP	1	1	exonic	gene-GU280_gp01	.	synonymous SNV	gene-GU280_gp01:cds-YP_009724389.1:exon1:c.A5730G:p.Q1910Q,gene-GU280_gp01:cds-YP_009725295.1:exon1:c.A5730G:p.Q1910Q
6001	6001	T	C	tatttcacagagcaaccaatTgatcttgtaccaaaccaacc	.	SNP	1	1	exonic	gene-GU280_gp01	.	synonymous SNV	gene-GU280_gp01:cds-YP_009724389.1:exon1:c.T5736C:p.I1912I,gene-GU280_gp01:cds-YP_009725295.1:exon1:c.T5736C:p.I1912I
6013	6013	A	C	caaccaattgatcttgtaccAaaccaaccatatccaaacgc	.	SNP	2	1	exonic	gene-GU280_gp01	.	synonymous SNV	gene-GU280_gp01:cds-YP_009724389.1:exon1:c.A5748C:p.P1916P,gene-GU280_gp01:cds-YP_009725295.1:exon1:c.A5748C:p.P1916P
6013	6013	A	T	caaccaattgatcttgtaccAaaccaaccatatccaaacgc	.	SNP	2	1	exonic	gene-GU280_gp01	.	synonymous SNV	gene-GU280_gp01:cds-YP_009724389.1:exon1:c.A5748T:p.P1916P,gene-GU280_gp01:cds-YP_009725295.1:exon1:c.A5748T:p.P1916P
6016	6016	C	T	ccaattgatcttgtaccaaaCcaaccatatccaaacgcaag	(	SNP	7	5	exonic	gene-GU280_gp01	.	synonymous SNV	gene-GU280_gp01:cds-YP_009724389.1:exon1:c.C5751T:p.N1917N,gene-GU280_gp01:cds-YP_009725295.1:exon1:c.C5751T:p.N1917N
6022	6022	A	G	gatcttgtaccaaaccaaccAtatccaaacgcaagcttcga	.	SNP	1	1	exonic	gene-GU280_gp01	.	synonymous SNV	gene-GU280_gp01:cds-YP_009724389.1:exon1:c.A5757G:p.P1919P,gene-GU280_gp01:cds-YP_009725295.1:exon1:c.A5757G:p.P1919P
6025	6025	T	C	cttgtaccaaaccaaccataTccaaacgcaagcttcgataa	(	SNP	2	2	exonic	gene-GU280_gp01	.	synonymous SNV	gene-GU280_gp01:cds-YP_009724389.1:exon1:c.T5760C:p.Y1920Y,gene-GU280_gp01:cds-YP_009725295.1:exon1:c.T5760C:p.Y1920Y
6031	6031	C	T	ccaaaccaaccatatccaaaCgcaagcttcgataattttaa	.	SNP	6	6	exonic	gene-GU280_gp01	.	synonymous SNV	gene-GU280_gp01:cds-YP_009724389.1:exon1:c.C5766T:p.N1922N,gene-GU280_gp01:cds-YP_009725295.1:exon1:c.C5766T:p.N1922N
6037	6037	C	T	caaccatatccaaacgcaagCttcgataattttaagtttgt	(	SNP	1	1	exonic	gene-GU280_gp01	.	synonymous SNV	gene-GU280_gp01:cds-YP_009724389.1:exon1:c.C5772T:p.S1924S,gene-GU280_gp01:cds-YP_009725295.1:exon1:c.C5772T:p.S1924S
6040	6040	C	T	ccatatccaaacgcaagcttCgataattttaagtttgtatg	.	SNP	153	153	exonic	gene-GU280_gp01	.	synonymous SNV	gene-GU280_gp01:cds-YP_009724389.1:exon1:c.C5775T:p.F1925F,gene-GU280_gp01:cds-YP_009725295.1:exon1:c.C5775T:p.F1925F
6046	6046	T	C	ccaaacgcaagcttcgataaTtttaagtttgtatgtgataa	.	SNP	1	1	exonic	gene-GU280_gp01	.	synonymous SNV	gene-GU280_gp01:cds-YP_009724389.1:exon1:c.T5781C:p.N1927N,gene-GU280_gp01:cds-YP_009725295.1:exon1:c.T5781C:p.N1927N
6052	6052	G	A	gcaagcttcgataattttaaGtttgtatgtgataatatcaa	)	SNP	1	1	exonic	gene-GU280_gp01	.	synonymous SNV	gene-GU280_gp01:cds-YP_009724389.1:exon1:c.G5787A:p.K1929K,gene-GU280_gp01:cds-YP_009725295.1:exon1:c.G5787A:p.K1929K
6058	6058	A	G	ttcgataattttaagtttgtAtgtgataatatcaaatttgc	.	SNP	2	2	exonic	gene-GU280_gp01	.	synonymous SNV	gene-GU280_gp01:cds-YP_009724389.1:exon1:c.A5793G:p.V1931V,gene-GU280_gp01:cds-YP_009725295.1:exon1:c.A5793G:p.V1931V
6067	6067	T	C	tttaagtttgtatgtgataaTatcaaatttgctgatgattt	.	SNP	1	1	exonic	gene-GU280_gp01	.	synonymous SNV	gene-GU280_gp01:cds-YP_009724389.1:exon1:c.T5802C:p.N1934N,gene-GU280_gp01:cds-YP_009725295.1:exon1:c.T5802C:p.N1934N
6070	6070	C	T	aagtttgtatgtgataatatCaaatttgctgatgatttaaa	.	SNP	18	18	exonic	gene-GU280_gp01	.	synonymous SNV	gene-GU280_gp01:cds-YP_009724389.1:exon1:c.C5805T:p.I1935I,gene-GU280_gp01:cds-YP_009725295.1:exon1:c.C5805T:p.I1935I
6079	6079	T	C	tgtgataatatcaaatttgcTgatgatttaaaccagttaac	(	SNP	1	1	exonic	gene-GU280_gp01	.	synonymous SNV	gene-GU280_gp01:cds-YP_009724389.1:exon1:c.T5814C:p.A1938A,gene-GU280_gp01:cds-YP_009725295.1:exon1:c.T5814C:p.A1938A
6109	6109	G	A	aaccagttaactggttataaGaaacctgcttcaagagagct	.	SNP	2	2	exonic	gene-GU280_gp01	.	synonymous SNV	gene-GU280_gp01:cds-YP_009724389.1:exon1:c.G5844A:p.K1948K,gene-GU280_gp01:cds-YP_009725295.1:exon1:c.G5844A:p.K1948K
6115	6115	T	A	ttaactggttataagaaaccTgcttcaagagagcttaaagt	(	SNP	1	1	exonic	gene-GU280_gp01	.	synonymous SNV	gene-GU280_gp01:cds-YP_009724389.1:exon1:c.T5850A:p.P1950P,gene-GU280_gp01:cds-YP_009725295.1:exon1:c.T5850A:p.P1950P
6124	6124	A	G	tataagaaacctgcttcaagAgagcttaaagttacattttt	(	SNP	1	1	exonic	gene-GU280_gp01	.	synonymous SNV	gene-GU280_gp01:cds-YP_009724389.1:exon1:c.A5859G:p.R1953R,gene-GU280_gp01:cds-YP_009725295.1:exon1:c.A5859G:p.R1953R
6130	6130	T	C	aaacctgcttcaagagagctTaaagttacatttttccctga	.	SNP	9	9	exonic	gene-GU280_gp01	.	synonymous SNV	gene-GU280_gp01:cds-YP_009724389.1:exon1:c.T5865C:p.L1955L,gene-GU280_gp01:cds-YP_009725295.1:exon1:c.T5865C:p.L1955L
6133	6133	A	G	cctgcttcaagagagcttaaAgttacatttttccctgactt	.	SNP	6	6	exonic	gene-GU280_gp01	.	synonymous SNV	gene-GU280_gp01:cds-YP_009724389.1:exon1:c.A5868G:p.K1956K,gene-GU280_gp01:cds-YP_009725295.1:exon1:c.A5868G:p.K1956K
6145	6145	C	T	gagcttaaagttacatttttCcctgacttaaatggtgatgt	(	SNP	8	8	exonic	gene-GU280_gp01	.	synonymous SNV	gene-GU280_gp01:cds-YP_009724389.1:exon1:c.C5880T:p.F1960F,gene-GU280_gp01:cds-YP_009725295.1:exon1:c.C5880T:p.F1960F
6151	6151	C	T	aaagttacatttttccctgaCttaaatggtgatgtggtggc	(	SNP	6	4	exonic	gene-GU280_gp01	.	synonymous SNV	gene-GU280_gp01:cds-YP_009724389.1:exon1:c.C5886T:p.D1962D,gene-GU280_gp01:cds-YP_009725295.1:exon1:c.C5886T:p.D1962D
6175	6175	T	C	aatggtgatgtggtggctatTgattataaacactacacacc	.	SNP	2	2	exonic	gene-GU280_gp01	.	synonymous SNV	gene-GU280_gp01:cds-YP_009724389.1:exon1:c.T5910C:p.I1970I,gene-GU280_gp01:cds-YP_009725295.1:exon1:c.T5910C:p.I1970I
6178	6178	T	C	ggtgatgtggtggctattgaTtataaacactacacaccctc	.	SNP	7	7	exonic	gene-GU280_gp01	.	synonymous SNV	gene-GU280_gp01:cds-YP_009724389.1:exon1:c.T5913C:p.D1971D,gene-GU280_gp01:cds-YP_009725295.1:exon1:c.T5913C:p.D1971D
6187	6187	C	T	gtggctattgattataaacaCtacacaccctcttttaagaa	)	SNP	3	3	exonic	gene-GU280_gp01	.	synonymous SNV	gene-GU280_gp01:cds-YP_009724389.1:exon1:c.C5922T:p.H1974H,gene-GU280_gp01:cds-YP_009725295.1:exon1:c.C5922T:p.H1974H
6190	6190	C	T	gctattgattataaacactaCacaccctcttttaagaaagg	)	SNP	2	2	exonic	gene-GU280_gp01	.	synonymous SNV	gene-GU280_gp01:cds-YP_009724389.1:exon1:c.C5925T:p.Y1975Y,gene-GU280_gp01:cds-YP_009725295.1:exon1:c.C5925T:p.Y1975Y
6196	6196	C	T	gattataaacactacacaccCtcttttaagaaaggagctaa	(	SNP	2	2	exonic	gene-GU280_gp01	.	synonymous SNV	gene-GU280_gp01:cds-YP_009724389.1:exon1:c.C5931T:p.P1977P,gene-GU280_gp01:cds-YP_009725295.1:exon1:c.C5931T:p.P1977P
6217	6217	A	G	tcttttaagaaaggagctaaAttgttacataaacctattgt	(	SNP	2	2	exonic	gene-GU280_gp01	.	synonymous SNV	gene-GU280_gp01:cds-YP_009724389.1:exon1:c.A5952G:p.K1984K,gene-GU280_gp01:cds-YP_009725295.1:exon1:c.A5952G:p.K1984K
6220	6220	G	A	tttaagaaaggagctaaattGttacataaacctattgtttg	(	SNP	2	2	exonic	gene-GU280_gp01	.	synonymous SNV	gene-GU280_gp01:cds-YP_009724389.1:exon1:c.G5955A:p.L1985L,gene-GU280_gp01:cds-YP_009725295.1:exon1:c.G5955A:p.L1985L
6226	6226	T	C	aaaggagctaaattgttacaTaaacctattgtttggcatgt	(	SNP	12	12	exonic	gene-GU280_gp01	.	synonymous SNV	gene-GU280_gp01:cds-YP_009724389.1:exon1:c.T5961C:p.H1987H,gene-GU280_gp01:cds-YP_009725295.1:exon1:c.T5961C:p.H1987H
6250	6250	C	T	cctattgtttggcatgttaaCaatgcaactaataaagccac	)	SNP	2	2	exonic	gene-GU280_gp01	.	synonymous SNV	gene-GU280_gp01:cds-YP_009724389.1:exon1:c.C5985T:p.N1995N,gene-GU280_gp01:cds-YP_009725295.1:exon1:c.C5985T:p.N1995N
6274	6274	T	C	gcaactaataaagccacgtaTaaaccaaatacctggtgtat	(	SNP	1	1	exonic	gene-GU280_gp01	.	synonymous SNV	gene-GU280_gp01:cds-YP_009724389.1:exon1:c.T6009C:p.Y2003Y,gene-GU280_gp01:cds-YP_009725295.1:exon1:c.T6009C:p.Y2003Y
6277	6277	A	G	actaataaagccacgtataaAccaaatacctggtgtatacg	(	SNP	1	1	exonic	gene-GU280_gp01	.	synonymous SNV	gene-GU280_gp01:cds-YP_009724389.1:exon1:c.A6012G:p.K2004K,gene-GU280_gp01:cds-YP_009725295.1:exon1:c.A6012G:p.K2004K
6283	6283	T	C	aaagccacgtataaaccaaaTacctggtgtatacgttgtct	.	SNP	6	6	exonic	gene-GU280_gp01	.	synonymous SNV	gene-GU280_gp01:cds-YP_009724389.1:exon1:c.T6018C:p.N2006N,gene-GU280_gp01:cds-YP_009725295.1:exon1:c.T6018C:p.N2006N
6286	6286	C	A	gccacgtataaaccaaatacCtggtgtatacgttgtctttg	.	SNP	11	1	exonic	gene-GU280_gp01	.	synonymous SNV	gene-GU280_gp01:cds-YP_009724389.1:exon1:c.C6021A:p.T2007T,gene-GU280_gp01:cds-YP_009725295.1:exon1:c.C6021A:p.T2007T
6286	6286	C	T	gccacgtataaaccaaatacCtggtgtatacgttgtctttg	.	SNP	11	10	exonic	gene-GU280_gp01	.	synonymous SNV	gene-GU280_gp01:cds-YP_009724389.1:exon1:c.C6021T:p.T2007T,gene-GU280_gp01:cds-YP_009725295.1:exon1:c.C6021T:p.T2007T
6304	6304	T	C	acctggtgtatacgttgtctTtggagcacaaaaccagttga	)	SNP	1	1	exonic	gene-GU280_gp01	.	synonymous SNV	gene-GU280_gp01:cds-YP_009724389.1:exon1:c.T6039C:p.L2013L,gene-GU280_gp01:cds-YP_009725295.1:exon1:c.T6039C:p.L2013L
6310	6310	C	T	tgtatacgttgtctttggagCacaaaaccagttgaaacatc	)	SNP	262	23	exonic	gene-GU280_gp01	.	synonymous SNV	gene-GU280_gp01:cds-YP_009724389.1:exon1:c.C6045T:p.S2015S,gene-GU280_gp01:cds-YP_009725295.1:exon1:c.C6045T:p.S2015S
6313	6313	A	G	atacgttgtctttggagcacAaaaccagttgaaacatcaaa	.	SNP	1	1	exonic	gene-GU280_gp01	.	synonymous SNV	gene-GU280_gp01:cds-YP_009724389.1:exon1:c.A6048G:p.T2016T,gene-GU280_gp01:cds-YP_009725295.1:exon1:c.A6048G:p.T2016T
6319	6319	A	G	tgtctttggagcacaaaaccAgttgaaacatcaaattcgtt	(	SNP	8	8	exonic	gene-GU280_gp01	.	synonymous SNV	gene-GU280_gp01:cds-YP_009724389.1:exon1:c.A6054G:p.P2018P,gene-GU280_gp01:cds-YP_009725295.1:exon1:c.A6054G:p.P2018P
6329	6329	T	.	gcacaaaaccagttgaaacaTcaaattcgtttgatgtactg	(	DEL	8	5	.	.	.	.	.
6330	6330	C	.	cacaaaaccagttgaaacatCaaattcgtttgatgtactga	(	DEL	7	5	.	.	.	.	.
6331	6331	A	.	acaaaaccagttgaaacatcAaattcgtttgatgtactgaa	(	DEL	6	5	.	.	.	.	.
6331	6331	A	G	acaaaaccagttgaaacatcAaattcgtttgatgtactgaa	(	SNP	6	1	exonic	gene-GU280_gp01	.	synonymous SNV	gene-GU280_gp01:cds-YP_009724389.1:exon1:c.A6066G:p.S2022S,gene-GU280_gp01:cds-YP_009725295.1:exon1:c.A6066G:p.S2022S
6332	6332	A	.	caaaaccagttgaaacatcaAattcgtttgatgtactgaag	(	DEL	5	5	.	.	.	.	.
6333	6333	A	.	aaaaccagttgaaacatcaaAttcgtttgatgtactgaagt	(	DEL	5	5	.	.	.	.	.
6334	6334	T	.	aaaccagttgaaacatcaaaTtcgtttgatgtactgaagtc	.	DEL	7	5	.	.	.	.	.
6334	6334	T	C	aaaccagttgaaacatcaaaTtcgtttgatgtactgaagtc	.	SNP	7	2	exonic	gene-GU280_gp01	.	synonymous SNV	gene-GU280_gp01:cds-YP_009724389.1:exon1:c.T6069C:p.N2023N,gene-GU280_gp01:cds-YP_009725295.1:exon1:c.T6069C:p.N2023N
6335	6335	T	.	aaccagttgaaacatcaaatTcgtttgatgtactgaagtca	.	DEL	5	5	.	.	.	.	.
6336	6336	C	.	accagttgaaacatcaaattCgtttgatgtactgaagtcag	.	DEL	16	5	.	.	.	.	.
6337	6337	G	.	ccagttgaaacatcaaattcGtttgatgtactgaagtcaga	.	DEL	18	5	.	.	.	.	.
6337	6337	G	A	ccagttgaaacatcaaattcGtttgatgtactgaagtcaga	.	SNP	18	2	exonic	gene-GU280_gp01	.	synonymous SNV	gene-GU280_gp01:cds-YP_009724389.1:exon1:c.G6072A:p.S2024S,gene-GU280_gp01:cds-YP_009725295.1:exon1:c.G6072A:p.S2024S
6337	6337	G	T	ccagttgaaacatcaaattcGtttgatgtactgaagtcaga	.	SNP	18	11	exonic	gene-GU280_gp01	.	synonymous SNV	gene-GU280_gp01:cds-YP_009724389.1:exon1:c.G6072T:p.S2024S,gene-GU280_gp01:cds-YP_009725295.1:exon1:c.G6072T:p.S2024S
6343	6343	T	C	gaaacatcaaattcgtttgaTgtactgaagtcagaggacgc	)	SNP	4	4	exonic	gene-GU280_gp01	.	synonymous SNV	gene-GU280_gp01:cds-YP_009724389.1:exon1:c.T6078C:p.D2026D,gene-GU280_gp01:cds-YP_009725295.1:exon1:c.T6078C:p.D2026D
6347	6347	C	T	catcaaattcgtttgatgtaCtgaagtcagaggacgcgcag	)	SNP	4	4	exonic	gene-GU280_gp01	.	synonymous SNV	gene-GU280_gp01:cds-YP_009724389.1:exon1:c.C6082T:p.L2028L,gene-GU280_gp01:cds-YP_009725295.1:exon1:c.C6082T:p.L2028L
6349	6349	G	A	tcaaattcgtttgatgtactGaagtcagaggacgcgcaggg	)	SNP	2	1	exonic	gene-GU280_gp01	.	synonymous SNV	gene-GU280_gp01:cds-YP_009724389.1:exon1:c.G6084A:p.L2028L,gene-GU280_gp01:cds-YP_009725295.1:exon1:c.G6084A:p.L2028L
6349	6349	G	C	tcaaattcgtttgatgtactGaagtcagaggacgcgcaggg	)	SNP	2	1	exonic	gene-GU280_gp01	.	synonymous SNV	gene-GU280_gp01:cds-YP_009724389.1:exon1:c.G6084C:p.L2028L,gene-GU280_gp01:cds-YP_009725295.1:exon1:c.G6084C:p.L2028L
6352	6352	G	A	aattcgtttgatgtactgaaGtcagaggacgcgcagggaat	)	SNP	9	1	exonic	gene-GU280_gp01	.	synonymous SNV	gene-GU280_gp01:cds-YP_009724389.1:exon1:c.G6087A:p.K2029K,gene-GU280_gp01:cds-YP_009725295.1:exon1:c.G6087A:p.K2029K
6358	6358	G	A	tttgatgtactgaagtcagaGgacgcgcagggaatggataa	)	SNP	2	2	exonic	gene-GU280_gp01	.	synonymous SNV	gene-GU280_gp01:cds-YP_009724389.1:exon1:c.G6093A:p.E2031E,gene-GU280_gp01:cds-YP_009725295.1:exon1:c.G6093A:p.E2031E
6361	6361	C	T	gatgtactgaagtcagaggaCgcgcagggaatggataatct	.	SNP	6	6	exonic	gene-GU280_gp01	.	synonymous SNV	gene-GU280_gp01:cds-YP_009724389.1:exon1:c.C6096T:p.D2032D,gene-GU280_gp01:cds-YP_009725295.1:exon1:c.C6096T:p.D2032D
6364	6364	G	A	gtactgaagtcagaggacgcGcagggaatggataatcttgc	(	SNP	3	1	exonic	gene-GU280_gp01	.	synonymous SNV	gene-GU280_gp01:cds-YP_009724389.1:exon1:c.G6099A:p.A2033A,gene-GU280_gp01:cds-YP_009725295.1:exon1:c.G6099A:p.A2033A
6364	6364	G	T	gtactgaagtcagaggacgcGcagggaatggataatcttgc	(	SNP	3	2	exonic	gene-GU280_gp01	.	synonymous SNV	gene-GU280_gp01:cds-YP_009724389.1:exon1:c.G6099T:p.A2033A,gene-GU280_gp01:cds-YP_009725295.1:exon1:c.G6099T:p.A2033A
6374	6374	G	.	cagaggacgcgcagggaatgGataatcttgcctgcgaagat	(	DEL	1	1	.	.	.	.	.
6375	6375	A	.	agaggacgcgcagggaatggAtaatcttgcctgcgaagatc	.	DEL	2	1	.	.	.	.	.
6376	6376	T	.	gaggacgcgcagggaatggaTaatcttgcctgcgaagatct	.	DEL	2	1	.	.	.	.	.
6377	6377	A	.	aggacgcgcagggaatggatAatcttgcctgcgaagatcta	.	DEL	1	1	.	.	.	.	.
6378	6378	A	.	ggacgcgcagggaatggataAtcttgcctgcgaagatctaa	.	DEL	1	1	.	.	.	.	.
6379	6379	T	.	gacgcgcagggaatggataaTcttgcctgcgaagatctaaa	)	DEL	1	1	.	.	.	.	.
6380	6380	C	.	acgcgcagggaatggataatCttgcctgcgaagatctaaaa	)	DEL	8	1	.	.	.	.	.
6381	6381	T	.	cgcgcagggaatggataatcTtgcctgcgaagatctaaaac	)	DEL	1	1	.	.	.	.	.
6382	6382	T	.	gcgcagggaatggataatctTgcctgcgaagatctaaaacc	)	DEL	1	1	.	.	.	.	.
6385	6385	C	T	cagggaatggataatcttgcCtgcgaagatctaaaaccagt	)	SNP	21	21	exonic	gene-GU280_gp01	.	synonymous SNV	gene-GU280_gp01:cds-YP_009724389.1:exon1:c.C6120T:p.A2040A,gene-GU280_gp01:cds-YP_009725295.1:exon1:c.C6120T:p.A2040A
6388	6388	C	T	ggaatggataatcttgcctgCgaagatctaaaaccagtctc	)	SNP	1	1	exonic	gene-GU280_gp01	.	synonymous SNV	gene-GU280_gp01:cds-YP_009724389.1:exon1:c.C6123T:p.C2041C,gene-GU280_gp01:cds-YP_009725295.1:exon1:c.C6123T:p.C2041C
6394	6394	T	C	gataatcttgcctgcgaagaTctaaaaccagtctctgaaga	)	SNP	8	8	exonic	gene-GU280_gp01	.	synonymous SNV	gene-GU280_gp01:cds-YP_009724389.1:exon1:c.T6129C:p.D2043D,gene-GU280_gp01:cds-YP_009725295.1:exon1:c.T6129C:p.D2043D
6395	6395	C	T	ataatcttgcctgcgaagatCtaaaaccagtctctgaagaa	.	SNP	5	4	exonic	gene-GU280_gp01	.	synonymous SNV	gene-GU280_gp01:cds-YP_009724389.1:exon1:c.C6130T:p.L2044L,gene-GU280_gp01:cds-YP_009725295.1:exon1:c.C6130T:p.L2044L
6400	6400	A	G	cttgcctgcgaagatctaaaAccagtctctgaagaagtagt	.	SNP	3	3	exonic	gene-GU280_gp01	.	synonymous SNV	gene-GU280_gp01:cds-YP_009724389.1:exon1:c.A6135G:p.K2045K,gene-GU280_gp01:cds-YP_009725295.1:exon1:c.A6135G:p.K2045K
6403	6403	A	G	gcctgcgaagatctaaaaccAgtctctgaagaagtagtgga	)	SNP	1	1	exonic	gene-GU280_gp01	.	synonymous SNV	gene-GU280_gp01:cds-YP_009724389.1:exon1:c.A6138G:p.P2046P,gene-GU280_gp01:cds-YP_009725295.1:exon1:c.A6138G:p.P2046P
6406	6406	C	T	tgcgaagatctaaaaccagtCtctgaagaagtagtggaaaa	)	SNP	4	4	exonic	gene-GU280_gp01	.	synonymous SNV	gene-GU280_gp01:cds-YP_009724389.1:exon1:c.C6141T:p.V2047V,gene-GU280_gp01:cds-YP_009725295.1:exon1:c.C6141T:p.V2047V
6424	6424	A	G	gtctctgaagaagtagtggaAaatcctaccatacagaaaga	.	SNP	9	8	exonic	gene-GU280_gp01	.	synonymous SNV	gene-GU280_gp01:cds-YP_009724389.1:exon1:c.A6159G:p.E2053E,gene-GU280_gp01:cds-YP_009725295.1:exon1:c.A6159G:p.E2053E
6426	6426	A	.	ctctgaagaagtagtggaaaAtcctaccatacagaaagacg	.	DEL	4	4	.	.	.	.	.
6427	6427	T	.	tctgaagaagtagtggaaaaTcctaccatacagaaagacgt	)	DEL	6	4	.	.	.	.	.
6427	6427	T	C	tctgaagaagtagtggaaaaTcctaccatacagaaagacgt	)	SNP	6	2	exonic	gene-GU280_gp01	.	synonymous SNV	gene-GU280_gp01:cds-YP_009724389.1:exon1:c.T6162C:p.N2054N,gene-GU280_gp01:cds-YP_009725295.1:exon1:c.T6162C:p.N2054N
6428	6428	C	.	ctgaagaagtagtggaaaatCctaccatacagaaagacgtt	)	DEL	8	4	.	.	.	.	.
6429	6429	C	.	tgaagaagtagtggaaaatcCtaccatacagaaagacgttc	)	DEL	4	4	.	.	.	.	.
6430	6430	T	.	gaagaagtagtggaaaatccTaccatacagaaagacgttct	.	DEL	5	4	.	.	.	.	.
6430	6430	T	C	gaagaagtagtggaaaatccTaccatacagaaagacgttct	.	SNP	5	1	exonic	gene-GU280_gp01	.	synonymous SNV	gene-GU280_gp01:cds-YP_009724389.1:exon1:c.T6165C:p.P2055P,gene-GU280_gp01:cds-YP_009725295.1:exon1:c.T6165C:p.P2055P
6431	6431	A	.	aagaagtagtggaaaatcctAccatacagaaagacgttctt	.	DEL	8	4	.	.	.	.	.
6432	6432	C	.	agaagtagtggaaaatcctaCcatacagaaagacgttcttg	.	DEL	4	4	.	.	.	.	.
6433	6433	C	.	gaagtagtggaaaatcctacCatacagaaagacgttcttga	.	DEL	5	4	.	.	.	.	.
6433	6433	C	T	gaagtagtggaaaatcctacCatacagaaagacgttcttga	.	SNP	5	1	exonic	gene-GU280_gp01	.	synonymous SNV	gene-GU280_gp01:cds-YP_009724389.1:exon1:c.C6168T:p.T2056T,gene-GU280_gp01:cds-YP_009725295.1:exon1:c.C6168T:p.T2056T
6434	6434	A	.	aagtagtggaaaatcctaccAtacagaaagacgttcttgag	.	DEL	4	4	.	.	.	.	.
6435	6435	T	.	agtagtggaaaatcctaccaTacagaaagacgttcttgagt	.	DEL	4	4	.	.	.	.	.
6436	6436	A	.	gtagtggaaaatcctaccatAcagaaagacgttcttgagtg	.	DEL	4	4	.	.	.	.	.
6437	6437	C	.	tagtggaaaatcctaccataCagaaagacgttcttgagtgt	.	DEL	4	4	.	.	.	.	.
6438	6438	A	.	agtggaaaatcctaccatacAgaaagacgttcttgagtgta	(	DEL	4	4	.	.	.	.	.
6439	6439	G	.	gtggaaaatcctaccatacaGaaagacgttcttgagtgtaa	(	DEL	5	4	.	.	.	.	.
6440	6440	A	.	tggaaaatcctaccatacagAaagacgttcttgagtgtaat	(	DEL	4	4	.	.	.	.	.
6441	6441	A	.	ggaaaatcctaccatacagaAagacgttcttgagtgtaatg	(	DEL	5	4	.	.	.	.	.
6442	6442	A	.	gaaaatcctaccatacagaaAgacgttcttgagtgtaatgt	.	DEL	7	4	.	.	.	.	.
6442	6442	A	G	gaaaatcctaccatacagaaAgacgttcttgagtgtaatgt	.	SNP	7	1	exonic	gene-GU280_gp01	.	synonymous SNV	gene-GU280_gp01:cds-YP_009724389.1:exon1:c.A6177G:p.K2059K,gene-GU280_gp01:cds-YP_009725295.1:exon1:c.A6177G:p.K2059K
6443	6443	G	.	aaaatcctaccatacagaaaGacgttcttgagtgtaatgtg	.	DEL	11	4	.	.	.	.	.
6444	6444	A	.	aaatcctaccatacagaaagAcgttcttgagtgtaatgtga	.	DEL	5	4	.	.	.	.	.
6445	6445	C	.	aatcctaccatacagaaagaCgttcttgagtgtaatgtgaa	.	DEL	16	4	.	.	.	.	.
6445	6445	C	T	aatcctaccatacagaaagaCgttcttgagtgtaatgtgaa	.	SNP	16	12	exonic	gene-GU280_gp01	.	synonymous SNV	gene-GU280_gp01:cds-YP_009724389.1:exon1:c.C6180T:p.D2060D,gene-GU280_gp01:cds-YP_009725295.1:exon1:c.C6180T:p.D2060D
6446	6446	G	.	atcctaccatacagaaagacGttcttgagtgtaatgtgaaa	.	DEL	21	4	.	.	.	.	.
6447	6447	T	.	tcctaccatacagaaagacgTtcttgagtgtaatgtgaaaa	)	DEL	4	4	.	.	.	.	.
6448	6448	T	.	cctaccatacagaaagacgtTcttgagtgtaatgtgaaaac	)	DEL	4	4	.	.	.	.	.
6449	6449	C	.	ctaccatacagaaagacgttCttgagtgtaatgtgaaaact	)	DEL	16	4	.	.	.	.	.
6450	6450	T	.	taccatacagaaagacgttcTtgagtgtaatgtgaaaacta	)	DEL	4	4	.	.	.	.	.
6451	6451	T	.	accatacagaaagacgttctTgagtgtaatgtgaaaactac	(	DEL	4	4	.	.	.	.	.
6452	6452	G	.	ccatacagaaagacgttcttGagtgtaatgtgaaaactacc	(	DEL	4	4	.	.	.	.	.
6453	6453	A	.	catacagaaagacgttcttgAgtgtaatgtgaaaactaccg	(	DEL	4	4	.	.	.	.	.
6454	6454	G	.	atacagaaagacgttcttgaGtgtaatgtgaaaactaccga	(	DEL	5	4	.	.	.	.	.
6455	6455	T	.	tacagaaagacgttcttgagTgtaatgtgaaaactaccgaa	(	DEL	4	4	.	.	.	.	.
6456	6456	G	.	acagaaagacgttcttgagtGtaatgtgaaaactaccgaag	(	DEL	4	4	.	.	.	.	.
6457	6457	T	.	cagaaagacgttcttgagtgTaatgtgaaaactaccgaagt	(	DEL	4	4	.	.	.	.	.
6458	6458	A	.	agaaagacgttcttgagtgtAatgtgaaaactaccgaagtt	(	DEL	4	4	.	.	.	.	.
6459	6459	A	.	gaaagacgttcttgagtgtaAtgtgaaaactaccgaagttg	(	DEL	7	4	.	.	.	.	.
6460	6460	T	.	aaagacgttcttgagtgtaaTgtgaaaactaccgaagttgt	(	DEL	4	4	.	.	.	.	.
6461	6461	G	.	aagacgttcttgagtgtaatGtgaaaactaccgaagttgta	(	DEL	9	4	.	.	.	.	.
6462	6462	T	.	agacgttcttgagtgtaatgTgaaaactaccgaagttgtag	(	DEL	4	4	.	.	.	.	.
6463	6463	G	.	gacgttcttgagtgtaatgtGaaaactaccgaagttgtagg	.	DEL	20	4	.	.	.	.	.
6463	6463	G	T	gacgttcttgagtgtaatgtGaaaactaccgaagttgtagg	.	SNP	20	16	exonic	gene-GU280_gp01	.	synonymous SNV	gene-GU280_gp01:cds-YP_009724389.1:exon1:c.G6198T:p.V2066V,gene-GU280_gp01:cds-YP_009725295.1:exon1:c.G6198T:p.V2066V
6464	6464	A	.	acgttcttgagtgtaatgtgAaaactaccgaagttgtagga	.	DEL	4	4	.	.	.	.	.
6465	6465	A	.	cgttcttgagtgtaatgtgaAaactaccgaagttgtaggag	.	DEL	4	4	.	.	.	.	.
6466	6466	A	.	gttcttgagtgtaatgtgaaAactaccgaagttgtaggaga	.	DEL	14	4	.	.	.	.	.
6466	6466	A	G	gttcttgagtgtaatgtgaaAactaccgaagttgtaggaga	.	SNP	14	10	exonic	gene-GU280_gp01	.	synonymous SNV	gene-GU280_gp01:cds-YP_009724389.1:exon1:c.A6201G:p.K2067K,gene-GU280_gp01:cds-YP_009725295.1:exon1:c.A6201G:p.K2067K
6467	6467	A	.	ttcttgagtgtaatgtgaaaActaccgaagttgtaggagac	.	DEL	5	4	.	.	.	.	.
6468	6468	C	.	tcttgagtgtaatgtgaaaaCtaccgaagttgtaggagaca	(	DEL	4	4	.	.	.	.	.
6469	6469	T	.	cttgagtgtaatgtgaaaacTaccgaagttgtaggagacat	(	DEL	7	4	.	.	.	.	.
6469	6469	T	C	cttgagtgtaatgtgaaaacTaccgaagttgtaggagacat	(	SNP	7	3	exonic	gene-GU280_gp01	.	synonymous SNV	gene-GU280_gp01:cds-YP_009724389.1:exon1:c.T6204C:p.T2068T,gene-GU280_gp01:cds-YP_009725295.1:exon1:c.T6204C:p.T2068T
6470	6470	A	.	ttgagtgtaatgtgaaaactAccgaagttgtaggagacatt	(	DEL	4	4	.	.	.	.	.
6471	6471	C	.	tgagtgtaatgtgaaaactaCcgaagttgtaggagacatta	(	DEL	4	4	.	.	.	.	.
6472	6472	C	.	gagtgtaatgtgaaaactacCgaagttgtaggagacattat	.	DEL	17	4	.	.	.	.	.
6472	6472	C	T	gagtgtaatgtgaaaactacCgaagttgtaggagacattat	.	SNP	17	13	exonic	gene-GU280_gp01	.	synonymous SNV	gene-GU280_gp01:cds-YP_009724389.1:exon1:c.C6207T:p.T2069T,gene-GU280_gp01:cds-YP_009725295.1:exon1:c.C6207T:p.T2069T
6473	6473	G	.	agtgtaatgtgaaaactaccGaagttgtaggagacattata	.	DEL	4	4	.	.	.	.	.
6474	6474	A	.	gtgtaatgtgaaaactaccgAagttgtaggagacattatac	.	DEL	6	4	.	.	.	.	.
6475	6475	A	.	tgtaatgtgaaaactaccgaAgttgtaggagacattatact	.	DEL	4	4	.	.	.	.	.
6476	6476	G	.	gtaatgtgaaaactaccgaaGttgtaggagacattatactt	.	DEL	8	4	.	.	.	.	.
6477	6477	T	.	taatgtgaaaactaccgaagTtgtaggagacattatactta	.	DEL	4	4	.	.	.	.	.
6478	6478	T	.	aatgtgaaaactaccgaagtTgtaggagacattatacttaa	.	DEL	4	4	.	.	.	.	.
6479	6479	G	.	atgtgaaaactaccgaagttGtaggagacattatacttaaa	)	DEL	5	4	.	.	.	.	.
6480	6480	T	.	tgtgaaaactaccgaagttgTaggagacattatacttaaac	)	DEL	4	4	.	.	.	.	.
6481	6481	A	.	gtgaaaactaccgaagttgtAggagacattatacttaaacc	)	DEL	4	4	.	.	.	.	.
6482	6482	G	.	tgaaaactaccgaagttgtaGgagacattatacttaaacca	)	DEL	4	4	.	.	.	.	.
6483	6483	G	.	gaaaactaccgaagttgtagGagacattatacttaaaccag	.	DEL	4	4	.	.	.	.	.
6484	6484	A	.	aaaactaccgaagttgtaggAgacattatacttaaaccagc	.	DEL	4	4	.	.	.	.	.
6485	6485	G	.	aaactaccgaagttgtaggaGacattatacttaaaccagca	.	DEL	4	4	.	.	.	.	.
6486	6486	A	.	aactaccgaagttgtaggagAcattatacttaaaccagcaa	)	DEL	5	4	.	.	.	.	.
6487	6487	C	.	actaccgaagttgtaggagaCattatacttaaaccagcaaa	)	DEL	8	4	.	.	.	.	.
6487	6487	C	T	actaccgaagttgtaggagaCattatacttaaaccagcaaa	)	SNP	8	4	exonic	gene-GU280_gp01	.	synonymous SNV	gene-GU280_gp01:cds-YP_009724389.1:exon1:c.C6222T:p.D2074D,gene-GU280_gp01:cds-YP_009725295.1:exon1:c.C6222T:p.D2074D
6502	6502	A	.	ggagacattatacttaaaccAgcaaataatagtttaaaaat	)	DEL	7	4	.	.	.	.	.
6502	6502	A	G	ggagacattatacttaaaccAgcaaataatagtttaaaaat	)	SNP	7	3	exonic	gene-GU280_gp01	.	synonymous SNV	gene-GU280_gp01:cds-YP_009724389.1:exon1:c.A6237G:p.P2079P,gene-GU280_gp01:cds-YP_009725295.1:exon1:c.A6237G:p.P2079P
6503	6503	G	.	gagacattatacttaaaccaGcaaataatagtttaaaaatt	)	DEL	4	4	.	.	.	.	.
6504	6504	C	.	agacattatacttaaaccagCaaataatagtttaaaaatta	)	DEL	16	4	.	.	.	.	.
6505	6505	A	T	gacattatacttaaaccagcAaataatagtttaaaaattac	)	SNP	1	1	exonic	gene-GU280_gp01	.	synonymous SNV	gene-GU280_gp01:cds-YP_009724389.1:exon1:c.A6240T:p.A2080A,gene-GU280_gp01:cds-YP_009725295.1:exon1:c.A6240T:p.A2080A
6508	6508	T	C	attatacttaaaccagcaaaTaatagtttaaaaattacaga	)	SNP	2	2	exonic	gene-GU280_gp01	.	synonymous SNV	gene-GU280_gp01:cds-YP_009724389.1:exon1:c.T6243C:p.N2081N,gene-GU280_gp01:cds-YP_009725295.1:exon1:c.T6243C:p.N2081N
6509	6509	A	.	ttatacttaaaccagcaaatAatagtttaaaaattacagaa	.	DEL	2	2	.	.	.	.	.
6510	6510	A	.	tatacttaaaccagcaaataAtagtttaaaaattacagaag	.	DEL	6	6	.	.	.	.	.
6511	6511	T	.	atacttaaaccagcaaataaTagtttaaaaattacagaaga	.	DEL	6	6	.	.	.	.	.
6512	6512	A	.	tacttaaaccagcaaataatAgtttaaaaattacagaagag	.	DEL	28	4	.	.	.	.	.
6513	6513	G	.	acttaaaccagcaaataataGtttaaaaattacagaagagg	.	DEL	8	4	.	.	.	.	.
6514	6514	T	.	cttaaaccagcaaataatagTttaaaaattacagaagaggt	.	DEL	4	4	.	.	.	.	.
6515	6515	T	.	ttaaaccagcaaataatagtTtaaaaattacagaagaggtt	.	DEL	4	4	.	.	.	.	.
6518	6518	A	.	aaccagcaaataatagtttaAaaattacagaagaggttggc	.	DEL	2	2	.	.	.	.	.
6519	6519	A	.	accagcaaataatagtttaaAaattacagaagaggttggcc	.	DEL	2	2	.	.	.	.	.
6520	6520	A	.	ccagcaaataatagtttaaaAattacagaagaggttggcca	.	DEL	2	2	.	.	.	.	.
6521	6521	A	.	cagcaaataatagtttaaaaAttacagaagaggttggccac	.	DEL	2	2	.	.	.	.	.
6522	6522	T	.	agcaaataatagtttaaaaaTtacagaagaggttggccaca	.	DEL	2	2	.	.	.	.	.
6523	6523	T	.	gcaaataatagtttaaaaatTacagaagaggttggccacac	.	DEL	2	2	.	.	.	.	.
6526	6526	A	G	aataatagtttaaaaattacAgaagaggttggccacacaga	.	SNP	5	5	exonic	gene-GU280_gp01	.	synonymous SNV	gene-GU280_gp01:cds-YP_009724389.1:exon1:c.A6261G:p.T2087T,gene-GU280_gp01:cds-YP_009725295.1:exon1:c.A6261G:p.T2087T
6535	6535	T	G	ttaaaaattacagaagaggtTggccacacagatctaatggc	)	SNP	1	1	exonic	gene-GU280_gp01	.	synonymous SNV	gene-GU280_gp01:cds-YP_009724389.1:exon1:c.T6270G:p.V2090V,gene-GU280_gp01:cds-YP_009725295.1:exon1:c.T6270G:p.V2090V
6538	6538	C	T	aaaattacagaagaggttggCcacacagatctaatggctgc	.	SNP	5	5	exonic	gene-GU280_gp01	.	synonymous SNV	gene-GU280_gp01:cds-YP_009724389.1:exon1:c.C6273T:p.G2091G,gene-GU280_gp01:cds-YP_009725295.1:exon1:c.C6273T:p.G2091G
6541	6541	C	T	attacagaagaggttggccaCacagatctaatggctgctta	.	SNP	18	18	exonic	gene-GU280_gp01	.	synonymous SNV	gene-GU280_gp01:cds-YP_009724389.1:exon1:c.C6276T:p.H2092H,gene-GU280_gp01:cds-YP_009725295.1:exon1:c.C6276T:p.H2092H
6544	6544	A	G	acagaagaggttggccacacAgatctaatggctgcttatgt	)	SNP	1	1	exonic	gene-GU280_gp01	.	synonymous SNV	gene-GU280_gp01:cds-YP_009724389.1:exon1:c.A6279G:p.T2093T,gene-GU280_gp01:cds-YP_009725295.1:exon1:c.A6279G:p.T2093T
6548	6548	C	T	aagaggttggccacacagatCtaatggctgcttatgtagac	)	SNP	4	4	exonic	gene-GU280_gp01	.	synonymous SNV	gene-GU280_gp01:cds-YP_009724389.1:exon1:c.C6283T:p.L2095L,gene-GU280_gp01:cds-YP_009725295.1:exon1:c.C6283T:p.L2095L
6550	6550	A	G	gaggttggccacacagatctAatggctgcttatgtagacaa	.	SNP	1	1	exonic	gene-GU280_gp01	.	synonymous SNV	gene-GU280_gp01:cds-YP_009724389.1:exon1:c.A6285G:p.L2095L,gene-GU280_gp01:cds-YP_009725295.1:exon1:c.A6285G:p.L2095L
6565	6565	A	T	gatctaatggctgcttatgtAgacaattctagtcttactat	(	SNP	1	1	exonic	gene-GU280_gp01	.	synonymous SNV	gene-GU280_gp01:cds-YP_009724389.1:exon1:c.A6300T:p.V2100V,gene-GU280_gp01:cds-YP_009725295.1:exon1:c.A6300T:p.V2100V
6568	6568	C	T	ctaatggctgcttatgtagaCaattctagtcttactattaa	(	SNP	5	4	exonic	gene-GU280_gp01	.	synonymous SNV	gene-GU280_gp01:cds-YP_009724389.1:exon1:c.C6303T:p.D2101D,gene-GU280_gp01:cds-YP_009725295.1:exon1:c.C6303T:p.D2101D
6604	6604	A	G	attaagaaacctaatgaattAtctagagtattaggtttgaa	.	SNP	13	13	exonic	gene-GU280_gp01	.	synonymous SNV	gene-GU280_gp01:cds-YP_009724389.1:exon1:c.A6339G:p.L2113L,gene-GU280_gp01:cds-YP_009725295.1:exon1:c.A6339G:p.L2113L
6613	6613	A	G	cctaatgaattatctagagtAttaggtttgaaaacccttgc	(	SNP	1	1	exonic	gene-GU280_gp01	.	synonymous SNV	gene-GU280_gp01:cds-YP_009724389.1:exon1:c.A6348G:p.V2116V,gene-GU280_gp01:cds-YP_009725295.1:exon1:c.A6348G:p.V2116V
6614	6614	T	C	ctaatgaattatctagagtaTtaggtttgaaaacccttgct	.	SNP	1	1	exonic	gene-GU280_gp01	.	synonymous SNV	gene-GU280_gp01:cds-YP_009724389.1:exon1:c.T6349C:p.L2117L,gene-GU280_gp01:cds-YP_009725295.1:exon1:c.T6349C:p.L2117L
6616	6616	A	G	aatgaattatctagagtattAggtttgaaaacccttgctac	(	SNP	24	24	exonic	gene-GU280_gp01	.	synonymous SNV	gene-GU280_gp01:cds-YP_009724389.1:exon1:c.A6351G:p.L2117L,gene-GU280_gp01:cds-YP_009725295.1:exon1:c.A6351G:p.L2117L
6625	6625	A	G	tctagagtattaggtttgaaAacccttgctactcatggttt	)	SNP	1	1	exonic	gene-GU280_gp01	.	synonymous SNV	gene-GU280_gp01:cds-YP_009724389.1:exon1:c.A6360G:p.K2120K,gene-GU280_gp01:cds-YP_009725295.1:exon1:c.A6360G:p.K2120K
6628	6628	C	T	agagtattaggtttgaaaacCcttgctactcatggtttagc	)	SNP	4	4	exonic	gene-GU280_gp01	.	synonymous SNV	gene-GU280_gp01:cds-YP_009724389.1:exon1:c.C6363T:p.T2121T,gene-GU280_gp01:cds-YP_009725295.1:exon1:c.C6363T:p.T2121T
6644	6644	T	C	aaacccttgctactcatggtTtagctgctgttaatagtgtc	(	SNP	1	1	exonic	gene-GU280_gp01	.	synonymous SNV	gene-GU280_gp01:cds-YP_009724389.1:exon1:c.T6379C:p.L2127L,gene-GU280_gp01:cds-YP_009725295.1:exon1:c.T6379C:p.L2127L
6646	6646	A	G	acccttgctactcatggtttAgctgctgttaatagtgtccc	(	SNP	3	3	exonic	gene-GU280_gp01	.	synonymous SNV	gene-GU280_gp01:cds-YP_009724389.1:exon1:c.A6381G:p.L2127L,gene-GU280_gp01:cds-YP_009725295.1:exon1:c.A6381G:p.L2127L
6661	6661	T	C	ggtttagctgctgttaatagTgtcccttgggatactatagc	(	SNP	1	1	exonic	gene-GU280_gp01	.	synonymous SNV	gene-GU280_gp01:cds-YP_009724389.1:exon1:c.T6396C:p.S2132S,gene-GU280_gp01:cds-YP_009725295.1:exon1:c.T6396C:p.S2132S
6664	6664	C	A	ttagctgctgttaatagtgtCccttgggatactatagctaa	(	SNP	4	1	exonic	gene-GU280_gp01	.	synonymous SNV	gene-GU280_gp01:cds-YP_009724389.1:exon1:c.C6399A:p.V2133V,gene-GU280_gp01:cds-YP_009725295.1:exon1:c.C6399A:p.V2133V
6664	6664	C	T	ttagctgctgttaatagtgtCccttgggatactatagctaa	(	SNP	4	3	exonic	gene-GU280_gp01	.	synonymous SNV	gene-GU280_gp01:cds-YP_009724389.1:exon1:c.C6399T:p.V2133V,gene-GU280_gp01:cds-YP_009725295.1:exon1:c.C6399T:p.V2133V
6673	6673	T	C	gttaatagtgtcccttgggaTactatagctaattatgctaa	)	SNP	3	3	exonic	gene-GU280_gp01	.	synonymous SNV	gene-GU280_gp01:cds-YP_009724389.1:exon1:c.T6408C:p.D2136D,gene-GU280_gp01:cds-YP_009725295.1:exon1:c.T6408C:p.D2136D
6685	6685	T	.	ccttgggatactatagctaaTtatgctaagccttttcttaa	.	DEL	3	1	.	.	.	.	.
6685	6685	T	C	ccttgggatactatagctaaTtatgctaagccttttcttaa	.	SNP	3	1	exonic	gene-GU280_gp01	.	synonymous SNV	gene-GU280_gp01:cds-YP_009724389.1:exon1:c.T6420C:p.N2140N,gene-GU280_gp01:cds-YP_009725295.1:exon1:c.T6420C:p.N2140N
6686	6686	T	.	cttgggatactatagctaatTatgctaagccttttcttaac	.	DEL	1	1	.	.	.	.	.
6687	6687	A	.	ttgggatactatagctaattAtgctaagccttttcttaaca	.	DEL	1	1	.	.	.	.	.
6691	6691	T	C	gatactatagctaattatgcTaagccttttcttaacaaagt	)	SNP	6	6	exonic	gene-GU280_gp01	.	synonymous SNV	gene-GU280_gp01:cds-YP_009724389.1:exon1:c.T6426C:p.A2142A,gene-GU280_gp01:cds-YP_009725295.1:exon1:c.T6426C:p.A2142A
6694	6694	G	A	actatagctaattatgctaaGccttttcttaacaaagttgt	)	SNP	3	3	exonic	gene-GU280_gp01	.	synonymous SNV	gene-GU280_gp01:cds-YP_009724389.1:exon1:c.G6429A:p.K2143K,gene-GU280_gp01:cds-YP_009725295.1:exon1:c.G6429A:p.K2143K
6697	6697	T	C	atagctaattatgctaagccTtttcttaacaaagttgttag	.	SNP	1	1	exonic	gene-GU280_gp01	.	synonymous SNV	gene-GU280_gp01:cds-YP_009724389.1:exon1:c.T6432C:p.P2144P,gene-GU280_gp01:cds-YP_009725295.1:exon1:c.T6432C:p.P2144P
6699	6699	.	T	gctaattatgctaagcctttINStcttaacaaagttgttagta	.	INS	2	2	.	.	.	.	.
6703	6703	T	C	aattatgctaagccttttctTaacaaagttgttagtacaac	.	SNP	4	4	exonic	gene-GU280_gp01	.	synonymous SNV	gene-GU280_gp01:cds-YP_009724389.1:exon1:c.T6438C:p.L2146L,gene-GU280_gp01:cds-YP_009725295.1:exon1:c.T6438C:p.L2146L
6706	6706	C	T	tatgctaagccttttcttaaCaaagttgttagtacaactac	.	SNP	3	3	exonic	gene-GU280_gp01	.	synonymous SNV	gene-GU280_gp01:cds-YP_009724389.1:exon1:c.C6441T:p.N2147N,gene-GU280_gp01:cds-YP_009725295.1:exon1:c.C6441T:p.N2147N
6712	6712	T	G	aagccttttcttaacaaagtTgttagtacaactactaacat	(	SNP	1	1	exonic	gene-GU280_gp01	.	synonymous SNV	gene-GU280_gp01:cds-YP_009724389.1:exon1:c.T6447G:p.V2149V,gene-GU280_gp01:cds-YP_009725295.1:exon1:c.T6447G:p.V2149V
6715	6715	T	C	ccttttcttaacaaagttgtTagtacaactactaacatagt	(	SNP	5	5	exonic	gene-GU280_gp01	.	synonymous SNV	gene-GU280_gp01:cds-YP_009724389.1:exon1:c.T6450C:p.V2150V,gene-GU280_gp01:cds-YP_009725295.1:exon1:c.T6450C:p.V2150V
6730	6730	C	T	gttgttagtacaactactaaCatagttacacggtgtttaaa	)	SNP	13	13	exonic	gene-GU280_gp01	.	synonymous SNV	gene-GU280_gp01:cds-YP_009724389.1:exon1:c.C6465T:p.N2155N,gene-GU280_gp01:cds-YP_009725295.1:exon1:c.C6465T:p.N2155N
6746	6746	T	C	ctaacatagttacacggtgtTtaaaccgtgtttgtactaat	.	SNP	1	1	exonic	gene-GU280_gp01	.	synonymous SNV	gene-GU280_gp01:cds-YP_009724389.1:exon1:c.T6481C:p.L2161L,gene-GU280_gp01:cds-YP_009725295.1:exon1:c.T6481C:p.L2161L
6748	6748	A	G	aacatagttacacggtgtttAaaccgtgtttgtactaatta	.	SNP	1	1	exonic	gene-GU280_gp01	.	synonymous SNV	gene-GU280_gp01:cds-YP_009724389.1:exon1:c.A6483G:p.L2161L,gene-GU280_gp01:cds-YP_009725295.1:exon1:c.A6483G:p.L2161L
6760	6760	T	C	cggtgtttaaaccgtgtttgTactaattatatgccttattt	.	SNP	1	1	exonic	gene-GU280_gp01	.	synonymous SNV	gene-GU280_gp01:cds-YP_009724389.1:exon1:c.T6495C:p.C2165C,gene-GU280_gp01:cds-YP_009725295.1:exon1:c.T6495C:p.C2165C
6769	6769	T	C	aaccgtgtttgtactaattaTatgccttatttctttacttt	(	SNP	2	2	exonic	gene-GU280_gp01	.	synonymous SNV	gene-GU280_gp01:cds-YP_009724389.1:exon1:c.T6504C:p.Y2168Y,gene-GU280_gp01:cds-YP_009725295.1:exon1:c.T6504C:p.Y2168Y
6775	6775	T	C	gtttgtactaattatatgccTtatttctttactttattgct	.	SNP	1	1	exonic	gene-GU280_gp01	.	synonymous SNV	gene-GU280_gp01:cds-YP_009724389.1:exon1:c.T6510C:p.P2170P,gene-GU280_gp01:cds-YP_009725295.1:exon1:c.T6510C:p.P2170P
6781	6781	C	T	actaattatatgccttatttCtttactttattgctacaatt	.	SNP	9	9	exonic	gene-GU280_gp01	.	synonymous SNV	gene-GU280_gp01:cds-YP_009724389.1:exon1:c.C6516T:p.F2172F,gene-GU280_gp01:cds-YP_009725295.1:exon1:c.C6516T:p.F2172F
6793	6793	G	A	ccttatttctttactttattGctacaattgtgtacttttac	.	SNP	1	1	exonic	gene-GU280_gp01	.	synonymous SNV	gene-GU280_gp01:cds-YP_009724389.1:exon1:c.G6528A:p.L2176L,gene-GU280_gp01:cds-YP_009725295.1:exon1:c.G6528A:p.L2176L
6814	6814	T	C	ctacaattgtgtacttttacTagaagtacaaattctagaat	.	SNP	4	4	exonic	gene-GU280_gp01	.	synonymous SNV	gene-GU280_gp01:cds-YP_009724389.1:exon1:c.T6549C:p.T2183T,gene-GU280_gp01:cds-YP_009725295.1:exon1:c.T6549C:p.T2183T
6838	6838	A	G	agtacaaattctagaattaaAgcatctatgccgactactat	)	SNP	1	1	exonic	gene-GU280_gp01	.	synonymous SNV	gene-GU280_gp01:cds-YP_009724389.1:exon1:c.A6573G:p.K2191K,gene-GU280_gp01:cds-YP_009725295.1:exon1:c.A6573G:p.K2191K
6844	6844	T	C	aattctagaattaaagcatcTatgccgactactatagcaaa	.	SNP	2	2	exonic	gene-GU280_gp01	.	synonymous SNV	gene-GU280_gp01:cds-YP_009724389.1:exon1:c.T6579C:p.S2193S,gene-GU280_gp01:cds-YP_009725295.1:exon1:c.T6579C:p.S2193S
6853	6853	T	.	attaaagcatctatgccgacTactatagcaaagaatactgt	.	DEL	3	1	.	.	.	.	.
6853	6853	T	C	attaaagcatctatgccgacTactatagcaaagaatactgt	.	SNP	3	2	exonic	gene-GU280_gp01	.	synonymous SNV	gene-GU280_gp01:cds-YP_009724389.1:exon1:c.T6588C:p.T2196T,gene-GU280_gp01:cds-YP_009725295.1:exon1:c.T6588C:p.T2196T
6854	6854	A	.	ttaaagcatctatgccgactActatagcaaagaatactgtt	(	DEL	1	1	.	.	.	.	.
6855	6855	C	.	taaagcatctatgccgactaCtatagcaaagaatactgtta	(	DEL	1	1	.	.	.	.	.
6856	6856	T	.	aaagcatctatgccgactacTatagcaaagaatactgttaa	(	DEL	1	1	.	.	.	.	.
6857	6857	A	.	aagcatctatgccgactactAtagcaaagaatactgttaag	.	DEL	1	1	.	.	.	.	.
6858	6858	T	.	agcatctatgccgactactaTagcaaagaatactgttaaga	(	DEL	1	1	.	.	.	.	.
6868	6868	T	C	ccgactactatagcaaagaaTactgttaagagtgtcggtaa	.	SNP	3	3	exonic	gene-GU280_gp01	.	synonymous SNV	gene-GU280_gp01:cds-YP_009724389.1:exon1:c.T6603C:p.N2201N,gene-GU280_gp01:cds-YP_009725295.1:exon1:c.T6603C:p.N2201N
6871	6871	T	C	actactatagcaaagaatacTgttaagagtgtcggtaaatt	)	SNP	1	1	exonic	gene-GU280_gp01	.	synonymous SNV	gene-GU280_gp01:cds-YP_009724389.1:exon1:c.T6606C:p.T2202T,gene-GU280_gp01:cds-YP_009725295.1:exon1:c.T6606C:p.T2202T
6876	6876	A	.	tatagcaaagaatactgttaAgagtgtcggtaaattttgtc	.	DEL	3	1	.	.	.	.	.
6877	6877	G	.	atagcaaagaatactgttaaGagtgtcggtaaattttgtct	.	DEL	2	1	.	.	.	.	.
6878	6878	A	.	tagcaaagaatactgttaagAgtgtcggtaaattttgtcta	)	DEL	1	1	.	.	.	.	.
6879	6879	G	.	agcaaagaatactgttaagaGtgtcggtaaattttgtctag	)	DEL	1	1	.	.	.	.	.
6880	6880	T	.	gcaaagaatactgttaagagTgtcggtaaattttgtctaga	)	DEL	2	1	.	.	.	.	.
6880	6880	T	C	gcaaagaatactgttaagagTgtcggtaaattttgtctaga	)	SNP	2	1	exonic	gene-GU280_gp01	.	synonymous SNV	gene-GU280_gp01:cds-YP_009724389.1:exon1:c.T6615C:p.S2205S,gene-GU280_gp01:cds-YP_009725295.1:exon1:c.T6615C:p.S2205S
6881	6881	G	.	caaagaatactgttaagagtGtcggtaaattttgtctagag	)	DEL	1	1	.	.	.	.	.
6882	6882	T	.	aaagaatactgttaagagtgTcggtaaattttgtctagagg	)	DEL	2	1	.	.	.	.	.
6883	6883	C	T	aagaatactgttaagagtgtCggtaaattttgtctagaggc	)	SNP	5	5	exonic	gene-GU280_gp01	.	synonymous SNV	gene-GU280_gp01:cds-YP_009724389.1:exon1:c.C6618T:p.V2206V,gene-GU280_gp01:cds-YP_009725295.1:exon1:c.C6618T:p.V2206V
6892	6892	T	C	gttaagagtgtcggtaaattTtgtctagaggcttcatttaa	.	SNP	1	1	exonic	gene-GU280_gp01	.	synonymous SNV	gene-GU280_gp01:cds-YP_009724389.1:exon1:c.T6627C:p.F2209F,gene-GU280_gp01:cds-YP_009725295.1:exon1:c.T6627C:p.F2209F
6895	6895	T	C	aagagtgtcggtaaattttgTctagaggcttcatttaatta	(	SNP	1	1	exonic	gene-GU280_gp01	.	synonymous SNV	gene-GU280_gp01:cds-YP_009724389.1:exon1:c.T6630C:p.C2210C,gene-GU280_gp01:cds-YP_009725295.1:exon1:c.T6630C:p.C2210C
6896	6896	C	T	agagtgtcggtaaattttgtCtagaggcttcatttaattat	(	SNP	6	6	exonic	gene-GU280_gp01	.	synonymous SNV	gene-GU280_gp01:cds-YP_009724389.1:exon1:c.C6631T:p.L2211L,gene-GU280_gp01:cds-YP_009725295.1:exon1:c.C6631T:p.L2211L
6925	6925	A	G	tcatttaattatttgaagtcAcctaatttttctaaactgat	.	SNP	2	1	exonic	gene-GU280_gp01	.	synonymous SNV	gene-GU280_gp01:cds-YP_009724389.1:exon1:c.A6660G:p.S2220S,gene-GU280_gp01:cds-YP_009725295.1:exon1:c.A6660G:p.S2220S
6925	6925	A	T	tcatttaattatttgaagtcAcctaatttttctaaactgat	.	SNP	2	1	exonic	gene-GU280_gp01	.	synonymous SNV	gene-GU280_gp01:cds-YP_009724389.1:exon1:c.A6660T:p.S2220S,gene-GU280_gp01:cds-YP_009725295.1:exon1:c.A6660T:p.S2220S
6941	6941	C	T	agtcacctaatttttctaaaCtgataaatattataatttgg	(	SNP	2	2	exonic	gene-GU280_gp01	.	synonymous SNV	gene-GU280_gp01:cds-YP_009724389.1:exon1:c.C6676T:p.L2226L,gene-GU280_gp01:cds-YP_009725295.1:exon1:c.C6676T:p.L2226L
6964	6964	T	C	ataaatattataatttggttTttactattaagtgtttgcct	.	SNP	1	1	exonic	gene-GU280_gp01	.	synonymous SNV	gene-GU280_gp01:cds-YP_009724389.1:exon1:c.T6699C:p.F2233F,gene-GU280_gp01:cds-YP_009725295.1:exon1:c.T6699C:p.F2233F
6965	6965	T	.	taaatattataatttggtttTtactattaagtgtttgccta	.	DEL	2	1	.	.	.	.	.
6965	6965	.	T	aaatattataatttggttttINStactattaagtgtttgccta	.	INS	2	1	.	.	.	.	.
6966	6966	T	.	aaatattataatttggttttTactattaagtgtttgcctag	(	DEL	1	1	.	.	.	.	.
6967	6967	A	.	aatattataatttggtttttActattaagtgtttgcctagg	(	DEL	2	2	.	.	.	.	.
6968	6968	C	.	atattataatttggtttttaCtattaagtgtttgcctaggt	(	DEL	19	1	.	.	.	.	.
6968	6968	C	T	atattataatttggtttttaCtattaagtgtttgcctaggt	(	SNP	19	16	exonic	gene-GU280_gp01	.	synonymous SNV	gene-GU280_gp01:cds-YP_009724389.1:exon1:c.C6703T:p.L2235L,gene-GU280_gp01:cds-YP_009725295.1:exon1:c.C6703T:p.L2235L
6969	6969	T	.	tattataatttggtttttacTattaagtgtttgcctaggtt	(	DEL	1	1	.	.	.	.	.
6970	6970	A	.	attataatttggtttttactAttaagtgtttgcctaggttc	.	DEL	1	1	.	.	.	.	.
6971	6971	T	.	ttataatttggtttttactaTtaagtgtttgcctaggttct	.	DEL	7	1	.	.	.	.	.
6971	6971	T	C	ttataatttggtttttactaTtaagtgtttgcctaggttct	.	SNP	7	6	exonic	gene-GU280_gp01	.	synonymous SNV	gene-GU280_gp01:cds-YP_009724389.1:exon1:c.T6706C:p.L2236L,gene-GU280_gp01:cds-YP_009725295.1:exon1:c.T6706C:p.L2236L
6972	6972	T	.	tataatttggtttttactatTaagtgtttgcctaggttctt	.	DEL	2	1	.	.	.	.	.
6973	6973	A	.	ataatttggtttttactattAagtgtttgcctaggttcttt	.	DEL	1	1	.	.	.	.	.
6976	6976	T	C	atttggtttttactattaagTgtttgcctaggttctttaat	)	SNP	2	2	exonic	gene-GU280_gp01	.	synonymous SNV	gene-GU280_gp01:cds-YP_009724389.1:exon1:c.T6711C:p.S2237S,gene-GU280_gp01:cds-YP_009725295.1:exon1:c.T6711C:p.S2237S
6982	6982	C	T	tttttactattaagtgtttgCctaggttctttaatctactc	)	SNP	4	4	exonic	gene-GU280_gp01	.	synonymous SNV	gene-GU280_gp01:cds-YP_009724389.1:exon1:c.C6717T:p.C2239C,gene-GU280_gp01:cds-YP_009725295.1:exon1:c.C6717T:p.C2239C
6997	6997	C	T	gtttgcctaggttctttaatCtactcaaccgctgctttagg	)	SNP	2	2	exonic	gene-GU280_gp01	.	synonymous SNV	gene-GU280_gp01:cds-YP_009724389.1:exon1:c.C6732T:p.I2244I,gene-GU280_gp01:cds-YP_009725295.1:exon1:c.C6732T:p.I2244I
7000	7000	C	T	tgcctaggttctttaatctaCtcaaccgctgctttaggtgt	.	SNP	3	3	exonic	gene-GU280_gp01	.	synonymous SNV	gene-GU280_gp01:cds-YP_009724389.1:exon1:c.C6735T:p.Y2245Y,gene-GU280_gp01:cds-YP_009725295.1:exon1:c.C6735T:p.Y2245Y
7003	7003	A	C	ctaggttctttaatctactcAaccgctgctttaggtgtttt	(	SNP	2	1	exonic	gene-GU280_gp01	.	synonymous SNV	gene-GU280_gp01:cds-YP_009724389.1:exon1:c.A6738C:p.S2246S,gene-GU280_gp01:cds-YP_009725295.1:exon1:c.A6738C:p.S2246S
7003	7003	A	G	ctaggttctttaatctactcAaccgctgctttaggtgtttt	(	SNP	2	1	exonic	gene-GU280_gp01	.	synonymous SNV	gene-GU280_gp01:cds-YP_009724389.1:exon1:c.A6738G:p.S2246S,gene-GU280_gp01:cds-YP_009725295.1:exon1:c.A6738G:p.S2246S
7006	7006	C	T	ggttctttaatctactcaacCgctgctttaggtgttttaat	(	SNP	7	7	exonic	gene-GU280_gp01	.	synonymous SNV	gene-GU280_gp01:cds-YP_009724389.1:exon1:c.C6741T:p.T2247T,gene-GU280_gp01:cds-YP_009725295.1:exon1:c.C6741T:p.T2247T
7009	7009	T	A	tctttaatctactcaaccgcTgctttaggtgttttaatgtc	(	SNP	2	2	exonic	gene-GU280_gp01	.	synonymous SNV	gene-GU280_gp01:cds-YP_009724389.1:exon1:c.T6744A:p.A2248A,gene-GU280_gp01:cds-YP_009725295.1:exon1:c.T6744A:p.A2248A
7012	7012	T	A	ttaatctactcaaccgctgcTttaggtgttttaatgtctaa	.	SNP	3	3	exonic	gene-GU280_gp01	.	synonymous SNV	gene-GU280_gp01:cds-YP_009724389.1:exon1:c.T6747A:p.A2249A,gene-GU280_gp01:cds-YP_009725295.1:exon1:c.T6747A:p.A2249A
7021	7021	T	C	tcaaccgctgctttaggtgtTttaatgtctaatttaggcat	.	SNP	1	1	exonic	gene-GU280_gp01	.	synonymous SNV	gene-GU280_gp01:cds-YP_009724389.1:exon1:c.T6756C:p.V2252V,gene-GU280_gp01:cds-YP_009725295.1:exon1:c.T6756C:p.V2252V
7022	7022	T	C	caaccgctgctttaggtgttTtaatgtctaatttaggcatg	.	SNP	1	1	exonic	gene-GU280_gp01	.	synonymous SNV	gene-GU280_gp01:cds-YP_009724389.1:exon1:c.T6757C:p.L2253L,gene-GU280_gp01:cds-YP_009725295.1:exon1:c.T6757C:p.L2253L
7030	7030	T	C	gctttaggtgttttaatgtcTaatttaggcatgccttctta	(	SNP	1	1	exonic	gene-GU280_gp01	.	synonymous SNV	gene-GU280_gp01:cds-YP_009724389.1:exon1:c.T6765C:p.S2255S,gene-GU280_gp01:cds-YP_009725295.1:exon1:c.T6765C:p.S2255S
7033	7033	T	C	ttaggtgttttaatgtctaaTttaggcatgccttcttactg	.	SNP	1	1	exonic	gene-GU280_gp01	.	synonymous SNV	gene-GU280_gp01:cds-YP_009724389.1:exon1:c.T6768C:p.N2256N,gene-GU280_gp01:cds-YP_009725295.1:exon1:c.T6768C:p.N2256N
7039	7039	C	T	gttttaatgtctaatttaggCatgccttcttactgtactgg	)	SNP	4	4	exonic	gene-GU280_gp01	.	synonymous SNV	gene-GU280_gp01:cds-YP_009724389.1:exon1:c.C6774T:p.G2258G,gene-GU280_gp01:cds-YP_009725295.1:exon1:c.C6774T:p.G2258G
7045	7045	T	C	atgtctaatttaggcatgccTtcttactgtactggttacag	(	SNP	1	1	exonic	gene-GU280_gp01	.	synonymous SNV	gene-GU280_gp01:cds-YP_009724389.1:exon1:c.T6780C:p.P2260P,gene-GU280_gp01:cds-YP_009725295.1:exon1:c.T6780C:p.P2260P
7060	7060	T	G	atgccttcttactgtactggTtacagagaaggctatttgaa	.	SNP	1	1	exonic	gene-GU280_gp01	.	synonymous SNV	gene-GU280_gp01:cds-YP_009724389.1:exon1:c.T6795G:p.G2265G,gene-GU280_gp01:cds-YP_009725295.1:exon1:c.T6795G:p.G2265G
7063	7063	C	T	ccttcttactgtactggttaCagagaaggctatttgaactc	)	SNP	1	1	exonic	gene-GU280_gp01	.	synonymous SNV	gene-GU280_gp01:cds-YP_009724389.1:exon1:c.C6798T:p.Y2266Y,gene-GU280_gp01:cds-YP_009725295.1:exon1:c.C6798T:p.Y2266Y
7081	7081	C	T	tacagagaaggctatttgaaCtctactaatgtcactattgc	.	SNP	3	3	exonic	gene-GU280_gp01	.	synonymous SNV	gene-GU280_gp01:cds-YP_009724389.1:exon1:c.C6816T:p.N2272N,gene-GU280_gp01:cds-YP_009725295.1:exon1:c.C6816T:p.N2272N
7084	7084	T	C	agagaaggctatttgaactcTactaatgtcactattgcaac	.	SNP	3	3	exonic	gene-GU280_gp01	.	synonymous SNV	gene-GU280_gp01:cds-YP_009724389.1:exon1:c.T6819C:p.S2273S,gene-GU280_gp01:cds-YP_009725295.1:exon1:c.T6819C:p.S2273S
7093	7093	C	T	tatttgaactctactaatgtCactattgcaacctactgtac	.	SNP	3	3	exonic	gene-GU280_gp01	.	synonymous SNV	gene-GU280_gp01:cds-YP_009724389.1:exon1:c.C6828T:p.V2276V,gene-GU280_gp01:cds-YP_009725295.1:exon1:c.C6828T:p.V2276V
7105	7105	C	T	actaatgtcactattgcaacCtactgtactggttctatacc	)	SNP	2	2	exonic	gene-GU280_gp01	.	synonymous SNV	gene-GU280_gp01:cds-YP_009724389.1:exon1:c.C6840T:p.T2280T,gene-GU280_gp01:cds-YP_009725295.1:exon1:c.C6840T:p.T2280T
7111	7111	T	C	gtcactattgcaacctactgTactggttctataccttgtag	)	SNP	1	1	exonic	gene-GU280_gp01	.	synonymous SNV	gene-GU280_gp01:cds-YP_009724389.1:exon1:c.T6846C:p.C2282C,gene-GU280_gp01:cds-YP_009725295.1:exon1:c.T6846C:p.C2282C
7147	7147	T	C	tgtagtgtttgtcttagtggTttagattctttagacaccta	)	SNP	1	1	exonic	gene-GU280_gp01	.	synonymous SNV	gene-GU280_gp01:cds-YP_009724389.1:exon1:c.T6882C:p.G2294G,gene-GU280_gp01:cds-YP_009725295.1:exon1:c.T6882C:p.G2294G
7148	7148	T	C	gtagtgtttgtcttagtggtTtagattctttagacacctat	)	SNP	2	2	exonic	gene-GU280_gp01	.	synonymous SNV	gene-GU280_gp01:cds-YP_009724389.1:exon1:c.T6883C:p.L2295L,gene-GU280_gp01:cds-YP_009725295.1:exon1:c.T6883C:p.L2295L
7156	7156	T	A	tgtcttagtggtttagattcTttagacacctatccttcttt	)	SNP	2	2	exonic	gene-GU280_gp01	.	synonymous SNV	gene-GU280_gp01:cds-YP_009724389.1:exon1:c.T6891A:p.S2297S,gene-GU280_gp01:cds-YP_009725295.1:exon1:c.T6891A:p.S2297S
7157	7157	T	C	gtcttagtggtttagattctTtagacacctatccttcttta	)	SNP	1	1	exonic	gene-GU280_gp01	.	synonymous SNV	gene-GU280_gp01:cds-YP_009724389.1:exon1:c.T6892C:p.L2298L,gene-GU280_gp01:cds-YP_009725295.1:exon1:c.T6892C:p.L2298L
7162	7162	C	T	agtggtttagattctttagaCacctatccttctttagaaac	)	SNP	2	2	exonic	gene-GU280_gp01	.	synonymous SNV	gene-GU280_gp01:cds-YP_009724389.1:exon1:c.C6897T:p.D2299D,gene-GU280_gp01:cds-YP_009725295.1:exon1:c.C6897T:p.D2299D
7165	7165	C	A	ggtttagattctttagacacCtatccttctttagaaactat	(	SNP	11	5	exonic	gene-GU280_gp01	.	synonymous SNV	gene-GU280_gp01:cds-YP_009724389.1:exon1:c.C6900A:p.T2300T,gene-GU280_gp01:cds-YP_009725295.1:exon1:c.C6900A:p.T2300T
7165	7165	C	T	ggtttagattctttagacacCtatccttctttagaaactat	(	SNP	11	6	exonic	gene-GU280_gp01	.	synonymous SNV	gene-GU280_gp01:cds-YP_009724389.1:exon1:c.C6900T:p.T2300T,gene-GU280_gp01:cds-YP_009725295.1:exon1:c.C6900T:p.T2300T
7168	7168	T	C	ttagattctttagacacctaTccttctttagaaactataca	.	SNP	1	1	exonic	gene-GU280_gp01	.	synonymous SNV	gene-GU280_gp01:cds-YP_009724389.1:exon1:c.T6903C:p.Y2301Y,gene-GU280_gp01:cds-YP_009725295.1:exon1:c.T6903C:p.Y2301Y
7192	7192	T	C	tctttagaaactatacaaatTaccatttcatcttttaaatg	(	SNP	1	1	exonic	gene-GU280_gp01	.	synonymous SNV	gene-GU280_gp01:cds-YP_009724389.1:exon1:c.T6927C:p.I2309I,gene-GU280_gp01:cds-YP_009725295.1:exon1:c.T6927C:p.I2309I
7195	7195	C	T	ttagaaactatacaaattacCatttcatcttttaaatggga	(	SNP	1	1	exonic	gene-GU280_gp01	.	synonymous SNV	gene-GU280_gp01:cds-YP_009724389.1:exon1:c.C6930T:p.T2310T,gene-GU280_gp01:cds-YP_009725295.1:exon1:c.C6930T:p.T2310T
7204	7204	T	C	atacaaattaccatttcatcTtttaaatgggatttaactgc	.	SNP	1	1	exonic	gene-GU280_gp01	.	synonymous SNV	gene-GU280_gp01:cds-YP_009724389.1:exon1:c.T6939C:p.S2313S,gene-GU280_gp01:cds-YP_009725295.1:exon1:c.T6939C:p.S2313S
7216	7216	T	C	atttcatcttttaaatgggaTttaactgcttttggcttagt	)	SNP	6	6	exonic	gene-GU280_gp01	.	synonymous SNV	gene-GU280_gp01:cds-YP_009724389.1:exon1:c.T6951C:p.D2317D,gene-GU280_gp01:cds-YP_009725295.1:exon1:c.T6951C:p.D2317D
7217	7217	T	C	tttcatcttttaaatgggatTtaactgcttttggcttagtt	)	SNP	2	2	exonic	gene-GU280_gp01	.	synonymous SNV	gene-GU280_gp01:cds-YP_009724389.1:exon1:c.T6952C:p.L2318L,gene-GU280_gp01:cds-YP_009725295.1:exon1:c.T6952C:p.L2318L
7225	7225	T	C	tttaaatgggatttaactgcTtttggcttagttgcagagtg	(	SNP	12	12	exonic	gene-GU280_gp01	.	synonymous SNV	gene-GU280_gp01:cds-YP_009724389.1:exon1:c.T6960C:p.A2320A,gene-GU280_gp01:cds-YP_009725295.1:exon1:c.T6960C:p.A2320A
7228	7228	T	C	aaatgggatttaactgctttTggcttagttgcagagtggtt	.	SNP	3	3	exonic	gene-GU280_gp01	.	synonymous SNV	gene-GU280_gp01:cds-YP_009724389.1:exon1:c.T6963C:p.F2321F,gene-GU280_gp01:cds-YP_009725295.1:exon1:c.T6963C:p.F2321F
7231	7231	C	T	tgggatttaactgcttttggCttagttgcagagtggttttt	(	SNP	4	4	exonic	gene-GU280_gp01	.	synonymous SNV	gene-GU280_gp01:cds-YP_009724389.1:exon1:c.C6966T:p.G2322G,gene-GU280_gp01:cds-YP_009725295.1:exon1:c.C6966T:p.G2322G
7234	7234	A	G	gatttaactgcttttggcttAgttgcagagtggtttttggc	.	SNP	1	1	exonic	gene-GU280_gp01	.	synonymous SNV	gene-GU280_gp01:cds-YP_009724389.1:exon1:c.A6969G:p.L2323L,gene-GU280_gp01:cds-YP_009725295.1:exon1:c.A6969G:p.L2323L
7237	7237	T	C	ttaactgcttttggcttagtTgcagagtggtttttggcata	.	SNP	1	1	exonic	gene-GU280_gp01	.	synonymous SNV	gene-GU280_gp01:cds-YP_009724389.1:exon1:c.T6972C:p.V2324V,gene-GU280_gp01:cds-YP_009725295.1:exon1:c.T6972C:p.V2324V
7240	7240	A	G	actgcttttggcttagttgcAgagtggtttttggcatatat	)	SNP	1	1	exonic	gene-GU280_gp01	.	synonymous SNV	gene-GU280_gp01:cds-YP_009724389.1:exon1:c.A6975G:p.A2325A,gene-GU280_gp01:cds-YP_009725295.1:exon1:c.A6975G:p.A2325A
7258	7258	T	C	gcagagtggtttttggcataTattcttttcactaggttttt	)	SNP	7	7	exonic	gene-GU280_gp01	.	synonymous SNV	gene-GU280_gp01:cds-YP_009724389.1:exon1:c.T6993C:p.Y2331Y,gene-GU280_gp01:cds-YP_009725295.1:exon1:c.T6993C:p.Y2331Y
7267	7267	C	T	tttttggcatatattcttttCactaggtttttctatgtact	)	SNP	9	9	exonic	gene-GU280_gp01	.	synonymous SNV	gene-GU280_gp01:cds-YP_009724389.1:exon1:c.C7002T:p.F2334F,gene-GU280_gp01:cds-YP_009725295.1:exon1:c.C7002T:p.F2334F
7270	7270	T	C	ttggcatatattcttttcacTaggtttttctatgtacttgg	)	SNP	1	1	exonic	gene-GU280_gp01	.	synonymous SNV	gene-GU280_gp01:cds-YP_009724389.1:exon1:c.T7005C:p.T2335T,gene-GU280_gp01:cds-YP_009725295.1:exon1:c.T7005C:p.T2335T
7273	7273	G	A	gcatatattcttttcactagGtttttctatgtacttggatt	)	SNP	2	2	exonic	gene-GU280_gp01	.	synonymous SNV	gene-GU280_gp01:cds-YP_009724389.1:exon1:c.G7008A:p.R2336R,gene-GU280_gp01:cds-YP_009725295.1:exon1:c.G7008A:p.R2336R
7277	7277	.	T	tattcttttcactaggttttINStctatgtacttggattggct	)	INS	1	1	.	.	.	.	.
7279	7279	C	T	attcttttcactaggtttttCtatgtacttggattggctgc	.	SNP	17	17	exonic	gene-GU280_gp01	.	synonymous SNV	gene-GU280_gp01:cds-YP_009724389.1:exon1:c.C7014T:p.F2338F,gene-GU280_gp01:cds-YP_009725295.1:exon1:c.C7014T:p.F2338F
7291	7291	A	G	aggtttttctatgtacttggAttggctgcaatcatgcaatt	)	SNP	2	2	exonic	gene-GU280_gp01	.	synonymous SNV	gene-GU280_gp01:cds-YP_009724389.1:exon1:c.A7026G:p.G2342G,gene-GU280_gp01:cds-YP_009725295.1:exon1:c.A7026G:p.G2342G
7292	7292	T	C	ggtttttctatgtacttggaTtggctgcaatcatgcaattg	)	SNP	11	11	exonic	gene-GU280_gp01	.	synonymous SNV	gene-GU280_gp01:cds-YP_009724389.1:exon1:c.T7027C:p.L2343L,gene-GU280_gp01:cds-YP_009725295.1:exon1:c.T7027C:p.L2343L
7303	7303	C	T	gtacttggattggctgcaatCatgcaattgtttttcagcta	.	SNP	1	1	exonic	gene-GU280_gp01	.	synonymous SNV	gene-GU280_gp01:cds-YP_009724389.1:exon1:c.C7038T:p.I2346I,gene-GU280_gp01:cds-YP_009725295.1:exon1:c.C7038T:p.I2346I
7312	7312	G	A	ttggctgcaatcatgcaattGtttttcagctattttgcagt	)	SNP	5	3	exonic	gene-GU280_gp01	.	synonymous SNV	gene-GU280_gp01:cds-YP_009724389.1:exon1:c.G7047A:p.L2349L,gene-GU280_gp01:cds-YP_009725295.1:exon1:c.G7047A:p.L2349L
7318	7318	C	T	gcaatcatgcaattgtttttCagctattttgcagtacattt	)	SNP	7	6	exonic	gene-GU280_gp01	.	synonymous SNV	gene-GU280_gp01:cds-YP_009724389.1:exon1:c.C7053T:p.F2351F,gene-GU280_gp01:cds-YP_009725295.1:exon1:c.C7053T:p.F2351F
7321	7321	C	T	atcatgcaattgtttttcagCtattttgcagtacattttat	(	SNP	10	10	exonic	gene-GU280_gp01	.	synonymous SNV	gene-GU280_gp01:cds-YP_009724389.1:exon1:c.C7056T:p.S2352S,gene-GU280_gp01:cds-YP_009725295.1:exon1:c.C7056T:p.S2352S
7342	7342	T	C	tattttgcagtacattttatTagtaattcttggcttatgtg	.	SNP	1	1	exonic	gene-GU280_gp01	.	synonymous SNV	gene-GU280_gp01:cds-YP_009724389.1:exon1:c.T7077C:p.I2359I,gene-GU280_gp01:cds-YP_009725295.1:exon1:c.T7077C:p.I2359I
7345	7345	T	C	tttgcagtacattttattagTaattcttggcttatgtggtt	(	SNP	1	1	exonic	gene-GU280_gp01	.	synonymous SNV	gene-GU280_gp01:cds-YP_009724389.1:exon1:c.T7080C:p.S2360S,gene-GU280_gp01:cds-YP_009725295.1:exon1:c.T7080C:p.S2360S
7390	7390	C	.	attaatcttgtacaaatggcCccgatttcagctatggttag	.	DEL	7	1	.	.	.	.	.
7390	7390	C	T	attaatcttgtacaaatggcCccgatttcagctatggttag	.	SNP	7	6	exonic	gene-GU280_gp01	.	synonymous SNV	gene-GU280_gp01:cds-YP_009724389.1:exon1:c.C7125T:p.A2375A,gene-GU280_gp01:cds-YP_009725295.1:exon1:c.C7125T:p.A2375A
7391	7391	C	.	ttaatcttgtacaaatggccCcgatttcagctatggttaga	.	DEL	1	1	.	.	.	.	.
7393	7393	G	A	aatcttgtacaaatggccccGatttcagctatggttagaat	.	SNP	22	1	exonic	gene-GU280_gp01	.	synonymous SNV	gene-GU280_gp01:cds-YP_009724389.1:exon1:c.G7128A:p.P2376P,gene-GU280_gp01:cds-YP_009725295.1:exon1:c.G7128A:p.P2376P
7393	7393	G	T	aatcttgtacaaatggccccGatttcagctatggttagaat	.	SNP	22	21	exonic	gene-GU280_gp01	.	synonymous SNV	gene-GU280_gp01:cds-YP_009724389.1:exon1:c.G7128T:p.P2376P,gene-GU280_gp01:cds-YP_009725295.1:exon1:c.G7128T:p.P2376P
7417	7417	C	T	tcagctatggttagaatgtaCatcttctttgcatcatttta	)	SNP	4	4	exonic	gene-GU280_gp01	.	synonymous SNV	gene-GU280_gp01:cds-YP_009724389.1:exon1:c.C7152T:p.Y2384Y,gene-GU280_gp01:cds-YP_009725295.1:exon1:c.C7152T:p.Y2384Y
7420	7420	C	T	gctatggttagaatgtacatCttctttgcatcattttatta	.	SNP	37	37	exonic	gene-GU280_gp01	.	synonymous SNV	gene-GU280_gp01:cds-YP_009724389.1:exon1:c.C7155T:p.I2385I,gene-GU280_gp01:cds-YP_009725295.1:exon1:c.C7155T:p.I2385I
7423	7423	C	T	atggttagaatgtacatcttCtttgcatcattttattatgt	(	SNP	43	43	exonic	gene-GU280_gp01	.	synonymous SNV	gene-GU280_gp01:cds-YP_009724389.1:exon1:c.C7158T:p.F2386F,gene-GU280_gp01:cds-YP_009725295.1:exon1:c.C7158T:p.F2386F
7435	7435	T	C	tacatcttctttgcatcattTtattatgtatggaaaagtta	.	SNP	1	1	exonic	gene-GU280_gp01	.	synonymous SNV	gene-GU280_gp01:cds-YP_009724389.1:exon1:c.T7170C:p.F2390F,gene-GU280_gp01:cds-YP_009725295.1:exon1:c.T7170C:p.F2390F
7438	7438	T	C	atcttctttgcatcattttaTtatgtatggaaaagttatgt	.	SNP	109	109	exonic	gene-GU280_gp01	.	synonymous SNV	gene-GU280_gp01:cds-YP_009724389.1:exon1:c.T7173C:p.Y2391Y,gene-GU280_gp01:cds-YP_009725295.1:exon1:c.T7173C:p.Y2391Y
7441	7441	T	C	ttctttgcatcattttattaTgtatggaaaagttatgtgca	)	SNP	1	1	exonic	gene-GU280_gp01	.	synonymous SNV	gene-GU280_gp01:cds-YP_009724389.1:exon1:c.T7176C:p.Y2392Y,gene-GU280_gp01:cds-YP_009725295.1:exon1:c.T7176C:p.Y2392Y
7444	7444	A	G	tttgcatcattttattatgtAtggaaaagttatgtgcatgt	)	SNP	1	1	exonic	gene-GU280_gp01	.	synonymous SNV	gene-GU280_gp01:cds-YP_009724389.1:exon1:c.A7179G:p.V2393V,gene-GU280_gp01:cds-YP_009725295.1:exon1:c.A7179G:p.V2393V
7468	7468	A	G	aaaagttatgtgcatgttgtAgacggttgtaattcatcaac	(	SNP	2	2	exonic	gene-GU280_gp01	.	synonymous SNV	gene-GU280_gp01:cds-YP_009724389.1:exon1:c.A7203G:p.V2401V,gene-GU280_gp01:cds-YP_009725295.1:exon1:c.A7203G:p.V2401V
7474	7474	T	A	tatgtgcatgttgtagacggTtgtaattcatcaacttgtat	.	SNP	1	1	exonic	gene-GU280_gp01	.	synonymous SNV	gene-GU280_gp01:cds-YP_009724389.1:exon1:c.T7209A:p.G2403G,gene-GU280_gp01:cds-YP_009725295.1:exon1:c.T7209A:p.G2403G
7480	7480	T	C	catgttgtagacggttgtaaTtcatcaacttgtatgatgtg	(	SNP	2	2	exonic	gene-GU280_gp01	.	synonymous SNV	gene-GU280_gp01:cds-YP_009724389.1:exon1:c.T7215C:p.N2405N,gene-GU280_gp01:cds-YP_009725295.1:exon1:c.T7215C:p.N2405N
7483	7483	A	C	gttgtagacggttgtaattcAtcaacttgtatgatgtgtta	(	SNP	5	2	exonic	gene-GU280_gp01	.	synonymous SNV	gene-GU280_gp01:cds-YP_009724389.1:exon1:c.A7218C:p.S2406S,gene-GU280_gp01:cds-YP_009725295.1:exon1:c.A7218C:p.S2406S
7483	7483	A	G	gttgtagacggttgtaattcAtcaacttgtatgatgtgtta	(	SNP	5	2	exonic	gene-GU280_gp01	.	synonymous SNV	gene-GU280_gp01:cds-YP_009724389.1:exon1:c.A7218G:p.S2406S,gene-GU280_gp01:cds-YP_009725295.1:exon1:c.A7218G:p.S2406S
7483	7483	A	T	gttgtagacggttgtaattcAtcaacttgtatgatgtgtta	(	SNP	5	1	exonic	gene-GU280_gp01	.	synonymous SNV	gene-GU280_gp01:cds-YP_009724389.1:exon1:c.A7218T:p.S2406S,gene-GU280_gp01:cds-YP_009725295.1:exon1:c.A7218T:p.S2406S
7497	7497	T	.	taattcatcaacttgtatgaTgtgttacaaacgtaatagag	)	DEL	1	1	.	.	.	.	.
7498	7498	G	.	aattcatcaacttgtatgatGtgttacaaacgtaatagagc	)	DEL	1	1	.	.	.	.	.
7504	7504	C	T	tcaacttgtatgatgtgttaCaaacgtaatagagcaacaag	)	SNP	4	4	exonic	gene-GU280_gp01	.	synonymous SNV	gene-GU280_gp01:cds-YP_009724389.1:exon1:c.C7239T:p.Y2413Y,gene-GU280_gp01:cds-YP_009725295.1:exon1:c.C7239T:p.Y2413Y
7513	7513	T	C	atgatgtgttacaaacgtaaTagagcaacaagagtcgaatg	)	SNP	1	1	exonic	gene-GU280_gp01	.	synonymous SNV	gene-GU280_gp01:cds-YP_009724389.1:exon1:c.T7248C:p.N2416N,gene-GU280_gp01:cds-YP_009725295.1:exon1:c.T7248C:p.N2416N
7528	7528	C	T	cgtaatagagcaacaagagtCgaatgtacaactattgttaa	.	SNP	12	12	exonic	gene-GU280_gp01	.	synonymous SNV	gene-GU280_gp01:cds-YP_009724389.1:exon1:c.C7263T:p.V2421V,gene-GU280_gp01:cds-YP_009725295.1:exon1:c.C7263T:p.V2421V
7540	7540	T	C	acaagagtcgaatgtacaacTattgttaatggtgttagaag	.	SNP	6	6	exonic	gene-GU280_gp01	.	synonymous SNV	gene-GU280_gp01:cds-YP_009724389.1:exon1:c.T7275C:p.T2425T,gene-GU280_gp01:cds-YP_009725295.1:exon1:c.T7275C:p.T2425T
7561	7561	G	A	attgttaatggtgttagaagGtccttttatgtctatgctaa	.	SNP	2	2	exonic	gene-GU280_gp01	.	synonymous SNV	gene-GU280_gp01:cds-YP_009724389.1:exon1:c.G7296A:p.R2432R,gene-GU280_gp01:cds-YP_009725295.1:exon1:c.G7296A:p.R2432R
7564	7564	C	T	gttaatggtgttagaaggtcCttttatgtctatgctaatgg	(	SNP	37	37	exonic	gene-GU280_gp01	.	synonymous SNV	gene-GU280_gp01:cds-YP_009724389.1:exon1:c.C7299T:p.S2433S,gene-GU280_gp01:cds-YP_009725295.1:exon1:c.C7299T:p.S2433S
7570	7570	T	C	ggtgttagaaggtccttttaTgtctatgctaatggaggtaa	(	SNP	1	1	exonic	gene-GU280_gp01	.	synonymous SNV	gene-GU280_gp01:cds-YP_009724389.1:exon1:c.T7305C:p.Y2435Y,gene-GU280_gp01:cds-YP_009725295.1:exon1:c.T7305C:p.Y2435Y
7573	7573	C	T	gttagaaggtccttttatgtCtatgctaatggaggtaaagg	(	SNP	2	2	exonic	gene-GU280_gp01	.	synonymous SNV	gene-GU280_gp01:cds-YP_009724389.1:exon1:c.C7308T:p.V2436V,gene-GU280_gp01:cds-YP_009725295.1:exon1:c.C7308T:p.V2436V
7582	7582	T	C	tccttttatgtctatgctaaTggaggtaaaggcttttgcaa	)	SNP	2	2	exonic	gene-GU280_gp01	.	synonymous SNV	gene-GU280_gp01:cds-YP_009724389.1:exon1:c.T7317C:p.N2439N,gene-GU280_gp01:cds-YP_009725295.1:exon1:c.T7317C:p.N2439N
7585	7585	A	C	ttttatgtctatgctaatggAggtaaaggcttttgcaaact	)	SNP	1	1	exonic	gene-GU280_gp01	.	synonymous SNV	gene-GU280_gp01:cds-YP_009724389.1:exon1:c.A7320C:p.G2440G,gene-GU280_gp01:cds-YP_009725295.1:exon1:c.A7320C:p.G2440G
7594	7594	C	T	tatgctaatggaggtaaaggCttttgcaaactacacaattg	.	SNP	2	2	exonic	gene-GU280_gp01	.	synonymous SNV	gene-GU280_gp01:cds-YP_009724389.1:exon1:c.C7329T:p.G2443G,gene-GU280_gp01:cds-YP_009725295.1:exon1:c.C7329T:p.G2443G
7600	7600	C	T	aatggaggtaaaggcttttgCaaactacacaattggaattg	(	SNP	28	28	exonic	gene-GU280_gp01	.	synonymous SNV	gene-GU280_gp01:cds-YP_009724389.1:exon1:c.C7335T:p.C2445C,gene-GU280_gp01:cds-YP_009725295.1:exon1:c.C7335T:p.C2445C
7604	7604	C	T	gaggtaaaggcttttgcaaaCtacacaattggaattgtgtt	.	SNP	2	2	exonic	gene-GU280_gp01	.	synonymous SNV	gene-GU280_gp01:cds-YP_009724389.1:exon1:c.C7339T:p.L2447L,gene-GU280_gp01:cds-YP_009725295.1:exon1:c.C7339T:p.L2447L
7609	7609	C	T	aaaggcttttgcaaactacaCaattggaattgtgttaattg	(	SNP	6	6	exonic	gene-GU280_gp01	.	synonymous SNV	gene-GU280_gp01:cds-YP_009724389.1:exon1:c.C7344T:p.H2448H,gene-GU280_gp01:cds-YP_009725295.1:exon1:c.C7344T:p.H2448H
7612	7612	T	C	ggcttttgcaaactacacaaTtggaattgtgttaattgtga	(	SNP	2	2	exonic	gene-GU280_gp01	.	synonymous SNV	gene-GU280_gp01:cds-YP_009724389.1:exon1:c.T7347C:p.N2449N,gene-GU280_gp01:cds-YP_009725295.1:exon1:c.T7347C:p.N2449N
7618	7618	T	C	tgcaaactacacaattggaaTtgtgttaattgtgatacatt	)	SNP	1	1	exonic	gene-GU280_gp01	.	synonymous SNV	gene-GU280_gp01:cds-YP_009724389.1:exon1:c.T7353C:p.N2451N,gene-GU280_gp01:cds-YP_009725295.1:exon1:c.T7353C:p.N2451N
7621	7621	T	C	aaactacacaattggaattgTgttaattgtgatacattctg	)	SNP	4	4	exonic	gene-GU280_gp01	.	synonymous SNV	gene-GU280_gp01:cds-YP_009724389.1:exon1:c.T7356C:p.C2452C,gene-GU280_gp01:cds-YP_009725295.1:exon1:c.T7356C:p.C2452C
7657	7657	T	C	ttctgtgctggtagtacattTattagtgatgaagttgcgag	(	SNP	1	1	exonic	gene-GU280_gp01	.	synonymous SNV	gene-GU280_gp01:cds-YP_009724389.1:exon1:c.T7392C:p.F2464F,gene-GU280_gp01:cds-YP_009725295.1:exon1:c.T7392C:p.F2464F
7658	7658	A	.	tctgtgctggtagtacatttAttagtgatgaagttgcgaga	(	DEL	1	1	.	.	.	.	.
7661	7661	A	.	gtgctggtagtacatttattAgtgatgaagttgcgagagac	(	DEL	1	1	.	.	.	.	.
7672	7672	T	A	acatttattagtgatgaagtTgcgagagacttgtcactaca	(	SNP	3	1	exonic	gene-GU280_gp01	.	synonymous SNV	gene-GU280_gp01:cds-YP_009724389.1:exon1:c.T7407A:p.V2469V,gene-GU280_gp01:cds-YP_009725295.1:exon1:c.T7407A:p.V2469V
7672	7672	T	C	acatttattagtgatgaagtTgcgagagacttgtcactaca	(	SNP	3	2	exonic	gene-GU280_gp01	.	synonymous SNV	gene-GU280_gp01:cds-YP_009724389.1:exon1:c.T7407C:p.V2469V,gene-GU280_gp01:cds-YP_009725295.1:exon1:c.T7407C:p.V2469V
7675	7675	G	T	tttattagtgatgaagttgcGagagacttgtcactacagtt	.	SNP	10	10	exonic	gene-GU280_gp01	.	synonymous SNV	gene-GU280_gp01:cds-YP_009724389.1:exon1:c.G7410T:p.A2470A,gene-GU280_gp01:cds-YP_009725295.1:exon1:c.G7410T:p.A2470A
7684	7684	G	A	gatgaagttgcgagagacttGtcactacagtttaaaagacc	)	SNP	1	1	exonic	gene-GU280_gp01	.	synonymous SNV	gene-GU280_gp01:cds-YP_009724389.1:exon1:c.G7419A:p.L2473L,gene-GU280_gp01:cds-YP_009725295.1:exon1:c.G7419A:p.L2473L
7688	7688	C	T	aagttgcgagagacttgtcaCtacagtttaaaagaccaata	)	SNP	2	2	exonic	gene-GU280_gp01	.	synonymous SNV	gene-GU280_gp01:cds-YP_009724389.1:exon1:c.C7423T:p.L2475L,gene-GU280_gp01:cds-YP_009725295.1:exon1:c.C7423T:p.L2475L
7705	7705	A	T	tcactacagtttaaaagaccAataaatcctactgaccagtc	.	SNP	1	1	exonic	gene-GU280_gp01	.	synonymous SNV	gene-GU280_gp01:cds-YP_009724389.1:exon1:c.A7440T:p.P2480P,gene-GU280_gp01:cds-YP_009725295.1:exon1:c.A7440T:p.P2480P
7711	7711	T	C	cagtttaaaagaccaataaaTcctactgaccagtcttctta	)	SNP	8	8	exonic	gene-GU280_gp01	.	synonymous SNV	gene-GU280_gp01:cds-YP_009724389.1:exon1:c.T7446C:p.N2482N,gene-GU280_gp01:cds-YP_009725295.1:exon1:c.T7446C:p.N2482N
7720	7720	C	T	agaccaataaatcctactgaCcagtcttcttacatcgttga	)	SNP	1	1	exonic	gene-GU280_gp01	.	synonymous SNV	gene-GU280_gp01:cds-YP_009724389.1:exon1:c.C7455T:p.D2485D,gene-GU280_gp01:cds-YP_009725295.1:exon1:c.C7455T:p.D2485D
7732	7732	C	T	cctactgaccagtcttcttaCatcgttgatagtgttacagt	)	SNP	11	11	exonic	gene-GU280_gp01	.	synonymous SNV	gene-GU280_gp01:cds-YP_009724389.1:exon1:c.C7467T:p.Y2489Y,gene-GU280_gp01:cds-YP_009725295.1:exon1:c.C7467T:p.Y2489Y
7735	7735	C	T	actgaccagtcttcttacatCgttgatagtgttacagtgaa	)	SNP	18	18	exonic	gene-GU280_gp01	.	synonymous SNV	gene-GU280_gp01:cds-YP_009724389.1:exon1:c.C7470T:p.I2490I,gene-GU280_gp01:cds-YP_009725295.1:exon1:c.C7470T:p.I2490I
7747	7747	T	C	tcttacatcgttgatagtgtTacagtgaagaatggttccat	(	SNP	1	1	exonic	gene-GU280_gp01	.	synonymous SNV	gene-GU280_gp01:cds-YP_009724389.1:exon1:c.T7482C:p.V2494V,gene-GU280_gp01:cds-YP_009725295.1:exon1:c.T7482C:p.V2494V
7765	7765	C	A	gttacagtgaagaatggttcCatccatctttactttgataa	.	SNP	106	2	exonic	gene-GU280_gp01	.	synonymous SNV	gene-GU280_gp01:cds-YP_009724389.1:exon1:c.C7500A:p.S2500S,gene-GU280_gp01:cds-YP_009725295.1:exon1:c.C7500A:p.S2500S
7765	7765	C	T	gttacagtgaagaatggttcCatccatctttactttgataa	.	SNP	106	104	exonic	gene-GU280_gp01	.	synonymous SNV	gene-GU280_gp01:cds-YP_009724389.1:exon1:c.C7500T:p.S2500S,gene-GU280_gp01:cds-YP_009725295.1:exon1:c.C7500T:p.S2500S
7768	7768	C	T	acagtgaagaatggttccatCcatctttactttgataaagc	)	SNP	1	1	exonic	gene-GU280_gp01	.	synonymous SNV	gene-GU280_gp01:cds-YP_009724389.1:exon1:c.C7503T:p.I2501I,gene-GU280_gp01:cds-YP_009725295.1:exon1:c.C7503T:p.I2501I
7771	7771	T	C	gtgaagaatggttccatccaTctttactttgataaagctgg	)	SNP	2	2	exonic	gene-GU280_gp01	.	synonymous SNV	gene-GU280_gp01:cds-YP_009724389.1:exon1:c.T7506C:p.H2502H,gene-GU280_gp01:cds-YP_009725295.1:exon1:c.T7506C:p.H2502H
7777	7777	C	T	aatggttccatccatctttaCtttgataaagctggtcaaaa	)	SNP	1	1	exonic	gene-GU280_gp01	.	synonymous SNV	gene-GU280_gp01:cds-YP_009724389.1:exon1:c.C7512T:p.Y2504Y,gene-GU280_gp01:cds-YP_009725295.1:exon1:c.C7512T:p.Y2504Y
7789	7789	T	C	catctttactttgataaagcTggtcaaaagacttatgaaag	(	SNP	1	1	exonic	gene-GU280_gp01	.	synonymous SNV	gene-GU280_gp01:cds-YP_009724389.1:exon1:c.T7524C:p.A2508A,gene-GU280_gp01:cds-YP_009725295.1:exon1:c.T7524C:p.A2508A
7792	7792	T	C	ctttactttgataaagctggTcaaaagacttatgaaagaca	(	SNP	16	16	exonic	gene-GU280_gp01	.	synonymous SNV	gene-GU280_gp01:cds-YP_009724389.1:exon1:c.T7527C:p.G2509G,gene-GU280_gp01:cds-YP_009725295.1:exon1:c.T7527C:p.G2509G
7816	7816	T	A	aagacttatgaaagacattcTctctctcattttgttaactt	)	SNP	1	1	exonic	gene-GU280_gp01	.	synonymous SNV	gene-GU280_gp01:cds-YP_009724389.1:exon1:c.T7551A:p.S2517S,gene-GU280_gp01:cds-YP_009725295.1:exon1:c.T7551A:p.S2517S
7819	7819	C	T	acttatgaaagacattctctCtctcattttgttaacttaga	)	SNP	4	4	exonic	gene-GU280_gp01	.	synonymous SNV	gene-GU280_gp01:cds-YP_009724389.1:exon1:c.C7554T:p.L2518L,gene-GU280_gp01:cds-YP_009725295.1:exon1:c.C7554T:p.L2518L
7831	7831	T	C	cattctctctctcattttgtTaacttagacaacctgagagc	(	SNP	2	2	exonic	gene-GU280_gp01	.	synonymous SNV	gene-GU280_gp01:cds-YP_009724389.1:exon1:c.T7566C:p.V2522V,gene-GU280_gp01:cds-YP_009725295.1:exon1:c.T7566C:p.V2522V
7834	7834	C	T	tctctctctcattttgttaaCttagacaacctgagagctaa	.	SNP	74	74	exonic	gene-GU280_gp01	.	synonymous SNV	gene-GU280_gp01:cds-YP_009724389.1:exon1:c.C7569T:p.N2523N,gene-GU280_gp01:cds-YP_009725295.1:exon1:c.C7569T:p.N2523N
7843	7843	C	T	cattttgttaacttagacaaCctgagagctaataacactaa	.	SNP	7	7	exonic	gene-GU280_gp01	.	synonymous SNV	gene-GU280_gp01:cds-YP_009724389.1:exon1:c.C7578T:p.N2526N,gene-GU280_gp01:cds-YP_009725295.1:exon1:c.C7578T:p.N2526N
7844	7844	C	T	attttgttaacttagacaacCtgagagctaataacactaaa	.	SNP	3	1	exonic	gene-GU280_gp01	.	synonymous SNV	gene-GU280_gp01:cds-YP_009724389.1:exon1:c.C7579T:p.L2527L,gene-GU280_gp01:cds-YP_009725295.1:exon1:c.C7579T:p.L2527L
7846	7846	G	A	tttgttaacttagacaacctGagagctaataacactaaagg	)	SNP	1	1	exonic	gene-GU280_gp01	.	synonymous SNV	gene-GU280_gp01:cds-YP_009724389.1:exon1:c.G7581A:p.L2527L,gene-GU280_gp01:cds-YP_009725295.1:exon1:c.G7581A:p.L2527L
7858	7858	C	T	gacaacctgagagctaataaCactaaaggttcattgcctat	(	SNP	2	2	exonic	gene-GU280_gp01	.	synonymous SNV	gene-GU280_gp01:cds-YP_009724389.1:exon1:c.C7593T:p.N2531N,gene-GU280_gp01:cds-YP_009725295.1:exon1:c.C7593T:p.N2531N
7870	7870	A	G	gctaataacactaaaggttcAttgcctattaatgttatagt	.	SNP	2	2	exonic	gene-GU280_gp01	.	synonymous SNV	gene-GU280_gp01:cds-YP_009724389.1:exon1:c.A7605G:p.S2535S,gene-GU280_gp01:cds-YP_009725295.1:exon1:c.A7605G:p.S2535S
7876	7876	T	A	aacactaaaggttcattgccTattaatgttatagtttttga	)	SNP	7	6	exonic	gene-GU280_gp01	.	synonymous SNV	gene-GU280_gp01:cds-YP_009724389.1:exon1:c.T7611A:p.P2537P,gene-GU280_gp01:cds-YP_009725295.1:exon1:c.T7611A:p.P2537P
7876	7876	T	C	aacactaaaggttcattgccTattaatgttatagtttttga	)	SNP	7	1	exonic	gene-GU280_gp01	.	synonymous SNV	gene-GU280_gp01:cds-YP_009724389.1:exon1:c.T7611C:p.P2537P,gene-GU280_gp01:cds-YP_009725295.1:exon1:c.T7611C:p.P2537P
7921	7921	A	C	aaatcaaaatgtgaagaatcAtctgcaaaatcagcgtctgt	(	SNP	2	2	exonic	gene-GU280_gp01	.	synonymous SNV	gene-GU280_gp01:cds-YP_009724389.1:exon1:c.A7656C:p.S2552S,gene-GU280_gp01:cds-YP_009725295.1:exon1:c.A7656C:p.S2552S
7930	7930	A	G	tgtgaagaatcatctgcaaaAtcagcgtctgtttactacag	(	SNP	1	1	exonic	gene-GU280_gp01	.	synonymous SNV	gene-GU280_gp01:cds-YP_009724389.1:exon1:c.A7665G:p.K2555K,gene-GU280_gp01:cds-YP_009725295.1:exon1:c.A7665G:p.K2555K
7933	7933	A	G	gaagaatcatctgcaaaatcAgcgtctgtttactacagtca	(	SNP	1	1	exonic	gene-GU280_gp01	.	synonymous SNV	gene-GU280_gp01:cds-YP_009724389.1:exon1:c.A7668G:p.S2556S,gene-GU280_gp01:cds-YP_009725295.1:exon1:c.A7668G:p.S2556S
7936	7936	G	A	gaatcatctgcaaaatcagcGtctgtttactacagtcagct	(	SNP	18	3	exonic	gene-GU280_gp01	.	synonymous SNV	gene-GU280_gp01:cds-YP_009724389.1:exon1:c.G7671A:p.A2557A,gene-GU280_gp01:cds-YP_009725295.1:exon1:c.G7671A:p.A2557A
7936	7936	G	C	gaatcatctgcaaaatcagcGtctgtttactacagtcagct	(	SNP	18	1	exonic	gene-GU280_gp01	.	synonymous SNV	gene-GU280_gp01:cds-YP_009724389.1:exon1:c.G7671C:p.A2557A,gene-GU280_gp01:cds-YP_009725295.1:exon1:c.G7671C:p.A2557A
7936	7936	G	T	gaatcatctgcaaaatcagcGtctgtttactacagtcagct	(	SNP	18	14	exonic	gene-GU280_gp01	.	synonymous SNV	gene-GU280_gp01:cds-YP_009724389.1:exon1:c.G7671T:p.A2557A,gene-GU280_gp01:cds-YP_009725295.1:exon1:c.G7671T:p.A2557A
7942	7942	T	C	tctgcaaaatcagcgtctgtTtactacagtcagcttatgtg	.	SNP	1	1	exonic	gene-GU280_gp01	.	synonymous SNV	gene-GU280_gp01:cds-YP_009724389.1:exon1:c.T7677C:p.V2559V,gene-GU280_gp01:cds-YP_009725295.1:exon1:c.T7677C:p.V2559V
7945	7945	C	T	gcaaaatcagcgtctgtttaCtacagtcagcttatgtgtca	.	SNP	25	25	exonic	gene-GU280_gp01	.	synonymous SNV	gene-GU280_gp01:cds-YP_009724389.1:exon1:c.C7680T:p.Y2560Y,gene-GU280_gp01:cds-YP_009725295.1:exon1:c.C7680T:p.Y2560Y
7948	7948	C	T	aaatcagcgtctgtttactaCagtcagcttatgtgtcaacc	)	SNP	3	3	exonic	gene-GU280_gp01	.	synonymous SNV	gene-GU280_gp01:cds-YP_009724389.1:exon1:c.C7683T:p.Y2561Y,gene-GU280_gp01:cds-YP_009725295.1:exon1:c.C7683T:p.Y2561Y
7961	7961	T	.	tttactacagtcagcttatgTgtcaacctatactgttacta	(	DEL	1	1	.	.	.	.	.
7962	7962	G	.	ttactacagtcagcttatgtGtcaacctatactgttactag	.	DEL	1	1	.	.	.	.	.
7963	7963	T	C	tactacagtcagcttatgtgTcaacctatactgttactaga	.	SNP	2	2	exonic	gene-GU280_gp01	.	synonymous SNV	gene-GU280_gp01:cds-YP_009724389.1:exon1:c.T7698C:p.C2566C,gene-GU280_gp01:cds-YP_009725295.1:exon1:c.T7698C:p.C2566C
7976	7976	T	C	ttatgtgtcaacctatactgTtactagatcaggcattagtg	(	SNP	2	2	exonic	gene-GU280_gp01	.	synonymous SNV	gene-GU280_gp01:cds-YP_009724389.1:exon1:c.T7711C:p.L2571L,gene-GU280_gp01:cds-YP_009725295.1:exon1:c.T7711C:p.L2571L
7981	7981	A	G	tgtcaacctatactgttactAgatcaggcattagtgtctga	(	SNP	4	4	exonic	gene-GU280_gp01	.	synonymous SNV	gene-GU280_gp01:cds-YP_009724389.1:exon1:c.A7716G:p.L2572L,gene-GU280_gp01:cds-YP_009725295.1:exon1:c.A7716G:p.L2572L
7990	7990	A	C	atactgttactagatcaggcAttagtgtctgatgttggtga	(	SNP	3	2	exonic	gene-GU280_gp01	.	synonymous SNV	gene-GU280_gp01:cds-YP_009724389.1:exon1:c.A7725C:p.A2575A,gene-GU280_gp01:cds-YP_009725295.1:exon1:c.A7725C:p.A2575A
7990	7990	A	T	atactgttactagatcaggcAttagtgtctgatgttggtga	(	SNP	3	1	exonic	gene-GU280_gp01	.	synonymous SNV	gene-GU280_gp01:cds-YP_009724389.1:exon1:c.A7725T:p.A2575A,gene-GU280_gp01:cds-YP_009725295.1:exon1:c.A7725T:p.A2575A
8017	8017	G	T	tctgatgttggtgatagtgcGgaagttgcagttaaaatgtt	)	SNP	1	1	exonic	gene-GU280_gp01	.	synonymous SNV	gene-GU280_gp01:cds-YP_009724389.1:exon1:c.G7752T:p.A2584A,gene-GU280_gp01:cds-YP_009725295.1:exon1:c.G7752T:p.A2584A
8026	8026	A	G	ggtgatagtgcggaagttgcAgttaaaatgtttgatgctta	(	SNP	10	1	exonic	gene-GU280_gp01	.	synonymous SNV	gene-GU280_gp01:cds-YP_009724389.1:exon1:c.A7761G:p.A2587A,gene-GU280_gp01:cds-YP_009725295.1:exon1:c.A7761G:p.A2587A
8026	8026	A	T	ggtgatagtgcggaagttgcAgttaaaatgtttgatgctta	(	SNP	10	9	exonic	gene-GU280_gp01	.	synonymous SNV	gene-GU280_gp01:cds-YP_009724389.1:exon1:c.A7761T:p.A2587A,gene-GU280_gp01:cds-YP_009725295.1:exon1:c.A7761T:p.A2587A
8032	8032	A	G	agtgcggaagttgcagttaaAatgtttgatgcttacgttaa	(	SNP	11	11	exonic	gene-GU280_gp01	.	synonymous SNV	gene-GU280_gp01:cds-YP_009724389.1:exon1:c.A7767G:p.K2589K,gene-GU280_gp01:cds-YP_009725295.1:exon1:c.A7767G:p.K2589K
8041	8041	T	C	gttgcagttaaaatgtttgaTgcttacgttaatacgttttc	(	SNP	1	1	exonic	gene-GU280_gp01	.	synonymous SNV	gene-GU280_gp01:cds-YP_009724389.1:exon1:c.T7776C:p.D2592D,gene-GU280_gp01:cds-YP_009725295.1:exon1:c.T7776C:p.D2592D
8047	8047	C	T	gttaaaatgtttgatgcttaCgttaatacgttttcatcaac	(	SNP	1	1	exonic	gene-GU280_gp01	.	synonymous SNV	gene-GU280_gp01:cds-YP_009724389.1:exon1:c.C7782T:p.Y2594Y,gene-GU280_gp01:cds-YP_009725295.1:exon1:c.C7782T:p.Y2594Y
8053	8053	T	C	atgtttgatgcttacgttaaTacgttttcatcaacttttaa	.	SNP	1	1	exonic	gene-GU280_gp01	.	synonymous SNV	gene-GU280_gp01:cds-YP_009724389.1:exon1:c.T7788C:p.N2596N,gene-GU280_gp01:cds-YP_009725295.1:exon1:c.T7788C:p.N2596N
8068	8068	T	C	gttaatacgttttcatcaacTtttaacgtaccaatggaaaa	)	SNP	2	2	exonic	gene-GU280_gp01	.	synonymous SNV	gene-GU280_gp01:cds-YP_009724389.1:exon1:c.T7803C:p.T2601T,gene-GU280_gp01:cds-YP_009725295.1:exon1:c.T7803C:p.T2601T
8074	8074	C	T	acgttttcatcaacttttaaCgtaccaatggaaaaactcaa	)	SNP	7	7	exonic	gene-GU280_gp01	.	synonymous SNV	gene-GU280_gp01:cds-YP_009724389.1:exon1:c.C7809T:p.N2603N,gene-GU280_gp01:cds-YP_009725295.1:exon1:c.C7809T:p.N2603N
8080	8080	A	T	tcatcaacttttaacgtaccAatggaaaaactcaaaacact	.	SNP	3	3	exonic	gene-GU280_gp01	.	synonymous SNV	gene-GU280_gp01:cds-YP_009724389.1:exon1:c.A7815T:p.P2605P,gene-GU280_gp01:cds-YP_009725295.1:exon1:c.A7815T:p.P2605P
8092	8092	C	T	aacgtaccaatggaaaaactCaaaacactagttgcaactgc	.	SNP	13	13	exonic	gene-GU280_gp01	.	synonymous SNV	gene-GU280_gp01:cds-YP_009724389.1:exon1:c.C7827T:p.L2609L,gene-GU280_gp01:cds-YP_009725295.1:exon1:c.C7827T:p.L2609L
8099	8099	C	T	caatggaaaaactcaaaacaCtagttgcaactgcagaagct	.	SNP	1	1	exonic	gene-GU280_gp01	.	synonymous SNV	gene-GU280_gp01:cds-YP_009724389.1:exon1:c.C7834T:p.L2612L,gene-GU280_gp01:cds-YP_009725295.1:exon1:c.C7834T:p.L2612L
8107	8107	A	T	aaactcaaaacactagttgcAactgcagaagctgaacttgc	)	SNP	1	1	exonic	gene-GU280_gp01	.	synonymous SNV	gene-GU280_gp01:cds-YP_009724389.1:exon1:c.A7842T:p.A2614A,gene-GU280_gp01:cds-YP_009725295.1:exon1:c.A7842T:p.A2614A
8110	8110	T	G	ctcaaaacactagttgcaacTgcagaagctgaacttgcaaa	)	SNP	1	1	exonic	gene-GU280_gp01	.	synonymous SNV	gene-GU280_gp01:cds-YP_009724389.1:exon1:c.T7845G:p.T2615T,gene-GU280_gp01:cds-YP_009725295.1:exon1:c.T7845G:p.T2615T
8113	8113	A	T	aaaacactagttgcaactgcAgaagctgaacttgcaaagaa	)	SNP	1	1	exonic	gene-GU280_gp01	.	synonymous SNV	gene-GU280_gp01:cds-YP_009724389.1:exon1:c.A7848T:p.A2616A,gene-GU280_gp01:cds-YP_009725295.1:exon1:c.A7848T:p.A2616A
8116	8116	A	G	acactagttgcaactgcagaAgctgaacttgcaaagaatgt	)	SNP	3	3	exonic	gene-GU280_gp01	.	synonymous SNV	gene-GU280_gp01:cds-YP_009724389.1:exon1:c.A7851G:p.E2617E,gene-GU280_gp01:cds-YP_009725295.1:exon1:c.A7851G:p.E2617E
8125	8125	T	C	gcaactgcagaagctgaactTgcaaagaatgtgtccttaga	.	SNP	1	1	exonic	gene-GU280_gp01	.	synonymous SNV	gene-GU280_gp01:cds-YP_009724389.1:exon1:c.T7860C:p.L2620L,gene-GU280_gp01:cds-YP_009725295.1:exon1:c.T7860C:p.L2620L
8128	8128	A	T	actgcagaagctgaacttgcAaagaatgtgtccttagacaa	(	SNP	1	1	exonic	gene-GU280_gp01	.	synonymous SNV	gene-GU280_gp01:cds-YP_009724389.1:exon1:c.A7863T:p.A2621A,gene-GU280_gp01:cds-YP_009725295.1:exon1:c.A7863T:p.A2621A
8134	8134	T	C	gaagctgaacttgcaaagaaTgtgtccttagacaatgtctt	.	SNP	1	1	exonic	gene-GU280_gp01	.	synonymous SNV	gene-GU280_gp01:cds-YP_009724389.1:exon1:c.T7869C:p.N2623N,gene-GU280_gp01:cds-YP_009725295.1:exon1:c.T7869C:p.N2623N
8137	8137	G	T	gctgaacttgcaaagaatgtGtccttagacaatgtcttatc	(	SNP	8	8	exonic	gene-GU280_gp01	.	synonymous SNV	gene-GU280_gp01:cds-YP_009724389.1:exon1:c.G7872T:p.V2624V,gene-GU280_gp01:cds-YP_009725295.1:exon1:c.G7872T:p.V2624V
8140	8140	C	T	gaacttgcaaagaatgtgtcCttagacaatgtcttatctac	.	SNP	15	15	exonic	gene-GU280_gp01	.	synonymous SNV	gene-GU280_gp01:cds-YP_009724389.1:exon1:c.C7875T:p.S2625S,gene-GU280_gp01:cds-YP_009725295.1:exon1:c.C7875T:p.S2625S
8146	8146	C	T	gcaaagaatgtgtccttagaCaatgtcttatctacttttat	.	SNP	2	2	exonic	gene-GU280_gp01	.	synonymous SNV	gene-GU280_gp01:cds-YP_009724389.1:exon1:c.C7881T:p.D2627D,gene-GU280_gp01:cds-YP_009725295.1:exon1:c.C7881T:p.D2627D
8152	8152	C	T	aatgtgtccttagacaatgtCttatctacttttatttcagc	(	SNP	2	2	exonic	gene-GU280_gp01	.	synonymous SNV	gene-GU280_gp01:cds-YP_009724389.1:exon1:c.C7887T:p.V2629V,gene-GU280_gp01:cds-YP_009725295.1:exon1:c.C7887T:p.V2629V
8158	8158	T	C	tccttagacaatgtcttatcTacttttatttcagcagctcg	(	SNP	2	2	exonic	gene-GU280_gp01	.	synonymous SNV	gene-GU280_gp01:cds-YP_009724389.1:exon1:c.T7893C:p.S2631S,gene-GU280_gp01:cds-YP_009725295.1:exon1:c.T7893C:p.S2631S
8170	8170	A	G	gtcttatctacttttatttcAgcagctcggcaagggtttgt	(	SNP	2	2	exonic	gene-GU280_gp01	.	synonymous SNV	gene-GU280_gp01:cds-YP_009724389.1:exon1:c.A7905G:p.S2635S,gene-GU280_gp01:cds-YP_009725295.1:exon1:c.A7905G:p.S2635S
8173	8173	A	T	ttatctacttttatttcagcAgctcggcaagggtttgttga	(	SNP	1	1	exonic	gene-GU280_gp01	.	synonymous SNV	gene-GU280_gp01:cds-YP_009724389.1:exon1:c.A7908T:p.A2636A,gene-GU280_gp01:cds-YP_009725295.1:exon1:c.A7908T:p.A2636A
8179	8179	G	A	acttttatttcagcagctcgGcaagggtttgttgattcaga	.	SNP	20	3	exonic	gene-GU280_gp01	.	synonymous SNV	gene-GU280_gp01:cds-YP_009724389.1:exon1:c.G7914A:p.R2638R,gene-GU280_gp01:cds-YP_009725295.1:exon1:c.G7914A:p.R2638R
8179	8179	G	T	acttttatttcagcagctcgGcaagggtttgttgattcaga	.	SNP	20	17	exonic	gene-GU280_gp01	.	synonymous SNV	gene-GU280_gp01:cds-YP_009724389.1:exon1:c.G7914T:p.R2638R,gene-GU280_gp01:cds-YP_009725295.1:exon1:c.G7914T:p.R2638R
8185	8185	G	A	atttcagcagctcggcaaggGtttgttgattcagatgtaga	)	SNP	2	2	exonic	gene-GU280_gp01	.	synonymous SNV	gene-GU280_gp01:cds-YP_009724389.1:exon1:c.G7920A:p.G2640G,gene-GU280_gp01:cds-YP_009725295.1:exon1:c.G7920A:p.G2640G
8191	8191	T	G	gcagctcggcaagggtttgtTgattcagatgtagaaactaa	)	SNP	1	1	exonic	gene-GU280_gp01	.	synonymous SNV	gene-GU280_gp01:cds-YP_009724389.1:exon1:c.T7926G:p.V2642V,gene-GU280_gp01:cds-YP_009725295.1:exon1:c.T7926G:p.V2642V
8200	8200	T	C	caagggtttgttgattcagaTgtagaaactaaagatgttgt	.	SNP	1	1	exonic	gene-GU280_gp01	.	synonymous SNV	gene-GU280_gp01:cds-YP_009724389.1:exon1:c.T7935C:p.D2645D,gene-GU280_gp01:cds-YP_009725295.1:exon1:c.T7935C:p.D2645D
8203	8203	A	G	gggtttgttgattcagatgtAgaaactaaagatgttgttga	)	SNP	3	3	exonic	gene-GU280_gp01	.	synonymous SNV	gene-GU280_gp01:cds-YP_009724389.1:exon1:c.A7938G:p.V2646V,gene-GU280_gp01:cds-YP_009725295.1:exon1:c.A7938G:p.V2646V
8211	8211	A	.	tgattcagatgtagaaactaAagatgttgttgaatgtctta	(	DEL	1	1	.	.	.	.	.
8215	8215	T	C	tcagatgtagaaactaaagaTgttgttgaatgtcttaaatt	(	SNP	2	2	exonic	gene-GU280_gp01	.	synonymous SNV	gene-GU280_gp01:cds-YP_009724389.1:exon1:c.T7950C:p.D2650D,gene-GU280_gp01:cds-YP_009725295.1:exon1:c.T7950C:p.D2650D
8242	8242	T	C	gaatgtcttaaattgtcacaTcaatctgacatagaagttac	.	SNP	1	1	exonic	gene-GU280_gp01	.	synonymous SNV	gene-GU280_gp01:cds-YP_009724389.1:exon1:c.T7977C:p.H2659H,gene-GU280_gp01:cds-YP_009725295.1:exon1:c.T7977C:p.H2659H
8248	8248	T	A	cttaaattgtcacatcaatcTgacatagaagttactggcga	)	SNP	1	1	exonic	gene-GU280_gp01	.	synonymous SNV	gene-GU280_gp01:cds-YP_009724389.1:exon1:c.T7983A:p.S2661S,gene-GU280_gp01:cds-YP_009725295.1:exon1:c.T7983A:p.S2661S
8266	8266	C	T	tctgacatagaagttactggCgatagttgtaataactatat	.	SNP	4	4	exonic	gene-GU280_gp01	.	synonymous SNV	gene-GU280_gp01:cds-YP_009724389.1:exon1:c.C8001T:p.G2667G,gene-GU280_gp01:cds-YP_009725295.1:exon1:c.C8001T:p.G2667G
8278	8278	T	C	gttactggcgatagttgtaaTaactatatgctcacctataa	)	SNP	1	1	exonic	gene-GU280_gp01	.	synonymous SNV	gene-GU280_gp01:cds-YP_009724389.1:exon1:c.T8013C:p.N2671N,gene-GU280_gp01:cds-YP_009725295.1:exon1:c.T8013C:p.N2671N
8281	8281	C	T	actggcgatagttgtaataaCtatatgctcacctataacaa	)	SNP	3	3	exonic	gene-GU280_gp01	.	synonymous SNV	gene-GU280_gp01:cds-YP_009724389.1:exon1:c.C8016T:p.N2672N,gene-GU280_gp01:cds-YP_009725295.1:exon1:c.C8016T:p.N2672N
8290	8290	C	T	agttgtaataactatatgctCacctataacaaagttgaaaa	)	SNP	16	16	exonic	gene-GU280_gp01	.	synonymous SNV	gene-GU280_gp01:cds-YP_009724389.1:exon1:c.C8025T:p.L2675L,gene-GU280_gp01:cds-YP_009725295.1:exon1:c.C8025T:p.L2675L
8293	8293	C	A	tgtaataactatatgctcacCtataacaaagttgaaaacat	)	SNP	41	3	exonic	gene-GU280_gp01	.	synonymous SNV	gene-GU280_gp01:cds-YP_009724389.1:exon1:c.C8028A:p.T2676T,gene-GU280_gp01:cds-YP_009725295.1:exon1:c.C8028A:p.T2676T
8293	8293	C	T	tgtaataactatatgctcacCtataacaaagttgaaaacat	)	SNP	41	38	exonic	gene-GU280_gp01	.	synonymous SNV	gene-GU280_gp01:cds-YP_009724389.1:exon1:c.C8028T:p.T2676T,gene-GU280_gp01:cds-YP_009725295.1:exon1:c.C8028T:p.T2676T
8296	8296	T	C	aataactatatgctcacctaTaacaaagttgaaaacatgac	)	SNP	4	4	exonic	gene-GU280_gp01	.	synonymous SNV	gene-GU280_gp01:cds-YP_009724389.1:exon1:c.T8031C:p.Y2677Y,gene-GU280_gp01:cds-YP_009725295.1:exon1:c.T8031C:p.Y2677Y
8299	8299	C	T	aactatatgctcacctataaCaaagttgaaaacatgacacc	)	SNP	5	5	exonic	gene-GU280_gp01	.	synonymous SNV	gene-GU280_gp01:cds-YP_009724389.1:exon1:c.C8034T:p.N2678N,gene-GU280_gp01:cds-YP_009725295.1:exon1:c.C8034T:p.N2678N
8302	8302	A	G	tatatgctcacctataacaaAgttgaaaacatgacaccccg	.	SNP	1	1	exonic	gene-GU280_gp01	.	synonymous SNV	gene-GU280_gp01:cds-YP_009724389.1:exon1:c.A8037G:p.K2679K,gene-GU280_gp01:cds-YP_009725295.1:exon1:c.A8037G:p.K2679K
8308	8308	A	G	ctcacctataacaaagttgaAaacatgacaccccgtgacct	.	SNP	3	3	exonic	gene-GU280_gp01	.	synonymous SNV	gene-GU280_gp01:cds-YP_009724389.1:exon1:c.A8043G:p.E2681E,gene-GU280_gp01:cds-YP_009725295.1:exon1:c.A8043G:p.E2681E
8311	8311	C	T	acctataacaaagttgaaaaCatgacaccccgtgaccttgg	.	SNP	2	2	exonic	gene-GU280_gp01	.	synonymous SNV	gene-GU280_gp01:cds-YP_009724389.1:exon1:c.C8046T:p.N2682N,gene-GU280_gp01:cds-YP_009725295.1:exon1:c.C8046T:p.N2682N
8320	8320	C	T	aaagttgaaaacatgacaccCcgtgaccttggtgcttgtat	(	SNP	10	10	exonic	gene-GU280_gp01	.	synonymous SNV	gene-GU280_gp01:cds-YP_009724389.1:exon1:c.C8055T:p.P2685P,gene-GU280_gp01:cds-YP_009725295.1:exon1:c.C8055T:p.P2685P
8323	8323	T	C	gttgaaaacatgacaccccgTgaccttggtgcttgtattga	(	SNP	1	1	exonic	gene-GU280_gp01	.	synonymous SNV	gene-GU280_gp01:cds-YP_009724389.1:exon1:c.T8058C:p.R2686R,gene-GU280_gp01:cds-YP_009725295.1:exon1:c.T8058C:p.R2686R
8326	8326	C	T	gaaaacatgacaccccgtgaCcttggtgcttgtattgactg	.	SNP	5	5	exonic	gene-GU280_gp01	.	synonymous SNV	gene-GU280_gp01:cds-YP_009724389.1:exon1:c.C8061T:p.D2687D,gene-GU280_gp01:cds-YP_009725295.1:exon1:c.C8061T:p.D2687D
8329	8329	T	A	aacatgacaccccgtgacctTggtgcttgtattgactgtag	(	SNP	1	1	exonic	gene-GU280_gp01	.	synonymous SNV	gene-GU280_gp01:cds-YP_009724389.1:exon1:c.T8064A:p.L2688L,gene-GU280_gp01:cds-YP_009725295.1:exon1:c.T8064A:p.L2688L
8335	8335	T	C	acaccccgtgaccttggtgcTtgtattgactgtagtgcgcg	(	SNP	2	2	exonic	gene-GU280_gp01	.	synonymous SNV	gene-GU280_gp01:cds-YP_009724389.1:exon1:c.T8070C:p.A2690A,gene-GU280_gp01:cds-YP_009725295.1:exon1:c.T8070C:p.A2690A
8344	8344	C	T	gaccttggtgcttgtattgaCtgtagtgcgcgtcatattaa	(	SNP	20	20	exonic	gene-GU280_gp01	.	synonymous SNV	gene-GU280_gp01:cds-YP_009724389.1:exon1:c.C8079T:p.D2693D,gene-GU280_gp01:cds-YP_009725295.1:exon1:c.C8079T:p.D2693D
8353	8353	G	A	gcttgtattgactgtagtgcGcgtcatattaatgcgcaggt	(	SNP	4	1	exonic	gene-GU280_gp01	.	synonymous SNV	gene-GU280_gp01:cds-YP_009724389.1:exon1:c.G8088A:p.A2696A,gene-GU280_gp01:cds-YP_009725295.1:exon1:c.G8088A:p.A2696A
8353	8353	G	T	gcttgtattgactgtagtgcGcgtcatattaatgcgcaggt	(	SNP	4	3	exonic	gene-GU280_gp01	.	synonymous SNV	gene-GU280_gp01:cds-YP_009724389.1:exon1:c.G8088T:p.A2696A,gene-GU280_gp01:cds-YP_009725295.1:exon1:c.G8088T:p.A2696A
8356	8356	T	C	tgtattgactgtagtgcgcgTcatattaatgcgcaggtagc	(	SNP	3	1	exonic	gene-GU280_gp01	.	synonymous SNV	gene-GU280_gp01:cds-YP_009724389.1:exon1:c.T8091C:p.R2697R,gene-GU280_gp01:cds-YP_009725295.1:exon1:c.T8091C:p.R2697R
8356	8356	T	G	tgtattgactgtagtgcgcgTcatattaatgcgcaggtagc	(	SNP	3	2	exonic	gene-GU280_gp01	.	synonymous SNV	gene-GU280_gp01:cds-YP_009724389.1:exon1:c.T8091G:p.R2697R,gene-GU280_gp01:cds-YP_009725295.1:exon1:c.T8091G:p.R2697R
8359	8359	T	C	attgactgtagtgcgcgtcaTattaatgcgcaggtagcaaa	.	SNP	1	1	exonic	gene-GU280_gp01	.	synonymous SNV	gene-GU280_gp01:cds-YP_009724389.1:exon1:c.T8094C:p.H2698H,gene-GU280_gp01:cds-YP_009725295.1:exon1:c.T8094C:p.H2698H
8368	8368	G	A	agtgcgcgtcatattaatgcGcaggtagcaaaaagtcacaa	)	SNP	2	2	exonic	gene-GU280_gp01	.	synonymous SNV	gene-GU280_gp01:cds-YP_009724389.1:exon1:c.G8103A:p.A2701A,gene-GU280_gp01:cds-YP_009725295.1:exon1:c.G8103A:p.A2701A
8374	8374	A	G	cgtcatattaatgcgcaggtAgcaaaaagtcacaacattgc	(	SNP	1	1	exonic	gene-GU280_gp01	.	synonymous SNV	gene-GU280_gp01:cds-YP_009724389.1:exon1:c.A8109G:p.V2703V,gene-GU280_gp01:cds-YP_009725295.1:exon1:c.A8109G:p.V2703V
8386	8386	C	T	gcgcaggtagcaaaaagtcaCaacattgctttgatatggaa	.	SNP	5	5	exonic	gene-GU280_gp01	.	synonymous SNV	gene-GU280_gp01:cds-YP_009724389.1:exon1:c.C8121T:p.H2707H,gene-GU280_gp01:cds-YP_009725295.1:exon1:c.C8121T:p.H2707H
8389	8389	C	T	caggtagcaaaaagtcacaaCattgctttgatatggaacgt	.	SNP	58	58	exonic	gene-GU280_gp01	.	synonymous SNV	gene-GU280_gp01:cds-YP_009724389.1:exon1:c.C8124T:p.N2708N,gene-GU280_gp01:cds-YP_009725295.1:exon1:c.C8124T:p.N2708N
8395	8395	T	A	gcaaaaagtcacaacattgcTttgatatggaacgttaaaga	.	SNP	2	1	exonic	gene-GU280_gp01	.	synonymous SNV	gene-GU280_gp01:cds-YP_009724389.1:exon1:c.T8130A:p.A2710A,gene-GU280_gp01:cds-YP_009725295.1:exon1:c.T8130A:p.A2710A
8395	8395	T	C	gcaaaaagtcacaacattgcTttgatatggaacgttaaaga	.	SNP	2	1	exonic	gene-GU280_gp01	.	synonymous SNV	gene-GU280_gp01:cds-YP_009724389.1:exon1:c.T8130C:p.A2710A,gene-GU280_gp01:cds-YP_009725295.1:exon1:c.T8130C:p.A2710A
8407	8407	C	T	aacattgctttgatatggaaCgttaaagatttcatgtcatt	.	SNP	2	2	exonic	gene-GU280_gp01	.	synonymous SNV	gene-GU280_gp01:cds-YP_009724389.1:exon1:c.C8142T:p.N2714N,gene-GU280_gp01:cds-YP_009725295.1:exon1:c.C8142T:p.N2714N
8416	8416	T	C	ttgatatggaacgttaaagaTttcatgtcattgtctgaaca	)	SNP	1	1	exonic	gene-GU280_gp01	.	synonymous SNV	gene-GU280_gp01:cds-YP_009724389.1:exon1:c.T8151C:p.D2717D,gene-GU280_gp01:cds-YP_009725295.1:exon1:c.T8151C:p.D2717D
8431	8431	T	C	aaagatttcatgtcattgtcTgaacaactacgaaaacaaat	.	SNP	2	2	exonic	gene-GU280_gp01	.	synonymous SNV	gene-GU280_gp01:cds-YP_009724389.1:exon1:c.T8166C:p.S2722S,gene-GU280_gp01:cds-YP_009725295.1:exon1:c.T8166C:p.S2722S
8443	8443	A	G	tcattgtctgaacaactacgAaaacaaatacgtagtgctgc	.	SNP	1	1	exonic	gene-GU280_gp01	.	synonymous SNV	gene-GU280_gp01:cds-YP_009724389.1:exon1:c.A8178G:p.R2726R,gene-GU280_gp01:cds-YP_009725295.1:exon1:c.A8178G:p.R2726R
8449	8449	A	G	tctgaacaactacgaaaacaAatacgtagtgctgctaaaaa	.	SNP	2	1	exonic	gene-GU280_gp01	.	synonymous SNV	gene-GU280_gp01:cds-YP_009724389.1:exon1:c.A8184G:p.Q2728Q,gene-GU280_gp01:cds-YP_009725295.1:exon1:c.A8184G:p.Q2728Q
8455	8455	T	C	caactacgaaaacaaatacgTagtgctgctaaaaagaataa	)	SNP	1	1	exonic	gene-GU280_gp01	.	synonymous SNV	gene-GU280_gp01:cds-YP_009724389.1:exon1:c.T8190C:p.R2730R,gene-GU280_gp01:cds-YP_009725295.1:exon1:c.T8190C:p.R2730R
8467	8467	A	G	caaatacgtagtgctgctaaAaagaataacttaccttttaa	.	SNP	1	1	exonic	gene-GU280_gp01	.	synonymous SNV	gene-GU280_gp01:cds-YP_009724389.1:exon1:c.A8202G:p.K2734K,gene-GU280_gp01:cds-YP_009725295.1:exon1:c.A8202G:p.K2734K
8473	8473	T	C	cgtagtgctgctaaaaagaaTaacttaccttttaagttgac	.	SNP	5	5	exonic	gene-GU280_gp01	.	synonymous SNV	gene-GU280_gp01:cds-YP_009724389.1:exon1:c.T8208C:p.N2736N,gene-GU280_gp01:cds-YP_009725295.1:exon1:c.T8208C:p.N2736N
8476	8476	C	T	agtgctgctaaaaagaataaCttaccttttaagttgacatg	(	SNP	1	1	exonic	gene-GU280_gp01	.	synonymous SNV	gene-GU280_gp01:cds-YP_009724389.1:exon1:c.C8211T:p.N2737N,gene-GU280_gp01:cds-YP_009725295.1:exon1:c.C8211T:p.N2737N
8509	8509	A	G	ttgacatgtgcaactactagAcaagttgttaatgttgtaac	.	SNP	1	1	exonic	gene-GU280_gp01	.	synonymous SNV	gene-GU280_gp01:cds-YP_009724389.1:exon1:c.A8244G:p.R2748R,gene-GU280_gp01:cds-YP_009725295.1:exon1:c.A8244G:p.R2748R
8518	8518	T	C	gcaactactagacaagttgtTaatgttgtaacaacaaagat	(	SNP	1	1	exonic	gene-GU280_gp01	.	synonymous SNV	gene-GU280_gp01:cds-YP_009724389.1:exon1:c.T8253C:p.V2751V,gene-GU280_gp01:cds-YP_009725295.1:exon1:c.T8253C:p.V2751V
8527	8527	A	G	agacaagttgttaatgttgtAacaacaaagatagcacttaa	.	SNP	2	2	exonic	gene-GU280_gp01	.	synonymous SNV	gene-GU280_gp01:cds-YP_009724389.1:exon1:c.A8262G:p.V2754V,gene-GU280_gp01:cds-YP_009725295.1:exon1:c.A8262G:p.V2754V
8533	8533	A	G	gttgttaatgttgtaacaacAaagatagcacttaagggtgg	)	SNP	1	1	exonic	gene-GU280_gp01	.	synonymous SNV	gene-GU280_gp01:cds-YP_009724389.1:exon1:c.A8268G:p.T2756T,gene-GU280_gp01:cds-YP_009725295.1:exon1:c.A8268G:p.T2756T
8548	8548	G	A	acaacaaagatagcacttaaGggtggtaaaattgttaataa	.	SNP	1	1	exonic	gene-GU280_gp01	.	synonymous SNV	gene-GU280_gp01:cds-YP_009724389.1:exon1:c.G8283A:p.K2761K,gene-GU280_gp01:cds-YP_009725295.1:exon1:c.G8283A:p.K2761K
8557	8557	A	G	atagcacttaagggtggtaaAattgttaataattggttgaa	.	SNP	1	1	exonic	gene-GU280_gp01	.	synonymous SNV	gene-GU280_gp01:cds-YP_009724389.1:exon1:c.A8292G:p.K2764K,gene-GU280_gp01:cds-YP_009725295.1:exon1:c.A8292G:p.K2764K
8560	8560	T	C	gcacttaagggtggtaaaatTgttaataattggttgaagca	(	SNP	1	1	exonic	gene-GU280_gp01	.	synonymous SNV	gene-GU280_gp01:cds-YP_009724389.1:exon1:c.T8295C:p.I2765I,gene-GU280_gp01:cds-YP_009725295.1:exon1:c.T8295C:p.I2765I
8566	8566	T	C	aagggtggtaaaattgttaaTaattggttgaagcagttaat	(	SNP	1	1	exonic	gene-GU280_gp01	.	synonymous SNV	gene-GU280_gp01:cds-YP_009724389.1:exon1:c.T8301C:p.N2767N,gene-GU280_gp01:cds-YP_009725295.1:exon1:c.T8301C:p.N2767N
8575	8575	G	A	aaaattgttaataattggttGaagcagttaattaaagttac	(	SNP	1	1	exonic	gene-GU280_gp01	.	synonymous SNV	gene-GU280_gp01:cds-YP_009724389.1:exon1:c.G8310A:p.L2770L,gene-GU280_gp01:cds-YP_009725295.1:exon1:c.G8310A:p.L2770L
8585	8585	A	.	ataattggttgaagcagttaAttaaagttacacttgtgttc	.	DEL	1	1	.	.	.	.	.
8586	8586	T	.	taattggttgaagcagttaaTtaaagttacacttgtgttcc	.	DEL	2	1	.	.	.	.	.
8587	8587	T	.	aattggttgaagcagttaatTaaagttacacttgtgttcct	.	DEL	1	1	.	.	.	.	.
8599	8599	T	C	cagttaattaaagttacactTgtgttcctttttgttgctgc	.	SNP	11	11	exonic	gene-GU280_gp01	.	synonymous SNV	gene-GU280_gp01:cds-YP_009724389.1:exon1:c.T8334C:p.L2778L,gene-GU280_gp01:cds-YP_009725295.1:exon1:c.T8334C:p.L2778L
8602	8602	G	A	ttaattaaagttacacttgtGttcctttttgttgctgctat	)	SNP	14	14	exonic	gene-GU280_gp01	.	synonymous SNV	gene-GU280_gp01:cds-YP_009724389.1:exon1:c.G8337A:p.V2779V,gene-GU280_gp01:cds-YP_009725295.1:exon1:c.G8337A:p.V2779V
8605	8605	C	T	attaaagttacacttgtgttCctttttgttgctgctatttt	.	SNP	2	2	exonic	gene-GU280_gp01	.	synonymous SNV	gene-GU280_gp01:cds-YP_009724389.1:exon1:c.C8340T:p.F2780F,gene-GU280_gp01:cds-YP_009725295.1:exon1:c.C8340T:p.F2780F
8626	8626	C	T	ctttttgttgctgctattttCtatttaataacacctgttca	)	SNP	15	15	exonic	gene-GU280_gp01	.	synonymous SNV	gene-GU280_gp01:cds-YP_009724389.1:exon1:c.C8361T:p.F2787F,gene-GU280_gp01:cds-YP_009725295.1:exon1:c.C8361T:p.F2787F
8644	8644	T	A	ttctatttaataacacctgtTcatgtcatgtctaaacatac	.	SNP	2	2	exonic	gene-GU280_gp01	.	synonymous SNV	gene-GU280_gp01:cds-YP_009724389.1:exon1:c.T8379A:p.V2793V,gene-GU280_gp01:cds-YP_009725295.1:exon1:c.T8379A:p.V2793V
8647	8647	T	C	tatttaataacacctgttcaTgtcatgtctaaacatactga	)	SNP	1	1	exonic	gene-GU280_gp01	.	synonymous SNV	gene-GU280_gp01:cds-YP_009724389.1:exon1:c.T8382C:p.H2794H,gene-GU280_gp01:cds-YP_009725295.1:exon1:c.T8382C:p.H2794H
8650	8650	C	T	ttaataacacctgttcatgtCatgtctaaacatactgactt	)	SNP	1	1	exonic	gene-GU280_gp01	.	synonymous SNV	gene-GU280_gp01:cds-YP_009724389.1:exon1:c.C8385T:p.V2795V,gene-GU280_gp01:cds-YP_009725295.1:exon1:c.C8385T:p.V2795V
8665	8665	T	G	catgtcatgtctaaacatacTgacttttcaagtgaaatcat	.	SNP	3	3	exonic	gene-GU280_gp01	.	synonymous SNV	gene-GU280_gp01:cds-YP_009724389.1:exon1:c.T8400G:p.T2800T,gene-GU280_gp01:cds-YP_009725295.1:exon1:c.T8400G:p.T2800T
8668	8668	C	T	gtcatgtctaaacatactgaCttttcaagtgaaatcatagg	)	SNP	4	4	exonic	gene-GU280_gp01	.	synonymous SNV	gene-GU280_gp01:cds-YP_009724389.1:exon1:c.C8403T:p.D2801D,gene-GU280_gp01:cds-YP_009725295.1:exon1:c.C8403T:p.D2801D
8683	8683	C	A	actgacttttcaagtgaaatCataggatacaaggctattga	.	SNP	22	1	exonic	gene-GU280_gp01	.	synonymous SNV	gene-GU280_gp01:cds-YP_009724389.1:exon1:c.C8418A:p.I2806I,gene-GU280_gp01:cds-YP_009725295.1:exon1:c.C8418A:p.I2806I
8683	8683	C	T	actgacttttcaagtgaaatCataggatacaaggctattga	.	SNP	22	21	exonic	gene-GU280_gp01	.	synonymous SNV	gene-GU280_gp01:cds-YP_009724389.1:exon1:c.C8418T:p.I2806I,gene-GU280_gp01:cds-YP_009725295.1:exon1:c.C8418T:p.I2806I
8692	8692	C	T	tcaagtgaaatcataggataCaaggctattgatggtggtgt	)	SNP	5	5	exonic	gene-GU280_gp01	.	synonymous SNV	gene-GU280_gp01:cds-YP_009724389.1:exon1:c.C8427T:p.Y2809Y,gene-GU280_gp01:cds-YP_009725295.1:exon1:c.C8427T:p.Y2809Y
8704	8704	T	C	ataggatacaaggctattgaTggtggtgtcactcgtgacat	)	SNP	1	1	exonic	gene-GU280_gp01	.	synonymous SNV	gene-GU280_gp01:cds-YP_009724389.1:exon1:c.T8439C:p.D2813D,gene-GU280_gp01:cds-YP_009725295.1:exon1:c.T8439C:p.D2813D
8707	8707	T	C	ggatacaaggctattgatggTggtgtcactcgtgacatagc	.	SNP	2	2	exonic	gene-GU280_gp01	.	synonymous SNV	gene-GU280_gp01:cds-YP_009724389.1:exon1:c.T8442C:p.G2814G,gene-GU280_gp01:cds-YP_009725295.1:exon1:c.T8442C:p.G2814G
8713	8713	C	A	aaggctattgatggtggtgtCactcgtgacatagcatctac	)	SNP	4	3	exonic	gene-GU280_gp01	.	synonymous SNV	gene-GU280_gp01:cds-YP_009724389.1:exon1:c.C8448A:p.V2816V,gene-GU280_gp01:cds-YP_009725295.1:exon1:c.C8448A:p.V2816V
8713	8713	C	T	aaggctattgatggtggtgtCactcgtgacatagcatctac	)	SNP	4	1	exonic	gene-GU280_gp01	.	synonymous SNV	gene-GU280_gp01:cds-YP_009724389.1:exon1:c.C8448T:p.V2816V,gene-GU280_gp01:cds-YP_009725295.1:exon1:c.C8448T:p.V2816V
8719	8719	T	C	attgatggtggtgtcactcgTgacatagcatctacagatac	.	SNP	1	1	exonic	gene-GU280_gp01	.	synonymous SNV	gene-GU280_gp01:cds-YP_009724389.1:exon1:c.T8454C:p.R2818R,gene-GU280_gp01:cds-YP_009725295.1:exon1:c.T8454C:p.R2818R
8722	8722	C	T	gatggtggtgtcactcgtgaCatagcatctacagatacttg	)	SNP	6	6	exonic	gene-GU280_gp01	.	synonymous SNV	gene-GU280_gp01:cds-YP_009724389.1:exon1:c.C8457T:p.D2819D,gene-GU280_gp01:cds-YP_009725295.1:exon1:c.C8457T:p.D2819D
8728	8728	A	G	ggtgtcactcgtgacatagcAtctacagatacttgttttgc	.	SNP	2	2	exonic	gene-GU280_gp01	.	synonymous SNV	gene-GU280_gp01:cds-YP_009724389.1:exon1:c.A8463G:p.A2821A,gene-GU280_gp01:cds-YP_009725295.1:exon1:c.A8463G:p.A2821A
8737	8737	T	C	cgtgacatagcatctacagaTacttgttttgctaacaaaca	)	SNP	1	1	exonic	gene-GU280_gp01	.	synonymous SNV	gene-GU280_gp01:cds-YP_009724389.1:exon1:c.T8472C:p.D2824D,gene-GU280_gp01:cds-YP_009725295.1:exon1:c.T8472C:p.D2824D
8743	8743	T	C	atagcatctacagatacttgTtttgctaacaaacatgctga	)	SNP	2	2	exonic	gene-GU280_gp01	.	synonymous SNV	gene-GU280_gp01:cds-YP_009724389.1:exon1:c.T8478C:p.C2826C,gene-GU280_gp01:cds-YP_009725295.1:exon1:c.T8478C:p.C2826C
8752	8752	C	T	acagatacttgttttgctaaCaaacatgctgattttgacac	.	SNP	2	2	exonic	gene-GU280_gp01	.	synonymous SNV	gene-GU280_gp01:cds-YP_009724389.1:exon1:c.C8487T:p.N2829N,gene-GU280_gp01:cds-YP_009725295.1:exon1:c.C8487T:p.N2829N
8764	8764	T	C	tttgctaacaaacatgctgaTtttgacacatggtttagcca	)	SNP	1	1	exonic	gene-GU280_gp01	.	synonymous SNV	gene-GU280_gp01:cds-YP_009724389.1:exon1:c.T8499C:p.D2833D,gene-GU280_gp01:cds-YP_009725295.1:exon1:c.T8499C:p.D2833D
8767	8767	T	C	gctaacaaacatgctgatttTgacacatggtttagccagcg	)	SNP	18	18	exonic	gene-GU280_gp01	.	synonymous SNV	gene-GU280_gp01:cds-YP_009724389.1:exon1:c.T8502C:p.F2834F,gene-GU280_gp01:cds-YP_009725295.1:exon1:c.T8502C:p.F2834F
8770	8770	C	T	aacaaacatgctgattttgaCacatggtttagccagcgtgg	)	SNP	4	4	exonic	gene-GU280_gp01	.	synonymous SNV	gene-GU280_gp01:cds-YP_009724389.1:exon1:c.C8505T:p.D2835D,gene-GU280_gp01:cds-YP_009725295.1:exon1:c.C8505T:p.D2835D
8782	8782	C	T	gattttgacacatggtttagCcagcgtggtggtagttatac	)	SNP	3110	3110	exonic	gene-GU280_gp01	.	synonymous SNV	gene-GU280_gp01:cds-YP_009724389.1:exon1:c.C8517T:p.S2839S,gene-GU280_gp01:cds-YP_009725295.1:exon1:c.C8517T:p.S2839S
8785	8785	G	A	tttgacacatggtttagccaGcgtggtggtagttatactaa	)	SNP	8	8	exonic	gene-GU280_gp01	.	synonymous SNV	gene-GU280_gp01:cds-YP_009724389.1:exon1:c.G8520A:p.Q2840Q,gene-GU280_gp01:cds-YP_009725295.1:exon1:c.G8520A:p.Q2840Q
8788	8788	T	C	gacacatggtttagccagcgTggtggtagttatactaatga	.	SNP	64	64	exonic	gene-GU280_gp01	.	synonymous SNV	gene-GU280_gp01:cds-YP_009724389.1:exon1:c.T8523C:p.R2841R,gene-GU280_gp01:cds-YP_009725295.1:exon1:c.T8523C:p.R2841R
8797	8797	T	C	tttagccagcgtggtggtagTtatactaatgacaaagcttg	(	SNP	1	1	exonic	gene-GU280_gp01	.	synonymous SNV	gene-GU280_gp01:cds-YP_009724389.1:exon1:c.T8532C:p.S2844S,gene-GU280_gp01:cds-YP_009725295.1:exon1:c.T8532C:p.S2844S
8800	8800	T	C	agccagcgtggtggtagttaTactaatgacaaagcttgccc	(	SNP	1	1	exonic	gene-GU280_gp01	.	synonymous SNV	gene-GU280_gp01:cds-YP_009724389.1:exon1:c.T8535C:p.Y2845Y,gene-GU280_gp01:cds-YP_009725295.1:exon1:c.T8535C:p.Y2845Y
8809	8809	C	T	ggtggtagttatactaatgaCaaagcttgcccattgattgc	)	SNP	11	10	exonic	gene-GU280_gp01	.	synonymous SNV	gene-GU280_gp01:cds-YP_009724389.1:exon1:c.C8544T:p.D2848D,gene-GU280_gp01:cds-YP_009725295.1:exon1:c.C8544T:p.D2848D
8818	8818	C	T	tatactaatgacaaagcttgCccattgattgctgcagtcat	.	SNP	4	4	exonic	gene-GU280_gp01	.	synonymous SNV	gene-GU280_gp01:cds-YP_009724389.1:exon1:c.C8553T:p.C2851C,gene-GU280_gp01:cds-YP_009725295.1:exon1:c.C8553T:p.C2851C
8821	8821	A	G	actaatgacaaagcttgcccAttgattgctgcagtcataac	.	SNP	2	2	exonic	gene-GU280_gp01	.	synonymous SNV	gene-GU280_gp01:cds-YP_009724389.1:exon1:c.A8556G:p.P2852P,gene-GU280_gp01:cds-YP_009725295.1:exon1:c.A8556G:p.P2852P
8824	8824	G	A	aatgacaaagcttgcccattGattgctgcagtcataacaag	.	SNP	1	1	exonic	gene-GU280_gp01	.	synonymous SNV	gene-GU280_gp01:cds-YP_009724389.1:exon1:c.G8559A:p.L2853L,gene-GU280_gp01:cds-YP_009725295.1:exon1:c.G8559A:p.L2853L
8827	8827	T	A	gacaaagcttgcccattgatTgctgcagtcataacaagaga	.	SNP	1	1	exonic	gene-GU280_gp01	.	synonymous SNV	gene-GU280_gp01:cds-YP_009724389.1:exon1:c.T8562A:p.I2854I,gene-GU280_gp01:cds-YP_009725295.1:exon1:c.T8562A:p.I2854I
8830	8830	T	G	aaagcttgcccattgattgcTgcagtcataacaagagaagt	)	SNP	1	1	exonic	gene-GU280_gp01	.	synonymous SNV	gene-GU280_gp01:cds-YP_009724389.1:exon1:c.T8565G:p.A2855A,gene-GU280_gp01:cds-YP_009725295.1:exon1:c.T8565G:p.A2855A
8833	8833	A	T	gcttgcccattgattgctgcAgtcataacaagagaagtggg	.	SNP	1	1	exonic	gene-GU280_gp01	.	synonymous SNV	gene-GU280_gp01:cds-YP_009724389.1:exon1:c.A8568T:p.A2856A,gene-GU280_gp01:cds-YP_009725295.1:exon1:c.A8568T:p.A2856A
8836	8836	C	T	tgcccattgattgctgcagtCataacaagagaagtgggttt	)	SNP	1	1	exonic	gene-GU280_gp01	.	synonymous SNV	gene-GU280_gp01:cds-YP_009724389.1:exon1:c.C8571T:p.V2857V,gene-GU280_gp01:cds-YP_009725295.1:exon1:c.C8571T:p.V2857V
8851	8851	G	A	gcagtcataacaagagaagtGggttttgtcgtgcctggttt	(	SNP	7	7	exonic	gene-GU280_gp01	.	synonymous SNV	gene-GU280_gp01:cds-YP_009724389.1:exon1:c.G8586A:p.V2862V,gene-GU280_gp01:cds-YP_009725295.1:exon1:c.G8586A:p.V2862V
8854	8854	T	G	gtcataacaagagaagtgggTtttgtcgtgcctggtttgcc	(	SNP	1	1	exonic	gene-GU280_gp01	.	synonymous SNV	gene-GU280_gp01:cds-YP_009724389.1:exon1:c.T8589G:p.G2863G,gene-GU280_gp01:cds-YP_009725295.1:exon1:c.T8589G:p.G2863G
8860	8860	C	A	acaagagaagtgggttttgtCgtgcctggtttgcctggcac	(	SNP	2	1	exonic	gene-GU280_gp01	.	synonymous SNV	gene-GU280_gp01:cds-YP_009724389.1:exon1:c.C8595A:p.V2865V,gene-GU280_gp01:cds-YP_009725295.1:exon1:c.C8595A:p.V2865V
8860	8860	C	T	acaagagaagtgggttttgtCgtgcctggtttgcctggcac	(	SNP	2	1	exonic	gene-GU280_gp01	.	synonymous SNV	gene-GU280_gp01:cds-YP_009724389.1:exon1:c.C8595T:p.V2865V,gene-GU280_gp01:cds-YP_009725295.1:exon1:c.C8595T:p.V2865V
8863	8863	G	T	agagaagtgggttttgtcgtGcctggtttgcctggcacgat	(	SNP	1	1	exonic	gene-GU280_gp01	.	synonymous SNV	gene-GU280_gp01:cds-YP_009724389.1:exon1:c.G8598T:p.V2866V,gene-GU280_gp01:cds-YP_009725295.1:exon1:c.G8598T:p.V2866V
8869	8869	T	C	gtgggttttgtcgtgcctggTttgcctggcacgatattacg	.	SNP	1	1	exonic	gene-GU280_gp01	.	synonymous SNV	gene-GU280_gp01:cds-YP_009724389.1:exon1:c.T8604C:p.G2868G,gene-GU280_gp01:cds-YP_009725295.1:exon1:c.T8604C:p.G2868G
8890	8890	C	T	ttgcctggcacgatattacgCacaactaatggtgacttttt	)	SNP	1	1	exonic	gene-GU280_gp01	.	synonymous SNV	gene-GU280_gp01:cds-YP_009724389.1:exon1:c.C8625T:p.R2875R,gene-GU280_gp01:cds-YP_009725295.1:exon1:c.C8625T:p.R2875R
8899	8899	T	C	acgatattacgcacaactaaTggtgactttttgcatttctt	.	SNP	5	5	exonic	gene-GU280_gp01	.	synonymous SNV	gene-GU280_gp01:cds-YP_009724389.1:exon1:c.T8634C:p.N2878N,gene-GU280_gp01:cds-YP_009725295.1:exon1:c.T8634C:p.N2878N
8905	8905	C	T	ttacgcacaactaatggtgaCtttttgcatttcttacctag	)	SNP	1	1	exonic	gene-GU280_gp01	.	synonymous SNV	gene-GU280_gp01:cds-YP_009724389.1:exon1:c.C8640T:p.D2880D,gene-GU280_gp01:cds-YP_009725295.1:exon1:c.C8640T:p.D2880D
8917	8917	C	T	aatggtgactttttgcatttCttacctagagtttttagtgc	.	SNP	60	60	exonic	gene-GU280_gp01	.	synonymous SNV	gene-GU280_gp01:cds-YP_009724389.1:exon1:c.C8652T:p.F2884F,gene-GU280_gp01:cds-YP_009725295.1:exon1:c.C8652T:p.F2884F
8938	8938	A	G	ttacctagagtttttagtgcAgttggtaacatctgttacac	)	SNP	1	1	exonic	gene-GU280_gp01	.	synonymous SNV	gene-GU280_gp01:cds-YP_009724389.1:exon1:c.A8673G:p.A2891A,gene-GU280_gp01:cds-YP_009725295.1:exon1:c.A8673G:p.A2891A
8941	8941	T	C	cctagagtttttagtgcagtTggtaacatctgttacacacc	)	SNP	6	6	exonic	gene-GU280_gp01	.	synonymous SNV	gene-GU280_gp01:cds-YP_009724389.1:exon1:c.T8676C:p.V2892V,gene-GU280_gp01:cds-YP_009725295.1:exon1:c.T8676C:p.V2892V
8947	8947	C	T	gtttttagtgcagttggtaaCatctgttacacaccatcaaa	(	SNP	1	1	exonic	gene-GU280_gp01	.	synonymous SNV	gene-GU280_gp01:cds-YP_009724389.1:exon1:c.C8682T:p.N2894N,gene-GU280_gp01:cds-YP_009725295.1:exon1:c.C8682T:p.N2894N
8950	8950	C	T	tttagtgcagttggtaacatCtgttacacaccatcaaaact	.	SNP	68	68	exonic	gene-GU280_gp01	.	synonymous SNV	gene-GU280_gp01:cds-YP_009724389.1:exon1:c.C8685T:p.I2895I,gene-GU280_gp01:cds-YP_009725295.1:exon1:c.C8685T:p.I2895I
8956	8956	C	T	gcagttggtaacatctgttaCacaccatcaaaacttataga	)	SNP	6	6	exonic	gene-GU280_gp01	.	synonymous SNV	gene-GU280_gp01:cds-YP_009724389.1:exon1:c.C8691T:p.Y2897Y,gene-GU280_gp01:cds-YP_009725295.1:exon1:c.C8691T:p.Y2897Y
8962	8962	A	G	ggtaacatctgttacacaccAtcaaaacttatagagtacac	.	SNP	3	3	exonic	gene-GU280_gp01	.	synonymous SNV	gene-GU280_gp01:cds-YP_009724389.1:exon1:c.A8697G:p.P2899P,gene-GU280_gp01:cds-YP_009725295.1:exon1:c.A8697G:p.P2899P
8980	8980	C	T	ccatcaaaacttatagagtaCactgactttgcaacatcagc	(	SNP	3	3	exonic	gene-GU280_gp01	.	synonymous SNV	gene-GU280_gp01:cds-YP_009724389.1:exon1:c.C8715T:p.Y2905Y,gene-GU280_gp01:cds-YP_009725295.1:exon1:c.C8715T:p.Y2905Y
8983	8983	T	A	tcaaaacttatagagtacacTgactttgcaacatcagcttg	(	SNP	1	1	exonic	gene-GU280_gp01	.	synonymous SNV	gene-GU280_gp01:cds-YP_009724389.1:exon1:c.T8718A:p.T2906T,gene-GU280_gp01:cds-YP_009725295.1:exon1:c.T8718A:p.T2906T
8986	8986	C	T	aaacttatagagtacactgaCtttgcaacatcagcttgtgt	.	SNP	2	2	exonic	gene-GU280_gp01	.	synonymous SNV	gene-GU280_gp01:cds-YP_009724389.1:exon1:c.C8721T:p.D2907D,gene-GU280_gp01:cds-YP_009725295.1:exon1:c.C8721T:p.D2907D
8992	8992	A	G	atagagtacactgactttgcAacatcagcttgtgttttggc	.	SNP	1	1	exonic	gene-GU280_gp01	.	synonymous SNV	gene-GU280_gp01:cds-YP_009724389.1:exon1:c.A8727G:p.A2909A,gene-GU280_gp01:cds-YP_009725295.1:exon1:c.A8727G:p.A2909A
8998	8998	A	G	tacactgactttgcaacatcAgcttgtgttttggctgctga	(	SNP	2	2	exonic	gene-GU280_gp01	.	synonymous SNV	gene-GU280_gp01:cds-YP_009724389.1:exon1:c.A8733G:p.S2911S,gene-GU280_gp01:cds-YP_009725295.1:exon1:c.A8733G:p.S2911S
9004	9004	T	C	gactttgcaacatcagcttgTgttttggctgctgaatgtac	(	SNP	1	1	exonic	gene-GU280_gp01	.	synonymous SNV	gene-GU280_gp01:cds-YP_009724389.1:exon1:c.T8739C:p.C2913C,gene-GU280_gp01:cds-YP_009725295.1:exon1:c.T8739C:p.C2913C
9008	9008	T	C	ttgcaacatcagcttgtgttTtggctgctgaatgtacaatt	.	SNP	1	1	exonic	gene-GU280_gp01	.	synonymous SNV	gene-GU280_gp01:cds-YP_009724389.1:exon1:c.T8743C:p.L2915L,gene-GU280_gp01:cds-YP_009725295.1:exon1:c.T8743C:p.L2915L
9013	9013	T	A	acatcagcttgtgttttggcTgctgaatgtacaatttttaa	.	SNP	1	1	exonic	gene-GU280_gp01	.	synonymous SNV	gene-GU280_gp01:cds-YP_009724389.1:exon1:c.T8748A:p.A2916A,gene-GU280_gp01:cds-YP_009725295.1:exon1:c.T8748A:p.A2916A
9022	9022	T	C	tgtgttttggctgctgaatgTacaatttttaaagatgcttc	)	SNP	1	1	exonic	gene-GU280_gp01	.	synonymous SNV	gene-GU280_gp01:cds-YP_009724389.1:exon1:c.T8757C:p.C2919C,gene-GU280_gp01:cds-YP_009725295.1:exon1:c.T8757C:p.C2919C
9034	9034	A	G	gctgaatgtacaatttttaaAgatgcttctggtaagccagt	(	SNP	4	4	exonic	gene-GU280_gp01	.	synonymous SNV	gene-GU280_gp01:cds-YP_009724389.1:exon1:c.A8769G:p.K2923K,gene-GU280_gp01:cds-YP_009725295.1:exon1:c.A8769G:p.K2923K
9037	9037	T	C	gaatgtacaatttttaaagaTgcttctggtaagccagtacc	.	SNP	3	3	exonic	gene-GU280_gp01	.	synonymous SNV	gene-GU280_gp01:cds-YP_009724389.1:exon1:c.T8772C:p.D2924D,gene-GU280_gp01:cds-YP_009725295.1:exon1:c.T8772C:p.D2924D
9040	9040	T	.	tgtacaatttttaaagatgcTtctggtaagccagtaccata	(	DEL	1	1	.	.	.	.	.
9041	9041	T	.	gtacaatttttaaagatgctTctggtaagccagtaccatat	(	DEL	1	1	.	.	.	.	.
9042	9042	C	.	tacaatttttaaagatgcttCtggtaagccagtaccatatt	(	DEL	1	1	.	.	.	.	.
9043	9043	T	C	acaatttttaaagatgcttcTggtaagccagtaccatattg	(	SNP	1	1	exonic	gene-GU280_gp01	.	synonymous SNV	gene-GU280_gp01:cds-YP_009724389.1:exon1:c.T8778C:p.S2926S,gene-GU280_gp01:cds-YP_009725295.1:exon1:c.T8778C:p.S2926S
9046	9046	T	C	atttttaaagatgcttctggTaagccagtaccatattgtta	(	SNP	2	2	exonic	gene-GU280_gp01	.	synonymous SNV	gene-GU280_gp01:cds-YP_009724389.1:exon1:c.T8781C:p.G2927G,gene-GU280_gp01:cds-YP_009725295.1:exon1:c.T8781C:p.G2927G
9058	9058	A	C	gcttctggtaagccagtaccAtattgttatgataccaatgt	(	SNP	1	1	exonic	gene-GU280_gp01	.	synonymous SNV	gene-GU280_gp01:cds-YP_009724389.1:exon1:c.A8793C:p.P2931P,gene-GU280_gp01:cds-YP_009725295.1:exon1:c.A8793C:p.P2931P
9064	9064	T	C	ggtaagccagtaccatattgTtatgataccaatgtactaga	.	SNP	2	2	exonic	gene-GU280_gp01	.	synonymous SNV	gene-GU280_gp01:cds-YP_009724389.1:exon1:c.T8799C:p.C2933C,gene-GU280_gp01:cds-YP_009725295.1:exon1:c.T8799C:p.C2933C
9067	9067	T	C	aagccagtaccatattgttaTgataccaatgtactagaagg	)	SNP	4	4	exonic	gene-GU280_gp01	.	synonymous SNV	gene-GU280_gp01:cds-YP_009724389.1:exon1:c.T8802C:p.Y2934Y,gene-GU280_gp01:cds-YP_009725295.1:exon1:c.T8802C:p.Y2934Y
9070	9070	T	C	ccagtaccatattgttatgaTaccaatgtactagaaggttc	)	SNP	12	12	exonic	gene-GU280_gp01	.	synonymous SNV	gene-GU280_gp01:cds-YP_009724389.1:exon1:c.T8805C:p.D2935D,gene-GU280_gp01:cds-YP_009725295.1:exon1:c.T8805C:p.D2935D
9073	9073	C	T	gtaccatattgttatgatacCaatgtactagaaggttctgt	.	SNP	5	5	exonic	gene-GU280_gp01	.	synonymous SNV	gene-GU280_gp01:cds-YP_009724389.1:exon1:c.C8808T:p.T2936T,gene-GU280_gp01:cds-YP_009725295.1:exon1:c.C8808T:p.T2936T
9094	9094	T	C	aatgtactagaaggttctgtTgcttatgaaagtttacgccc	(	SNP	1	1	exonic	gene-GU280_gp01	.	synonymous SNV	gene-GU280_gp01:cds-YP_009724389.1:exon1:c.T8829C:p.V2943V,gene-GU280_gp01:cds-YP_009725295.1:exon1:c.T8829C:p.V2943V
9106	9106	T	C	ggttctgttgcttatgaaagTttacgccctgacacacgtta	(	SNP	1	1	exonic	gene-GU280_gp01	.	synonymous SNV	gene-GU280_gp01:cds-YP_009724389.1:exon1:c.T8841C:p.S2947S,gene-GU280_gp01:cds-YP_009725295.1:exon1:c.T8841C:p.S2947S
9112	9112	C	T	gttgcttatgaaagtttacgCcctgacacacgttatgtgct	(	SNP	2	2	exonic	gene-GU280_gp01	.	synonymous SNV	gene-GU280_gp01:cds-YP_009724389.1:exon1:c.C8847T:p.R2949R,gene-GU280_gp01:cds-YP_009725295.1:exon1:c.C8847T:p.R2949R
9118	9118	C	T	tatgaaagtttacgccctgaCacacgttatgtgctcatgga	.	SNP	5	5	exonic	gene-GU280_gp01	.	synonymous SNV	gene-GU280_gp01:cds-YP_009724389.1:exon1:c.C8853T:p.D2951D,gene-GU280_gp01:cds-YP_009725295.1:exon1:c.C8853T:p.D2951D
9124	9124	T	C	agtttacgccctgacacacgTtatgtgctcatggatggctc	(	SNP	2	2	exonic	gene-GU280_gp01	.	synonymous SNV	gene-GU280_gp01:cds-YP_009724389.1:exon1:c.T8859C:p.R2953R,gene-GU280_gp01:cds-YP_009725295.1:exon1:c.T8859C:p.R2953R
9127	9127	T	C	ttacgccctgacacacgttaTgtgctcatggatggctctat	.	SNP	1	1	exonic	gene-GU280_gp01	.	synonymous SNV	gene-GU280_gp01:cds-YP_009724389.1:exon1:c.T8862C:p.Y2954Y,gene-GU280_gp01:cds-YP_009725295.1:exon1:c.T8862C:p.Y2954Y
9130	9130	G	T	cgccctgacacacgttatgtGctcatggatggctctattat	(	SNP	10	10	exonic	gene-GU280_gp01	.	synonymous SNV	gene-GU280_gp01:cds-YP_009724389.1:exon1:c.G8865T:p.V2955V,gene-GU280_gp01:cds-YP_009725295.1:exon1:c.G8865T:p.V2955V
9133	9133	C	T	cctgacacacgttatgtgctCatggatggctctattattca	(	SNP	1	1	exonic	gene-GU280_gp01	.	synonymous SNV	gene-GU280_gp01:cds-YP_009724389.1:exon1:c.C8868T:p.L2956L,gene-GU280_gp01:cds-YP_009725295.1:exon1:c.C8868T:p.L2956L
9142	9142	C	A	cgttatgtgctcatggatggCtctattattcaatttcctaa	(	SNP	2	1	exonic	gene-GU280_gp01	.	synonymous SNV	gene-GU280_gp01:cds-YP_009724389.1:exon1:c.C8877A:p.G2959G,gene-GU280_gp01:cds-YP_009725295.1:exon1:c.C8877A:p.G2959G
9142	9142	C	T	cgttatgtgctcatggatggCtctattattcaatttcctaa	(	SNP	2	1	exonic	gene-GU280_gp01	.	synonymous SNV	gene-GU280_gp01:cds-YP_009724389.1:exon1:c.C8877T:p.G2959G,gene-GU280_gp01:cds-YP_009725295.1:exon1:c.C8877T:p.G2959G
9145	9145	T	A	tatgtgctcatggatggctcTattattcaatttcctaacac	.	SNP	2	2	exonic	gene-GU280_gp01	.	synonymous SNV	gene-GU280_gp01:cds-YP_009724389.1:exon1:c.T8880A:p.S2960S,gene-GU280_gp01:cds-YP_009725295.1:exon1:c.T8880A:p.S2960S
9157	9157	T	C	gatggctctattattcaattTcctaacacctaccttgaagg	.	SNP	2	2	exonic	gene-GU280_gp01	.	synonymous SNV	gene-GU280_gp01:cds-YP_009724389.1:exon1:c.T8892C:p.F2964F,gene-GU280_gp01:cds-YP_009725295.1:exon1:c.T8892C:p.F2964F
9163	9163	C	T	tctattattcaatttcctaaCacctaccttgaaggttctgt	(	SNP	6	6	exonic	gene-GU280_gp01	.	synonymous SNV	gene-GU280_gp01:cds-YP_009724389.1:exon1:c.C8898T:p.N2966N,gene-GU280_gp01:cds-YP_009725295.1:exon1:c.C8898T:p.N2966N
9166	9166	C	T	attattcaatttcctaacacCtaccttgaaggttctgttag	.	SNP	4	4	exonic	gene-GU280_gp01	.	synonymous SNV	gene-GU280_gp01:cds-YP_009724389.1:exon1:c.C8901T:p.T2967T,gene-GU280_gp01:cds-YP_009725295.1:exon1:c.C8901T:p.T2967T
9172	9172	T	C	caatttcctaacacctacctTgaaggttctgttagagtggt	.	SNP	16	16	exonic	gene-GU280_gp01	.	synonymous SNV	gene-GU280_gp01:cds-YP_009724389.1:exon1:c.T8907C:p.L2969L,gene-GU280_gp01:cds-YP_009725295.1:exon1:c.T8907C:p.L2969L
9190	9190	G	A	cttgaaggttctgttagagtGgtaacaacttttgattctga	(	SNP	12	1	exonic	gene-GU280_gp01	.	synonymous SNV	gene-GU280_gp01:cds-YP_009724389.1:exon1:c.G8925A:p.V2975V,gene-GU280_gp01:cds-YP_009725295.1:exon1:c.G8925A:p.V2975V
9190	9190	G	C	cttgaaggttctgttagagtGgtaacaacttttgattctga	(	SNP	12	3	exonic	gene-GU280_gp01	.	synonymous SNV	gene-GU280_gp01:cds-YP_009724389.1:exon1:c.G8925C:p.V2975V,gene-GU280_gp01:cds-YP_009725295.1:exon1:c.G8925C:p.V2975V
9190	9190	G	T	cttgaaggttctgttagagtGgtaacaacttttgattctga	(	SNP	12	8	exonic	gene-GU280_gp01	.	synonymous SNV	gene-GU280_gp01:cds-YP_009724389.1:exon1:c.G8925T:p.V2975V,gene-GU280_gp01:cds-YP_009725295.1:exon1:c.G8925T:p.V2975V
9193	9193	A	G	gaaggttctgttagagtggtAacaacttttgattctgagta	.	SNP	1	1	exonic	gene-GU280_gp01	.	synonymous SNV	gene-GU280_gp01:cds-YP_009724389.1:exon1:c.A8928G:p.V2976V,gene-GU280_gp01:cds-YP_009725295.1:exon1:c.A8928G:p.V2976V
9208	9208	T	C	gtggtaacaacttttgattcTgagtactgtaggcacggcac	(	SNP	2	1	exonic	gene-GU280_gp01	.	synonymous SNV	gene-GU280_gp01:cds-YP_009724389.1:exon1:c.T8943C:p.S2981S,gene-GU280_gp01:cds-YP_009725295.1:exon1:c.T8943C:p.S2981S
9208	9208	T	G	gtggtaacaacttttgattcTgagtactgtaggcacggcac	(	SNP	2	1	exonic	gene-GU280_gp01	.	synonymous SNV	gene-GU280_gp01:cds-YP_009724389.1:exon1:c.T8943G:p.S2981S,gene-GU280_gp01:cds-YP_009725295.1:exon1:c.T8943G:p.S2981S
9214	9214	C	T	acaacttttgattctgagtaCtgtaggcacggcacttgtga	(	SNP	3	3	exonic	gene-GU280_gp01	.	synonymous SNV	gene-GU280_gp01:cds-YP_009724389.1:exon1:c.C8949T:p.Y2983Y,gene-GU280_gp01:cds-YP_009725295.1:exon1:c.C8949T:p.Y2983Y
9220	9220	G	A	tttgattctgagtactgtagGcacggcacttgtgaaagatc	.	SNP	3	3	exonic	gene-GU280_gp01	.	synonymous SNV	gene-GU280_gp01:cds-YP_009724389.1:exon1:c.G8955A:p.R2985R,gene-GU280_gp01:cds-YP_009725295.1:exon1:c.G8955A:p.R2985R
9223	9223	C	T	gattctgagtactgtaggcaCggcacttgtgaaagatcaga	)	SNP	144	144	exonic	gene-GU280_gp01	.	synonymous SNV	gene-GU280_gp01:cds-YP_009724389.1:exon1:c.C8958T:p.H2986H,gene-GU280_gp01:cds-YP_009725295.1:exon1:c.C8958T:p.H2986H
9226	9226	C	T	tctgagtactgtaggcacggCacttgtgaaagatcagaagc	.	SNP	1	1	exonic	gene-GU280_gp01	.	synonymous SNV	gene-GU280_gp01:cds-YP_009724389.1:exon1:c.C8961T:p.G2987G,gene-GU280_gp01:cds-YP_009725295.1:exon1:c.C8961T:p.G2987G
9238	9238	A	G	aggcacggcacttgtgaaagAtcagaagctggtgtttgtgt	)	SNP	3	1	exonic	gene-GU280_gp01	.	synonymous SNV	gene-GU280_gp01:cds-YP_009724389.1:exon1:c.A8973G:p.R2991R,gene-GU280_gp01:cds-YP_009725295.1:exon1:c.A8973G:p.R2991R
9241	9241	A	G	cacggcacttgtgaaagatcAgaagctggtgtttgtgtatc	)	SNP	2	2	exonic	gene-GU280_gp01	.	synonymous SNV	gene-GU280_gp01:cds-YP_009724389.1:exon1:c.A8976G:p.S2992S,gene-GU280_gp01:cds-YP_009725295.1:exon1:c.A8976G:p.S2992S
9244	9244	A	G	ggcacttgtgaaagatcagaAgctggtgtttgtgtatctac	)	SNP	3	1	exonic	gene-GU280_gp01	.	synonymous SNV	gene-GU280_gp01:cds-YP_009724389.1:exon1:c.A8979G:p.E2993E,gene-GU280_gp01:cds-YP_009725295.1:exon1:c.A8979G:p.E2993E
9250	9250	T	C	tgtgaaagatcagaagctggTgtttgtgtatctactagtgg	.	SNP	1	1	exonic	gene-GU280_gp01	.	synonymous SNV	gene-GU280_gp01:cds-YP_009724389.1:exon1:c.T8985C:p.G2995G,gene-GU280_gp01:cds-YP_009725295.1:exon1:c.T8985C:p.G2995G
9259	9259	A	G	tcagaagctggtgtttgtgtAtctactagtggtagatgggt	.	SNP	1	1	exonic	gene-GU280_gp01	.	synonymous SNV	gene-GU280_gp01:cds-YP_009724389.1:exon1:c.A8994G:p.V2998V,gene-GU280_gp01:cds-YP_009725295.1:exon1:c.A8994G:p.V2998V
9274	9274	A	G	tgtgtatctactagtggtagAtgggtacttaacaatgatta	)	SNP	1	1	exonic	gene-GU280_gp01	.	synonymous SNV	gene-GU280_gp01:cds-YP_009724389.1:exon1:c.A9009G:p.R3003R,gene-GU280_gp01:cds-YP_009725295.1:exon1:c.A9009G:p.R3003R
9280	9280	A	G	tctactagtggtagatgggtActtaacaatgattattacag	)	SNP	3	3	exonic	gene-GU280_gp01	.	synonymous SNV	gene-GU280_gp01:cds-YP_009724389.1:exon1:c.A9015G:p.V3005V,gene-GU280_gp01:cds-YP_009725295.1:exon1:c.A9015G:p.V3005V
9286	9286	C	T	agtggtagatgggtacttaaCaatgattattacagatcttt	)	SNP	31	31	exonic	gene-GU280_gp01	.	synonymous SNV	gene-GU280_gp01:cds-YP_009724389.1:exon1:c.C9021T:p.N3007N,gene-GU280_gp01:cds-YP_009725295.1:exon1:c.C9021T:p.N3007N
9298	9298	C	T	gtacttaacaatgattattaCagatctttaccaggagtttt	(	SNP	4	4	exonic	gene-GU280_gp01	.	synonymous SNV	gene-GU280_gp01:cds-YP_009724389.1:exon1:c.C9033T:p.Y3011Y,gene-GU280_gp01:cds-YP_009725295.1:exon1:c.C9033T:p.Y3011Y
9301	9301	A	G	cttaacaatgattattacagAtctttaccaggagttttctg	.	SNP	8	8	exonic	gene-GU280_gp01	.	synonymous SNV	gene-GU280_gp01:cds-YP_009724389.1:exon1:c.A9036G:p.R3012R,gene-GU280_gp01:cds-YP_009725295.1:exon1:c.A9036G:p.R3012R
9304	9304	T	C	aacaatgattattacagatcTttaccaggagttttctgtgg	(	SNP	1	1	exonic	gene-GU280_gp01	.	synonymous SNV	gene-GU280_gp01:cds-YP_009724389.1:exon1:c.T9039C:p.S3013S,gene-GU280_gp01:cds-YP_009725295.1:exon1:c.T9039C:p.S3013S
9307	9307	A	G	aatgattattacagatctttAccaggagttttctgtggtgt	(	SNP	2	2	exonic	gene-GU280_gp01	.	synonymous SNV	gene-GU280_gp01:cds-YP_009724389.1:exon1:c.A9042G:p.L3014L,gene-GU280_gp01:cds-YP_009725295.1:exon1:c.A9042G:p.L3014L
9319	9319	C	T	agatctttaccaggagttttCtgtggtgtagatgctgtaaa	(	SNP	12	11	exonic	gene-GU280_gp01	.	synonymous SNV	gene-GU280_gp01:cds-YP_009724389.1:exon1:c.C9054T:p.F3018F,gene-GU280_gp01:cds-YP_009725295.1:exon1:c.C9054T:p.F3018F
9349	9349	T	C	gatgctgtaaatttacttacTaatatgtttacaccactaat	.	SNP	1	1	exonic	gene-GU280_gp01	.	synonymous SNV	gene-GU280_gp01:cds-YP_009724389.1:exon1:c.T9084C:p.T3028T,gene-GU280_gp01:cds-YP_009725295.1:exon1:c.T9084C:p.T3028T
9352	9352	T	C	gctgtaaatttacttactaaTatgtttacaccactaattca	(	SNP	3	3	exonic	gene-GU280_gp01	.	synonymous SNV	gene-GU280_gp01:cds-YP_009724389.1:exon1:c.T9087C:p.N3029N,gene-GU280_gp01:cds-YP_009725295.1:exon1:c.T9087C:p.N3029N
9365	9365	C	T	ttactaatatgtttacaccaCtaattcaacctattggtgct	(	SNP	1	1	exonic	gene-GU280_gp01	.	synonymous SNV	gene-GU280_gp01:cds-YP_009724389.1:exon1:c.C9100T:p.L3034L,gene-GU280_gp01:cds-YP_009725295.1:exon1:c.C9100T:p.L3034L
9391	9391	C	T	caacctattggtgctttggaCatatcagcatctatagtagc	)	SNP	4	4	exonic	gene-GU280_gp01	.	synonymous SNV	gene-GU280_gp01:cds-YP_009724389.1:exon1:c.C9126T:p.D3042D,gene-GU280_gp01:cds-YP_009725295.1:exon1:c.C9126T:p.D3042D
9409	9409	A	G	gacatatcagcatctatagtAgctggtggtattgtagctat	(	SNP	9	9	exonic	gene-GU280_gp01	.	synonymous SNV	gene-GU280_gp01:cds-YP_009724389.1:exon1:c.A9144G:p.V3048V,gene-GU280_gp01:cds-YP_009725295.1:exon1:c.A9144G:p.V3048V
9412	9412	T	C	atatcagcatctatagtagcTggtggtattgtagctatcgt	(	SNP	1	1	exonic	gene-GU280_gp01	.	synonymous SNV	gene-GU280_gp01:cds-YP_009724389.1:exon1:c.T9147C:p.A3049A,gene-GU280_gp01:cds-YP_009725295.1:exon1:c.T9147C:p.A3049A
9418	9418	T	C	gcatctatagtagctggtggTattgtagctatcgtagtaac	(	SNP	1	1	exonic	gene-GU280_gp01	.	synonymous SNV	gene-GU280_gp01:cds-YP_009724389.1:exon1:c.T9153C:p.G3051G,gene-GU280_gp01:cds-YP_009725295.1:exon1:c.T9153C:p.G3051G
9424	9424	A	T	atagtagctggtggtattgtAgctatcgtagtaacatgcct	.	SNP	1	1	exonic	gene-GU280_gp01	.	synonymous SNV	gene-GU280_gp01:cds-YP_009724389.1:exon1:c.A9159T:p.V3053V,gene-GU280_gp01:cds-YP_009725295.1:exon1:c.A9159T:p.V3053V
9430	9430	C	A	gctggtggtattgtagctatCgtagtaacatgccttgccta	.	SNP	40	2	exonic	gene-GU280_gp01	.	synonymous SNV	gene-GU280_gp01:cds-YP_009724389.1:exon1:c.C9165A:p.I3055I,gene-GU280_gp01:cds-YP_009725295.1:exon1:c.C9165A:p.I3055I
9430	9430	C	T	gctggtggtattgtagctatCgtagtaacatgccttgccta	.	SNP	40	38	exonic	gene-GU280_gp01	.	synonymous SNV	gene-GU280_gp01:cds-YP_009724389.1:exon1:c.C9165T:p.I3055I,gene-GU280_gp01:cds-YP_009725295.1:exon1:c.C9165T:p.I3055I
9433	9433	A	G	ggtggtattgtagctatcgtAgtaacatgccttgcctacta	)	SNP	2	2	exonic	gene-GU280_gp01	.	synonymous SNV	gene-GU280_gp01:cds-YP_009724389.1:exon1:c.A9168G:p.V3056V,gene-GU280_gp01:cds-YP_009725295.1:exon1:c.A9168G:p.V3056V
9436	9436	A	G	ggtattgtagctatcgtagtAacatgccttgcctactattt	.	SNP	2	1	exonic	gene-GU280_gp01	.	synonymous SNV	gene-GU280_gp01:cds-YP_009724389.1:exon1:c.A9171G:p.V3057V,gene-GU280_gp01:cds-YP_009725295.1:exon1:c.A9171G:p.V3057V
9436	9436	A	T	ggtattgtagctatcgtagtAacatgccttgcctactattt	.	SNP	2	1	exonic	gene-GU280_gp01	.	synonymous SNV	gene-GU280_gp01:cds-YP_009724389.1:exon1:c.A9171T:p.V3057V,gene-GU280_gp01:cds-YP_009725295.1:exon1:c.A9171T:p.V3057V
9442	9442	C	T	gtagctatcgtagtaacatgCcttgcctactattttatgag	(	SNP	2	2	exonic	gene-GU280_gp01	.	synonymous SNV	gene-GU280_gp01:cds-YP_009724389.1:exon1:c.C9177T:p.C3059C,gene-GU280_gp01:cds-YP_009725295.1:exon1:c.C9177T:p.C3059C
9445	9445	T	C	gctatcgtagtaacatgcctTgcctactattttatgaggtt	(	SNP	15	15	exonic	gene-GU280_gp01	.	synonymous SNV	gene-GU280_gp01:cds-YP_009724389.1:exon1:c.T9180C:p.L3060L,gene-GU280_gp01:cds-YP_009725295.1:exon1:c.T9180C:p.L3060L
9448	9448	C	T	atcgtagtaacatgccttgcCtactattttatgaggtttag	(	SNP	2	2	exonic	gene-GU280_gp01	.	synonymous SNV	gene-GU280_gp01:cds-YP_009724389.1:exon1:c.C9183T:p.A3061A,gene-GU280_gp01:cds-YP_009725295.1:exon1:c.C9183T:p.A3061A
9451	9451	C	T	gtagtaacatgccttgcctaCtattttatgaggtttagaag	(	SNP	1	1	exonic	gene-GU280_gp01	.	synonymous SNV	gene-GU280_gp01:cds-YP_009724389.1:exon1:c.C9186T:p.Y3062Y,gene-GU280_gp01:cds-YP_009725295.1:exon1:c.C9186T:p.Y3062Y
9454	9454	T	C	gtaacatgccttgcctactaTtttatgaggtttagaagagc	.	SNP	1	1	exonic	gene-GU280_gp01	.	synonymous SNV	gene-GU280_gp01:cds-YP_009724389.1:exon1:c.T9189C:p.Y3063Y,gene-GU280_gp01:cds-YP_009725295.1:exon1:c.T9189C:p.Y3063Y
9475	9475	T	C	tttatgaggtttagaagagcTtttggtgaatacagtcatgt	.	SNP	1	1	exonic	gene-GU280_gp01	.	synonymous SNV	gene-GU280_gp01:cds-YP_009724389.1:exon1:c.T9210C:p.A3070A,gene-GU280_gp01:cds-YP_009725295.1:exon1:c.T9210C:p.A3070A
9496	9496	A	G	tttggtgaatacagtcatgtAgttgcctttaatactttact	)	SNP	1	1	exonic	gene-GU280_gp01	.	synonymous SNV	gene-GU280_gp01:cds-YP_009724389.1:exon1:c.A9231G:p.V3077V,gene-GU280_gp01:cds-YP_009725295.1:exon1:c.A9231G:p.V3077V
9505	9505	T	C	tacagtcatgtagttgccttTaatactttactattccttat	.	SNP	4	4	exonic	gene-GU280_gp01	.	synonymous SNV	gene-GU280_gp01:cds-YP_009724389.1:exon1:c.T9240C:p.F3080F,gene-GU280_gp01:cds-YP_009725295.1:exon1:c.T9240C:p.F3080F
9508	9508	T	C	agtcatgtagttgcctttaaTactttactattccttatgtc	.	SNP	3	3	exonic	gene-GU280_gp01	.	synonymous SNV	gene-GU280_gp01:cds-YP_009724389.1:exon1:c.T9243C:p.N3081N,gene-GU280_gp01:cds-YP_009725295.1:exon1:c.T9243C:p.N3081N
9511	9511	T	C	catgtagttgcctttaatacTttactattccttatgtcatt	)	SNP	1	1	exonic	gene-GU280_gp01	.	synonymous SNV	gene-GU280_gp01:cds-YP_009724389.1:exon1:c.T9246C:p.T3082T,gene-GU280_gp01:cds-YP_009725295.1:exon1:c.T9246C:p.T3082T
9514	9514	A	G	gtagttgcctttaatactttActattccttatgtcattcac	.	SNP	30	30	exonic	gene-GU280_gp01	.	synonymous SNV	gene-GU280_gp01:cds-YP_009724389.1:exon1:c.A9249G:p.L3083L,gene-GU280_gp01:cds-YP_009725295.1:exon1:c.A9249G:p.L3083L
9515	9515	C	T	tagttgcctttaatactttaCtattccttatgtcattcact	)	SNP	1	1	exonic	gene-GU280_gp01	.	synonymous SNV	gene-GU280_gp01:cds-YP_009724389.1:exon1:c.C9250T:p.L3084L,gene-GU280_gp01:cds-YP_009725295.1:exon1:c.C9250T:p.L3084L
9520	9520	C	T	gcctttaatactttactattCcttatgtcattcactgtact	)	SNP	5	4	exonic	gene-GU280_gp01	.	synonymous SNV	gene-GU280_gp01:cds-YP_009724389.1:exon1:c.C9255T:p.F3085F,gene-GU280_gp01:cds-YP_009725295.1:exon1:c.C9255T:p.F3085F
9523	9523	T	G	tttaatactttactattcctTatgtcattcactgtactctg	)	SNP	1	1	exonic	gene-GU280_gp01	.	synonymous SNV	gene-GU280_gp01:cds-YP_009724389.1:exon1:c.T9258G:p.L3086L,gene-GU280_gp01:cds-YP_009725295.1:exon1:c.T9258G:p.L3086L
9532	9532	C	T	ttactattccttatgtcattCactgtactctgtttaacacc	.	SNP	7	7	exonic	gene-GU280_gp01	.	synonymous SNV	gene-GU280_gp01:cds-YP_009724389.1:exon1:c.C9267T:p.F3089F,gene-GU280_gp01:cds-YP_009725295.1:exon1:c.C9267T:p.F3089F
9541	9541	C	T	cttatgtcattcactgtactCtgtttaacaccagtttactc	.	SNP	1	1	exonic	gene-GU280_gp01	.	synonymous SNV	gene-GU280_gp01:cds-YP_009724389.1:exon1:c.C9276T:p.L3092L,gene-GU280_gp01:cds-YP_009725295.1:exon1:c.C9276T:p.L3092L
9544	9544	T	C	atgtcattcactgtactctgTttaacaccagtttactcatt	.	SNP	1	1	exonic	gene-GU280_gp01	.	synonymous SNV	gene-GU280_gp01:cds-YP_009724389.1:exon1:c.T9279C:p.C3093C,gene-GU280_gp01:cds-YP_009725295.1:exon1:c.T9279C:p.C3093C
9559	9559	C	T	ctctgtttaacaccagtttaCtcattcttacctggtgttta	.	SNP	1	1	exonic	gene-GU280_gp01	.	synonymous SNV	gene-GU280_gp01:cds-YP_009724389.1:exon1:c.C9294T:p.Y3098Y,gene-GU280_gp01:cds-YP_009725295.1:exon1:c.C9294T:p.Y3098Y
9562	9562	A	G	tgtttaacaccagtttactcAttcttacctggtgtttattc	.	SNP	1	1	exonic	gene-GU280_gp01	.	synonymous SNV	gene-GU280_gp01:cds-YP_009724389.1:exon1:c.A9297G:p.S3099S,gene-GU280_gp01:cds-YP_009725295.1:exon1:c.A9297G:p.S3099S
9565	9565	C	T	ttaacaccagtttactcattCttacctggtgtttattctgt	.	SNP	8	8	exonic	gene-GU280_gp01	.	synonymous SNV	gene-GU280_gp01:cds-YP_009724389.1:exon1:c.C9300T:p.F3100F,gene-GU280_gp01:cds-YP_009725295.1:exon1:c.C9300T:p.F3100F
9574	9574	T	C	gtttactcattcttacctggTgtttattctgttatttactt	)	SNP	1	1	exonic	gene-GU280_gp01	.	synonymous SNV	gene-GU280_gp01:cds-YP_009724389.1:exon1:c.T9309C:p.G3103G,gene-GU280_gp01:cds-YP_009725295.1:exon1:c.T9309C:p.G3103G
9592	9592	C	T	ggtgtttattctgttatttaCttgtacttgacattttatct	(	SNP	1	1	exonic	gene-GU280_gp01	.	synonymous SNV	gene-GU280_gp01:cds-YP_009724389.1:exon1:c.C9327T:p.Y3109Y,gene-GU280_gp01:cds-YP_009725295.1:exon1:c.C9327T:p.Y3109Y
9595	9595	G	A	gtttattctgttatttacttGtacttgacattttatcttac	(	SNP	1	1	exonic	gene-GU280_gp01	.	synonymous SNV	gene-GU280_gp01:cds-YP_009724389.1:exon1:c.G9330A:p.L3110L,gene-GU280_gp01:cds-YP_009725295.1:exon1:c.G9330A:p.L3110L
9598	9598	C	T	tattctgttatttacttgtaCttgacattttatcttactaa	(	SNP	66	66	exonic	gene-GU280_gp01	.	synonymous SNV	gene-GU280_gp01:cds-YP_009724389.1:exon1:c.C9333T:p.Y3111Y,gene-GU280_gp01:cds-YP_009725295.1:exon1:c.C9333T:p.Y3111Y
9601	9601	G	A	tctgttatttacttgtacttGacattttatcttactaatga	(	SNP	11	1	exonic	gene-GU280_gp01	.	synonymous SNV	gene-GU280_gp01:cds-YP_009724389.1:exon1:c.G9336A:p.L3112L,gene-GU280_gp01:cds-YP_009725295.1:exon1:c.G9336A:p.L3112L
9628	9628	T	C	tatcttactaatgatgtttcTtttttagcacatattcagtg	.	SNP	2	2	exonic	gene-GU280_gp01	.	synonymous SNV	gene-GU280_gp01:cds-YP_009724389.1:exon1:c.T9363C:p.S3121S,gene-GU280_gp01:cds-YP_009725295.1:exon1:c.T9363C:p.S3121S
9640	9640	T	C	gatgtttcttttttagcacaTattcagtggatggttatgtt	.	SNP	1	1	exonic	gene-GU280_gp01	.	synonymous SNV	gene-GU280_gp01:cds-YP_009724389.1:exon1:c.T9375C:p.H3125H,gene-GU280_gp01:cds-YP_009725295.1:exon1:c.T9375C:p.H3125H
9643	9643	T	C	gtttcttttttagcacatatTcagtggatggttatgttcac	.	SNP	1	1	exonic	gene-GU280_gp01	.	synonymous SNV	gene-GU280_gp01:cds-YP_009724389.1:exon1:c.T9378C:p.I3126I,gene-GU280_gp01:cds-YP_009725295.1:exon1:c.T9378C:p.I3126I
9646	9646	G	A	tcttttttagcacatattcaGtggatggttatgttcacacc	(	SNP	1	1	exonic	gene-GU280_gp01	.	synonymous SNV	gene-GU280_gp01:cds-YP_009724389.1:exon1:c.G9381A:p.Q3127Q,gene-GU280_gp01:cds-YP_009725295.1:exon1:c.G9381A:p.Q3127Q
9661	9661	C	T	attcagtggatggttatgttCacacctttagtacctttctg	)	SNP	7	7	exonic	gene-GU280_gp01	.	synonymous SNV	gene-GU280_gp01:cds-YP_009724389.1:exon1:c.C9396T:p.F3132F,gene-GU280_gp01:cds-YP_009725295.1:exon1:c.C9396T:p.F3132F
9667	9667	T	C	tggatggttatgttcacaccTttagtacctttctggataac	.	SNP	1	1	exonic	gene-GU280_gp01	.	synonymous SNV	gene-GU280_gp01:cds-YP_009724389.1:exon1:c.T9402C:p.P3134P,gene-GU280_gp01:cds-YP_009725295.1:exon1:c.T9402C:p.P3134P
9673	9673	A	T	gttatgttcacacctttagtAcctttctggataacaattgc	.	SNP	1	1	exonic	gene-GU280_gp01	.	synonymous SNV	gene-GU280_gp01:cds-YP_009724389.1:exon1:c.A9408T:p.V3136V,gene-GU280_gp01:cds-YP_009725295.1:exon1:c.A9408T:p.V3136V
9685	9685	A	T	cctttagtacctttctggatAacaattgcttatatcatttg	.	SNP	3	1	exonic	gene-GU280_gp01	.	synonymous SNV	gene-GU280_gp01:cds-YP_009724389.1:exon1:c.A9420T:p.I3140I,gene-GU280_gp01:cds-YP_009725295.1:exon1:c.A9420T:p.I3140I
9697	9697	T	C	ttctggataacaattgcttaTatcatttgtatttccacaaa	.	SNP	2	2	exonic	gene-GU280_gp01	.	synonymous SNV	gene-GU280_gp01:cds-YP_009724389.1:exon1:c.T9432C:p.Y3144Y,gene-GU280_gp01:cds-YP_009725295.1:exon1:c.T9432C:p.Y3144Y
9700	9700	C	T	tggataacaattgcttatatCatttgtatttccacaaagca	)	SNP	2	2	exonic	gene-GU280_gp01	.	synonymous SNV	gene-GU280_gp01:cds-YP_009724389.1:exon1:c.C9435T:p.I3145I,gene-GU280_gp01:cds-YP_009725295.1:exon1:c.C9435T:p.I3145I
9706	9706	T	C	acaattgcttatatcatttgTatttccacaaagcatttcta	)	SNP	1	1	exonic	gene-GU280_gp01	.	synonymous SNV	gene-GU280_gp01:cds-YP_009724389.1:exon1:c.T9441C:p.C3147C,gene-GU280_gp01:cds-YP_009725295.1:exon1:c.T9441C:p.C3147C
9712	9712	C	T	gcttatatcatttgtatttcCacaaagcatttctattggtt	)	SNP	8	8	exonic	gene-GU280_gp01	.	synonymous SNV	gene-GU280_gp01:cds-YP_009724389.1:exon1:c.C9447T:p.S3149S,gene-GU280_gp01:cds-YP_009725295.1:exon1:c.C9447T:p.S3149S
9724	9724	C	T	tgtatttccacaaagcatttCtattggttctttagtaatta	)	SNP	54	54	exonic	gene-GU280_gp01	.	synonymous SNV	gene-GU280_gp01:cds-YP_009724389.1:exon1:c.C9459T:p.F3153F,gene-GU280_gp01:cds-YP_009725295.1:exon1:c.C9459T:p.F3153F
9727	9727	T	C	atttccacaaagcatttctaTtggttctttagtaattacct	.	SNP	3	3	exonic	gene-GU280_gp01	.	synonymous SNV	gene-GU280_gp01:cds-YP_009724389.1:exon1:c.T9462C:p.Y3154Y,gene-GU280_gp01:cds-YP_009725295.1:exon1:c.T9462C:p.Y3154Y
9733	9733	C	T	acaaagcatttctattggttCtttagtaattacctaaagag	(	SNP	9	9	exonic	gene-GU280_gp01	.	synonymous SNV	gene-GU280_gp01:cds-YP_009724389.1:exon1:c.C9468T:p.F3156F,gene-GU280_gp01:cds-YP_009725295.1:exon1:c.C9468T:p.F3156F
9746	9746	C	T	attggttctttagtaattacCtaaagagacgtgtagtcttt	)	SNP	3	2	exonic	gene-GU280_gp01	.	synonymous SNV	gene-GU280_gp01:cds-YP_009724389.1:exon1:c.C9481T:p.L3161L,gene-GU280_gp01:cds-YP_009725295.1:exon1:c.C9481T:p.L3161L
9754	9754	A	G	tttagtaattacctaaagagAcgtgtagtctttaatggtgt	.	SNP	2	2	exonic	gene-GU280_gp01	.	synonymous SNV	gene-GU280_gp01:cds-YP_009724389.1:exon1:c.A9489G:p.R3163R,gene-GU280_gp01:cds-YP_009725295.1:exon1:c.A9489G:p.R3163R
9760	9760	A	G	aattacctaaagagacgtgtAgtctttaatggtgtttcctt	(	SNP	1	1	exonic	gene-GU280_gp01	.	synonymous SNV	gene-GU280_gp01:cds-YP_009724389.1:exon1:c.A9495G:p.V3165V,gene-GU280_gp01:cds-YP_009725295.1:exon1:c.A9495G:p.V3165V
9763	9763	C	T	tacctaaagagacgtgtagtCtttaatggtgtttcctttag	(	SNP	1	1	exonic	gene-GU280_gp01	.	synonymous SNV	gene-GU280_gp01:cds-YP_009724389.1:exon1:c.C9498T:p.V3166V,gene-GU280_gp01:cds-YP_009725295.1:exon1:c.C9498T:p.V3166V
9778	9778	C	T	gtagtctttaatggtgtttcCtttagtacttttgaagaagc	.	SNP	15	15	exonic	gene-GU280_gp01	.	synonymous SNV	gene-GU280_gp01:cds-YP_009724389.1:exon1:c.C9513T:p.S3171S,gene-GU280_gp01:cds-YP_009725295.1:exon1:c.C9513T:p.S3171S
9793	9793	A	G	gtttcctttagtacttttgaAgaagctgcgctgtgcacctt	)	SNP	1	1	exonic	gene-GU280_gp01	.	synonymous SNV	gene-GU280_gp01:cds-YP_009724389.1:exon1:c.A9528G:p.E3176E,gene-GU280_gp01:cds-YP_009725295.1:exon1:c.A9528G:p.E3176E
9799	9799	T	C	tttagtacttttgaagaagcTgcgctgtgcacctttttgtt	)	SNP	1	1	exonic	gene-GU280_gp01	.	synonymous SNV	gene-GU280_gp01:cds-YP_009724389.1:exon1:c.T9534C:p.A3178A,gene-GU280_gp01:cds-YP_009725295.1:exon1:c.T9534C:p.A3178A
9802	9802	G	T	agtacttttgaagaagctgcGctgtgcacctttttgttaaa	)	SNP	7	7	exonic	gene-GU280_gp01	.	synonymous SNV	gene-GU280_gp01:cds-YP_009724389.1:exon1:c.G9537T:p.A3179A,gene-GU280_gp01:cds-YP_009725295.1:exon1:c.G9537T:p.A3179A
9803	9803	C	T	gtacttttgaagaagctgcgCtgtgcacctttttgttaaat	)	SNP	11	11	exonic	gene-GU280_gp01	.	synonymous SNV	gene-GU280_gp01:cds-YP_009724389.1:exon1:c.C9538T:p.L3180L,gene-GU280_gp01:cds-YP_009725295.1:exon1:c.C9538T:p.L3180L
9805	9805	G	A	acttttgaagaagctgcgctGtgcacctttttgttaaataa	)	SNP	5	1	exonic	gene-GU280_gp01	.	synonymous SNV	gene-GU280_gp01:cds-YP_009724389.1:exon1:c.G9540A:p.L3180L,gene-GU280_gp01:cds-YP_009725295.1:exon1:c.G9540A:p.L3180L
9805	9805	G	T	acttttgaagaagctgcgctGtgcacctttttgttaaataa	)	SNP	5	4	exonic	gene-GU280_gp01	.	synonymous SNV	gene-GU280_gp01:cds-YP_009724389.1:exon1:c.G9540T:p.L3180L,gene-GU280_gp01:cds-YP_009725295.1:exon1:c.G9540T:p.L3180L
9808	9808	C	T	tttgaagaagctgcgctgtgCacctttttgttaaataaaga	)	SNP	2	2	exonic	gene-GU280_gp01	.	synonymous SNV	gene-GU280_gp01:cds-YP_009724389.1:exon1:c.C9543T:p.C3181C,gene-GU280_gp01:cds-YP_009725295.1:exon1:c.C9543T:p.C3181C
9811	9811	C	T	gaagaagctgcgctgtgcacCtttttgttaaataaagaaat	.	SNP	4	4	exonic	gene-GU280_gp01	.	synonymous SNV	gene-GU280_gp01:cds-YP_009724389.1:exon1:c.C9546T:p.T3182T,gene-GU280_gp01:cds-YP_009725295.1:exon1:c.C9546T:p.T3182T
9817	9817	G	A	gctgcgctgtgcacctttttGttaaataaagaaatgtatct	.	SNP	2	2	exonic	gene-GU280_gp01	.	synonymous SNV	gene-GU280_gp01:cds-YP_009724389.1:exon1:c.G9552A:p.L3184L,gene-GU280_gp01:cds-YP_009725295.1:exon1:c.G9552A:p.L3184L
9826	9826	A	G	tgcacctttttgttaaataaAgaaatgtatctaaagttgcg	(	SNP	1	1	exonic	gene-GU280_gp01	.	synonymous SNV	gene-GU280_gp01:cds-YP_009724389.1:exon1:c.A9561G:p.K3187K,gene-GU280_gp01:cds-YP_009725295.1:exon1:c.A9561G:p.K3187K
9836	9836	C	T	tgttaaataaagaaatgtatCtaaagttgcgtagtgatgtg	(	SNP	4	3	exonic	gene-GU280_gp01	.	synonymous SNV	gene-GU280_gp01:cds-YP_009724389.1:exon1:c.C9571T:p.L3191L,gene-GU280_gp01:cds-YP_009725295.1:exon1:c.C9571T:p.L3191L
9841	9841	G	A	aataaagaaatgtatctaaaGttgcgtagtgatgtgctatt	(	SNP	1	1	exonic	gene-GU280_gp01	.	synonymous SNV	gene-GU280_gp01:cds-YP_009724389.1:exon1:c.G9576A:p.K3192K,gene-GU280_gp01:cds-YP_009725295.1:exon1:c.G9576A:p.K3192K
9851	9851	G	.	tgtatctaaagttgcgtagtGatgtgctattacctcttacg	(	DEL	1	1	.	.	.	.	.
9852	9852	A	.	gtatctaaagttgcgtagtgAtgtgctattacctcttacgc	(	DEL	1	1	.	.	.	.	.
9853	9853	T	.	tatctaaagttgcgtagtgaTgtgctattacctcttacgca	.	DEL	2	1	.	.	.	.	.
9853	9853	T	C	tatctaaagttgcgtagtgaTgtgctattacctcttacgca	.	SNP	2	1	exonic	gene-GU280_gp01	.	synonymous SNV	gene-GU280_gp01:cds-YP_009724389.1:exon1:c.T9588C:p.D3196D,gene-GU280_gp01:cds-YP_009725295.1:exon1:c.T9588C:p.D3196D
9855	9855	T	.	tctaaagttgcgtagtgatgTgctattacctcttacgcaat	(	DEL	1	1	.	.	.	.	.
9856	9856	G	.	ctaaagttgcgtagtgatgtGctattacctcttacgcaata	(	DEL	8	1	.	.	.	.	.
9856	9856	G	T	ctaaagttgcgtagtgatgtGctattacctcttacgcaata	(	SNP	8	7	exonic	gene-GU280_gp01	.	synonymous SNV	gene-GU280_gp01:cds-YP_009724389.1:exon1:c.G9591T:p.V3197V,gene-GU280_gp01:cds-YP_009725295.1:exon1:c.G9591T:p.V3197V
[truncated: 4,321 more rows]

## Sheet: S2B_NoDupsFunc
Start_position	End_position	Reference_Allele	Tumor_Seq_Allele2	CONTEXT(+/-20)	RNAfold	Variant_Type	times_refPos_mutated_inMAF	times_substAtrefPos	Func.refGene	Gene.refGene	GeneDetail.refGene	ExonicFunc.refGene	AAChange.refGene
269	269	G	A	tgtgaccgaaaggtaagatgGagagccttgtccctggtttc	)	SNP	1	1	exonic	gene-GU280_gp01	.	nonsynonymous SNV	gene-GU280_gp01:cds-YP_009724389.1:exon1:c.G4A:p.E2K,gene-GU280_gp01:cds-YP_009725295.1:exon1:c.G4A:p.E2K
270	270	A	G	gtgaccgaaaggtaagatggAgagccttgtccctggtttca	)	SNP	2	2	exonic	gene-GU280_gp01	.	nonsynonymous SNV	gene-GU280_gp01:cds-YP_009724389.1:exon1:c.A5G:p.E2G,gene-GU280_gp01:cds-YP_009725295.1:exon1:c.A5G:p.E2G
271	271	G	T	tgaccgaaaggtaagatggaGagccttgtccctggtttcaa	)	SNP	6	5	exonic	gene-GU280_gp01	.	nonsynonymous SNV	gene-GU280_gp01:cds-YP_009724389.1:exon1:c.G6T:p.E2D,gene-GU280_gp01:cds-YP_009725295.1:exon1:c.G6T:p.E2D
274	274	C	A	ccgaaaggtaagatggagagCcttgtccctggtttcaacga	.	SNP	13	2	exonic	gene-GU280_gp01	.	nonsynonymous SNV	gene-GU280_gp01:cds-YP_009724389.1:exon1:c.C9A:p.S3R,gene-GU280_gp01:cds-YP_009725295.1:exon1:c.C9A:p.S3R
275	275	C	A	cgaaaggtaagatggagagcCttgtccctggtttcaacgag	.	SNP	3	3	exonic	gene-GU280_gp01	.	nonsynonymous SNV	gene-GU280_gp01:cds-YP_009724389.1:exon1:c.C10A:p.L4I,gene-GU280_gp01:cds-YP_009725295.1:exon1:c.C10A:p.L4I
281	281	C	T	gtaagatggagagccttgtcCctggtttcaacgagaaaaca	(	SNP	1	1	exonic	gene-GU280_gp01	.	nonsynonymous SNV	gene-GU280_gp01:cds-YP_009724389.1:exon1:c.C16T:p.P6S,gene-GU280_gp01:cds-YP_009725295.1:exon1:c.C16T:p.P6S
282	282	C	T	taagatggagagccttgtccCtggtttcaacgagaaaacac	(	SNP	1	1	exonic	gene-GU280_gp01	.	nonsynonymous SNV	gene-GU280_gp01:cds-YP_009724389.1:exon1:c.C17T:p.P6L,gene-GU280_gp01:cds-YP_009725295.1:exon1:c.C17T:p.P6L
284	284	G	A	agatggagagccttgtccctGgtttcaacgagaaaacacac	(	SNP	4	1	exonic	gene-GU280_gp01	.	nonsynonymous SNV	gene-GU280_gp01:cds-YP_009724389.1:exon1:c.G19A:p.G7S,gene-GU280_gp01:cds-YP_009725295.1:exon1:c.G19A:p.G7S
284	284	G	T	agatggagagccttgtccctGgtttcaacgagaaaacacac	(	SNP	4	3	exonic	gene-GU280_gp01	.	nonsynonymous SNV	gene-GU280_gp01:cds-YP_009724389.1:exon1:c.G19T:p.G7C,gene-GU280_gp01:cds-YP_009725295.1:exon1:c.G19T:p.G7C
285	285	G	A	gatggagagccttgtccctgGtttcaacgagaaaacacacg	(	SNP	10	6	exonic	gene-GU280_gp01	.	nonsynonymous SNV	gene-GU280_gp01:cds-YP_009724389.1:exon1:c.G20A:p.G7D,gene-GU280_gp01:cds-YP_009725295.1:exon1:c.G20A:p.G7D
285	285	G	C	gatggagagccttgtccctgGtttcaacgagaaaacacacg	(	SNP	10	2	exonic	gene-GU280_gp01	.	nonsynonymous SNV	gene-GU280_gp01:cds-YP_009724389.1:exon1:c.G20C:p.G7A,gene-GU280_gp01:cds-YP_009725295.1:exon1:c.G20C:p.G7A
285	285	G	T	gatggagagccttgtccctgGtttcaacgagaaaacacacg	(	SNP	10	2	exonic	gene-GU280_gp01	.	nonsynonymous SNV	gene-GU280_gp01:cds-YP_009724389.1:exon1:c.G20T:p.G7V,gene-GU280_gp01:cds-YP_009725295.1:exon1:c.G20T:p.G7V
287	287	T	G	tggagagccttgtccctggtTtcaacgagaaaacacacgtc	(	SNP	1	1	exonic	gene-GU280_gp01	.	nonsynonymous SNV	gene-GU280_gp01:cds-YP_009724389.1:exon1:c.T22G:p.F8V,gene-GU280_gp01:cds-YP_009725295.1:exon1:c.T22G:p.F8V
290	290	A	T	agagccttgtccctggtttcAacgagaaaacacacgtccaa	(	SNP	1	1	exonic	gene-GU280_gp01	.	nonsynonymous SNV	gene-GU280_gp01:cds-YP_009724389.1:exon1:c.A25T:p.N9Y,gene-GU280_gp01:cds-YP_009725295.1:exon1:c.A25T:p.N9Y
295	295	G	C	cttgtccctggtttcaacgaGaaaacacacgtccaactcag	(	SNP	1	1	exonic	gene-GU280_gp01	.	nonsynonymous SNV	gene-GU280_gp01:cds-YP_009724389.1:exon1:c.G30C:p.E10D,gene-GU280_gp01:cds-YP_009725295.1:exon1:c.G30C:p.E10D
300	300	C	T	ccctggtttcaacgagaaaaCacacgtccaactcagtttgc	.	SNP	5	5	exonic	gene-GU280_gp01	.	nonsynonymous SNV	gene-GU280_gp01:cds-YP_009724389.1:exon1:c.C35T:p.T12I,gene-GU280_gp01:cds-YP_009725295.1:exon1:c.C35T:p.T12I
302	302	C	T	ctggtttcaacgagaaaacaCacgtccaactcagtttgcct	(	SNP	7	7	exonic	gene-GU280_gp01	.	nonsynonymous SNV	gene-GU280_gp01:cds-YP_009724389.1:exon1:c.C37T:p.H13Y,gene-GU280_gp01:cds-YP_009725295.1:exon1:c.C37T:p.H13Y
311	311	C	T	acgagaaaacacacgtccaaCtcagtttgcctgttttacag	.	SNP	1	1	exonic	gene-GU280_gp01	.	nonsynonymous SNV	gene-GU280_gp01:cds-YP_009724389.1:exon1:c.C46T:p.L16F,gene-GU280_gp01:cds-YP_009725295.1:exon1:c.C46T:p.L16F
314	314	A	T	agaaaacacacgtccaactcAgtttgcctgttttacaggtt	.	SNP	1	1	exonic	gene-GU280_gp01	.	nonsynonymous SNV	gene-GU280_gp01:cds-YP_009724389.1:exon1:c.A49T:p.S17C,gene-GU280_gp01:cds-YP_009725295.1:exon1:c.A49T:p.S17C
315	315	G	T	gaaaacacacgtccaactcaGtttgcctgttttacaggttc	(	SNP	1	1	exonic	gene-GU280_gp01	.	nonsynonymous SNV	gene-GU280_gp01:cds-YP_009724389.1:exon1:c.G50T:p.S17I,gene-GU280_gp01:cds-YP_009725295.1:exon1:c.G50T:p.S17I
327	327	T	C	ccaactcagtttgcctgtttTacaggttcgcgacgtgctcg	.	SNP	1	1	exonic	gene-GU280_gp01	.	nonsynonymous SNV	gene-GU280_gp01:cds-YP_009724389.1:exon1:c.T62C:p.L21S,gene-GU280_gp01:cds-YP_009725295.1:exon1:c.T62C:p.L21S
332	332	G	T	tcagtttgcctgttttacagGttcgcgacgtgctcgtacgt	)	SNP	1	1	exonic	gene-GU280_gp01	.	nonsynonymous SNV	gene-GU280_gp01:cds-YP_009724389.1:exon1:c.G67T:p.V23F,gene-GU280_gp01:cds-YP_009725295.1:exon1:c.G67T:p.V23F
335	335	C	T	gtttgcctgttttacaggttCgcgacgtgctcgtacgtggc	.	SNP	16	16	exonic	gene-GU280_gp01	.	nonsynonymous SNV	gene-GU280_gp01:cds-YP_009724389.1:exon1:c.C70T:p.R24C,gene-GU280_gp01:cds-YP_009725295.1:exon1:c.C70T:p.R24C
339	339	A	G	gcctgttttacaggttcgcgAcgtgctcgtacgtggctttg	)	SNP	1	1	exonic	gene-GU280_gp01	.	nonsynonymous SNV	gene-GU280_gp01:cds-YP_009724389.1:exon1:c.A74G:p.D25G,gene-GU280_gp01:cds-YP_009725295.1:exon1:c.A74G:p.D25G
344	344	C	T	ttttacaggttcgcgacgtgCtcgtacgtggctttggagac	)	SNP	7	7	exonic	gene-GU280_gp01	.	nonsynonymous SNV	gene-GU280_gp01:cds-YP_009724389.1:exon1:c.C79T:p.L27F,gene-GU280_gp01:cds-YP_009725295.1:exon1:c.C79T:p.L27F
345	345	T	G	tttacaggttcgcgacgtgcTcgtacgtggctttggagact	)	SNP	1	1	exonic	gene-GU280_gp01	.	nonsynonymous SNV	gene-GU280_gp01:cds-YP_009724389.1:exon1:c.T80G:p.L27R,gene-GU280_gp01:cds-YP_009725295.1:exon1:c.T80G:p.L27R
350	350	C	T	aggttcgcgacgtgctcgtaCgtggctttggagactccgtg	(	SNP	5	5	exonic	gene-GU280_gp01	.	nonsynonymous SNV	gene-GU280_gp01:cds-YP_009724389.1:exon1:c.C85T:p.R29C,gene-GU280_gp01:cds-YP_009725295.1:exon1:c.C85T:p.R29C
353	353	G	T	ttcgcgacgtgctcgtacgtGgctttggagactccgtggag	(	SNP	1	1	exonic	gene-GU280_gp01	.	nonsynonymous SNV	gene-GU280_gp01:cds-YP_009724389.1:exon1:c.G88T:p.G30C,gene-GU280_gp01:cds-YP_009725295.1:exon1:c.G88T:p.G30C
354	354	G	A	tcgcgacgtgctcgtacgtgGctttggagactccgtggagg	.	SNP	23	23	exonic	gene-GU280_gp01	.	nonsynonymous SNV	gene-GU280_gp01:cds-YP_009724389.1:exon1:c.G89A:p.G30D,gene-GU280_gp01:cds-YP_009725295.1:exon1:c.G89A:p.G30D
362	362	G	A	tgctcgtacgtggctttggaGactccgtggaggaggtctta	(	SNP	6	6	exonic	gene-GU280_gp01	.	nonsynonymous SNV	gene-GU280_gp01:cds-YP_009724389.1:exon1:c.G97A:p.D33N,gene-GU280_gp01:cds-YP_009725295.1:exon1:c.G97A:p.D33N
368	368	G	A	tacgtggctttggagactccGtggaggaggtcttatcagag	.	SNP	2	1	exonic	gene-GU280_gp01	.	nonsynonymous SNV	gene-GU280_gp01:cds-YP_009724389.1:exon1:c.G103A:p.V35M,gene-GU280_gp01:cds-YP_009725295.1:exon1:c.G103A:p.V35M
368	368	G	T	tacgtggctttggagactccGtggaggaggtcttatcagag	.	SNP	2	1	exonic	gene-GU280_gp01	.	nonsynonymous SNV	gene-GU280_gp01:cds-YP_009724389.1:exon1:c.G103T:p.V35L,gene-GU280_gp01:cds-YP_009725295.1:exon1:c.G103T:p.V35L
374	374	G	A	gctttggagactccgtggagGaggtcttatcagaggcacgt	)	SNP	19	19	exonic	gene-GU280_gp01	.	nonsynonymous SNV	gene-GU280_gp01:cds-YP_009724389.1:exon1:c.G109A:p.E37K,gene-GU280_gp01:cds-YP_009725295.1:exon1:c.G109A:p.E37K
376	376	G	T	tttggagactccgtggaggaGgtcttatcagaggcacgtca	.	SNP	5	4	exonic	gene-GU280_gp01	.	nonsynonymous SNV	gene-GU280_gp01:cds-YP_009724389.1:exon1:c.G111T:p.E37D,gene-GU280_gp01:cds-YP_009725295.1:exon1:c.G111T:p.E37D
377	377	G	T	ttggagactccgtggaggagGtcttatcagaggcacgtcaa	)	SNP	1	1	exonic	gene-GU280_gp01	.	nonsynonymous SNV	gene-GU280_gp01:cds-YP_009724389.1:exon1:c.G112T:p.V38F,gene-GU280_gp01:cds-YP_009725295.1:exon1:c.G112T:p.V38F
381	381	T	C	agactccgtggaggaggtctTatcagaggcacgtcaacatc	)	SNP	4	4	exonic	gene-GU280_gp01	.	nonsynonymous SNV	gene-GU280_gp01:cds-YP_009724389.1:exon1:c.T116C:p.L39S,gene-GU280_gp01:cds-YP_009725295.1:exon1:c.T116C:p.L39S
383	383	T	C	actccgtggaggaggtcttaTcagaggcacgtcaacatctt	.	SNP	2	2	exonic	gene-GU280_gp01	.	nonsynonymous SNV	gene-GU280_gp01:cds-YP_009724389.1:exon1:c.T118C:p.S40P,gene-GU280_gp01:cds-YP_009725295.1:exon1:c.T118C:p.S40P
386	386	G	A	ccgtggaggaggtcttatcaGaggcacgtcaacatcttaaa	)	SNP	1	1	exonic	gene-GU280_gp01	.	nonsynonymous SNV	gene-GU280_gp01:cds-YP_009724389.1:exon1:c.G121A:p.E41K,gene-GU280_gp01:cds-YP_009725295.1:exon1:c.G121A:p.E41K
388	388	G	T	gtggaggaggtcttatcagaGgcacgtcaacatcttaaaga	)	SNP	3	1	exonic	gene-GU280_gp01	.	nonsynonymous SNV	gene-GU280_gp01:cds-YP_009724389.1:exon1:c.G123T:p.E41D,gene-GU280_gp01:cds-YP_009725295.1:exon1:c.G123T:p.E41D
392	392	C	T	aggaggtcttatcagaggcaCgtcaacatcttaaagatggc	)	SNP	6	6	exonic	gene-GU280_gp01	.	nonsynonymous SNV	gene-GU280_gp01:cds-YP_009724389.1:exon1:c.C127T:p.R43C,gene-GU280_gp01:cds-YP_009725295.1:exon1:c.C127T:p.R43C
393	393	G	A	ggaggtcttatcagaggcacGtcaacatcttaaagatggca	)	SNP	5	2	exonic	gene-GU280_gp01	.	nonsynonymous SNV	gene-GU280_gp01:cds-YP_009724389.1:exon1:c.G128A:p.R43H,gene-GU280_gp01:cds-YP_009725295.1:exon1:c.G128A:p.R43H
393	393	G	T	ggaggtcttatcagaggcacGtcaacatcttaaagatggca	)	SNP	5	3	exonic	gene-GU280_gp01	.	nonsynonymous SNV	gene-GU280_gp01:cds-YP_009724389.1:exon1:c.G128T:p.R43L,gene-GU280_gp01:cds-YP_009725295.1:exon1:c.G128T:p.R43L
398	398	C	T	tcttatcagaggcacgtcaaCatcttaaagatggcacttgt	(	SNP	13	13	exonic	gene-GU280_gp01	.	nonsynonymous SNV	gene-GU280_gp01:cds-YP_009724389.1:exon1:c.C133T:p.H45Y,gene-GU280_gp01:cds-YP_009725295.1:exon1:c.C133T:p.H45Y
401	401	C	T	tatcagaggcacgtcaacatCttaaagatggcacttgtggc	(	SNP	1	1	exonic	gene-GU280_gp01	.	nonsynonymous SNV	gene-GU280_gp01:cds-YP_009724389.1:exon1:c.C136T:p.L46F,gene-GU280_gp01:cds-YP_009725295.1:exon1:c.C136T:p.L46F
409	409	T	G	gcacgtcaacatcttaaagaTggcacttgtggcttagtaga	)	SNP	1	1	exonic	gene-GU280_gp01	.	nonsynonymous SNV	gene-GU280_gp01:cds-YP_009724389.1:exon1:c.T144G:p.D48E,gene-GU280_gp01:cds-YP_009725295.1:exon1:c.T144G:p.D48E
410	410	G	T	cacgtcaacatcttaaagatGgcacttgtggcttagtagaa	)	SNP	10	10	exonic	gene-GU280_gp01	.	nonsynonymous SNV	gene-GU280_gp01:cds-YP_009724389.1:exon1:c.G145T:p.G49C,gene-GU280_gp01:cds-YP_009725295.1:exon1:c.G145T:p.G49C
411	411	G	A	acgtcaacatcttaaagatgGcacttgtggcttagtagaag	(	SNP	1	1	exonic	gene-GU280_gp01	.	nonsynonymous SNV	gene-GU280_gp01:cds-YP_009724389.1:exon1:c.G146A:p.G49D,gene-GU280_gp01:cds-YP_009725295.1:exon1:c.G146A:p.G49D
425	425	G	A	aagatggcacttgtggcttaGtagaagttgaaaaaggcgtt	(	SNP	2	1	exonic	gene-GU280_gp01	.	nonsynonymous SNV	gene-GU280_gp01:cds-YP_009724389.1:exon1:c.G160A:p.V54I,gene-GU280_gp01:cds-YP_009725295.1:exon1:c.G160A:p.V54I
428	428	G	A	atggcacttgtggcttagtaGaagttgaaaaaggcgttttg	.	SNP	1	1	exonic	gene-GU280_gp01	.	nonsynonymous SNV	gene-GU280_gp01:cds-YP_009724389.1:exon1:c.G163A:p.E55K,gene-GU280_gp01:cds-YP_009725295.1:exon1:c.G163A:p.E55K
431	431	G	A	gcacttgtggcttagtagaaGttgaaaaaggcgttttgcct	(	SNP	29	29	exonic	gene-GU280_gp01	.	nonsynonymous SNV	gene-GU280_gp01:cds-YP_009724389.1:exon1:c.G166A:p.V56I,gene-GU280_gp01:cds-YP_009725295.1:exon1:c.G166A:p.V56I
432	432	T	C	cacttgtggcttagtagaagTtgaaaaaggcgttttgcctc	(	SNP	1	1	exonic	gene-GU280_gp01	.	nonsynonymous SNV	gene-GU280_gp01:cds-YP_009724389.1:exon1:c.T167C:p.V56A,gene-GU280_gp01:cds-YP_009725295.1:exon1:c.T167C:p.V56A
435	435	A	G	ttgtggcttagtagaagttgAaaaaggcgttttgcctcaac	(	SNP	3	3	exonic	gene-GU280_gp01	.	nonsynonymous SNV	gene-GU280_gp01:cds-YP_009724389.1:exon1:c.A170G:p.E57G,gene-GU280_gp01:cds-YP_009725295.1:exon1:c.A170G:p.E57G
436	436	A	C	tgtggcttagtagaagttgaAaaaggcgttttgcctcaact	.	SNP	1	1	exonic	gene-GU280_gp01	.	nonsynonymous SNV	gene-GU280_gp01:cds-YP_009724389.1:exon1:c.A171C:p.E57D,gene-GU280_gp01:cds-YP_009725295.1:exon1:c.A171C:p.E57D
441	441	G	A	cttagtagaagttgaaaaagGcgttttgcctcaacttgaac	(	SNP	3	3	exonic	gene-GU280_gp01	.	nonsynonymous SNV	gene-GU280_gp01:cds-YP_009724389.1:exon1:c.G176A:p.G59D,gene-GU280_gp01:cds-YP_009725295.1:exon1:c.G176A:p.G59D
443	443	G	A	tagtagaagttgaaaaaggcGttttgcctcaacttgaacag	.	SNP	3	2	exonic	gene-GU280_gp01	.	nonsynonymous SNV	gene-GU280_gp01:cds-YP_009724389.1:exon1:c.G178A:p.V60I,gene-GU280_gp01:cds-YP_009725295.1:exon1:c.G178A:p.V60I
443	443	G	T	tagtagaagttgaaaaaggcGttttgcctcaacttgaacag	.	SNP	3	1	exonic	gene-GU280_gp01	.	nonsynonymous SNV	gene-GU280_gp01:cds-YP_009724389.1:exon1:c.G178T:p.V60F,gene-GU280_gp01:cds-YP_009725295.1:exon1:c.G178T:p.V60F
447	447	T	G	agaagttgaaaaaggcgtttTgcctcaacttgaacagccct	.	SNP	1	1	exonic	gene-GU280_gp01	.	nonsynonymous SNV	gene-GU280_gp01:cds-YP_009724389.1:exon1:c.T182G:p.L61W,gene-GU280_gp01:cds-YP_009725295.1:exon1:c.T182G:p.L61W
449	449	C	T	aagttgaaaaaggcgttttgCctcaacttgaacagccctat	)	SNP	2	2	exonic	gene-GU280_gp01	.	nonsynonymous SNV	gene-GU280_gp01:cds-YP_009724389.1:exon1:c.C184T:p.P62S,gene-GU280_gp01:cds-YP_009725295.1:exon1:c.C184T:p.P62S
450	450	C	T	agttgaaaaaggcgttttgcCtcaacttgaacagccctatg	)	SNP	1	1	exonic	gene-GU280_gp01	.	nonsynonymous SNV	gene-GU280_gp01:cds-YP_009724389.1:exon1:c.C185T:p.P62L,gene-GU280_gp01:cds-YP_009725295.1:exon1:c.C185T:p.P62L
454	454	A	C	gaaaaaggcgttttgcctcaActtgaacagccctatgtgtt	)	SNP	17	1	exonic	gene-GU280_gp01	.	nonsynonymous SNV	gene-GU280_gp01:cds-YP_009724389.1:exon1:c.A189C:p.Q63H,gene-GU280_gp01:cds-YP_009725295.1:exon1:c.A189C:p.Q63H
458	458	G	C	aaggcgttttgcctcaacttGaacagccctatgtgttcatc	.	SNP	1	1	exonic	gene-GU280_gp01	.	nonsynonymous SNV	gene-GU280_gp01:cds-YP_009724389.1:exon1:c.G193C:p.E65Q,gene-GU280_gp01:cds-YP_009725295.1:exon1:c.G193C:p.E65Q
459	459	A	T	aggcgttttgcctcaacttgAacagccctatgtgttcatca	.	SNP	1	1	exonic	gene-GU280_gp01	.	nonsynonymous SNV	gene-GU280_gp01:cds-YP_009724389.1:exon1:c.A194T:p.E65V,gene-GU280_gp01:cds-YP_009725295.1:exon1:c.A194T:p.E65V
463	463	G	T	gttttgcctcaacttgaacaGccctatgtgttcatcaaacg	(	SNP	1	1	exonic	gene-GU280_gp01	.	nonsynonymous SNV	gene-GU280_gp01:cds-YP_009724389.1:exon1:c.G198T:p.Q66H,gene-GU280_gp01:cds-YP_009725295.1:exon1:c.G198T:p.Q66H
467	467	T	C	tgcctcaacttgaacagcccTatgtgttcatcaaacgttcg	(	SNP	1	1	exonic	gene-GU280_gp01	.	nonsynonymous SNV	gene-GU280_gp01:cds-YP_009724389.1:exon1:c.T202C:p.Y68H,gene-GU280_gp01:cds-YP_009725295.1:exon1:c.T202C:p.Y68H
469	469	T	A	cctcaacttgaacagccctaTgtgttcatcaaacgttcgga	(	SNP	2	1	exonic	gene-GU280_gp01	.	stopgain	gene-GU280_gp01:cds-YP_009724389.1:exon1:c.T204A:p.Y68X,gene-GU280_gp01:cds-YP_009725295.1:exon1:c.T204A:p.Y68X
476	476	A	G	ttgaacagccctatgtgttcAtcaaacgttcggatgctcga	(	SNP	14	14	exonic	gene-GU280_gp01	.	nonsynonymous SNV	gene-GU280_gp01:cds-YP_009724389.1:exon1:c.A211G:p.I71V,gene-GU280_gp01:cds-YP_009725295.1:exon1:c.A211G:p.I71V
482	482	C	T	agccctatgtgttcatcaaaCgttcggatgctcgaactgca	.	SNP	2	1	exonic	gene-GU280_gp01	.	nonsynonymous SNV	gene-GU280_gp01:cds-YP_009724389.1:exon1:c.C217T:p.R73C,gene-GU280_gp01:cds-YP_009725295.1:exon1:c.C217T:p.R73C
486	486	C	T	ctatgtgttcatcaaacgttCggatgctcgaactgcacctc	(	SNP	2	2	exonic	gene-GU280_gp01	.	nonsynonymous SNV	gene-GU280_gp01:cds-YP_009724389.1:exon1:c.C221T:p.S74L,gene-GU280_gp01:cds-YP_009725295.1:exon1:c.C221T:p.S74L
488	488	G	A	atgtgttcatcaaacgttcgGatgctcgaactgcacctcat	(	SNP	1	1	exonic	gene-GU280_gp01	.	nonsynonymous SNV	gene-GU280_gp01:cds-YP_009724389.1:exon1:c.G223A:p.D75N,gene-GU280_gp01:cds-YP_009725295.1:exon1:c.G223A:p.D75N
489	489	A	G	tgtgttcatcaaacgttcggAtgctcgaactgcacctcatg	.	SNP	2	2	exonic	gene-GU280_gp01	.	nonsynonymous SNV	gene-GU280_gp01:cds-YP_009724389.1:exon1:c.A224G:p.D75G,gene-GU280_gp01:cds-YP_009725295.1:exon1:c.A224G:p.D75G
490	490	T	A	gtgttcatcaaacgttcggaTgctcgaactgcacctcatgg	.	SNP	263	260	exonic	gene-GU280_gp01	.	nonsynonymous SNV	gene-GU280_gp01:cds-YP_009724389.1:exon1:c.T225A:p.D75E,gene-GU280_gp01:cds-YP_009725295.1:exon1:c.T225A:p.D75E
491	491	G	A	tgttcatcaaacgttcggatGctcgaactgcacctcatggt	.	SNP	12	12	exonic	gene-GU280_gp01	.	nonsynonymous SNV	gene-GU280_gp01:cds-YP_009724389.1:exon1:c.G226A:p.A76T,gene-GU280_gp01:cds-YP_009725295.1:exon1:c.G226A:p.A76T
492	492	C	T	gttcatcaaacgttcggatgCtcgaactgcacctcatggtc	.	SNP	2	2	exonic	gene-GU280_gp01	.	nonsynonymous SNV	gene-GU280_gp01:cds-YP_009724389.1:exon1:c.C227T:p.A76V,gene-GU280_gp01:cds-YP_009725295.1:exon1:c.C227T:p.A76V
495	495	G	A	catcaaacgttcggatgctcGaactgcacctcatggtcatg	)	SNP	1	1	exonic	gene-GU280_gp01	.	nonsynonymous SNV	gene-GU280_gp01:cds-YP_009724389.1:exon1:c.G230A:p.R77Q,gene-GU280_gp01:cds-YP_009725295.1:exon1:c.G230A:p.R77Q
498	498	C	T	caaacgttcggatgctcgaaCtgcacctcatggtcatgtta	)	SNP	1	1	exonic	gene-GU280_gp01	.	nonsynonymous SNV	gene-GU280_gp01:cds-YP_009724389.1:exon1:c.C233T:p.T78I,gene-GU280_gp01:cds-YP_009725295.1:exon1:c.C233T:p.T78I
503	503	C	T	gttcggatgctcgaactgcaCctcatggtcatgttatggtt	.	SNP	2	2	exonic	gene-GU280_gp01	.	nonsynonymous SNV	gene-GU280_gp01:cds-YP_009724389.1:exon1:c.C238T:p.P80S,gene-GU280_gp01:cds-YP_009725295.1:exon1:c.C238T:p.P80S
504	504	C	T	ttcggatgctcgaactgcacCtcatggtcatgttatggttg	.	SNP	1	1	exonic	gene-GU280_gp01	.	nonsynonymous SNV	gene-GU280_gp01:cds-YP_009724389.1:exon1:c.C239T:p.P80L,gene-GU280_gp01:cds-YP_009725295.1:exon1:c.C239T:p.P80L
506	506	C	T	cggatgctcgaactgcacctCatggtcatgttatggttgag	(	SNP	5	5	exonic	gene-GU280_gp01	.	nonsynonymous SNV	gene-GU280_gp01:cds-YP_009724389.1:exon1:c.C241T:p.H81Y,gene-GU280_gp01:cds-YP_009725295.1:exon1:c.C241T:p.H81Y
509	509	G	A	atgctcgaactgcacctcatGgtcatgttatggttgagctg	(	SNP	13	6	exonic	gene-GU280_gp01	.	nonsynonymous SNV	gene-GU280_gp01:cds-YP_009724389.1:exon1:c.G244A:p.G82S,gene-GU280_gp01:cds-YP_009725295.1:exon1:c.G244A:p.G82S
510	510	G	A	tgctcgaactgcacctcatgGtcatgttatggttgagctgg	(	SNP	23	1	exonic	gene-GU280_gp01	.	nonsynonymous SNV	gene-GU280_gp01:cds-YP_009724389.1:exon1:c.G245A:p.G82D,gene-GU280_gp01:cds-YP_009725295.1:exon1:c.G245A:p.G82D
512	512	C	T	ctcgaactgcacctcatggtCatgttatggttgagctggta	(	SNP	26	4	exonic	gene-GU280_gp01	.	nonsynonymous SNV	gene-GU280_gp01:cds-YP_009724389.1:exon1:c.C247T:p.H83Y,gene-GU280_gp01:cds-YP_009725295.1:exon1:c.C247T:p.H83Y
513	513	A	G	tcgaactgcacctcatggtcAtgttatggttgagctggtag	(	SNP	28	4	exonic	gene-GU280_gp01	.	nonsynonymous SNV	gene-GU280_gp01:cds-YP_009724389.1:exon1:c.A248G:p.H83R,gene-GU280_gp01:cds-YP_009725295.1:exon1:c.A248G:p.H83R
514	514	T	G	cgaactgcacctcatggtcaTgttatggttgagctggtagc	(	SNP	249	1	exonic	gene-GU280_gp01	.	nonsynonymous SNV	gene-GU280_gp01:cds-YP_009724389.1:exon1:c.T249G:p.H83Q,gene-GU280_gp01:cds-YP_009725295.1:exon1:c.T249G:p.H83Q
515	515	G	C	gaactgcacctcatggtcatGttatggttgagctggtagca	(	SNP	27	1	exonic	gene-GU280_gp01	.	nonsynonymous SNV	gene-GU280_gp01:cds-YP_009724389.1:exon1:c.G250C:p.V84L,gene-GU280_gp01:cds-YP_009725295.1:exon1:c.G250C:p.V84L
516	516	T	G	aactgcacctcatggtcatgTtatggttgagctggtagcag	(	SNP	36	1	exonic	gene-GU280_gp01	.	nonsynonymous SNV	gene-GU280_gp01:cds-YP_009724389.1:exon1:c.T251G:p.V84G,gene-GU280_gp01:cds-YP_009725295.1:exon1:c.T251G:p.V84G
518	518	A	G	ctgcacctcatggtcatgttAtggttgagctggtagcagaa	(	SNP	76	1	exonic	gene-GU280_gp01	.	nonsynonymous SNV	gene-GU280_gp01:cds-YP_009724389.1:exon1:c.A253G:p.M85V,gene-GU280_gp01:cds-YP_009725295.1:exon1:c.A253G:p.M85V
520	520	G	T	gcacctcatggtcatgttatGgttgagctggtagcagaact	(	SNP	57	6	exonic	gene-GU280_gp01	.	nonsynonymous SNV	gene-GU280_gp01:cds-YP_009724389.1:exon1:c.G255T:p.M85I,gene-GU280_gp01:cds-YP_009725295.1:exon1:c.G255T:p.M85I
521	521	G	T	cacctcatggtcatgttatgGttgagctggtagcagaactc	(	SNP	40	1	exonic	gene-GU280_gp01	.	nonsynonymous SNV	gene-GU280_gp01:cds-YP_009724389.1:exon1:c.G256T:p.V86F,gene-GU280_gp01:cds-YP_009725295.1:exon1:c.G256T:p.V86F
522	522	T	C	acctcatggtcatgttatggTtgagctggtagcagaactcg	(	SNP	39	1	exonic	gene-GU280_gp01	.	nonsynonymous SNV	gene-GU280_gp01:cds-YP_009724389.1:exon1:c.T257C:p.V86A,gene-GU280_gp01:cds-YP_009725295.1:exon1:c.T257C:p.V86A
526	526	G	T	catggtcatgttatggttgaGctggtagcagaactcgaagg	(	SNP	8	8	exonic	gene-GU280_gp01	.	nonsynonymous SNV	gene-GU280_gp01:cds-YP_009724389.1:exon1:c.G261T:p.E87D,gene-GU280_gp01:cds-YP_009725295.1:exon1:c.G261T:p.E87D
533	533	G	A	atgttatggttgagctggtaGcagaactcgaaggcattcag	.	SNP	1	1	exonic	gene-GU280_gp01	.	nonsynonymous SNV	gene-GU280_gp01:cds-YP_009724389.1:exon1:c.G268A:p.A90T,gene-GU280_gp01:cds-YP_009725295.1:exon1:c.G268A:p.A90T
534	534	C	T	tgttatggttgagctggtagCagaactcgaaggcattcagt	)	SNP	3	3	exonic	gene-GU280_gp01	.	nonsynonymous SNV	gene-GU280_gp01:cds-YP_009724389.1:exon1:c.C269T:p.A90V,gene-GU280_gp01:cds-YP_009725295.1:exon1:c.C269T:p.A90V
539	539	C	T	tggttgagctggtagcagaaCtcgaaggcattcagtacggt	)	SNP	4	4	exonic	gene-GU280_gp01	.	nonsynonymous SNV	gene-GU280_gp01:cds-YP_009724389.1:exon1:c.C274T:p.L92F,gene-GU280_gp01:cds-YP_009725295.1:exon1:c.C274T:p.L92F
540	540	T	A	ggttgagctggtagcagaacTcgaaggcattcagtacggtc	)	SNP	1	1	exonic	gene-GU280_gp01	.	nonsynonymous SNV	gene-GU280_gp01:cds-YP_009724389.1:exon1:c.T275A:p.L92H,gene-GU280_gp01:cds-YP_009725295.1:exon1:c.T275A:p.L92H
542	542	G	A	ttgagctggtagcagaactcGaaggcattcagtacggtcgt	(	SNP	2	2	exonic	gene-GU280_gp01	.	nonsynonymous SNV	gene-GU280_gp01:cds-YP_009724389.1:exon1:c.G277A:p.E93K,gene-GU280_gp01:cds-YP_009725295.1:exon1:c.G277A:p.E93K
544	544	A	T	gagctggtagcagaactcgaAggcattcagtacggtcgtag	(	SNP	6	1	exonic	gene-GU280_gp01	.	nonsynonymous SNV	gene-GU280_gp01:cds-YP_009724389.1:exon1:c.A279T:p.E93D,gene-GU280_gp01:cds-YP_009725295.1:exon1:c.A279T:p.E93D
553	553	G	T	gcagaactcgaaggcattcaGtacggtcgtagtggtgagac	.	SNP	1	1	exonic	gene-GU280_gp01	.	nonsynonymous SNV	gene-GU280_gp01:cds-YP_009724389.1:exon1:c.G288T:p.Q96H,gene-GU280_gp01:cds-YP_009725295.1:exon1:c.G288T:p.Q96H
558	558	G	T	actcgaaggcattcagtacgGtcgtagtggtgagacacttg	(	SNP	1	1	exonic	gene-GU280_gp01	.	nonsynonymous SNV	gene-GU280_gp01:cds-YP_009724389.1:exon1:c.G293T:p.G98V,gene-GU280_gp01:cds-YP_009725295.1:exon1:c.G293T:p.G98V
560	560	C	T	tcgaaggcattcagtacggtCgtagtggtgagacacttggt	(	SNP	2	2	exonic	gene-GU280_gp01	.	nonsynonymous SNV	gene-GU280_gp01:cds-YP_009724389.1:exon1:c.C295T:p.R99C,gene-GU280_gp01:cds-YP_009725295.1:exon1:c.C295T:p.R99C
561	561	G	A	cgaaggcattcagtacggtcGtagtggtgagacacttggtg	(	SNP	1	1	exonic	gene-GU280_gp01	.	nonsynonymous SNV	gene-GU280_gp01:cds-YP_009724389.1:exon1:c.G296A:p.R99H,gene-GU280_gp01:cds-YP_009725295.1:exon1:c.G296A:p.R99H
563	563	A	T	aaggcattcagtacggtcgtAgtggtgagacacttggtgtc	(	SNP	2	2	exonic	gene-GU280_gp01	.	nonsynonymous SNV	gene-GU280_gp01:cds-YP_009724389.1:exon1:c.A298T:p.S100C,gene-GU280_gp01:cds-YP_009725295.1:exon1:c.A298T:p.S100C
569	569	G	A	ttcagtacggtcgtagtggtGagacacttggtgtccttgtc	(	SNP	1	1	exonic	gene-GU280_gp01	.	nonsynonymous SNV	gene-GU280_gp01:cds-YP_009724389.1:exon1:c.G304A:p.E102K,gene-GU280_gp01:cds-YP_009725295.1:exon1:c.G304A:p.E102K
570	570	A	G	tcagtacggtcgtagtggtgAgacacttggtgtccttgtcc	(	SNP	1	1	exonic	gene-GU280_gp01	.	nonsynonymous SNV	gene-GU280_gp01:cds-YP_009724389.1:exon1:c.A305G:p.E102G,gene-GU280_gp01:cds-YP_009725295.1:exon1:c.A305G:p.E102G
572	572	A	G	agtacggtcgtagtggtgagAcacttggtgtccttgtccct	.	SNP	1	1	exonic	gene-GU280_gp01	.	nonsynonymous SNV	gene-GU280_gp01:cds-YP_009724389.1:exon1:c.A307G:p.T103A,gene-GU280_gp01:cds-YP_009725295.1:exon1:c.A307G:p.T103A
575	575	C	T	acggtcgtagtggtgagacaCttggtgtccttgtccctcat	(	SNP	2	2	exonic	gene-GU280_gp01	.	nonsynonymous SNV	gene-GU280_gp01:cds-YP_009724389.1:exon1:c.C310T:p.L104F,gene-GU280_gp01:cds-YP_009725295.1:exon1:c.C310T:p.L104F
578	578	G	A	gtcgtagtggtgagacacttGgtgtccttgtccctcatgtg	(	SNP	1	1	exonic	gene-GU280_gp01	.	nonsynonymous SNV	gene-GU280_gp01:cds-YP_009724389.1:exon1:c.G313A:p.G105S,gene-GU280_gp01:cds-YP_009725295.1:exon1:c.G313A:p.G105S
582	582	T	C	tagtggtgagacacttggtgTccttgtccctcatgtgggcg	(	SNP	1	1	exonic	gene-GU280_gp01	.	nonsynonymous SNV	gene-GU280_gp01:cds-YP_009724389.1:exon1:c.T317C:p.V106A,gene-GU280_gp01:cds-YP_009725295.1:exon1:c.T317C:p.V106A
584	584	C	T	gtggtgagacacttggtgtcCttgtccctcatgtgggcgaa	.	SNP	1	1	exonic	gene-GU280_gp01	.	nonsynonymous SNV	gene-GU280_gp01:cds-YP_009724389.1:exon1:c.C319T:p.L107F,gene-GU280_gp01:cds-YP_009725295.1:exon1:c.C319T:p.L107F
593	593	C	T	cacttggtgtccttgtccctCatgtgggcgaaataccagtg	.	SNP	14	14	exonic	gene-GU280_gp01	.	nonsynonymous SNV	gene-GU280_gp01:cds-YP_009724389.1:exon1:c.C328T:p.H110Y,gene-GU280_gp01:cds-YP_009725295.1:exon1:c.C328T:p.H110Y
595	595	T	A	cttggtgtccttgtccctcaTgtgggcgaaataccagtggc	.	SNP	1	1	exonic	gene-GU280_gp01	.	nonsynonymous SNV	gene-GU280_gp01:cds-YP_009724389.1:exon1:c.T330A:p.H110Q,gene-GU280_gp01:cds-YP_009725295.1:exon1:c.T330A:p.H110Q
596	596	G	T	ttggtgtccttgtccctcatGtgggcgaaataccagtggct	.	SNP	1	1	exonic	gene-GU280_gp01	.	nonsynonymous SNV	gene-GU280_gp01:cds-YP_009724389.1:exon1:c.G331T:p.V111L,gene-GU280_gp01:cds-YP_009725295.1:exon1:c.G331T:p.V111L
599	599	G	A	gtgtccttgtccctcatgtgGgcgaaataccagtggcttac	)	SNP	3	2	exonic	gene-GU280_gp01	.	nonsynonymous SNV	gene-GU280_gp01:cds-YP_009724389.1:exon1:c.G334A:p.G112S,gene-GU280_gp01:cds-YP_009725295.1:exon1:c.G334A:p.G112S
599	599	G	T	gtgtccttgtccctcatgtgGgcgaaataccagtggcttac	)	SNP	3	1	exonic	gene-GU280_gp01	.	nonsynonymous SNV	gene-GU280_gp01:cds-YP_009724389.1:exon1:c.G334T:p.G112C,gene-GU280_gp01:cds-YP_009725295.1:exon1:c.G334T:p.G112C
600	600	G	A	tgtccttgtccctcatgtggGcgaaataccagtggcttacc	)	SNP	5	4	exonic	gene-GU280_gp01	.	nonsynonymous SNV	gene-GU280_gp01:cds-YP_009724389.1:exon1:c.G335A:p.G112D,gene-GU280_gp01:cds-YP_009725295.1:exon1:c.G335A:p.G112D
600	600	G	T	tgtccttgtccctcatgtggGcgaaataccagtggcttacc	)	SNP	5	1	exonic	gene-GU280_gp01	.	nonsynonymous SNV	gene-GU280_gp01:cds-YP_009724389.1:exon1:c.G335T:p.G112V,gene-GU280_gp01:cds-YP_009725295.1:exon1:c.G335T:p.G112V
606	606	T	C	tgtccctcatgtgggcgaaaTaccagtggcttaccgcaagg	)	SNP	3	3	exonic	gene-GU280_gp01	.	nonsynonymous SNV	gene-GU280_gp01:cds-YP_009724389.1:exon1:c.T341C:p.I114T,gene-GU280_gp01:cds-YP_009725295.1:exon1:c.T341C:p.I114T
608	608	C	T	tccctcatgtgggcgaaataCcagtggcttaccgcaaggtt	)	SNP	1	1	exonic	gene-GU280_gp01	.	nonsynonymous SNV	gene-GU280_gp01:cds-YP_009724389.1:exon1:c.C343T:p.P115S,gene-GU280_gp01:cds-YP_009725295.1:exon1:c.C343T:p.P115S
609	609	C	T	ccctcatgtgggcgaaatacCagtggcttaccgcaaggttc	)	SNP	1	1	exonic	gene-GU280_gp01	.	nonsynonymous SNV	gene-GU280_gp01:cds-YP_009724389.1:exon1:c.C344T:p.P115L,gene-GU280_gp01:cds-YP_009725295.1:exon1:c.C344T:p.P115L
611	611	G	A	ctcatgtgggcgaaataccaGtggcttaccgcaaggttctt	)	SNP	2	2	exonic	gene-GU280_gp01	.	nonsynonymous SNV	gene-GU280_gp01:cds-YP_009724389.1:exon1:c.G346A:p.V116M,gene-GU280_gp01:cds-YP_009725295.1:exon1:c.G346A:p.V116M
614	614	G	A	atgtgggcgaaataccagtgGcttaccgcaaggttcttctt	.	SNP	6	5	exonic	gene-GU280_gp01	.	nonsynonymous SNV	gene-GU280_gp01:cds-YP_009724389.1:exon1:c.G349A:p.A117T,gene-GU280_gp01:cds-YP_009725295.1:exon1:c.G349A:p.A117T
614	614	G	T	atgtgggcgaaataccagtgGcttaccgcaaggttcttctt	.	SNP	6	1	exonic	gene-GU280_gp01	.	nonsynonymous SNV	gene-GU280_gp01:cds-YP_009724389.1:exon1:c.G349T:p.A117S,gene-GU280_gp01:cds-YP_009725295.1:exon1:c.G349T:p.A117S
615	615	C	T	tgtgggcgaaataccagtggCttaccgcaaggttcttcttc	)	SNP	1	1	exonic	gene-GU280_gp01	.	nonsynonymous SNV	gene-GU280_gp01:cds-YP_009724389.1:exon1:c.C350T:p.A117V,gene-GU280_gp01:cds-YP_009725295.1:exon1:c.C350T:p.A117V
617	617	T	C	tgggcgaaataccagtggctTaccgcaaggttcttcttcgt	)	SNP	1	1	exonic	gene-GU280_gp01	.	nonsynonymous SNV	gene-GU280_gp01:cds-YP_009724389.1:exon1:c.T352C:p.Y118H,gene-GU280_gp01:cds-YP_009725295.1:exon1:c.T352C:p.Y118H
618	618	A	G	gggcgaaataccagtggcttAccgcaaggttcttcttcgta	)	SNP	21	21	exonic	gene-GU280_gp01	.	nonsynonymous SNV	gene-GU280_gp01:cds-YP_009724389.1:exon1:c.A353G:p.Y118C,gene-GU280_gp01:cds-YP_009725295.1:exon1:c.A353G:p.Y118C
621	621	G	A	cgaaataccagtggcttaccGcaaggttcttcttcgtaaga	)	SNP	3	3	exonic	gene-GU280_gp01	.	nonsynonymous SNV	gene-GU280_gp01:cds-YP_009724389.1:exon1:c.G356A:p.R119H,gene-GU280_gp01:cds-YP_009725295.1:exon1:c.G356A:p.R119H
623	623	A	G	aaataccagtggcttaccgcAaggttcttcttcgtaagaac	.	SNP	1	1	exonic	gene-GU280_gp01	.	nonsynonymous SNV	gene-GU280_gp01:cds-YP_009724389.1:exon1:c.A358G:p.K120E,gene-GU280_gp01:cds-YP_009725295.1:exon1:c.A358G:p.K120E
625	625	G	T	ataccagtggcttaccgcaaGgttcttcttcgtaagaacgg	.	SNP	5	5	exonic	gene-GU280_gp01	.	nonsynonymous SNV	gene-GU280_gp01:cds-YP_009724389.1:exon1:c.G360T:p.K120N,gene-GU280_gp01:cds-YP_009725295.1:exon1:c.G360T:p.K120N
626	626	G	A	taccagtggcttaccgcaagGttcttcttcgtaagaacggt	(	SNP	1	1	exonic	gene-GU280_gp01	.	nonsynonymous SNV	gene-GU280_gp01:cds-YP_009724389.1:exon1:c.G361A:p.V121I,gene-GU280_gp01:cds-YP_009725295.1:exon1:c.G361A:p.V121I
627	627	T	A	accagtggcttaccgcaaggTtcttcttcgtaagaacggta	(	SNP	1	1	exonic	gene-GU280_gp01	.	nonsynonymous SNV	gene-GU280_gp01:cds-YP_009724389.1:exon1:c.T362A:p.V121D,gene-GU280_gp01:cds-YP_009725295.1:exon1:c.T362A:p.V121D
629	629	C	A	cagtggcttaccgcaaggttCttcttcgtaagaacggtaat	(	SNP	5	1	exonic	gene-GU280_gp01	.	nonsynonymous SNV	gene-GU280_gp01:cds-YP_009724389.1:exon1:c.C364A:p.L122I,gene-GU280_gp01:cds-YP_009725295.1:exon1:c.C364A:p.L122I
629	629	C	T	cagtggcttaccgcaaggttCttcttcgtaagaacggtaat	(	SNP	5	4	exonic	gene-GU280_gp01	.	nonsynonymous SNV	gene-GU280_gp01:cds-YP_009724389.1:exon1:c.C364T:p.L122F,gene-GU280_gp01:cds-YP_009725295.1:exon1:c.C364T:p.L122F
632	632	C	T	tggcttaccgcaaggttcttCttcgtaagaacggtaataaa	.	SNP	1	1	exonic	gene-GU280_gp01	.	nonsynonymous SNV	gene-GU280_gp01:cds-YP_009724389.1:exon1:c.C367T:p.L123F,gene-GU280_gp01:cds-YP_009725295.1:exon1:c.C367T:p.L123F
635	635	C	T	cttaccgcaaggttcttcttCgtaagaacggtaataaagga	.	SNP	25	25	exonic	gene-GU280_gp01	.	nonsynonymous SNV	gene-GU280_gp01:cds-YP_009724389.1:exon1:c.C370T:p.R124C,gene-GU280_gp01:cds-YP_009725295.1:exon1:c.C370T:p.R124C
645	645	G	A	ggttcttcttcgtaagaacgGtaataaaggagctggtggcc	(	SNP	1	1	exonic	gene-GU280_gp01	.	nonsynonymous SNV	gene-GU280_gp01:cds-YP_009724389.1:exon1:c.G380A:p.G127D,gene-GU280_gp01:cds-YP_009725295.1:exon1:c.G380A:p.G127D
652	652	A	T	cttcgtaagaacggtaataaAggagctggtggccatagtta	.	SNP	5	3	exonic	gene-GU280_gp01	.	nonsynonymous SNV	gene-GU280_gp01:cds-YP_009724389.1:exon1:c.A387T:p.K129N,gene-GU280_gp01:cds-YP_009725295.1:exon1:c.A387T:p.K129N
659	659	G	A	agaacggtaataaaggagctGgtggccatagttacggcgcc	.	SNP	2	1	exonic	gene-GU280_gp01	.	nonsynonymous SNV	gene-GU280_gp01:cds-YP_009724389.1:exon1:c.G394A:p.G132S,gene-GU280_gp01:cds-YP_009725295.1:exon1:c.G394A:p.G132S
660	660	G	T	gaacggtaataaaggagctgGtggccatagttacggcgccg	(	SNP	2	1	exonic	gene-GU280_gp01	.	nonsynonymous SNV	gene-GU280_gp01:cds-YP_009724389.1:exon1:c.G395T:p.G132V,gene-GU280_gp01:cds-YP_009725295.1:exon1:c.G395T:p.G132V
662	662	G	T	acggtaataaaggagctggtGgccatagttacggcgccgat	.	SNP	2	1	exonic	gene-GU280_gp01	.	nonsynonymous SNV	gene-GU280_gp01:cds-YP_009724389.1:exon1:c.G397T:p.G133C,gene-GU280_gp01:cds-YP_009725295.1:exon1:c.G397T:p.G133C
672	672	A	G	aggagctggtggccatagttAcggcgccgatctaaagtcat	(	SNP	2	1	exonic	gene-GU280_gp01	.	nonsynonymous SNV	gene-GU280_gp01:cds-YP_009724389.1:exon1:c.A407G:p.Y136C,gene-GU280_gp01:cds-YP_009725295.1:exon1:c.A407G:p.Y136C
674	674	G	T	gagctggtggccatagttacGgcgccgatctaaagtcattt	(	SNP	1	1	exonic	gene-GU280_gp01	.	nonsynonymous SNV	gene-GU280_gp01:cds-YP_009724389.1:exon1:c.G409T:p.G137C,gene-GU280_gp01:cds-YP_009725295.1:exon1:c.G409T:p.G137C
675	675	G	A	agctggtggccatagttacgGcgccgatctaaagtcatttg	(	SNP	3	1	exonic	gene-GU280_gp01	.	nonsynonymous SNV	gene-GU280_gp01:cds-YP_009724389.1:exon1:c.G410A:p.G137D,gene-GU280_gp01:cds-YP_009725295.1:exon1:c.G410A:p.G137D
675	675	G	C	agctggtggccatagttacgGcgccgatctaaagtcatttg	(	SNP	3	1	exonic	gene-GU280_gp01	.	nonsynonymous SNV	gene-GU280_gp01:cds-YP_009724389.1:exon1:c.G410C:p.G137A,gene-GU280_gp01:cds-YP_009725295.1:exon1:c.G410C:p.G137A
675	675	G	T	agctggtggccatagttacgGcgccgatctaaagtcatttg	(	SNP	3	1	exonic	gene-GU280_gp01	.	nonsynonymous SNV	gene-GU280_gp01:cds-YP_009724389.1:exon1:c.G410T:p.G137V,gene-GU280_gp01:cds-YP_009725295.1:exon1:c.G410T:p.G137V
677	677	G	A	ctggtggccatagttacggcGccgatctaaagtcatttgac	.	SNP	11	11	exonic	gene-GU280_gp01	.	nonsynonymous SNV	gene-GU280_gp01:cds-YP_009724389.1:exon1:c.G412A:p.A138T,gene-GU280_gp01:cds-YP_009725295.1:exon1:c.G412A:p.A138T
678	678	C	T	tggtggccatagttacggcgCcgatctaaagtcatttgact	.	SNP	6	6	exonic	gene-GU280_gp01	.	nonsynonymous SNV	gene-GU280_gp01:cds-YP_009724389.1:exon1:c.C413T:p.A138V,gene-GU280_gp01:cds-YP_009725295.1:exon1:c.C413T:p.A138V
680	680	G	A	gtggccatagttacggcgccGatctaaagtcatttgactta	.	SNP	12	8	exonic	gene-GU280_gp01	.	nonsynonymous SNV	gene-GU280_gp01:cds-YP_009724389.1:exon1:c.G415A:p.D139N,gene-GU280_gp01:cds-YP_009725295.1:exon1:c.G415A:p.D139N
680	680	G	T	gtggccatagttacggcgccGatctaaagtcatttgactta	.	SNP	12	4	exonic	gene-GU280_gp01	.	nonsynonymous SNV	gene-GU280_gp01:cds-YP_009724389.1:exon1:c.G415T:p.D139Y,gene-GU280_gp01:cds-YP_009725295.1:exon1:c.G415T:p.D139Y
681	681	A	G	tggccatagttacggcgccgAtctaaagtcatttgacttag	.	SNP	1	1	exonic	gene-GU280_gp01	.	nonsynonymous SNV	gene-GU280_gp01:cds-YP_009724389.1:exon1:c.A416G:p.D139G,gene-GU280_gp01:cds-YP_009725295.1:exon1:c.A416G:p.D139G
686	686	A	G	atagttacggcgccgatctaAagtcatttgacttaggcgac	.	SNP	113	1	exonic	gene-GU280_gp01	.	nonsynonymous SNV	gene-GU280_gp01:cds-YP_009724389.1:exon1:c.A421G:p.K141E,gene-GU280_gp01:cds-YP_009725295.1:exon1:c.A421G:p.K141E
[truncated: 7,267 more rows]

## Sheet: S2C_NoDups
Start_position	End_position	Reference_Allele	Tumor_Seq_Allele2	CONTEXT(+/-20)	RNAfold	Variant_Type	times_refPos_mutated_inMAF	times_substAtrefPos	Func.refGene	Gene.refGene	GeneDetail.refGene	ExonicFunc.refGene	AAChange.refGene
[truncated: 13,736 more rows]
