# Supplementary material for: Similarity between mutation spectra in hypermutated genomes of rubella virus and in SARS-CoV-2 genomes accumulated during the COVID-19 pandemic
Source: PLoS One. 2020 Oct 2;15(10):e0237689. doi: 10.1371/journal.pone.0237689 (PMC7531822; doi:10.1371/journal.pone.0237689)
Supplement: S3 Table — S3A. The list of 993 mutations in six rubella isolates (from [20]). Sequences are shown in DNA format (T instead of U) to maintain compatibility with other outputs of the mutation signature R-script. S1B. Annotation of predicted RNA fold in rubella reference. (XLSX) [file pone.0237689.s007.xlsx]

## Sheet: Legend to S3A Table
S3A Table. The list of 993 mutations in six rubella isolates (from Perelygina et al. 2019)
Sequences are shown in DNA format (T instead of U) to maintain compatibility with other outputs of mutation signature R-script
Column name	Content
RowId	Consecutive row numbers allowing to track back subsets of the list to the items in the initial list
iVDRV	rubella isolate
Start_position	Coordinate of a mutated nucleotide in the reference sequence
Reference_Allele	Initial nucleotide of the reference sequence
Mutant_Allele	Nucleotide generated by a mutation of the reference nucleotide
CONTEXT(+/-20)	41 nucleotide piece of the reference centered around mutated nucleotide (capitalised)
times_refPos_mutated_inMAF	number of isolates in which a specific reference position was mutated
Gene.refGene	Genomic feature containing mutated position
Variant_Classification	type of change in a protein or overlapping non-coding region
AAChange	aminoacid change
RNAfold	location of substitution in predicted loop region "." or in predicted stem region "(" or ")"

## Sheet: S3_Table_rubellaMAF
RowId	iVDRV	Start_position	Reference_Allele	Mutant_Allele	CONTEXT(+/-20)	times_refPos_mutated_inMAF	Gene.refGene	Variant_Classification	AAChange	RNAfold
1	RVs/California.USA/43.16/GR	130	T	C	agagaccacgtccgctcaatTgtcgagggcgcgtgggaagt	1	ORF_1	synonymous SNV	p.I30I	)
2	RVs/California.USA/43.16/GR	172	C	T	cgcgatgttgtttccgctgcCcaaaagcgggccatcgtagc	1	ORF_1	synonymous SNV	p.A44A	.
3	RVs/California.USA/43.16/GR	403	A	G	ctccacaggacggcacgcaaActcgccaccgccctggccga	1	ORF_1	synonymous SNV	p.K121K	.
4	RVs/California.USA/43.16/GR	448	T	C	gccagcgaggcgtggcacgcTgactacgtgtgcgcgctgcg	2	ORF_1	synonymous SNV	p.A136A	(
5	RVs/California.USA/43.16/GR	589	C	T	atgtgcgagctgatgcgtacCattgacgccaccctgctcgt	1	ORF_1	synonymous SNV	p.T183T	.
6	RVs/California.USA/43.16/GR	724	A	G	tgccccgccgattgccgcggAgccggcgctgggcccacgcc	1	ORF_1	synonymous SNV	p.G228G	)
7	RVs/California.USA/43.16/GR	730	C	A	gccgattgccgcggagccggCgctgggcccacgcccggcta	2	ORF_1	synonymous SNV	p.G230G	)
8	RVs/California.USA/43.16/GR	739	C	T	cgcggagccggcgctgggccCacgcccggctacacccgccc	1	ORF_1	synonymous SNV	p.P233P	.
9	RVs/California.USA/43.16/GR	1021	C	T	gtgggccggtggcggtggttCagcctcccccgccccgtgtt	3	ORF_1	synonymous SNV	p.F327F	.
10	RVs/California.USA/43.16/GR	1345	C	T	attaagcggttcttcggcagCgtgcccctcgccgagcgcat	1	ORF_1	synonymous SNV	p.S435S	(
11	RVs/California.USA/43.16/GR	1559	C	T	gctgcgacgtcccgcgcgaaCgtccttccgcgcccgccggc	1	ORF_1	nonsynonymous SNV	p.R507C	.
12	RVs/California.USA/43.16/GR	1609	G	A	gacgaggcgctcatcccgccGtggctgttcgccgagcgccg	1	ORF_1	synonymous SNV	p.P523P	(
13	RVs/California.USA/43.16/GR	1663	T	C	cgcgagtgggatttcgaggtTctccgcgcgcgcgccgatac	2	ORF_1	synonymous SNV	p.V541V	.
14	RVs/California.USA/43.16/GR	1919	C	T	aggcttttgtccgtgtcgtgCctccacccgagcgcccctgg	1	ORF_1	nonsynonymous SNV	p.P627S	(
15	RVs/California.USA/43.16/GR	2000	T	C	gctgcgcctgggcgcagcgcTtgctcggcgagccagcagtt	2	ORF_1	synonymous SNV	p.L654L	(
16	RVs/California.USA/43.16/GR	2038	C	T	gttatgcacctcccatacacCgatggcgacgtgccacagct	5	ORF_1	synonymous SNV	p.T666T	.
17	RVs/California.USA/43.16/GR	2161	C	T	ttcgacgcaaacgcggtcacCgccgccgtgcgcgctggccc	2	ORF_1	synonymous SNV	p.T707T	)
18	RVs/California.USA/43.16/GR	2407	C	T	cgtgacgccgagctggaggtCgcctacgaaccgagcggccc	1	ORF_1	synonymous SNV	p.V789V	(
19	RVs/California.USA/43.16/GR	2422	C	T	gaggtcgcctacgaaccgagCggcccccccacgtcaaccaa	1	ORF_1	synonymous SNV	p.S794S	)
20	RVs/California.USA/43.16/GR	2467	T	C	gacccagacagcgacatcgtTgaaagttacgcccgcgccgc	1	ORF_1	synonymous SNV	p.V809V	)
21	RVs/California.USA/43.16/GR	2563	C	T	gtcgtggtcaacgccgccaaCgaggggctgctggccggctc	2	ORF_1	synonymous SNV	p.N841N	)
22	RVs/California.USA/43.16/GR	2944	C	T	gagcgcgtgagcctgcacatCtgccatcccgaccgcgccac	4	ORF_1	synonymous SNV	p.I968I	.
23	RVs/California.USA/43.16/GR	2979	C	T	cgccacgctgacgcacgcctCcgtgctcgtcggcgcggggc	1	ORF_1	nonsynonymous SNV	p.S980F	)
24	RVs/California.USA/43.16/GR	2980	C	T	gccacgctgacgcacgcctcCgtgctcgtcggcgcggggct	4	ORF_1	synonymous SNV	p.S980S	)
25	RVs/California.USA/43.16/GR	2989	C	T	acgcacgcctccgtgctcgtCggcgcggggctcgctgccag	3	ORF_1	synonymous SNV	p.V983V	)
26	RVs/California.USA/43.16/GR	3095	C	T	ctcagcgcagcgcgtcgcccCcagcgaccccccttggggat	1	ORF_1	nonsynonymous SNV	p.P1019S	.
27	RVs/California.USA/43.16/GR	3116	G	A	cagcgaccccccttggggatGccaccgcgcccgagccccgc	1	ORF_1	nonsynonymous SNV	p.A1026T	(
28	RVs/California.USA/43.16/GR	3496	C	T	gagctagacccaaacacctgCtggctccgcgccgccgccaa	1	ORF_1	synonymous SNV	p.C1152C	(
29	RVs/California.USA/43.16/GR	3520	T	C	ctccgcgccgccgccaacgtTgcgcaggctgcgcgcgcctg	1	ORF_1	synonymous SNV	p.V1160V	.
30	RVs/California.USA/43.16/GR	3538	C	G	gttgcgcaggctgcgcgcgcCtgcggcgcctacacgagtgc	1	ORF_1	synonymous SNV	p.A1166A	(
31	RVs/California.USA/43.16/GR	3661	C	G	agcgcgagccacgccgatgcCtcctctgacggcaccggaga	1	ORF_1	synonymous SNV	p.A1207A	(
32	RVs/California.USA/43.16/GR	3758	C	T	gctccgagcacgaggccccgCccgaccacctcctggtgtcc	1	ORF_1	nonsynonymous SNV	p.P1240S	(
33	RVs/California.USA/43.16/GR	4138	C	T	acccgcatcctcgctgccttCacgcgcgaagacctttacgt	4	ORF_1	synonymous SNV	p.F1366F	.
34	RVs/California.USA/43.16/GR	4156	C	T	ttcacgcgcgaagacctttaCgtctgccccaccaatgcgct	2	ORF_1	synonymous SNV	p.Y1372Y	.
35	RVs/California.USA/43.16/GR	4186	G	A	accaatgcgctcctgcacgaGatccaggccaaactccgcgc	1	ORF_1	synonymous SNV	p.E1382E	.
36	RVs/California.USA/43.16/GR	4277	C	T	aaccgctcgccgcctaccgcCgcatctacatcgatgaggcg	1	ORF_1	nonsynonymous SNV	p.R1413C	(
37	RVs/California.USA/43.16/GR	4375	C	T	atctgcgtcggtgatcgggaCcagtgcggcccacactacgc	1	ORF_1	synonymous SNV	p.D1445D	(
38	RVs/California.USA/43.16/GR	4501	T	C	cgcctgcgcgcggggctcgaTtatgacatcgagggcgagcg	1	ORF_1	synonymous SNV	p.D1487D	(
39	RVs/California.USA/43.16/GR	4534	C	T	ggcgagcgcaccggcaccttCgcctgcaacctttgggacgg	4	ORF_1	synonymous SNV	p.F1498F	)
40	RVs/California.USA/43.16/GR	4753	C	T	gtcagcctgacccgggcctcCgacgcactctacctccacga	1	ORF_1	synonymous SNV	p.S1571S	)
41	RVs/California.USA/43.16/GR	4843	C	T	gccggcgcactggcggagctCaaggaggttcccgctggcat	1	ORF_1	synonymous SNV	p.L1601L	)
42	RVs/California.USA/43.16/GR	5008	C	T	ggccacccccattacgcggaCctcaaccgcgtgactgaggg	1	ORF_1	synonymous SNV	p.D1656D	.
43	RVs/California.USA/43.16/GR	5065	C	T	tatatgcgcatctcgcgtcaCctgctcaacaagaatcacac	1	ORF_1	synonymous SNV	p.H1675H	.
44	RVs/California.USA/43.16/GR	5476	G	A	gaggactgccacgccgctcaGgggaaagccggccttgagat	2	ORF_1	synonymous SNV	p.Q1812Q	(
45	RVs/California.USA/43.16/GR	5932	C	T	gtgcgctgggctgggattttCcagggtgacgatatggtcat	1	ORF_1	synonymous SNV	p.F1964F	.
46	RVs/California.USA/43.16/GR	5995	C	T	agtgcggcactcaagtggacCcccgccgaggtgggcttgtt	1	ORF_1	synonymous SNV	p.T1985T	.
47	RVs/California.USA/43.16/GR	6118	G	C	catgatgtcatgcaccaggcGatcaaggtgctttgccgccg	1	ORF_1	synonymous SNV	p.A2026A	.
48	RVs/California.USA/43.16/GR	6121	C	T	gatgtcatgcaccaggcgatCaaggtgctttgccgccgttt	4	ORF_1	synonymous SNV	p.I2027I	.
49	RVs/California.USA/43.16/GR	6259	G	A	tactacgactacagcgcggaGcgcgtcctcgctatcgtgcg	1	ORF_1	synonymous SNV	p.E2073E	)
50	RVs/California.USA/43.16/GR	6464	T	C	caccgttgtttcgccgcatcTggtgggtacccaacttttgc	1	intergenic	NA		)
51	RVs/California.USA/43.16/GR	6479	T	C	gcatctggtgggtacccaacTtttgccattcgggagagccc	1	intergenic	NA		.
52	RVs/California.USA/43.16/GR	6661	T	C	gactccagcaccaccggagaTgactccggccgtgactccgg	3	ORF_2	synonymous SNV	p.D50D	.
53	RVs/California.USA/43.16/GR	6722	C	G	gcaaccggggccgtggccagCgcagggactggtccagggcc	1	ORF_2	nonsynonymous SNV	p.R71G	(
54	RVs/California.USA/43.16/GR	7057	C	T	aacctgggcacccccccactCgacgaggacggccgctggga	4	ORF_2	synonymous SNV	p.L182L	(
55	RVs/California.USA/43.16/GR	7071	G	A	cccactcgacgaggacggccGctgggaccctgcgctcatgt	1	ORF_2	nonsynonymous SNV	p.R187H	.
56	RVs/California.USA/43.16/GR	7174	T	C	gacgtcaggggcgtttggggTaaaggtgagcgcacctacgc	1	ORF_2	synonymous SNV	p.G221G	)
57	RVs/California.USA/43.16/GR	7273	C	T	cgcggcctcgacggcgacagCgccccgcttcccccccacac	1	ORF_2	synonymous SNV	p.S254S	(
58	RVs/California.USA/43.16/GR	7441	A	G	ccccgcgctgatatggcggcAcctcctacgctgccgcagcc	1	ORF_2	synonymous SNV	p.A310A	)
59	RVs/California.USA/43.16/GR	7458	A	T	ggcacctcctacgctgccgcAgcccccccgtgcgcacgggc	1	ORF_2	nonsynonymous SNV	p.Q316L	.
60	RVs/California.USA/43.16/GR	7475	G	C	cgcagcccccccgtgcgcacGggcagcattacggccaccac	1	ORF_2	nonsynonymous SNV	p.G322R	)
61	RVs/California.USA/43.16/GR	7534	T	C	ctcgggcacgacggccatcaTggcggcaccttgcgcgtcgg	2	ORF_2	synonymous SNV	p.H341H	.
62	RVs/California.USA/43.16/GR	7579	C	T	catcaccgaaacgccagcgaCgtgctgcccggccactggct	1	ORF_2	synonymous SNV	p.D356D	.
63	RVs/California.USA/43.16/GR	7726	C	T	cccgcgaccccgacgcctctCaccaccgcggcgaactccac	1	ORF_2	synonymous SNV	p.L405L	.
64	RVs/California.USA/43.16/GR	7773	C	T	cgccacccccgccactgcgcCggccccctgccacgccggcc	1	ORF_2	nonsynonymous SNV	p.P421L	(
65	RVs/California.USA/43.16/GR	7918	G	C	gcccagtacccgcctacccgGtttggctgcgctatgcggtg	1	ORF_2	synonymous SNV	p.R469R	.
66	RVs/California.USA/43.16/GR	7921	T	C	cagtacccgcctacccggttTggctgcgctatgcggtgggg	1	ORF_2	synonymous SNV	p.F470F	.
67	RVs/California.USA/43.16/GR	7951	C	T	atgcggtggggccttcccccCtgggaactggtcgtccttac	3	ORF_2	synonymous SNV	p.P480P	.
68	RVs/California.USA/43.16/GR	7984	A	C	gtccttaccgcccgccccgaAgacggctggacttgccgcgg	3	ORF_2	nonsynonymous SNV	p.E491D	)
69	RVs/California.USA/43.16/GR	8047	C	T	cgctgccccgaactggtgagCcccatgggacgcgcgacttg	1	ORF_2	synonymous SNV	p.S512S	)
70	RVs/California.USA/43.16/GR	8095	C	T	gcctcggccctctggctcgcCacagcgaacgcgctgtctct	1	ORF_2	synonymous SNV	p.A528A	.
71	RVs/California.USA/43.16/GR	8105	G	A	tctggctcgccacagcgaacGcgctgtctcttgatcacgcc	1	ORF_2	nonsynonymous SNV	p.A532T	)
72	RVs/California.USA/43.16/GR	8139	T	C	tcacgccctcgcggccttcgTcctgctggtcccgtgggtcc	1	ORF_2	nonsynonymous SNV	p.V543A	(
73	RVs/California.USA/43.16/GR	8140	C	T	cacgccctcgcggccttcgtCctgctggtcccgtgggtcct	1	ORF_2	synonymous SNV	p.V543V	(
74	RVs/California.USA/43.16/GR	8242	C	T	gtcgtcctgcaggggtacaaCccccccgcctatggcgagga	1	ORF_2	synonymous SNV	p.N577N	.
75	RVs/California.USA/43.16/GR	8287	A	G	ttcacctacctctgcactgcAccggggtgcgccactcaagc	1	ORF_2	synonymous SNV	p.A592A	)
76	RVs/California.USA/43.16/GR	8328	C	T	acctgtccccgtgcgcctcgCtggcgtccgctttgagtcca	6	ORF_2	nonsynonymous SNV	p.A606V	.
77	RVs/California.USA/43.16/GR	8416	C	T	ggagcctgcatttgcgagatCcccactgatgtctcgtgcga	1	ORF_2	synonymous SNV	p.I635I	.
78	RVs/California.USA/43.16/GR	8507	T	C	gcacacagcgcgcgtgcaccTtctgggctgtcaacgcctac	4	ORF_2	nonsynonymous SNV	p.F666L	.
79	RVs/California.USA/43.16/GR	8779	G	T	caactctccgttgctggcgtGtcgtgcaacgtcaccactga	1	ORF_2	synonymous SNV	p.V756V	(
80	RVs/California.USA/43.16/GR	8830	A	G	tgcaacacgccgcacggacaActcgaggtccaggtcccgcc	1	ORF_2	synonymous SNV	p.Q773Q	.
81	RVs/California.USA/43.16/GR	8990	C	G	attcccctgactgctcgcggCttgtgggggctacgccagag	1	ORF_2	nonsynonymous SNV	p.L827V	(
82	RVs/California.USA/43.16/GR	9013	T	C	gtgggggctacgccagagcgTccccggctgcgcctggtcga	2	ORF_2	synonymous SNV	p.R834R	)
83	RVs/California.USA/43.16/GR	9036	C	T	ccggctgcgcctggtcgacgCcgacgaccccctgctgcgca	1	ORF_2	nonsynonymous SNV	p.A842V	.
84	RVs/California.USA/43.16/GR	9073	C	T	cgcactgcccctgggcccggCgaggtgtgggtcacgcctgt	1	ORF_2	synonymous SNV	p.G854G	.
85	RVs/California.USA/43.16/GR	9097	A	G	gtgtgggtcacgcctgtcatAggctctcaggcgcgcaagtg	1	ORF_2	nonsynonymous SNV	p.I862M	)
86	RVs/California.USA/43.16/GR	9101	T	G	gggtcacgcctgtcataggcTctcaggcgcgcaagtgcgga	1	ORF_2	nonsynonymous SNV	p.S864A	.
87	RVs/California.USA/43.16/GR	9268	G	A	ccggtggccctgccacgcgcGttagcgccaccccgcaatgt	1	ORF_2	synonymous SNV	p.A919A	(
88	RVs/California.USA/43.16/GR	9309	A	G	gcgtgtgaccgggtgctaccAgtgcggtacccccgcgctgg	1	ORF_2	nonsynonymous SNV	p.Q933R	(
89	RVs/California.USA/43.16/GR	9408	A	G	cggcgccttcccccctgggaAgttcgtcaccgccgccctcc	1	ORF_2	nonsynonymous SNV	p.K966R	)
90	RVs/California.USA/43.16/GR	9419	G	A	cccctgggaagttcgtcaccGccgccctcctcaacaccccc	1	ORF_2	nonsynonymous SNV	p.A970T	)
91	RVs/California.USA/43.16/GR	9430	C	T	ttcgtcaccgccgccctcctCaacacccccccgccctacca	1	ORF_2	synonymous SNV	p.L973L	)
92	RVs/California.USA/43.16/GR	9709	C	T	atagcgccgcgctagtgggcCcccgcgcgaaacccgcacta	1	3'UTR	NA		)
93	RVs/California.USA/43.16/GR	9711	C	T	agcgccgcgctagtgggcccCcgcgcgaaacccgcactagc	1	3'UTR	NA		)
94	RVs/Louisiana.USA/27.17/GR	349	C	T	ccgggcctgctccgcgaggtCgctcgcgttgagcgccgctg	2	ORF_1	synonymous SNV	p.V103V	.
95	RVs/Louisiana.USA/27.17/GR	688	C	T	ctgggcattgcctggcatctCgaccatgacggcggttgccc	3	ORF_1	synonymous SNV	p.L216L	(
96	RVs/Louisiana.USA/27.17/GR	985	C	T	cgggtccgactcccggacctCgtccatctcgccgaggtggg	5	ORF_1	synonymous SNV	p.L315L	)
97	RVs/Louisiana.USA/27.17/GR	1135	C	T	aacgccctgagccacagcatCacgctcgcgggcaatgtgct	2	ORF_1	synonymous SNV	p.I365I	)
98	RVs/Louisiana.USA/27.17/GR	1141	C	T	ctgagccacagcatcacgctCgcgggcaatgtgctgcaaga	1	ORF_1	synonymous SNV	p.L367L	)
99	RVs/Louisiana.USA/27.17/GR	1154	C	T	tcacgctcgcgggcaatgtgCtgcaagaggggtggaagggc	1	ORF_1	synonymous SNV	p.L372L	(
100	RVs/Louisiana.USA/27.17/GR	1309	C	T	agcgtggccggctggctggaCaccatttggggcgccattaa	1	ORF_1	synonymous SNV	p.D423D	)
101	RVs/Louisiana.USA/27.17/GR	1320	G	A	ctggctggacaccatttgggGcgccattaagcggttcttcg	3	ORF_1	nonsynonymous SNV	p.G427D	)
102	RVs/Louisiana.USA/27.17/GR	1441	C	A	gacggcgggcgccacttggaCaccgtgcaacccccaaaatc	1	ORF_1	nonsynonymous SNV	p.D467E	(
103	RVs/Louisiana.USA/27.17/GR	1565	T	G	acgtcccgcgcgaacgtcctTccgcgcccgccggcccgccg	1	ORF_1	nonsynonymous SNV	p.S509A	.
104	RVs/Louisiana.USA/27.17/GR	1596	C	T	cggcccgccggatgacgaggCgctcatcccgccgtggctgt	2	ORF_1	nonsynonymous SNV	p.A519V	)
105	RVs/Louisiana.USA/27.17/GR	1942	C	T	ccacccgagcgcccctgggcCgacgggggcgccagagcgtg	2	ORF_1	synonymous SNV	p.A634A	.
106	RVs/Louisiana.USA/27.17/GR	2015	G	A	agcgcttgctcggcgagccaGcagttatgcacctcccatac	1	ORF_1	nonsynonymous SNV	p.A659T	(
107	RVs/Louisiana.USA/27.17/GR	2066	C	T	acgtgccacagctgatcgcaCtggctttgcgcacgctggcc	2	ORF_1	synonymous SNV	p.L676L	.
108	RVs/Louisiana.USA/27.17/GR	2212	C	T	gcggccacgtcatcgccaccCggcgaccccccgccgccgcg	5	ORF_1	synonymous SNV	p.P724P	.
109	RVs/Louisiana.USA/27.17/GR	2236	C	T	gaccccccgccgccgcgccgCgcacggcgatcgcaacggca	1	ORF_1	synonymous SNV	p.R732R	)
110	RVs/Louisiana.USA/27.17/GR	2292	C	T	cactccgccccccgcgcctgCgcgcgacccgccgccgcccg	5	ORF_1	nonsynonymous SNV	p.A751V	)
111	RVs/Louisiana.USA/27.17/GR	2411	T	C	acgccgagctggaggtcgccTacgaaccgagcggccccccc	1	ORF_1	nonsynonymous SNV	p.Y791H	.
112	RVs/Louisiana.USA/27.17/GR	2450	C	A	ccacgtcaaccaaggcagacCcagacagcgacatcgttgaa	1	ORF_1	nonsynonymous SNV	p.P804T	.
113	RVs/Louisiana.USA/27.17/GR	2464	C	T	gcagacccagacagcgacatCgttgaaagttacgcccgcgc	4	ORF_1	synonymous SNV	p.I808I	)
114	RVs/Louisiana.USA/27.17/GR	2476	C	T	agcgacatcgttgaaagttaCgcccgcgccgccggacccgt	1	ORF_1	synonymous SNV	p.Y812Y	)
115	RVs/Louisiana.USA/27.17/GR	2602	C	T	tctggcgtgtgcggtgccatCtttgccaacgccacggcggc	3	ORF_1	synonymous SNV	p.I854I	.
116	RVs/Louisiana.USA/27.17/GR	2626	C	T	gccaacgccacggcggccctCgctgcagactgccggcgcct	5	ORF_1	synonymous SNV	p.L862L	.
117	RVs/Louisiana.USA/27.17/GR	2722	C	T	acccacatcatccacgccgtCgcgccgcggcgtcctcggga	4	ORF_1	synonymous SNV	p.V894V	)
118	RVs/Louisiana.USA/27.17/GR	2797	C	T	gagcgcgcctaccgcagcatCgtcgcgctagccgccgcgcg	3	ORF_1	synonymous SNV	p.I919I	.
119	RVs/Louisiana.USA/27.17/GR	2812	C	T	agcatcgtcgcgctagccgcCgcgcgtcggtgggcgcgtgt	1	ORF_1	synonymous SNV	p.A924A	.
120	RVs/Louisiana.USA/27.17/GR	2828	C	T	ccgccgcgcgtcggtgggcgCgtgtcgcgtgccccctcctc	1	ORF_1	nonsynonymous SNV	p.R930C	(
121	RVs/Louisiana.USA/27.17/GR	2833	C	T	gcgcgtcggtgggcgcgtgtCgcgtgccccctcctcggcgc	4	ORF_1	synonymous SNV	p.V931V	(
122	RVs/Louisiana.USA/27.17/GR	2896	G	A	gcggagtccctccgagccgcGctcgcggctacgcgcaccga	1	ORF_1	synonymous SNV	p.A952A	.
123	RVs/Louisiana.USA/27.17/GR	2899	C	T	gagtccctccgagccgcgctCgcggctacgcgcaccgagcc	5	ORF_1	synonymous SNV	p.L953L	.
124	RVs/Louisiana.USA/27.17/GR	2944	C	T	gagcgcgtgagcctgcacatCtgccatcccgaccgcgccac	4	ORF_1	synonymous SNV	p.I968I	.
125	RVs/Louisiana.USA/27.17/GR	2980	C	T	gccacgctgacgcacgcctcCgtgctcgtcggcgcggggct	4	ORF_1	synonymous SNV	p.S980S	)
126	RVs/Louisiana.USA/27.17/GR	2989	C	T	acgcacgcctccgtgctcgtCggcgcggggctcgctgccag	3	ORF_1	synonymous SNV	p.V983V	)
127	RVs/Louisiana.USA/27.17/GR	3004	T	C	ctcgtcggcgcggggctcgcTgccaggcgcgtcagtcctcc	1	ORF_1	synonymous SNV	p.A988A	)
128	RVs/Louisiana.USA/27.17/GR	3247	T	C	accagctgggccatgcgcatTcccgaggtggttgtctacgg	1	ORF_1	synonymous SNV	p.I1069I	)
129	RVs/Louisiana.USA/27.17/GR	3389	G	T	gctgccgcggctggcagggcGtgccgcaggtgcggtgcacc	2	ORF_1	nonsynonymous SNV	p.V1117L	(
130	RVs/Louisiana.USA/27.17/GR	3769	C	T	gaggccccgcccgaccacctCctggtgtccctccaccgtgc	1	ORF_1	synonymous SNV	p.L1243L	.
131	RVs/Louisiana.USA/27.17/GR	4102	A	G	agggtatggaacatggccgcAggcgctggcaagaccacccg	1	ORF_1	synonymous SNV	p.A1354A	(
132	RVs/Louisiana.USA/27.17/GR	4138	C	T	acccgcatcctcgctgccttCacgcgcgaagacctttacgt	4	ORF_1	synonymous SNV	p.F1366F	.
133	RVs/Louisiana.USA/27.17/GR	4162	C	T	cgcgaagacctttacgtctgCcccaccaatgcgctcctgca	1	ORF_1	synonymous SNV	p.C1374C	)
134	RVs/Louisiana.USA/27.17/GR	4167	C	G	agacctttacgtctgccccaCcaatgcgctcctgcacgaga	1	ORF_1	nonsynonymous SNV	p.T1376S	.
135	RVs/Louisiana.USA/27.17/GR	4178	C	T	tctgccccaccaatgcgctcCtgcacgagatccaggccaaa	2	ORF_1	synonymous SNV	p.L1380L	)
136	RVs/Louisiana.USA/27.17/GR	4678	T	C	gtcggcaccgcctgcatccaTgtaggcagagacggcaccga	1	ORF_1	synonymous SNV	p.H1546H	)
137	RVs/Louisiana.USA/27.17/GR	4699	C	T	gtaggcagagacggcaccgaCgttgccctggcgctgacacg	5	ORF_1	synonymous SNV	p.D1553D	)
138	RVs/Louisiana.USA/27.17/GR	4714	G	C	accgacgttgccctggcgctGacacgcgacctcgccatcgt	1	ORF_1	synonymous SNV	p.L1558L	(
139	RVs/Louisiana.USA/27.17/GR	4732	C	T	ctgacacgcgacctcgccatCgtcagcctgacccgggcctc	2	ORF_1	synonymous SNV	p.I1564I	(
140	RVs/Louisiana.USA/27.17/GR	4817	C	A	ctgcggggctcagcgcgttcCtcgacgccggcgcactggcg	2	ORF_1	nonsynonymous SNV	p.L1593I	)
141	RVs/Louisiana.USA/27.17/GR	4819	C	T	gcggggctcagcgcgttcctCgacgccggcgcactggcgga	2	ORF_1	synonymous SNV	p.L1593L	)
142	RVs/Louisiana.USA/27.17/GR	4859	G	A	agctcaaggaggttcccgctGgcattgaccgcgttgtcgcc	2	ORF_1	nonsynonymous SNV	p.G1607S	)
143	RVs/Louisiana.USA/27.17/GR	5002	C	T	cgtgccggccacccccattaCgcggacctcaaccgcgtgac	1	ORF_1	synonymous SNV	p.Y1654Y	(
144	RVs/Louisiana.USA/27.17/GR	5011	C	T	cacccccattacgcggacctCaaccgcgtgactgagggcga	5	ORF_1	synonymous SNV	p.L1657L	.
145	RVs/Louisiana.USA/27.17/GR	5533	C	G	gagtgggttcaggttatgtcCccgcatttccgcgcgatcca	1	ORF_1	synonymous SNV	p.S1831S	)
146	RVs/Louisiana.USA/27.17/GR	5548	G	C	atgtccccgcatttccgcgcGatccagaagatcatcatgcg	1	ORF_1	synonymous SNV	p.A1836A	(
147	RVs/Louisiana.USA/27.17/GR	5596	C	T	cgcccgcaattccttgtggcCgctggccatacggagcccga	2	ORF_1	synonymous SNV	p.A1852A	(
148	RVs/Louisiana.USA/27.17/GR	5671	C	T	aacgccatcgaggtcgacttCactgagttcgacatgaacca	1	ORF_1	synonymous SNV	p.F1877F	(
149	RVs/Louisiana.USA/27.17/GR	5698	C	T	ttcgacatgaaccagaccctCgctactcgggacgtcgagct	3	ORF_1	synonymous SNV	p.L1886L	)
150	RVs/Louisiana.USA/27.17/GR	5701	T	C	gacatgaaccagaccctcgcTactcgggacgtcgagctcga	1	ORF_1	synonymous SNV	p.A1887A	.
151	RVs/Louisiana.USA/27.17/GR	5713	C	T	accctcgctactcgggacgtCgagctcgagattagcgccgc	4	ORF_1	synonymous SNV	p.V1891V	)
152	RVs/Louisiana.USA/27.17/GR	5989	G	A	gcgcgcagtgcggcactcaaGtggacccccgccgaggtggg	1	ORF_1	synonymous SNV	p.K1983K	(
153	RVs/Louisiana.USA/27.17/GR	6106	C	T	gccggcctcttccatgatgtCatgcaccaggcgatcaaggt	2	ORF_1	synonymous SNV	p.V2022V	)
154	RVs/Louisiana.USA/27.17/GR	6121	C	T	gatgtcatgcaccaggcgatCaaggtgctttgccgccgttt	4	ORF_1	synonymous SNV	p.I2027I	.
155	RVs/Louisiana.USA/27.17/GR	6181	C	T	gaacagcaggtggccctcctCgaccgcctccggggggtcta	2	ORF_1	synonymous SNV	p.L2047L	(
156	RVs/Louisiana.USA/27.17/GR	6331	C	T	ctcgaccacccggccaccatCggcgcgctcgaggagattca	5	ORF_1	synonymous SNV	p.I2097I	.
157	RVs/Louisiana.USA/27.17/GR	6349	T	C	atcggcgcgctcgaggagatTcagaccccctacgcgcgcgc	1	ORF_1	synonymous SNV	p.I2103I	.
158	RVs/Louisiana.USA/27.17/GR	6455	C	T	gtcatcacccaccgttgtttCgccgcatctggtgggtaccc	2	intergenic	NA		.
159	RVs/Louisiana.USA/27.17/GR	6572	C	T	aggccctcgagacacaatccCgcgccctgcgcgcggaactc	1	ORF_2	nonsynonymous SNV	p.R21C	.
160	RVs/Louisiana.USA/27.17/GR	6661	T	C	gactccagcaccaccggagaTgactccggccgtgactccgg	3	ORF_2	synonymous SNV	p.D50D	.
161	RVs/Louisiana.USA/27.17/GR	6669	G	A	caccaccggagatgactccgGccgtgactccggagggcccc	1	ORF_2	nonsynonymous SNV	p.G53D	)
162	RVs/Louisiana.USA/27.17/GR	6801	C	T	gactccggccccgaagccatCgcgggcgccgccacaacagc	2	ORF_2	nonsynonymous SNV	p.S97L	)
163	RVs/Louisiana.USA/27.17/GR	6871	C	T	gggggctctgccccgcgcccCgagctggggccaccgaccaa	1	ORF_2	synonymous SNV	p.P120P	.
164	RVs/Louisiana.USA/27.17/GR	6882	C	T	cccgcgccccgagctggggcCaccgaccaacccgttccaag	1	ORF_2	nonsynonymous SNV	p.P124L	(
165	RVs/Louisiana.USA/27.17/GR	6944	G	C	gcccgcctctccacgaccctGacaccgaggcacccaccgag	1	ORF_2	nonsynonymous SNV	p.D145H	.
166	RVs/Louisiana.USA/27.17/GR	6945	A	T	cccgcctctccacgaccctgAcaccgaggcacccaccgagg	1	ORF_2	nonsynonymous SNV	p.D145V	.
167	RVs/Louisiana.USA/27.17/GR	7057	C	T	aacctgggcacccccccactCgacgaggacggccgctggga	4	ORF_2	synonymous SNV	p.L182L	(
168	RVs/Louisiana.USA/27.17/GR	7303	C	G	cccccccacaccaccgagcgCattgagacccgctcggcgcg	1	ORF_2	synonymous SNV	p.R264R	.
169	RVs/Louisiana.USA/27.17/GR	7308	A	G	ccacaccaccgagcgcattgAgacccgctcggcgcgccatc	1	ORF_2	nonsynonymous SNV	p.E266G	.
170	RVs/Louisiana.USA/27.17/GR	7390	C	T	gggctcttgctcgccgcggtCgccgttggcaccgcgcgcgc	5	ORF_2	synonymous SNV	p.V293V	.
171	RVs/Louisiana.USA/27.17/GR	7562	C	T	ccttgcgcgtcggccagcatCaccgaaacgccagcgacgtg	2	ORF_2	nonsynonymous SNV	p.H351Y	.
172	RVs/Louisiana.USA/27.17/GR	7743	C	T	tctcaccaccgcggcgaactCcacgaccgccgccacccccg	1	ORF_2	nonsynonymous SNV	p.S411F	.
173	RVs/Louisiana.USA/27.17/GR	7786	C	T	actgcgccggccccctgccaCgccggcctcaatgacagctg	2	ORF_2	synonymous SNV	p.H425H	.
174	RVs/Louisiana.USA/27.17/GR	7818	T	C	tgacagctgcggcggcttctTgtctgggtgcgggccgatgc	5	ORF_2	nonsynonymous SNV	p.L436S	)
175	RVs/Louisiana.USA/27.17/GR	7822	T	C	agctgcggcggcttcttgtcTgggtgcgggccgatgcgcct	1	ORF_2	synonymous SNV	p.S437S	.
176	RVs/Louisiana.USA/27.17/GR	7951	C	T	atgcggtggggccttcccccCtgggaactggtcgtccttac	3	ORF_2	synonymous SNV	p.P480P	.
177	RVs/Louisiana.USA/27.17/GR	7984	A	G	gtccttaccgcccgccccgaAgacggctggacttgccgcgg	3	ORF_2	synonymous SNV	p.E491E	)
178	RVs/Louisiana.USA/27.17/GR	8035	C	T	cacccaggcacccgctgcccCgaactggtgagccccatggg	1	ORF_2	synonymous SNV	p.P508P	.
179	RVs/Louisiana.USA/27.17/GR	8039	C	T	caggcacccgctgccccgaaCtggtgagccccatgggacgc	1	ORF_2	synonymous SNV	p.L510L	.
180	RVs/Louisiana.USA/27.17/GR	8068	C	T	cccatgggacgcgcgacttgCtccccagcctcggccctctg	1	ORF_2	synonymous SNV	p.C519C	(
181	RVs/Louisiana.USA/27.17/GR	8137	C	T	gatcacgccctcgcggccttCgtcctgctggtcccgtgggt	5	ORF_2	synonymous SNV	p.F542F	(
182	RVs/Louisiana.USA/27.17/GR	8167	C	T	gtcccgtgggtcctgatattCatggtgtgccgccgcgcctg	3	ORF_2	synonymous SNV	p.F552F	)
183	RVs/Louisiana.USA/27.17/GR	8269	C	T	gcctatggcgaggaggctttCacctacctctgcactgcacc	1	ORF_2	synonymous SNV	p.F586F	.
184	RVs/Louisiana.USA/27.17/GR	8326	C	T	gcacctgtccccgtgcgcctCgctggcgtccgctttgagtc	4	ORF_2	synonymous SNV	p.L605L	.
185	RVs/Louisiana.USA/27.17/GR	8328	C	T	acctgtccccgtgcgcctcgCtggcgtccgctttgagtcca	6	ORF_2	nonsynonymous SNV	p.A606V	.
186	RVs/Louisiana.USA/27.17/GR	8331	G	A	tgtccccgtgcgcctcgctgGcgtccgctttgagtccaaga	1	ORF_2	nonsynonymous SNV	p.G607D	)
187	RVs/Louisiana.USA/27.17/GR	8459	A	C	gcttgggggcctgggtacccAcagccccttgcgcgcgcatc	1	ORF_2	nonsynonymous SNV	p.T650P	.
188	RVs/Louisiana.USA/27.17/GR	8507	T	C	gcacacagcgcgcgtgcaccTtctgggctgtcaacgcctac	4	ORF_2	nonsynonymous SNV	p.F666L	.
189	RVs/Louisiana.USA/27.17/GR	8666	A	G	gctggggcttccccaccgacAccgtgatgagcgtgttcgcc	1	ORF_2	nonsynonymous SNV	p.T719A	.
190	RVs/Louisiana.USA/27.17/GR	9031	C	T	cgtccccggctgcgcctggtCgacgccgacgaccccctgct	1	ORF_2	synonymous SNV	p.V840V	(
191	RVs/Louisiana.USA/27.17/GR	9133	C	T	aagtgcggactccacatacgCgctggaccgtacggccatgc	1	ORF_2	synonymous SNV	p.R874R	.
192	RVs/Louisiana.USA/27.17/GR	9160	C	T	ccgtacggccatgctaccgtCgaaatgcccgagtggatcca	3	ORF_2	synonymous SNV	p.V883V	)
193	RVs/Louisiana.USA/27.17/GR	9187	C	T	cccgagtggatccacgcccaCaccaccagcgacccctggca	1	ORF_2	synonymous SNV	p.H892H	)
194	RVs/Louisiana.USA/27.17/GR	9235	C	T	ggccccttggggctgaagttCaagacagttcgcccggtggc	2	ORF_2	synonymous SNV	p.F908F	.
195	RVs/Louisiana.USA/27.17/GR	9255	C	T	caagacagttcgcccggtggCcctgccacgcgcgttagcgc	1	ORF_2	nonsynonymous SNV	p.A915V	(
196	RVs/Louisiana.USA/27.17/GR	9256	C	T	aagacagttcgcccggtggcCctgccacgcgcgttagcgcc	1	ORF_2	synonymous SNV	p.A915A	.
197	RVs/Louisiana.USA/27.17/GR	9322	C	T	tgctaccagtgcggtaccccCgcgctggtggaaggccttgc	1	ORF_2	synonymous SNV	p.P937P	)
198	RVs/Louisiana.USA/27.17/GR	9338	C	G	cccccgcgctggtggaaggcCttgcccccgggggagggaat	2	ORF_2	nonsynonymous SNV	p.L943V	.
199	RVs/Louisiana.USA/27.17/GR	9379	C	T	tgccatctcaccgtcaatggCgaggatgtcggcgccttccc	1	ORF_2	synonymous SNV	p.G956G	)
200	RVs/Louisiana.USA/27.17/GR	9586	T	C	cagacctgggcggagtgggcTgctgcccattggtggcagct	1	ORF_2	synonymous SNV	p.A1025A	(
201	RVs/Louisiana.USA/27.17/GR	9649	C	T	ctcctactcgctggcttactCgcttgctgtgccaaatgctt	1	ORF_2	synonymous SNV	p.L1046L	.
202	RVs/Louisiana.USA/27.17/NP	79	G	A	gaggttcttgcccccggtggGccttataacttaaccgtcgg	1	ORF_1	synonymous SNV	p.G13G	(
203	RVs/Louisiana.USA/27.17/NP	118	C	T	ggcagttgggtaagagaccaCgtccgctcaattgtcgaggg	3	ORF_1	synonymous SNV	p.H26H	.
204	RVs/Louisiana.USA/27.17/NP	283	C	T	tatacccgccgccattggatCgagtggggccctaaagaagc	1	ORF_1	synonymous SNV	p.I81I	(
205	RVs/Louisiana.USA/27.17/NP	366	G	A	ggtcgctcgcgttgagcgccGctgggtcgcactgtgcctcc	1	ORF_1	nonsynonymous SNV	p.R109H	)
206	RVs/Louisiana.USA/27.17/NP	697	C	T	gcctggcatctcgaccatgaCggcggttgccccgccgattg	1	ORF_1	synonymous SNV	p.D219D	(
207	RVs/Louisiana.USA/27.17/NP	718	C	T	ggcggttgccccgccgattgCcgcggagccggcgctgggcc	1	ORF_1	synonymous SNV	p.C226C	.
208	RVs/Louisiana.USA/27.17/NP	823	C	T	cccgggcgcctctaccggtgCgggccccgcctgtggacgcg	1	ORF_1	synonymous SNV	p.C261C	(
209	RVs/Louisiana.USA/27.17/NP	931	T	C	gccgtgcggtgcaccctcccTatccgccacgtgcgcagcct	2	ORF_1	synonymous SNV	p.P297P	.
210	RVs/Louisiana.USA/27.17/NP	979	G	C	agcgcgcgggtccgactcccGgacctcgtccatctcgccga	1	ORF_1	synonymous SNV	p.P313P	)
211	RVs/Louisiana.USA/27.17/NP	985	C	T	cgggtccgactcccggacctCgtccatctcgccgaggtggg	5	ORF_1	synonymous SNV	p.L315L	)
212	RVs/Louisiana.USA/27.17/NP	1030	C	T	tggcggtggttcagcctcccCcgccccgtgttccagcgcat	1	ORF_1	synonymous SNV	p.P330P	)
213	RVs/Louisiana.USA/27.17/NP	1111	C	T	agcgagcgcgtgttcaagttCaagaacgccctgagccacag	3	ORF_1	synonymous SNV	p.F357F	.
214	RVs/Louisiana.USA/27.17/NP	1417	C	T	gccttcgaccgcggccccctCgaggacggcgggcgccactt	4	ORF_1	synonymous SNV	p.L459L	(
215	RVs/Louisiana.USA/27.17/NP	1630	T	C	tggctgttcgccgagcgccgTgccctccgctgccgcgagtg	1	ORF_1	synonymous SNV	p.R530R	(
216	RVs/Louisiana.USA/27.17/NP	1692	C	T	gcgcgccgatacggcggccgCgcccgccccgctggctccac	2	ORF_1	nonsynonymous SNV	p.A551V	(
217	RVs/Louisiana.USA/27.17/NP	1903	T	C	caggcgcgggggctccaggcTtttgtccgtgtcgtgcctcc	1	ORF_1	synonymous SNV	p.A621A	.
218	RVs/Louisiana.USA/27.17/NP	2038	C	T	gttatgcacctcccatacacCgatggcgacgtgccacagct	5	ORF_1	synonymous SNV	p.T666T	.
219	RVs/Louisiana.USA/27.17/NP	2066	C	T	acgtgccacagctgatcgcaCtggctttgcgcacgctggcc	2	ORF_1	synonymous SNV	p.L676L	.
220	RVs/Louisiana.USA/27.17/NP	2080	G	C	atcgcactggctttgcgcacGctggcccaacagggggccgc	1	ORF_1	synonymous SNV	p.T680T	)
221	RVs/Louisiana.USA/27.17/NP	2158	C	T	gcgttcgacgcaaacgcggtCaccgccgccgtgcgcgctgg	1	ORF_1	synonymous SNV	p.V706V	.
222	RVs/Louisiana.USA/27.17/NP	2174	G	T	cggtcaccgccgccgtgcgcGctggccccggccagtccgcg	1	ORF_1	nonsynonymous SNV	p.A712S	(
223	RVs/Louisiana.USA/27.17/NP	2197	C	T	ggccccggccagtccgcggcCacgtcatcgccacccggcga	1	ORF_1	synonymous SNV	p.A719A	.
224	RVs/Louisiana.USA/27.17/NP	2212	C	T	gcggccacgtcatcgccaccCggcgaccccccgccgccgcg	5	ORF_1	synonymous SNV	p.P724P	.
225	RVs/Louisiana.USA/27.17/NP	2247	C	T	gccgcgccgcgcacggcgatCgcaacggcactcggacgccc	1	ORF_1	nonsynonymous SNV	p.S736L	.
226	RVs/Louisiana.USA/27.17/NP	2292	C	T	cactccgccccccgcgcctgCgcgcgacccgccgccgcccg	5	ORF_1	nonsynonymous SNV	p.A751V	)
227	RVs/Louisiana.USA/27.17/NP	2401	G	C	cgcgcgcgtgacgccgagctGgaggtcgcctacgaaccgag	1	ORF_1	synonymous SNV	p.L787L	(
228	RVs/Louisiana.USA/27.17/NP	2432	A	T	acgaaccgagcggcccccccAcgtcaaccaaggcagaccca	1	ORF_1	nonsynonymous SNV	p.T798S	)
229	RVs/Louisiana.USA/27.17/NP	2458	C	T	accaaggcagacccagacagCgacatcgttgaaagttacgc	1	ORF_1	synonymous SNV	p.S806S	(
230	RVs/Louisiana.USA/27.17/NP	2464	C	T	gcagacccagacagcgacatCgttgaaagttacgcccgcgc	4	ORF_1	synonymous SNV	p.I808I	)
231	RVs/Louisiana.USA/27.17/NP	2545	C	T	ccaccgcccggctgcaaggtCgtggtcaacgccgccaacga	1	ORF_1	synonymous SNV	p.V835V	(
232	RVs/Louisiana.USA/27.17/NP	2626	C	T	gccaacgccacggcggccctCgctgcagactgccggcgcct	5	ORF_1	synonymous SNV	p.L862L	.
233	RVs/Louisiana.USA/27.17/NP	2705	C	T	gccacggctgcgggtacaccCacatcatccacgccgtcgcg	1	ORF_1	nonsynonymous SNV	p.H889Y	)
234	RVs/Louisiana.USA/27.17/NP	2722	C	T	acccacatcatccacgccgtCgcgccgcggcgtcctcggga	4	ORF_1	synonymous SNV	p.V894V	)
235	RVs/Louisiana.USA/27.17/NP	2829	G	A	cgccgcgcgtcggtgggcgcGtgtcgcgtgccccctcctcg	1	ORF_1	nonsynonymous SNV	p.R930H	(
236	RVs/Louisiana.USA/27.17/NP	2833	C	T	gcgcgtcggtgggcgcgtgtCgcgtgccccctcctcggcgc	4	ORF_1	synonymous SNV	p.V931V	(
237	RVs/Louisiana.USA/27.17/NP	2860	C	T	cccctcctcggcgctggcgtCtacggctggtctgctgcgga	1	ORF_1	synonymous SNV	p.V940V	.
238	RVs/Louisiana.USA/27.17/NP	2899	C	T	gagtccctccgagccgcgctCgcggctacgcgcaccgagcc	5	ORF_1	synonymous SNV	p.L953L	.
239	RVs/Louisiana.USA/27.17/NP	2944	C	T	gagcgcgtgagcctgcacatCtgccatcccgaccgcgccac	4	ORF_1	synonymous SNV	p.I968I	.
240	RVs/Louisiana.USA/27.17/NP	2989	C	T	acgcacgcctccgtgctcgtCggcgcggggctcgctgccag	3	ORF_1	synonymous SNV	p.V983V	)
241	RVs/Louisiana.USA/27.17/NP	3793	C	A	gtgtccctccaccgtgccccCaatggtccgtggggcgtagt	2	ORF_1	synonymous SNV	p.P1251P	.
242	RVs/Louisiana.USA/27.17/NP	3862	C	T	ggcaaccccaccggccacttCgtctgcgcggtcggcggcgg	4	ORF_1	synonymous SNV	p.F1274F	(
243	RVs/Louisiana.USA/27.17/NP	4042	C	T	gccatggcccgggcggccctCgcatcagtccaacgccctcg	2	ORF_1	synonymous SNV	p.L1334L	)
244	RVs/Louisiana.USA/27.17/NP	4081	C	T	cgcaaaggcccttacaatatCagggtatggaacatggccgc	1	ORF_1	synonymous SNV	p.I1347I	.
245	RVs/Louisiana.USA/27.17/NP	4138	C	T	acccgcatcctcgctgccttCacgcgcgaagacctttacgt	4	ORF_1	synonymous SNV	p.F1366F	.
246	RVs/Louisiana.USA/27.17/NP	4177	C	T	gtctgccccaccaatgcgctCctgcacgagatccaggccaa	2	ORF_1	synonymous SNV	p.L1379L	)
247	RVs/Louisiana.USA/27.17/NP	4178	C	G	tctgccccaccaatgcgctcCtgcacgagatccaggccaaa	2	ORF_1	nonsynonymous SNV	p.L1380V	)
248	RVs/Louisiana.USA/27.17/NP	4216	C	T	aaactccgcgcgcgcgatatCgacgtcaagaacgccgccac	1	ORF_1	synonymous SNV	p.I1392I	)
249	RVs/Louisiana.USA/27.17/NP	4255	G	T	acctacgagcgcgcgctgacGaaaccgctcgccgcctaccg	2	ORF_1	synonymous SNV	p.T1405T	.
250	RVs/Louisiana.USA/27.17/NP	4288	C	T	gcctaccgccgcatctacatCgatgaggcgttcactctcgg	4	ORF_1	synonymous SNV	p.I1416I	.
251	RVs/Louisiana.USA/27.17/NP	4534	C	T	ggcgagcgcaccggcaccttCgcctgcaacctttgggacgg	4	ORF_1	synonymous SNV	p.F1498F	)
252	RVs/Louisiana.USA/27.17/NP	4540	C	T	cgcaccggcaccttcgcctgCaacctttgggacggccgcca	2	ORF_1	synonymous SNV	p.C1500C	)
253	RVs/Louisiana.USA/27.17/NP	4609	C	T	gaaaccgtgcgccgccttcaCgaggctggcatacgcgcata	1	ORF_1	synonymous SNV	p.H1523H	(
254	RVs/Louisiana.USA/27.17/NP	4661	G	A	aggcccagggtatgagcgtcGgcaccgcctgcatccatgta	1	ORF_1	nonsynonymous SNV	p.G1541S	(
255	RVs/Louisiana.USA/27.17/NP	4699	C	T	gtaggcagagacggcaccgaCgttgccctggcgctgacacg	5	ORF_1	synonymous SNV	p.D1553D	)
256	RVs/Louisiana.USA/27.17/NP	4732	C	T	ctgacacgcgacctcgccatCgtcagcctgacccgggcctc	2	ORF_1	synonymous SNV	p.I1564I	(
257	RVs/Louisiana.USA/27.17/NP	4817	C	T	ctgcggggctcagcgcgttcCtcgacgccggcgcactggcg	2	ORF_1	nonsynonymous SNV	p.L1593F	)
258	RVs/Louisiana.USA/27.17/NP	4818	T	G	tgcggggctcagcgcgttccTcgacgccggcgcactggcgg	1	ORF_1	nonsynonymous SNV	p.L1593R	)
259	RVs/Louisiana.USA/27.17/NP	4957	C	T	gtgccgcccttctgcccccgCactctggaggagctcgtctt	1	ORF_1	synonymous SNV	p.R1639R	)
260	RVs/Louisiana.USA/27.17/NP	5011	C	T	cacccccattacgcggacctCaaccgcgtgactgagggcga	5	ORF_1	synonymous SNV	p.L1657L	.
261	RVs/Louisiana.USA/27.17/NP	5327	A	G	gcgtggccgcgcgggagctcAccgaccgctacgcgcgccgc	1	ORF_1	nonsynonymous SNV	p.T1763A	.
262	RVs/Louisiana.USA/27.17/NP	5659	C	T	cattacaccaccaacgccatCgaggtcgacttcactgagtt	3	ORF_1	synonymous SNV	p.I1873I	(
263	RVs/Louisiana.USA/27.17/NP	5689	C	T	ttcactgagttcgacatgaaCcagaccctcgctactcggga	1	ORF_1	synonymous SNV	p.N1883N	.
264	RVs/Louisiana.USA/27.17/NP	5713	C	T	accctcgctactcgggacgtCgagctcgagattagcgccgc	4	ORF_1	synonymous SNV	p.V1891V	)
265	RVs/Louisiana.USA/27.17/NP	5795	C	T	gcgccggcagctactgcaccCtgcgcgaactgggctccact	1	ORF_1	synonymous SNV	p.L1919L	)
266	RVs/Louisiana.USA/27.17/NP	5890	C	T	accgtggccatgtgcatggcCatgcgcatggtccccaaagg	3	ORF_1	synonymous SNV	p.A1950A	.
267	RVs/Louisiana.USA/27.17/NP	6088	C	T	gggcacgtcggcaccgcggcCggcctcttccatgatgtcat	1	ORF_1	synonymous SNV	p.A2016A	.
268	RVs/Louisiana.USA/27.17/NP	6226	C	T	gctctgcctgacaccgttgcCgccaatgctgcgtactacga	1	ORF_1	synonymous SNV	p.A2062A	.
269	RVs/Louisiana.USA/27.17/NP	6331	C	T	ctcgaccacccggccaccatCggcgcgctcgaggagattca	5	ORF_1	synonymous SNV	p.I2097I	.
270	RVs/Louisiana.USA/27.17/NP	6340	C	T	ccggccaccatcggcgcgctCgaggagattcagacccccta	1	ORF_1	synonymous SNV	p.L2100L	(
271	RVs/Louisiana.USA/27.17/NP	6532	C	T	atggcttctactacccccatCaccatggaggacctccagaa	2	ORF_2	synonymous SNV	p.I7I	.
272	RVs/Louisiana.USA/27.17/NP	6575	G	A	ccctcgagacacaatcccgcGccctgcgcgcggaactcgcc	1	ORF_2	nonsynonymous SNV	p.A22T	(
273	RVs/Louisiana.USA/27.17/NP	6576	C	T	cctcgagacacaatcccgcgCcctgcgcgcggaactcgccg	1	ORF_2	nonsynonymous SNV	p.A22V	(
274	RVs/Louisiana.USA/27.17/NP	6578	C	T	tcgagacacaatcccgcgccCtgcgcgcggaactcgccgcc	1	ORF_2	synonymous SNV	p.L23L	(
275	RVs/Louisiana.USA/27.17/NP	6585	C	A	acaatcccgcgccctgcgcgCggaactcgccgccggcgcct	1	ORF_2	nonsynonymous SNV	p.A25E	(
276	RVs/Louisiana.USA/27.17/NP	6594	C	T	cgccctgcgcgcggaactcgCcgccggcgcctcgcagtcgc	1	ORF_2	nonsynonymous SNV	p.A28V	(
277	RVs/Louisiana.USA/27.17/NP	6613	G	C	gccgccggcgcctcgcagtcGcgccggccgcggccgccgcg	1	ORF_2	synonymous SNV	p.S34S	)
278	RVs/Louisiana.USA/27.17/NP	6624	G	A	ctcgcagtcgcgccggccgcGgccgccgcgacagcgcgact	1	ORF_2	nonsynonymous SNV	p.R38Q	(
279	RVs/Louisiana.USA/27.17/NP	6801	C	T	gactccggccccgaagccatCgcgggcgccgccacaacagc	2	ORF_2	nonsynonymous SNV	p.S97L	)
280	RVs/Louisiana.USA/27.17/NP	6829	C	G	ccgccacaacagcctcaaccCccgcgtatgcaaaccgggcg	1	ORF_2	synonymous SNV	p.P106P	.
281	RVs/Louisiana.USA/27.17/NP	6941	C	T	tgcgcccgcctctccacgacCctgacaccgaggcacccacc	1	ORF_2	nonsynonymous SNV	p.P144S	.
282	RVs/Louisiana.USA/27.17/NP	6947	A	G	cgcctctccacgaccctgacAccgaggcacccaccgaggcc	1	ORF_2	nonsynonymous SNV	p.T146A	.
283	RVs/Louisiana.USA/27.17/NP	6949	C	T	cctctccacgaccctgacacCgaggcacccaccgaggcctg	1	ORF_2	synonymous SNV	p.T146T	.
284	RVs/Louisiana.USA/27.17/NP	6961	C	T	cctgacaccgaggcacccacCgaggcctgcgtgacctcatg	2	ORF_2	synonymous SNV	p.T150T	)
285	RVs/Louisiana.USA/27.17/NP	7057	C	T	aacctgggcacccccccactCgacgaggacggccgctggga	4	ORF_2	synonymous SNV	p.L182L	(
286	RVs/Louisiana.USA/27.17/NP	7072	C	A	ccactcgacgaggacggccgCtgggaccctgcgctcatgta	1	ORF_2	synonymous SNV	p.R187R	.
287	RVs/Louisiana.USA/27.17/NP	7211	G	A	acgccgagcaggatttccgcGtcggcggcacgcgctggcac	1	ORF_2	nonsynonymous SNV	p.V234I	(
288	RVs/Louisiana.USA/27.17/NP	7231	C	T	gtcggcggcacgcgctggcaCcgactgctgcgcatgccagt	1	ORF_2	synonymous SNV	p.H240H	.
289	RVs/Louisiana.USA/27.17/NP	7238	C	T	gcacgcgctggcaccgactgCtgcgcatgccagtgcgcggc	1	ORF_2	synonymous SNV	p.L243L	(
290	RVs/Louisiana.USA/27.17/NP	7312	C	T	accaccgagcgcattgagacCcgctcggcgcgccatccttg	1	ORF_2	synonymous SNV	p.T267T	.
291	RVs/Louisiana.USA/27.17/NP	7339	C	T	gcgcgccatccttggcgcatCcgcttcggtgccccccaggc	4	ORF_2	synonymous SNV	p.I276I	)
292	RVs/Louisiana.USA/27.17/NP	7359	C	T	ccgcttcggtgccccccaggCcttccttgccgggctcttgc	1	ORF_2	nonsynonymous SNV	p.A283V	)
293	RVs/Louisiana.USA/27.17/NP	7390	C	T	gggctcttgctcgccgcggtCgccgttggcaccgcgcgcgc	5	ORF_2	synonymous SNV	p.V293V	.
294	RVs/Louisiana.USA/27.17/NP	7447	T	C	gctgatatggcggcacctccTacgctgccgcagcccccccg	1	ORF_2	synonymous SNV	p.P312P	)
295	RVs/Louisiana.USA/27.17/NP	7449	C	T	tgatatggcggcacctcctaCgctgccgcagcccccccgtg	1	ORF_2	nonsynonymous SNV	p.T313M	)
296	RVs/Louisiana.USA/27.17/NP	7560	A	G	caccttgcgcgtcggccagcAtcaccgaaacgccagcgacg	1	ORF_2	nonsynonymous SNV	p.H350R	.
297	RVs/Louisiana.USA/27.17/NP	7566	G	A	gcgcgtcggccagcatcaccGaaacgccagcgacgtgctgc	1	ORF_2	nonsynonymous SNV	p.R352Q	)
298	RVs/Louisiana.USA/27.17/NP	7801	C	G	tgccacgccggcctcaatgaCagctgcggcggcttcttgtc	2	ORF_2	nonsynonymous SNV	p.D430E	)
299	RVs/Louisiana.USA/27.17/NP	7818	T	C	tgacagctgcggcggcttctTgtctgggtgcgggccgatgc	5	ORF_2	nonsynonymous SNV	p.L436S	)
300	RVs/Louisiana.USA/27.17/NP	7863	G	C	gcgccacggcgctgacacccGgtgcggtcggttgatctgcg	2	ORF_2	nonsynonymous SNV	p.R451P	.
301	RVs/Louisiana.USA/27.17/NP	7909	G	A	tctaccaccgcccagtacccGcctacccggtttggctgcgc	1	ORF_2	synonymous SNV	p.P466P	(
302	RVs/Louisiana.USA/27.17/NP	7945	T	C	tgcgctatgcggtggggcctTcccccctgggaactggtcgt	1	ORF_2	synonymous SNV	p.L478L	(
303	RVs/Louisiana.USA/27.17/NP	7951	C	T	atgcggtggggccttcccccCtgggaactggtcgtccttac	3	ORF_2	synonymous SNV	p.P480P	.
304	RVs/Louisiana.USA/27.17/NP	7969	T	C	ccctgggaactggtcgtcctTaccgcccgccccgaagacgg	1	ORF_2	synonymous SNV	p.L486L	.
305	RVs/Louisiana.USA/27.17/NP	8059	C	T	ctggtgagccccatgggacgCgcgacttgctccccagcctc	1	ORF_2	synonymous SNV	p.R516R	(
306	RVs/Louisiana.USA/27.17/NP	8071	C	T	atgggacgcgcgacttgctcCccagcctcggccctctggct	1	ORF_2	synonymous SNV	p.S520S	.
307	RVs/Louisiana.USA/27.17/NP	8137	C	T	gatcacgccctcgcggccttCgtcctgctggtcccgtgggt	5	ORF_2	synonymous SNV	p.F542F	(
308	RVs/Louisiana.USA/27.17/NP	8326	C	T	gcacctgtccccgtgcgcctCgctggcgtccgctttgagtc	4	ORF_2	synonymous SNV	p.L605L	.
309	RVs/Louisiana.USA/27.17/NP	8328	C	T	acctgtccccgtgcgcctcgCtggcgtccgctttgagtcca	6	ORF_2	nonsynonymous SNV	p.A606V	.
310	RVs/Louisiana.USA/27.17/NP	8506	C	T	ggcacacagcgcgcgtgcacCttctgggctgtcaacgccta	1	ORF_2	synonymous SNV	p.T665T	(
311	RVs/Louisiana.USA/27.17/NP	8509	C	G	acacagcgcgcgtgcaccttCtgggctgtcaacgcctactc	2	ORF_2	nonsynonymous SNV	p.F666L	(
312	RVs/Louisiana.USA/27.17/NP	8536	C	T	gtcaacgcctactcctctggCgggtacgcgcagctggcctc	1	ORF_2	synonymous SNV	p.G675G	.
313	RVs/Louisiana.USA/27.17/NP	8656	C	T	gacgcggcctgctggggcttCcccaccgacaccgtgatgag	1	ORF_2	synonymous SNV	p.F715F	)
314	RVs/Louisiana.USA/27.17/NP	9013	T	C	gtgggggctacgccagagcgTccccggctgcgcctggtcga	2	ORF_2	synonymous SNV	p.R834R	)
315	RVs/Louisiana.USA/27.17/NP	9254	G	A	tcaagacagttcgcccggtgGccctgccacgcgcgttagcg	1	ORF_2	nonsynonymous SNV	p.A915T	(
316	RVs/Louisiana.USA/27.17/NP	9316	T	C	accgggtgctaccagtgcggTacccccgcgctggtggaagg	1	ORF_2	synonymous SNV	p.G935G	.
317	RVs/Louisiana.USA/27.17/NP	9338	C	G	cccccgcgctggtggaaggcCttgcccccgggggagggaat	2	ORF_2	nonsynonymous SNV	p.L943V	.
318	RVs/Louisiana.USA/27.17/NP	9373	C	T	gggaattgccatctcaccgtCaatggcgaggatgtcggcgc	2	ORF_2	synonymous SNV	p.V954V	.
319	RVs/Louisiana.USA/27.17/NP	9619	C	T	tggcagctcactctgggcgcCatttgcgccctcctactcgc	2	ORF_2	synonymous SNV	p.A1036A	.
320	RVs/Louisiana.USA/27.17/NP	9689	A	G	tgtactacttgcgcggcgctAtagcgccgcgctagtgggcc	1	ORF_2	nonsynonymous SNV	p.I1060V	.
321	RVs/Oulu.FIN/22.15/GR	118	C	T	ggcagttgggtaagagaccaCgtccgctcaattgtcgaggg	3	ORF_1	synonymous SNV	p.H26H	.
322	RVs/Oulu.FIN/22.15/GR	139	C	T	gtccgctcaattgtcgagggCgcgtgggaagtgcgcgatgt	1	ORF_1	synonymous SNV	p.G33G	.
323	RVs/Oulu.FIN/22.15/GR	187	C	T	gctgcccaaaagcgggccatCgtagccgtgatacccagacc	1	ORF_1	synonymous SNV	p.I49I	)
324	RVs/Oulu.FIN/22.15/GR	349	C	T	ccgggcctgctccgcgaggtCgctcgcgttgagcgccgctg	2	ORF_1	synonymous SNV	p.V103V	.
325	RVs/Oulu.FIN/22.15/GR	445	C	T	acggccagcgaggcgtggcaCgctgactacgtgtgcgcgct	1	ORF_1	synonymous SNV	p.H135H	.
326	RVs/Oulu.FIN/22.15/GR	550	C	T	gtggcggacagatgcttgctCtactacacacccatgcagat	1	ORF_1	synonymous SNV	p.L170L	.
327	RVs/Oulu.FIN/22.15/GR	607	C	T	accattgacgccaccctgctCgtggcggtcgacttgtggcc	1	ORF_1	synonymous SNV	p.L189L	.
328	RVs/Oulu.FIN/22.15/GR	616	C	T	gccaccctgctcgtggcggtCgacttgtggccggtcgccct	1	ORF_1	synonymous SNV	p.V192V	)
329	RVs/Oulu.FIN/22.15/GR	648	T	C	ggtcgcccttgcggcccacgTcggcgacgactgggacgacc	1	ORF_1	nonsynonymous SNV	p.V203A	(
330	RVs/Oulu.FIN/22.15/GR	688	C	T	ctgggcattgcctggcatctCgaccatgacggcggttgccc	3	ORF_1	synonymous SNV	p.L216L	(
331	RVs/Oulu.FIN/22.15/GR	706	C	T	ctcgaccatgacggcggttgCcccgccgattgccgcggagc	1	ORF_1	synonymous SNV	p.C222C	.
332	RVs/Oulu.FIN/22.15/GR	791	G	C	gcatctaccaagtcctgccgGacaccgcccaccccgggcgc	1	ORF_1	nonsynonymous SNV	p.D251H	)
333	RVs/Oulu.FIN/22.15/GR	859	C	T	acgcgcgattgcgccgtggcCgaactctcatgggaggttgc	1	ORF_1	synonymous SNV	p.A273A	.
334	RVs/Oulu.FIN/22.15/GR	865	C	T	gattgcgccgtggccgaactCtcatgggaggttgcccaaca	2	ORF_1	synonymous SNV	p.L275L	.
335	RVs/Oulu.FIN/22.15/GR	883	A	G	ctctcatgggaggttgcccaAcactgcgggcaccaggcgcg	1	ORF_1	synonymous SNV	p.Q281Q	.
336	RVs/Oulu.FIN/22.15/GR	886	C	T	tcatgggaggttgcccaacaCtgcgggcaccaggcgcgcgt	1	ORF_1	synonymous SNV	p.H282H	(
337	RVs/Oulu.FIN/22.15/GR	889	C	T	tgggaggttgcccaacactgCgggcaccaggcgcgcgtgcg	1	ORF_1	synonymous SNV	p.C283C	(
338	RVs/Oulu.FIN/22.15/GR	931	T	C	gccgtgcggtgcaccctcccTatccgccacgtgcgcagcct	2	ORF_1	synonymous SNV	p.P297P	.
339	RVs/Oulu.FIN/22.15/GR	955	A	G	cgccacgtgcgcagcctccaAcccagcgcgcgggtccgact	2	ORF_1	synonymous SNV	p.Q305Q	.
340	RVs/Oulu.FIN/22.15/GR	967	G	C	agcctccaacccagcgcgcgGgtccgactcccggacctcgt	1	ORF_1	synonymous SNV	p.R309R	)
341	RVs/Oulu.FIN/22.15/GR	973	A	G	caacccagcgcgcgggtccgActcccggacctcgtccatct	2	ORF_1	synonymous SNV	p.R311R	.
342	RVs/Oulu.FIN/22.15/GR	985	C	T	cgggtccgactcccggacctCgtccatctcgccgaggtggg	5	ORF_1	synonymous SNV	p.L315L	)
343	RVs/Oulu.FIN/22.15/GR	1111	C	T	agcgagcgcgtgttcaagttCaagaacgccctgagccacag	3	ORF_1	synonymous SNV	p.F357F	.
344	RVs/Oulu.FIN/22.15/GR	1126	C	T	aagttcaagaacgccctgagCcacagcatcacgctcgcggg	1	ORF_1	synonymous SNV	p.S362S	)
345	RVs/Oulu.FIN/22.15/GR	1135	C	T	aacgccctgagccacagcatCacgctcgcgggcaatgtgct	2	ORF_1	synonymous SNV	p.I365I	)
346	RVs/Oulu.FIN/22.15/GR	1150	T	C	agcatcacgctcgcgggcaaTgtgctgcaagaggggtggaa	1	ORF_1	synonymous SNV	p.N370N	(
347	RVs/Oulu.FIN/22.15/GR	1183	C	T	gggtggaagggcacgtgcgcCgaggaagacgcgctgtgcgc	2	ORF_1	synonymous SNV	p.A381A	.
348	RVs/Oulu.FIN/22.15/GR	1207	C	T	gaagacgcgctgtgcgcataCgtagccttccgcgcgtggca	1	ORF_1	synonymous SNV	p.Y389Y	)
349	RVs/Oulu.FIN/22.15/GR	1320	G	A	ctggctggacaccatttgggGcgccattaagcggttcttcg	3	ORF_1	nonsynonymous SNV	p.G427D	)
350	RVs/Oulu.FIN/22.15/GR	1417	C	T	gccttcgaccgcggccccctCgaggacggcgggcgccactt	4	ORF_1	synonymous SNV	p.L459L	(
351	RVs/Oulu.FIN/22.15/GR	1423	C	T	gaccgcggccccctcgaggaCggcgggcgccacttggacac	1	ORF_1	synonymous SNV	p.D461D	(
352	RVs/Oulu.FIN/22.15/GR	1430	C	T	gccccctcgaggacggcgggCgccacttggacaccgtgcaa	1	ORF_1	nonsynonymous SNV	p.R464C	(
353	RVs/Oulu.FIN/22.15/GR	1483	C	T	ccgccccgccctgagatcgcCgcgacctggatcgtccacgc	1	ORF_1	synonymous SNV	p.A481A	.
354	RVs/Oulu.FIN/22.15/GR	1502	G	A	ccgcgacctggatcgtccacGcagccagcgcagaccgccat	1	ORF_1	nonsynonymous SNV	p.A488T	(
355	RVs/Oulu.FIN/22.15/GR	1560	G	C	ctgcgacgtcccgcgcgaacGtccttccgcgcccgccggcc	1	ORF_1	nonsynonymous SNV	p.R507P	)
356	RVs/Oulu.FIN/22.15/GR	1588	T	C	gcgcccgccggcccgccggaTgacgaggcgctcatcccgcc	1	ORF_1	synonymous SNV	p.D516D	(
357	RVs/Oulu.FIN/22.15/GR	1692	C	T	gcgcgccgatacggcggccgCgcccgccccgctggctccac	2	ORF_1	nonsynonymous SNV	p.A551V	(
358	RVs/Oulu.FIN/22.15/GR	1717	T	C	gccccgctggctccacgcccTgcgcggtaccccaccgtgct	1	ORF_1	synonymous SNV	p.P559P	(
359	RVs/Oulu.FIN/22.15/GR	1786	G	T	tggctcacccttgacgagccGggcgaggctgacgcggccct	1	ORF_1	synonymous SNV	p.P582P	(
360	RVs/Oulu.FIN/22.15/GR	1837	C	T	gacccacttggccagccgctCcggggccctgaacgccactt	1	ORF_1	synonymous SNV	p.L599L	.
361	RVs/Oulu.FIN/22.15/GR	1852	C	T	ccgctccggggccctgaacgCcacttcgccgccggcgcgca	1	ORF_1	synonymous SNV	p.R604R	(
362	RVs/Oulu.FIN/22.15/GR	1855	C	T	ctccggggccctgaacgccaCttcgccgccggcgcgcatat	1	ORF_1	synonymous SNV	p.H605H	.
363	RVs/Oulu.FIN/22.15/GR	1942	C	T	ccacccgagcgcccctgggcCgacgggggcgccagagcgtg	2	ORF_1	synonymous SNV	p.A634A	.
364	RVs/Oulu.FIN/22.15/GR	2038	C	T	gttatgcacctcccatacacCgatggcgacgtgccacagct	5	ORF_1	synonymous SNV	p.T666T	.
365	RVs/Oulu.FIN/22.15/GR	2062	C	T	ggcgacgtgccacagctgatCgcactggctttgcgcacgct	1	ORF_1	synonymous SNV	p.I674I	)
366	RVs/Oulu.FIN/22.15/GR	2113	G	C	ggggccgccttggcactctcGgtgcgtgacctgcccggggg	1	ORF_1	synonymous SNV	p.S691S	(
367	RVs/Oulu.FIN/22.15/GR	2139	C	T	tgacctgcccgggggtgcagCgttcgacgcaaacgcggtca	1	ORF_1	nonsynonymous SNV	p.A700V	(
368	RVs/Oulu.FIN/22.15/GR	2143	C	T	ctgcccgggggtgcagcgttCgacgcaaacgcggtcaccgc	2	ORF_1	synonymous SNV	p.F701F	.
369	RVs/Oulu.FIN/22.15/GR	2152	C	T	ggtgcagcgttcgacgcaaaCgcggtcaccgccgccgtgcg	1	ORF_1	synonymous SNV	p.N704N	.
370	RVs/Oulu.FIN/22.15/GR	2192	G	A	gcgctggccccggccagtccGcggccacgtcatcgccaccc	1	ORF_1	nonsynonymous SNV	p.A718T	(
371	RVs/Oulu.FIN/22.15/GR	2212	C	T	gcggccacgtcatcgccaccCggcgaccccccgccgccgcg	5	ORF_1	synonymous SNV	p.P724P	.
372	RVs/Oulu.FIN/22.15/GR	2222	C	T	catcgccacccggcgaccccCcgccgccgcgccgcgcacgg	1	ORF_1	nonsynonymous SNV	p.P728S	.
373	RVs/Oulu.FIN/22.15/GR	2223	C	T	atcgccacccggcgacccccCgccgccgcgccgcgcacggc	2	ORF_1	nonsynonymous SNV	p.P728L	)
374	RVs/Oulu.FIN/22.15/GR	2227	G	A	ccacccggcgaccccccgccGccgcgccgcgcacggcgatc	1	ORF_1	synonymous SNV	p.P729P	)
375	RVs/Oulu.FIN/22.15/GR	2228	C	T	cacccggcgaccccccgccgCcgcgccgcgcacggcgatcg	1	ORF_1	nonsynonymous SNV	p.P730S	)
376	RVs/Oulu.FIN/22.15/GR	2258	T	C	cacggcgatcgcaacggcacTcggacgcccgcggcactccg	1	ORF_1	nonsynonymous SNV	p.S740P	.
377	RVs/Oulu.FIN/22.15/GR	2263	C	T	cgatcgcaacggcactcggaCgcccgcggcactccgccccc	1	ORF_1	synonymous SNV	p.D741D	)
378	RVs/Oulu.FIN/22.15/GR	2269	C	T	caacggcactcggacgcccgCggcactccgccccccgcgcc	1	ORF_1	synonymous SNV	p.R743R	(
379	RVs/Oulu.FIN/22.15/GR	2276	C	T	actcggacgcccgcggcactCcgccccccgcgcctgcgcgc	1	ORF_1	nonsynonymous SNV	p.P746S	)
380	RVs/Oulu.FIN/22.15/GR	2277	C	T	ctcggacgcccgcggcactcCgccccccgcgcctgcgcgcg	1	ORF_1	nonsynonymous SNV	p.P746L	)
381	RVs/Oulu.FIN/22.15/GR	2292	C	T	cactccgccccccgcgcctgCgcgcgacccgccgccgcccg	5	ORF_1	nonsynonymous SNV	p.A751V	)
382	RVs/Oulu.FIN/22.15/GR	2309	C	A	ctgcgcgcgacccgccgccgCccgcccccagcccgcccgcg	1	ORF_1	nonsynonymous SNV	p.P757T	.
383	RVs/Oulu.FIN/22.15/GR	2395	C	T	gcggatcgcgcgcgtgacgcCgagctggaggtcgcctacga	1	ORF_1	synonymous SNV	p.A785A	(
384	RVs/Oulu.FIN/22.15/GR	2416	A	G	gagctggaggtcgcctacgaAccgagcggcccccccacgtc	1	ORF_1	synonymous SNV	p.E792E	.
385	RVs/Oulu.FIN/22.15/GR	2429	C	T	cctacgaaccgagcggccccCccacgtcaaccaaggcagac	2	ORF_1	nonsynonymous SNV	p.P797S	.
386	RVs/Oulu.FIN/22.15/GR	2436	C	T	accgagcggcccccccacgtCaaccaaggcagacccagaca	1	ORF_1	nonsynonymous SNV	p.S799L	)
387	RVs/Oulu.FIN/22.15/GR	2464	C	T	gcagacccagacagcgacatCgttgaaagttacgcccgcgc	4	ORF_1	synonymous SNV	p.I808I	)
388	RVs/Oulu.FIN/22.15/GR	2501	C	A	gcgccgccggacccgtgcacCtccgagtccgcgacatcatg	1	ORF_1	nonsynonymous SNV	p.L821I	.
389	RVs/Oulu.FIN/22.15/GR	2563	C	T	gtcgtggtcaacgccgccaaCgaggggctgctggccggctc	2	ORF_1	synonymous SNV	p.N841N	)
390	RVs/Oulu.FIN/22.15/GR	2602	C	T	tctggcgtgtgcggtgccatCtttgccaacgccacggcggc	3	ORF_1	synonymous SNV	p.I854I	.
391	RVs/Oulu.FIN/22.15/GR	2608	C	G	gtgtgcggtgccatctttgcCaacgccacggcggccctcgc	1	ORF_1	synonymous SNV	p.A856A	(
392	RVs/Oulu.FIN/22.15/GR	2626	C	T	gccaacgccacggcggccctCgctgcagactgccggcgcct	5	ORF_1	synonymous SNV	p.L862L	.
393	RVs/Oulu.FIN/22.15/GR	2687	C	T	aggcagtggcgacacccggcCacggctgcgggtacacccac	1	ORF_1	nonsynonymous SNV	p.H883Y	)
394	RVs/Oulu.FIN/22.15/GR	2689	C	T	gcagtggcgacacccggccaCggctgcgggtacacccacat	1	ORF_1	synonymous SNV	p.H883H	)
395	RVs/Oulu.FIN/22.15/GR	2710	C	T	ggctgcgggtacacccacatCatccacgccgtcgcgccgcg	2	ORF_1	synonymous SNV	p.I890I	.
396	RVs/Oulu.FIN/22.15/GR	2722	C	T	acccacatcatccacgccgtCgcgccgcggcgtcctcggga	4	ORF_1	synonymous SNV	p.V894V	)
397	RVs/Oulu.FIN/22.15/GR	2797	C	T	gagcgcgcctaccgcagcatCgtcgcgctagccgccgcgcg	3	ORF_1	synonymous SNV	p.I919I	.
398	RVs/Oulu.FIN/22.15/GR	2833	C	T	gcgcgtcggtgggcgcgtgtCgcgtgccccctcctcggcgc	4	ORF_1	synonymous SNV	p.V931V	(
399	RVs/Oulu.FIN/22.15/GR	2848	C	T	cgtgtcgcgtgccccctcctCggcgctggcgtctacggctg	1	ORF_1	synonymous SNV	p.L936L	.
400	RVs/Oulu.FIN/22.15/GR	2899	C	T	gagtccctccgagccgcgctCgcggctacgcgcaccgagcc	5	ORF_1	synonymous SNV	p.L953L	.
401	RVs/Oulu.FIN/22.15/GR	2932	G	T	accgagcccgccgagcgcgtGagcctgcacatctgccatcc	1	ORF_1	synonymous SNV	p.V964V	)
402	RVs/Oulu.FIN/22.15/GR	2938	G	A	cccgccgagcgcgtgagcctGcacatctgccatcccgaccg	1	ORF_1	synonymous SNV	p.L966L	)
403	RVs/Oulu.FIN/22.15/GR	2944	C	T	gagcgcgtgagcctgcacatCtgccatcccgaccgcgccac	4	ORF_1	synonymous SNV	p.I968I	.
404	RVs/Oulu.FIN/22.15/GR	2980	C	T	gccacgctgacgcacgcctcCgtgctcgtcggcgcggggct	4	ORF_1	synonymous SNV	p.S980S	)
405	RVs/Oulu.FIN/22.15/GR	3026	C	T	ccaggcgcgtcagtcctcctCcgaccgagcccctcgcatct	2	ORF_1	nonsynonymous SNV	p.P996S	)
406	RVs/Oulu.FIN/22.15/GR	3027	C	T	caggcgcgtcagtcctcctcCgaccgagcccctcgcatctt	1	ORF_1	nonsynonymous SNV	p.P996L	)
407	RVs/Oulu.FIN/22.15/GR	3058	T	C	ctcgcatcttgccccgccggTgacccgggccgaccggctca	1	ORF_1	synonymous SNV	p.G1006G	(
408	RVs/Oulu.FIN/22.15/GR	3067	C	T	tgccccgccggtgacccgggCcgaccggctcagcgcagcgc	1	ORF_1	synonymous SNV	p.G1009G	(
409	RVs/Oulu.FIN/22.15/GR	3080	C	T	acccgggccgaccggctcagCgcagcgcgtcgcccccagcg	1	ORF_1	nonsynonymous SNV	p.R1014C	(
410	RVs/Oulu.FIN/22.15/GR	3085	C	T	ggccgaccggctcagcgcagCgcgtcgcccccagcgacccc	1	ORF_1	synonymous SNV	p.S1015S	(
411	RVs/Oulu.FIN/22.15/GR	3088	G	A	cgaccggctcagcgcagcgcGtcgcccccagcgacccccct	1	ORF_1	synonymous SNV	p.A1016A	(
412	RVs/Oulu.FIN/22.15/GR	3089	T	C	gaccggctcagcgcagcgcgTcgcccccagcgacccccctt	1	ORF_1	nonsynonymous SNV	p.S1017P	(
413	RVs/Oulu.FIN/22.15/GR	3106	C	T	gcgtcgcccccagcgaccccCcttggggatgccaccgcgcc	1	ORF_1	synonymous SNV	p.P1022P	(
414	RVs/Oulu.FIN/22.15/GR	3113	G	A	ccccagcgaccccccttgggGatgccaccgcgcccgagccc	1	ORF_1	nonsynonymous SNV	p.D1025N	(
415	RVs/Oulu.FIN/22.15/GR	3178	C	T	tgccggtacacgcgcgtcacCaatgaccgcgcctatgtcaa	1	ORF_1	synonymous SNV	p.T1046T	.
416	RVs/Oulu.FIN/22.15/GR	3193	T	C	gtcaccaatgaccgcgcctaTgtcaacctgtggctcgagcg	2	ORF_1	synonymous SNV	p.Y1051Y	)
417	RVs/Oulu.FIN/22.15/GR	3277	C	T	gttgtctacgggccggagcaCctcgccacgcattttccatt	1	ORF_1	synonymous SNV	p.H1079H	(
418	RVs/Oulu.FIN/22.15/GR	3310	T	C	tttccattaaaccactacagTgtgctcaagcccgcggaggt	2	ORF_1	synonymous SNV	p.S1090S	.
419	RVs/Oulu.FIN/22.15/GR	3390	T	C	ctgccgcggctggcagggcgTgccgcaggtgcggtgcaccc	2	ORF_1	nonsynonymous SNV	p.V1117A	(
420	RVs/Oulu.FIN/22.15/GR	3397	G	A	ggctggcagggcgtgccgcaGgtgcggtgcaccccctccaa	1	ORF_1	synonymous SNV	p.Q1119Q	(
421	RVs/Oulu.FIN/22.15/GR	3442	A	G	cacgccgccctgtgccgcacAggcgtgccccctcgggtgag	1	ORF_1	synonymous SNV	p.T1134T	.
422	RVs/Oulu.FIN/22.15/GR	3481	A	G	agcacgcgaggcggcgagctAgacccaaacacctgctggct	1	ORF_1	synonymous SNV	p.L1147L	.
423	RVs/Oulu.FIN/22.15/GR	3625	G	C	actcatgaggacttcgccgcGctgagccagcggtggagcgc	1	ORF_1	synonymous SNV	p.A1195A	)
424	RVs/Oulu.FIN/22.15/GR	3695	C	T	ccggagatcccctcgaccccCtgatggagaccgtgggatgc	1	ORF_1	synonymous SNV	p.L1219L	(
425	RVs/Oulu.FIN/22.15/GR	3730	G	A	ggatgcgcctgttcgcgcgtGtgggtcggctccgagcacga	1	ORF_1	synonymous SNV	p.V1230V	)
426	RVs/Oulu.FIN/22.15/GR	3862	C	T	ggcaaccccaccggccacttCgtctgcgcggtcggcggcgg	4	ORF_1	synonymous SNV	p.F1274F	(
427	RVs/Oulu.FIN/22.15/GR	3865	C	T	aaccccaccggccacttcgtCtgcgcggtcggcggcggccc	1	ORF_1	synonymous SNV	p.V1275V	(
428	RVs/Oulu.FIN/22.15/GR	3955	C	T	cggggcggtggcacctgtgcCgcgaccgacgaggggctggc	1	ORF_1	synonymous SNV	p.A1305A	)
429	RVs/Oulu.FIN/22.15/GR	3994	C	T	gcccaggcgtactacgacgaCctcgaggtgcgccgcctcgg	1	ORF_1	synonymous SNV	p.D1318D	.
430	RVs/Oulu.FIN/22.15/GR	4042	C	T	gccatggcccgggcggccctCgcatcagtccaacgccctcg	2	ORF_1	synonymous SNV	p.L1334L	)
431	RVs/Oulu.FIN/22.15/GR	4048	A	G	gcccgggcggccctcgcatcAgtccaacgccctcgcaaagg	1	ORF_1	synonymous SNV	p.S1336S	.
432	RVs/Oulu.FIN/22.15/GR	4123	C	T	ggcgctggcaagaccacccgCatcctcgctgccttcacgcg	1	ORF_1	synonymous SNV	p.R1361R	.
433	RVs/Oulu.FIN/22.15/GR	4129	C	T	ggcaagaccacccgcatcctCgctgccttcacgcgcgaaga	2	ORF_1	synonymous SNV	p.L1363L	(
434	RVs/Oulu.FIN/22.15/GR	4138	C	T	acccgcatcctcgctgccttCacgcgcgaagacctttacgt	4	ORF_1	synonymous SNV	p.F1366F	.
435	RVs/Oulu.FIN/22.15/GR	4142	C	T	gcatcctcgctgccttcacgCgcgaagacctttacgtctgc	1	ORF_1	nonsynonymous SNV	p.R1368C	)
436	RVs/Oulu.FIN/22.15/GR	4156	C	T	ttcacgcgcgaagacctttaCgtctgccccaccaatgcgct	2	ORF_1	synonymous SNV	p.Y1372Y	.
437	RVs/Oulu.FIN/22.15/GR	4168	C	T	gacctttacgtctgccccacCaatgcgctcctgcacgagat	1	ORF_1	synonymous SNV	p.T1376T	.
438	RVs/Oulu.FIN/22.15/GR	4222	C	T	cgcgcgcgcgatatcgacgtCaagaacgccgccacctacga	2	ORF_1	synonymous SNV	p.V1394V	)
439	RVs/Oulu.FIN/22.15/GR	4255	G	T	acctacgagcgcgcgctgacGaaaccgctcgccgcctaccg	2	ORF_1	synonymous SNV	p.T1405T	.
440	RVs/Oulu.FIN/22.15/GR	4286	A	G	ccgcctaccgccgcatctacAtcgatgaggcgttcactctc	1	ORF_1	nonsynonymous SNV	p.I1416V	.
441	RVs/Oulu.FIN/22.15/GR	4288	C	T	gcctaccgccgcatctacatCgatgaggcgttcactctcgg	4	ORF_1	synonymous SNV	p.I1416I	.
442	RVs/Oulu.FIN/22.15/GR	4300	C	T	atctacatcgatgaggcgttCactctcggcggcgagtactg	1	ORF_1	synonymous SNV	p.F1420F	.
443	RVs/Oulu.FIN/22.15/GR	4306	C	T	atcgatgaggcgttcactctCggcggcgagtactgcgcgtt	1	ORF_1	synonymous SNV	p.L1422L	.
444	RVs/Oulu.FIN/22.15/GR	4330	T	C	ggcgagtactgcgcgttcgtTgccagccaaaccaccgcgga	1	ORF_1	synonymous SNV	p.V1430V	.
445	RVs/Oulu.FIN/22.15/GR	4342	C	T	gcgttcgttgccagccaaacCaccgcggaggtgatctgcgt	1	ORF_1	synonymous SNV	p.T1434T	(
446	RVs/Oulu.FIN/22.15/GR	4357	C	T	caaaccaccgcggaggtgatCtgcgtcggtgatcgggacca	1	ORF_1	synonymous SNV	p.I1439I	)
447	RVs/Oulu.FIN/22.15/GR	4393	C	T	gaccagtgcggcccacactaCgccaataactgccgcacccc	1	ORF_1	synonymous SNV	p.Y1451Y	.
448	RVs/Oulu.FIN/22.15/GR	4420	T	C	aactgccgcacccccgtcccTgaccgctggcctaccgagcg	1	ORF_1	synonymous SNV	p.P1460P	.
449	RVs/Oulu.FIN/22.15/GR	4453	T	A	accgagcgctcacgccacacTtggcgcttccccgactgctg	1	ORF_1	synonymous SNV	p.T1471T	.
450	RVs/Oulu.FIN/22.15/GR	4477	G	A	cgcttccccgactgctgggcGgcccgcctgcgcgcggggct	2	ORF_1	synonymous SNV	p.A1479A	(
451	RVs/Oulu.FIN/22.15/GR	4534	C	T	ggcgagcgcaccggcaccttCgcctgcaacctttgggacgg	4	ORF_1	synonymous SNV	p.F1498F	)
452	RVs/Oulu.FIN/22.15/GR	4582	C	T	gtcgaccttcacctcgccttCtcgcgcgaaaccgtgcgccg	1	ORF_1	synonymous SNV	p.F1514F	.
453	RVs/Oulu.FIN/22.15/GR	4624	C	T	cttcacgaggctggcatacgCgcatacaccgtgcgcgaggc	1	ORF_1	synonymous SNV	p.R1528R	(
454	RVs/Oulu.FIN/22.15/GR	4642	G	A	cgcgcatacaccgtgcgcgaGgcccagggtatgagcgtcgg	1	ORF_1	synonymous SNV	p.E1534E	(
455	RVs/Oulu.FIN/22.15/GR	4675	C	T	agcgtcggcaccgcctgcatCcatgtaggcagagacggcac	1	ORF_1	synonymous SNV	p.I1545I	.
456	RVs/Oulu.FIN/22.15/GR	4685	A	C	ccgcctgcatccatgtaggcAgagacggcaccgacgttgcc	1	ORF_1	synonymous SNV	p.R1549R	.
457	RVs/Oulu.FIN/22.15/GR	4699	C	T	gtaggcagagacggcaccgaCgttgccctggcgctgacacg	5	ORF_1	synonymous SNV	p.D1553D	)
458	RVs/Oulu.FIN/22.15/GR	4768	C	T	gcctccgacgcactctacctCcacgagctcgaggacggctc	1	ORF_1	synonymous SNV	p.L1576L	(
459	RVs/Oulu.FIN/22.15/GR	4792	G	T	gagctcgaggacggctcactGcgcgctgcggggctcagcgc	1	ORF_1	synonymous SNV	p.L1584L	(
460	RVs/Oulu.FIN/22.15/GR	4819	C	T	gcggggctcagcgcgttcctCgacgccggcgcactggcgga	2	ORF_1	synonymous SNV	p.L1593L	)
461	RVs/Oulu.FIN/22.15/GR	4832	C	T	cgttcctcgacgccggcgcaCtggcggagctcaaggaggtt	1	ORF_1	synonymous SNV	p.L1598L	)
462	RVs/Oulu.FIN/22.15/GR	4894	A	G	gtcgccgtcgagcaggcaccAccaccgttgccgcccgccga	1	ORF_1	synonymous SNV	p.P1618P	(
463	RVs/Oulu.FIN/22.15/GR	4966	G	A	ttctgcccccgcactctggaGgagctcgtcttcggccgtgc	1	ORF_1	synonymous SNV	p.E1642E	)
464	RVs/Oulu.FIN/22.15/GR	5011	C	T	cacccccattacgcggacctCaaccgcgtgactgagggcga	5	ORF_1	synonymous SNV	p.L1657L	.
465	RVs/Oulu.FIN/22.15/GR	5014	C	T	ccccattacgcggacctcaaCcgcgtgactgagggcgaacg	1	ORF_1	synonymous SNV	p.N1658N	)
466	RVs/Oulu.FIN/22.15/GR	5056	C	T	gaagtgcggtatatgcgcatCtcgcgtcacctgctcaacaa	1	ORF_1	synonymous SNV	p.I1672I	(
467	RVs/Oulu.FIN/22.15/GR	5155	T	C	cgctaccgcgcgggcgaggaTgggtcgaccctccgcactgc	1	ORF_1	synonymous SNV	p.D1705D	.
468	RVs/Oulu.FIN/22.15/GR	5167	C	T	ggcgaggatgggtcgaccctCcgcactgctgtggcccgcca	1	ORF_1	synonymous SNV	p.L1709L	.
469	RVs/Oulu.FIN/22.15/GR	5212	C	T	ccgcgccctttccgccagatCccacccccgcgcgtcactgc	1	ORF_1	synonymous SNV	p.I1724I	.
470	RVs/Oulu.FIN/22.15/GR	5230	T	C	atcccacccccgcgcgtcacTgctggggtcgcccaggagtg	1	ORF_1	synonymous SNV	p.T1730T	)
471	RVs/Oulu.FIN/22.15/GR	5275	G	A	atgacgtacttgcgggaacgGatcgacctcactgatgtcta	1	ORF_1	synonymous SNV	p.R1745R	(
472	RVs/Oulu.FIN/22.15/GR	5278	C	T	acgtacttgcgggaacggatCgacctcactgatgtctacac	1	ORF_1	synonymous SNV	p.I1746I	.
473	RVs/Oulu.FIN/22.15/GR	5374	T	C	gagatcttcgccggcatgtgTaccgcccagagcctgagcgt	1	ORF_1	synonymous SNV	p.C1778C	)
474	RVs/Oulu.FIN/22.15/GR	5440	C	T	aagtgcgtagacgccgccctCggccccagggacaccgagga	2	ORF_1	synonymous SNV	p.L1800L	)
475	RVs/Oulu.FIN/22.15/GR	5446	C	T	gtagacgccgccctcggcccCagggacaccgaggactgcca	1	ORF_1	synonymous SNV	p.P1802P	.
476	RVs/Oulu.FIN/22.15/GR	5455	C	T	gccctcggccccagggacacCgaggactgccacgccgctca	1	ORF_1	synonymous SNV	p.T1805T	)
477	RVs/Oulu.FIN/22.15/GR	5461	C	T	ggccccagggacaccgaggaCtgccacgccgctcaggggaa	1	ORF_1	synonymous SNV	p.D1807D	)
478	RVs/Oulu.FIN/22.15/GR	5467	C	T	agggacaccgaggactgccaCgccgctcaggggaaagccgg	1	ORF_1	synonymous SNV	p.H1809H	)
479	RVs/Oulu.FIN/22.15/GR	5473	T	C	accgaggactgccacgccgcTcaggggaaagccggccttga	1	ORF_1	synonymous SNV	p.A1811A	(
480	RVs/Oulu.FIN/22.15/GR	5539	T	C	gttcaggttatgtccccgcaTttccgcgcgatccagaagat	1	ORF_1	synonymous SNV	p.H1833H	.
481	RVs/Oulu.FIN/22.15/GR	5659	C	T	cattacaccaccaacgccatCgaggtcgacttcactgagtt	3	ORF_1	synonymous SNV	p.I1873I	(
482	RVs/Oulu.FIN/22.15/GR	5688	A	G	cttcactgagttcgacatgaAccagaccctcgctactcggg	1	ORF_1	nonsynonymous SNV	p.N1883S	.
483	RVs/Oulu.FIN/22.15/GR	5698	C	T	ttcgacatgaaccagaccctCgctactcgggacgtcgagct	3	ORF_1	synonymous SNV	p.L1886L	)
484	RVs/Oulu.FIN/22.15/GR	5710	C	T	cagaccctcgctactcgggaCgtcgagctcgagattagcgc	1	ORF_1	synonymous SNV	p.D1890D	.
485	RVs/Oulu.FIN/22.15/GR	5713	C	T	accctcgctactcgggacgtCgagctcgagattagcgccgc	4	ORF_1	synonymous SNV	p.V1891V	)
486	RVs/Oulu.FIN/22.15/GR	5725	T	C	cgggacgtcgagctcgagatTagcgccgctctcttgggcct	1	ORF_1	synonymous SNV	p.I1895I	.
487	RVs/Oulu.FIN/22.15/GR	5779	C	T	gactaccgcgcgctccgcgcCggcagctactgcaccctgcg	1	ORF_1	synonymous SNV	p.A1913A	.
488	RVs/Oulu.FIN/22.15/GR	5800	C	T	ggcagctactgcaccctgcgCgaactgggctccactgagac	1	ORF_1	synonymous SNV	p.R1920R	)
489	RVs/Oulu.FIN/22.15/GR	5884	C	T	aacaccaccgtggccatgtgCatggccatgcgcatggtccc	1	ORF_1	synonymous SNV	p.C1948C	(
490	RVs/Oulu.FIN/22.15/GR	5923	T	C	cccaaaggcgtgcgctgggcTgggattttccagggtgacga	1	ORF_1	synonymous SNV	p.A1961A	(
491	RVs/Oulu.FIN/22.15/GR	6023	C	T	aggtgggcttgttcggcttcCacatcccggtgaagcatgtg	1	ORF_1	nonsynonymous SNV	p.H1995Y	.
492	RVs/Oulu.FIN/22.15/GR	6031	G	C	ttgttcggcttccacatcccGgtgaagcatgtgagcacccc	1	ORF_1	synonymous SNV	p.P1997P	.
493	RVs/Oulu.FIN/22.15/GR	6050	C	T	cggtgaagcatgtgagcaccCctacccccagcttctgcggg	1	ORF_1	nonsynonymous SNV	p.P2004S	)
494	RVs/Oulu.FIN/22.15/GR	6094	C	T	gtcggcaccgcggccggcctCttccatgatgtcatgcacca	1	ORF_1	synonymous SNV	p.L2018L	(
495	RVs/Oulu.FIN/22.15/GR	6100	T	C	accgcggccggcctcttccaTgatgtcatgcaccaggcgat	1	ORF_1	synonymous SNV	p.H2020H	.
496	RVs/Oulu.FIN/22.15/GR	6106	C	T	gccggcctcttccatgatgtCatgcaccaggcgatcaaggt	2	ORF_1	synonymous SNV	p.V2022V	)
497	RVs/Oulu.FIN/22.15/GR	6121	C	T	gatgtcatgcaccaggcgatCaaggtgctttgccgccgttt	4	ORF_1	synonymous SNV	p.I2027I	.
498	RVs/Oulu.FIN/22.15/GR	6142	C	T	aaggtgctttgccgccgtttCgacccagacgtgcttgaaga	1	ORF_1	synonymous SNV	p.F2034F	)
499	RVs/Oulu.FIN/22.15/GR	6190	C	T	gtggccctcctcgaccgcctCcggggggtctacgcggctct	1	ORF_1	synonymous SNV	p.L2050L	.
500	RVs/Oulu.FIN/22.15/GR	6208	T	C	ctccggggggtctacgcggcTctgcctgacaccgttgccgc	1	ORF_1	synonymous SNV	p.A2056A	(
501	RVs/Oulu.FIN/22.15/GR	6220	C	T	tacgcggctctgcctgacacCgttgccgccaatgctgcgta	1	ORF_1	synonymous SNV	p.T2060T	(
502	RVs/Oulu.FIN/22.15/GR	6250	C	T	aatgctgcgtactacgactaCagcgcggagcgcgtcctcgc	1	ORF_1	synonymous SNV	p.Y2070Y	)
503	RVs/Oulu.FIN/22.15/GR	6325	C	T	cgcggcctcgaccacccggcCaccatcggcgcgctcgagga	1	ORF_1	synonymous SNV	p.A2095A	)
504	RVs/Oulu.FIN/22.15/GR	6331	C	T	ctcgaccacccggccaccatCggcgcgctcgaggagattca	5	ORF_1	synonymous SNV	p.I2097I	.
505	RVs/Oulu.FIN/22.15/GR	6398	T	C	acgacgctgactaacgccccTgtacgtggggcctttaatct	1	intergenic	NA		.
506	RVs/Oulu.FIN/22.15/GR	6402	C	T	cgctgactaacgcccctgtaCgtggggcctttaatcttacc	1	intergenic	NA		.
507	RVs/Oulu.FIN/22.15/GR	6436	T	C	tcttacctactctaaccaggTcatcacccaccgttgtttcg	1	intergenic	NA		)
508	RVs/Oulu.FIN/22.15/GR	6458	C	T	atcacccaccgttgtttcgcCgcatctggtgggtacccaac	1	intergenic	NA		.
509	RVs/Oulu.FIN/22.15/GR	6535	C	T	gcttctactacccccatcacCatggaggacctccagaaggc	2	ORF_2	synonymous SNV	p.T8T	.
510	RVs/Oulu.FIN/22.15/GR	6563	A	G	acctccagaaggccctcgagAcacaatcccgcgccctgcgc	1	ORF_2	nonsynonymous SNV	p.T18A	.
511	RVs/Oulu.FIN/22.15/GR	6577	C	T	ctcgagacacaatcccgcgcCctgcgcgcggaactcgccgc	1	ORF_2	synonymous SNV	p.A22A	(
512	RVs/Oulu.FIN/22.15/GR	6658	A	C	cgcgactccagcaccaccggAgatgactccggccgtgactc	1	ORF_2	synonymous SNV	p.G49G	(
513	RVs/Oulu.FIN/22.15/GR	6724	C	T	aaccggggccgtggccagcgCagggactggtccagggcccc	1	ORF_2	synonymous SNV	p.R71R	.
514	RVs/Oulu.FIN/22.15/GR	6772	T	C	ccggaagagcggcaagaaagTcgctcccagactccggcccc	2	ORF_2	synonymous SNV	p.S87S	)
515	RVs/Oulu.FIN/22.15/GR	6814	A	G	aagccatcgcgggcgccgccAcaacagcctcaacccccgcg	1	ORF_2	synonymous SNV	p.P101P	(
516	RVs/Oulu.FIN/22.15/GR	6863	C	T	ccgggcgtgggggctctgccCcgcgccccgagctggggcca	1	ORF_2	nonsynonymous SNV	p.P118S	)
517	RVs/Oulu.FIN/22.15/GR	6867	G	A	gcgtgggggctctgccccgcGccccgagctggggccaccga	1	ORF_2	nonsynonymous SNV	p.R119H	)
518	RVs/Oulu.FIN/22.15/GR	6884	C	T	cgcgccccgagctggggccaCcgaccaacccgttccaagca	1	ORF_2	nonsynonymous SNV	p.P125S	.
519	RVs/Oulu.FIN/22.15/GR	6886	G	C	cgccccgagctggggccaccGaccaacccgttccaagcagc	1	ORF_2	synonymous SNV	p.P125P	.
520	RVs/Oulu.FIN/22.15/GR	6928	G	T	gtggcgcgtggcctgcgcccGcctctccacgaccctgacac	1	ORF_2	synonymous SNV	p.P139P	(
521	RVs/Oulu.FIN/22.15/GR	6931	T	C	gcgcgtggcctgcgcccgccTctccacgaccctgacaccga	1	ORF_2	synonymous SNV	p.P140P	(
522	RVs/Oulu.FIN/22.15/GR	6933	T	C	gcgtggcctgcgcccgcctcTccacgaccctgacaccgagg	2	ORF_2	nonsynonymous SNV	p.L141P	.
523	RVs/Oulu.FIN/22.15/GR	6961	C	T	cctgacaccgaggcacccacCgaggcctgcgtgacctcatg	2	ORF_2	synonymous SNV	p.T150T	)
524	RVs/Oulu.FIN/22.15/GR	6999	A	T	atggctttggagcgagggcgAaggcgcggtcttttaccgcg	1	ORF_2	nonsynonymous SNV	p.E163V	.
525	RVs/Oulu.FIN/22.15/GR	7007	G	A	ggagcgagggcgaaggcgcgGtcttttaccgcgtcgacctg	1	ORF_2	nonsynonymous SNV	p.V166I	(
526	RVs/Oulu.FIN/22.15/GR	7008	T	C	gagcgagggcgaaggcgcggTcttttaccgcgtcgacctgc	2	ORF_2	nonsynonymous SNV	p.V166A	(
527	RVs/Oulu.FIN/22.15/GR	7057	C	T	aacctgggcacccccccactCgacgaggacggccgctggga	4	ORF_2	synonymous SNV	p.L182L	(
528	RVs/Oulu.FIN/22.15/GR	7108	C	T	atgtacaacccttgcgggccCgagccgcccgctcacgtcgt	1	ORF_2	synonymous SNV	p.P199P	(
529	RVs/Oulu.FIN/22.15/GR	7177	A	G	gtcaggggcgtttggggtaaAggtgagcgcacctacgccga	1	ORF_2	synonymous SNV	p.K222K	.
530	RVs/Oulu.FIN/22.15/GR	7180	T	C	aggggcgtttggggtaaaggTgagcgcacctacgccgagca	1	ORF_2	synonymous SNV	p.G223G	)
531	RVs/Oulu.FIN/22.15/GR	7194	C	T	taaaggtgagcgcacctacgCcgagcaggatttccgcgtcg	1	ORF_2	nonsynonymous SNV	p.A228V	(
532	RVs/Oulu.FIN/22.15/GR	7221	C	T	ggatttccgcgtcggcggcaCgcgctggcaccgactgctgc	1	ORF_2	nonsynonymous SNV	p.T237M	(
533	RVs/Oulu.FIN/22.15/GR	7267	C	T	ccagtgcgcggcctcgacggCgacagcgccccgcttccccc	1	ORF_2	synonymous SNV	p.G252G	)
534	RVs/Oulu.FIN/22.15/GR	7291	C	T	agcgccccgcttcccccccaCaccaccgagcgcattgagac	2	ORF_2	synonymous SNV	p.H260H	.
535	RVs/Oulu.FIN/22.15/GR	7296	C	T	cccgcttcccccccacaccaCcgagcgcattgagacccgct	1	ORF_2	nonsynonymous SNV	p.T262I	(
536	RVs/Oulu.FIN/22.15/GR	7311	C	T	caccaccgagcgcattgagaCccgctcggcgcgccatcctt	1	ORF_2	nonsynonymous SNV	p.T267I	.
537	RVs/Oulu.FIN/22.15/GR	7339	C	T	gcgcgccatccttggcgcatCcgcttcggtgccccccaggc	4	ORF_2	synonymous SNV	p.I276I	)
538	RVs/Oulu.FIN/22.15/GR	7354	C	T	cgcatccgcttcggtgccccCcaggccttccttgccgggct	1	ORF_2	synonymous SNV	p.P281P	.
539	RVs/Oulu.FIN/22.15/GR	7363	C	T	ttcggtgccccccaggccttCcttgccgggctcttgctcgc	1	ORF_2	synonymous SNV	p.F284F	)
540	RVs/Oulu.FIN/22.15/GR	7390	C	T	gggctcttgctcgccgcggtCgccgttggcaccgcgcgcgc	5	ORF_2	synonymous SNV	p.V293V	.
541	RVs/Oulu.FIN/22.15/GR	7394	G	C	tcttgctcgccgcggtcgccGttggcaccgcgcgcgccggg	1	ORF_2	nonsynonymous SNV	p.V295L	.
542	RVs/Oulu.FIN/22.15/GR	7432	T	C	gggctccagccccgcgctgaTatggcggcacctcctacgct	1	ORF_2	synonymous SNV	p.D307D	.
543	RVs/Oulu.FIN/22.15/GR	7516	C	T	caccatcagctgccgttcctCgggcacgacggccatcatgg	1	ORF_2	synonymous SNV	p.L335L	)
544	RVs/Oulu.FIN/22.15/GR	7562	C	T	ccttgcgcgtcggccagcatCaccgaaacgccagcgacgtg	2	ORF_2	nonsynonymous SNV	p.H351Y	.
545	RVs/Oulu.FIN/22.15/GR	7573	C	T	ggccagcatcaccgaaacgcCagcgacgtgctgcccggcca	2	ORF_2	synonymous SNV	p.A354A	.
546	RVs/Oulu.FIN/22.15/GR	7600	C	T	gtgctgcccggccactggctCcaaggcggctggggttgcta	1	ORF_2	synonymous SNV	p.L363L	(
547	RVs/Oulu.FIN/22.15/GR	7657	T	C	caccagggcactcatgtctgTcacaccaagcacatggactt	1	ORF_2	synonymous SNV	p.C382C	.
548	RVs/Oulu.FIN/22.15/GR	7737	C	T	gacgcctctcaccaccgcggCgaactccacgaccgccgcca	1	ORF_2	nonsynonymous SNV	p.A409V	(
549	RVs/Oulu.FIN/22.15/GR	7742	T	C	ctctcaccaccgcggcgaacTccacgaccgccgccaccccc	1	ORF_2	nonsynonymous SNV	p.S411P	.
550	RVs/Oulu.FIN/22.15/GR	7746	C	T	caccaccgcggcgaactccaCgaccgccgccacccccgcca	1	ORF_2	nonsynonymous SNV	p.T412M	.
551	RVs/Oulu.FIN/22.15/GR	7757	A	G	cgaactccacgaccgccgccAcccccgccactgcgccggcc	1	ORF_2	nonsynonymous SNV	p.T416A	.
552	RVs/Oulu.FIN/22.15/GR	7795	C	T	gccccctgccacgccggcctCaatgacagctgcggcggctt	1	ORF_2	synonymous SNV	p.L428L	.
553	RVs/Oulu.FIN/22.15/GR	7812	G	A	cctcaatgacagctgcggcgGcttcttgtctgggtgcgggc	1	ORF_2	nonsynonymous SNV	p.G434D	)
554	RVs/Oulu.FIN/22.15/GR	7818	T	C	tgacagctgcggcggcttctTgtctgggtgcgggccgatgc	5	ORF_2	nonsynonymous SNV	p.L436S	)
555	RVs/Oulu.FIN/22.15/GR	7862	C	A	tgcgccacggcgctgacaccCggtgcggtcggttgatctgc	1	ORF_2	synonymous SNV	p.R451R	.
556	RVs/Oulu.FIN/22.15/GR	7905	A	T	gctgtctaccaccgcccagtAcccgcctacccggtttggct	1	ORF_2	nonsynonymous SNV	p.Y465F	.
557	RVs/Oulu.FIN/22.15/GR	8043	T	C	cacccgctgccccgaactggTgagccccatgggacgcgcga	1	ORF_2	nonsynonymous SNV	p.V511A	.
558	RVs/Oulu.FIN/22.15/GR	8056	A	G	gaactggtgagccccatgggAcgcgcgacttgctccccagc	1	ORF_2	synonymous SNV	p.G515G	(
559	RVs/Oulu.FIN/22.15/GR	8064	C	T	gagccccatgggacgcgcgaCttgctccccagcctcggccc	1	ORF_2	nonsynonymous SNV	p.T518I	.
560	RVs/Oulu.FIN/22.15/GR	8079	C	T	cgcgacttgctccccagcctCggccctctggctcgccacag	1	ORF_2	nonsynonymous SNV	p.S523L	.
561	RVs/Oulu.FIN/22.15/GR	8099	G	A	cggccctctggctcgccacaGcgaacgcgctgtctcttgat	1	ORF_2	nonsynonymous SNV	p.A530T	)
562	RVs/Oulu.FIN/22.15/GR	8114	C	T	ccacagcgaacgcgctgtctCttgatcacgccctcgcggcc	1	ORF_2	nonsynonymous SNV	p.L535F	)
563	RVs/Oulu.FIN/22.15/GR	8128	C	T	ctgtctcttgatcacgccctCgcggccttcgtcctgctggt	1	ORF_2	synonymous SNV	p.L539L	(
564	RVs/Oulu.FIN/22.15/GR	8134	C	T	cttgatcacgccctcgcggcCttcgtcctgctggtcccgtg	1	ORF_2	synonymous SNV	p.A541A	.
565	RVs/Oulu.FIN/22.15/GR	8137	C	T	gatcacgccctcgcggccttCgtcctgctggtcccgtgggt	5	ORF_2	synonymous SNV	p.F542F	(
566	RVs/Oulu.FIN/22.15/GR	8167	C	T	gtcccgtgggtcctgatattCatggtgtgccgccgcgcctg	3	ORF_2	synonymous SNV	p.F552F	)
567	RVs/Oulu.FIN/22.15/GR	8208	C	T	tcgccgccgcggcgccgccgCcgccctcaccgcggtcgtcc	1	ORF_2	nonsynonymous SNV	p.A566V	(
568	RVs/Oulu.FIN/22.15/GR	8299	C	T	tgcactgcaccggggtgcgcCactcaagcacctgtccccgt	1	ORF_2	synonymous SNV	p.A596A	.
569	RVs/Oulu.FIN/22.15/GR	8317	C	T	gccactcaagcacctgtcccCgtgcgcctcgctggcgtccg	1	ORF_2	synonymous SNV	p.P602P	.
570	RVs/Oulu.FIN/22.15/GR	8326	C	T	gcacctgtccccgtgcgcctCgctggcgtccgctttgagtc	4	ORF_2	synonymous SNV	p.L605L	.
571	RVs/Oulu.FIN/22.15/GR	8328	C	T	acctgtccccgtgcgcctcgCtggcgtccgctttgagtcca	6	ORF_2	nonsynonymous SNV	p.A606V	.
572	RVs/Oulu.FIN/22.15/GR	8427	T	C	ttgcgagatccccactgatgTctcgtgcgagggcttggggg	1	ORF_2	nonsynonymous SNV	p.V639A	)
573	RVs/Oulu.FIN/22.15/GR	8458	C	A	ggcttgggggcctgggtaccCacagccccttgcgcgcgcat	1	ORF_2	synonymous SNV	p.P649P	)
574	RVs/Oulu.FIN/22.15/GR	8465	C	T	gggcctgggtacccacagccCcttgcgcgcgcatctggaat	1	ORF_2	nonsynonymous SNV	p.P652S	)
575	RVs/Oulu.FIN/22.15/GR	8479	C	T	acagccccttgcgcgcgcatCtggaatggcacacagcgcgc	1	ORF_2	synonymous SNV	p.I656I	.
576	RVs/Oulu.FIN/22.15/GR	8507	T	C	gcacacagcgcgcgtgcaccTtctgggctgtcaacgcctac	4	ORF_2	nonsynonymous SNV	p.F666L	.
577	RVs/Oulu.FIN/22.15/GR	8518	C	T	gcgtgcaccttctgggctgtCaacgcctactcctctggcgg	1	ORF_2	synonymous SNV	p.V669V	.
578	RVs/Oulu.FIN/22.15/GR	8540	T	C	acgcctactcctctggcgggTacgcgcagctggcctcttac	1	ORF_2	nonsynonymous SNV	p.Y677H	)
579	RVs/Oulu.FIN/22.15/GR	8590	G	A	ggcggcagctactacaagcaGtaccaccctaccgcgtgcga	1	ORF_2	synonymous SNV	p.Q693Q	)
580	RVs/Oulu.FIN/22.15/GR	8602	C	T	tacaagcagtaccaccctacCgcgtgcgaggttgaacctgc	1	ORF_2	synonymous SNV	p.T697T	(
581	RVs/Oulu.FIN/22.15/GR	8626	C	T	tgcgaggttgaacctgccttCggacacagcgacgcggcctg	2	ORF_2	synonymous SNV	p.F705F	)
582	RVs/Oulu.FIN/22.15/GR	8767	C	T	aggaccgtctggcaactctcCgttgctggcgtgtcgtgcaa	1	ORF_2	synonymous SNV	p.S752S	.
583	RVs/Oulu.FIN/22.15/GR	8785	C	T	tccgttgctggcgtgtcgtgCaacgtcaccactgaacaccc	1	ORF_2	synonymous SNV	p.C758C	(
584	RVs/Oulu.FIN/22.15/GR	8788	C	T	gttgctggcgtgtcgtgcaaCgtcaccactgaacacccgtt	1	ORF_2	synonymous SNV	p.N759N	.
585	RVs/Oulu.FIN/22.15/GR	8794	C	T	ggcgtgtcgtgcaacgtcacCactgaacacccgttctgcaa	1	ORF_2	synonymous SNV	p.T761T	.
586	RVs/Oulu.FIN/22.15/GR	8885	C	T	tggttgagtacattatgaacCacaccggcaatcagcagtcc	1	ORF_2	nonsynonymous SNV	p.H792Y	.
587	RVs/Oulu.FIN/22.15/GR	8932	C	T	ggcctcgggagcccgaattgCcatggccccgattgggcctc	1	ORF_2	synonymous SNV	p.C807C	.
588	RVs/Oulu.FIN/22.15/GR	9007	A	G	cggcttgtgggggctacgccAgagcgtccccggctgcgcct	1	ORF_2	synonymous SNV	p.P832P	.
589	RVs/Oulu.FIN/22.15/GR	9067	G	C	ctgctgcgcactgcccctggGcccggcgaggtgtgggtcac	1	ORF_2	synonymous SNV	p.G852G	(
590	RVs/Oulu.FIN/22.15/GR	9094	C	T	gaggtgtgggtcacgcctgtCataggctctcaggcgcgcaa	2	ORF_2	synonymous SNV	p.V861V	.
591	RVs/Oulu.FIN/22.15/GR	9096	T	C	ggtgtgggtcacgcctgtcaTaggctctcaggcgcgcaagt	1	ORF_2	nonsynonymous SNV	p.I862T	)
592	RVs/Oulu.FIN/22.15/GR	9115	G	A	ataggctctcaggcgcgcaaGtgcggactccacatacgcgc	1	ORF_2	synonymous SNV	p.K868K	)
593	RVs/Oulu.FIN/22.15/GR	9124	C	T	caggcgcgcaagtgcggactCcacatacgcgctggaccgta	1	ORF_2	synonymous SNV	p.L871L	(
594	RVs/Oulu.FIN/22.15/GR	9160	C	T	ccgtacggccatgctaccgtCgaaatgcccgagtggatcca	3	ORF_2	synonymous SNV	p.V883V	)
595	RVs/Oulu.FIN/22.15/GR	9196	C	T	atccacgcccacaccaccagCgacccctggcacccaccggg	1	ORF_2	synonymous SNV	p.S895S	.
596	RVs/Oulu.FIN/22.15/GR	9235	C	T	ggccccttggggctgaagttCaagacagttcgcccggtggc	2	ORF_2	synonymous SNV	p.F908F	.
597	RVs/Oulu.FIN/22.15/GR	9242	G	A	tggggctgaagttcaagacaGttcgcccggtggccctgcca	1	ORF_2	nonsynonymous SNV	p.V911I	.
598	RVs/Oulu.FIN/22.15/GR	9265	C	T	cgcccggtggccctgccacgCgcgttagcgccaccccgcaa	1	ORF_2	synonymous SNV	p.R918R	(
599	RVs/Oulu.FIN/22.15/GR	9412	C	T	gccttcccccctgggaagttCgtcaccgccgccctcctcaa	2	ORF_2	synonymous SNV	p.F967F	.
600	RVs/Oulu.FIN/22.15/GR	9472	C	T	gtcagctgcgggggcgagagCgatcgcgcgagcgcgcgggt	1	ORF_2	synonymous SNV	p.S987S	(
601	RVs/Oulu.FIN/22.15/GR	9500	C	T	cgagcgcgcgggtcattgacCccgccgcgcaatcgtttacc	1	ORF_2	nonsynonymous SNV	p.P997S	)
602	RVs/Oulu.FIN/22.15/GR	9543	C	T	cgtggtgtatggcacacacaCcactgctgtgtcggagaccc	1	ORF_2	nonsynonymous SNV	p.T1011I	)
603	RVs/Oulu.FIN/22.15/GR	9566	C	G	ctgctgtgtcggagacccggCagacctgggcggagtgggct	1	ORF_2	nonsynonymous SNV	p.Q1019E	.
604	RVs/Oulu.FIN/22.15/GR	9576	C	T	ggagacccggcagacctgggCggagtgggctgctgcccatt	1	ORF_2	nonsynonymous SNV	p.A1022V	(
605	RVs/Oulu.FIN/22.15/GR	9587	G	A	agacctgggcggagtgggctGctgcccattggtggcagctc	1	ORF_2	nonsynonymous SNV	p.A1026T	(
606	RVs/Oulu.FIN/22.15/GR	9590	G	T	cctgggcggagtgggctgctGcccattggtggcagctcact	1	ORF_2	nonsynonymous SNV	p.A1027S	(
607	RVs/Oulu.FIN/22.15/GR	9604	G	A	gctgctgcccattggtggcaGctcactctgggcgccatttg	1	ORF_2	synonymous SNV	p.Q1031Q	)
608	RVs/Oulu.FIN/22.15/GR	9607	C	G	gctgcccattggtggcagctCactctgggcgccatttgcgc	1	ORF_2	synonymous SNV	p.L1032L	)
609	RVs/RhodeIsland.USA/9.17/GR	118	C	T	ggcagttgggtaagagaccaCgtccgctcaattgtcgaggg	3	ORF_1	synonymous SNV	p.H26H	.
610	RVs/RhodeIsland.USA/9.17/GR	406	C	T	cacaggacggcacgcaaactCgccaccgccctggccgagac	1	ORF_1	synonymous SNV	p.L122L	.
611	RVs/RhodeIsland.USA/9.17/GR	448	T	C	gccagcgaggcgtggcacgcTgactacgtgtgcgcgctgcg	2	ORF_1	synonymous SNV	p.A136A	(
612	RVs/RhodeIsland.USA/9.17/GR	516	A	G	ccaccctgaggacgtcccgcAcggcggtcgcgccgtggcgg	1	ORF_1	nonsynonymous SNV	p.H159R	(
613	RVs/RhodeIsland.USA/9.17/GR	528	C	T	cgtcccgcacggcggtcgcgCcgtggcggacagatgcttgc	1	ORF_1	nonsynonymous SNV	p.A163V	)
614	RVs/RhodeIsland.USA/9.17/GR	686	C	A	acctgggcattgcctggcatCtcgaccatgacggcggttgc	1	ORF_1	nonsynonymous SNV	p.L216I	(
615	RVs/RhodeIsland.USA/9.17/GR	730	C	T	gccgattgccgcggagccggCgctgggcccacgcccggcta	2	ORF_1	synonymous SNV	p.G230G	)
616	RVs/RhodeIsland.USA/9.17/GR	905	G	C	actgcgggcaccaggcgcgcGtgcgcgccgtgcggtgcacc	1	ORF_1	nonsynonymous SNV	p.V289L	)
617	RVs/RhodeIsland.USA/9.17/GR	955	A	G	cgccacgtgcgcagcctccaAcccagcgcgcgggtccgact	2	ORF_1	synonymous SNV	p.Q305Q	.
618	RVs/RhodeIsland.USA/9.17/GR	973	A	G	caacccagcgcgcgggtccgActcccggacctcgtccatct	2	ORF_1	synonymous SNV	p.R311R	.
619	RVs/RhodeIsland.USA/9.17/GR	976	C	T	cccagcgcgcgggtccgactCccggacctcgtccatctcgc	2	ORF_1	synonymous SNV	p.L312L	.
620	RVs/RhodeIsland.USA/9.17/GR	985	C	T	cgggtccgactcccggacctCgtccatctcgccgaggtggg	5	ORF_1	synonymous SNV	p.L315L	)
621	RVs/RhodeIsland.USA/9.17/GR	1021	C	T	gtgggccggtggcggtggttCagcctcccccgccccgtgtt	3	ORF_1	synonymous SNV	p.F327F	.
622	RVs/RhodeIsland.USA/9.17/GR	1024	C	T	ggccggtggcggtggttcagCctcccccgccccgtgttcca	1	ORF_1	synonymous SNV	p.S328S	.
623	RVs/RhodeIsland.USA/9.17/GR	1105	C	T	tactacagcgagcgcgtgttCaagttcaagaacgccctgag	1	ORF_1	synonymous SNV	p.F355F	(
624	RVs/RhodeIsland.USA/9.17/GR	1183	C	T	gggtggaagggcacgtgcgcCgaggaagacgcgctgtgcgc	2	ORF_1	synonymous SNV	p.A381A	.
625	RVs/RhodeIsland.USA/9.17/GR	1198	G	T	tgcgccgaggaagacgcgctGtgcgcatacgtagccttccg	1	ORF_1	synonymous SNV	p.L386L	.
626	RVs/RhodeIsland.USA/9.17/GR	1252	T	C	aacgccaggttggcggggatTatgaaaagcgcgaagcgctg	1	ORF_1	synonymous SNV	p.I404I	.
627	RVs/RhodeIsland.USA/9.17/GR	1320	G	A	ctggctggacaccatttgggGcgccattaagcggttcttcg	3	ORF_1	nonsynonymous SNV	p.G427D	)
628	RVs/RhodeIsland.USA/9.17/GR	1336	C	T	tggggcgccattaagcggttCttcggcagcgtgcccctcgc	1	ORF_1	synonymous SNV	p.F432F	)
629	RVs/RhodeIsland.USA/9.17/GR	1339	C	T	ggcgccattaagcggttcttCggcagcgtgcccctcgccga	1	ORF_1	synonymous SNV	p.F433F	.
630	RVs/RhodeIsland.USA/9.17/GR	1417	C	T	gccttcgaccgcggccccctCgaggacggcgggcgccactt	4	ORF_1	synonymous SNV	p.L459L	(
631	RVs/RhodeIsland.USA/9.17/GR	1461	C	T	caccgtgcaacccccaaaatCgccgccccgccctgagatcg	1	ORF_1	nonsynonymous SNV	p.S474L	(
632	RVs/RhodeIsland.USA/9.17/GR	1501	C	T	gccgcgacctggatcgtccaCgcagccagcgcagaccgcca	1	ORF_1	synonymous SNV	p.H487H	.
633	RVs/RhodeIsland.USA/9.17/GR	1511	G	A	ggatcgtccacgcagccagcGcagaccgccattgtgcgtgc	1	ORF_1	nonsynonymous SNV	p.A491T	(
634	RVs/RhodeIsland.USA/9.17/GR	1525	T	C	gccagcgcagaccgccattgTgcgtgcgctccccgctgcga	1	ORF_1	synonymous SNV	p.C495C	.
635	RVs/RhodeIsland.USA/9.17/GR	1553	C	T	ctccccgctgcgacgtcccgCgcgaacgtccttccgcgccc	1	ORF_1	nonsynonymous SNV	p.R505C	)
636	RVs/RhodeIsland.USA/9.17/GR	1561	T	C	tgcgacgtcccgcgcgaacgTccttccgcgcccgccggccc	1	ORF_1	synonymous SNV	p.R507R	)
637	RVs/RhodeIsland.USA/9.17/GR	1594	G	T	gccggcccgccggatgacgaGgcgctcatcccgccgtggct	1	ORF_1	nonsynonymous SNV	p.E518D	.
638	RVs/RhodeIsland.USA/9.17/GR	1596	C	T	cggcccgccggatgacgaggCgctcatcccgccgtggctgt	2	ORF_1	nonsynonymous SNV	p.A519V	)
639	RVs/RhodeIsland.USA/9.17/GR	1663	T	C	cgcgagtgggatttcgaggtTctccgcgcgcgcgccgatac	2	ORF_1	synonymous SNV	p.V541V	.
640	RVs/RhodeIsland.USA/9.17/GR	1681	T	C	gttctccgcgcgcgcgccgaTacggcggccgcgcccgcccc	1	ORF_1	synonymous SNV	p.D547D	.
641	RVs/RhodeIsland.USA/9.17/GR	1732	C	T	cgccctgcgcggtaccccacCgtgctctaccgccaccccgc	2	ORF_1	synonymous SNV	p.T564T	)
642	RVs/RhodeIsland.USA/9.17/GR	1916	G	A	tccaggcttttgtccgtgtcGtgcctccacccgagcgcccc	1	ORF_1	nonsynonymous SNV	p.V626M	(
643	RVs/RhodeIsland.USA/9.17/GR	1957	A	G	tgggccgacgggggcgccagAgcgtgggcgaagttcttccg	1	ORF_1	synonymous SNV	p.R639R	(
644	RVs/RhodeIsland.USA/9.17/GR	2000	T	C	gctgcgcctgggcgcagcgcTtgctcggcgagccagcagtt	2	ORF_1	synonymous SNV	p.L654L	(
645	RVs/RhodeIsland.USA/9.17/GR	2038	C	T	gttatgcacctcccatacacCgatggcgacgtgccacagct	5	ORF_1	synonymous SNV	p.T666T	.
646	RVs/RhodeIsland.USA/9.17/GR	2074	G	A	cagctgatcgcactggctttGcgcacgctggcccaacaggg	1	ORF_1	synonymous SNV	p.L678L	)
647	RVs/RhodeIsland.USA/9.17/GR	2143	C	T	ctgcccgggggtgcagcgttCgacgcaaacgcggtcaccgc	2	ORF_1	synonymous SNV	p.F701F	.
648	RVs/RhodeIsland.USA/9.17/GR	2161	C	T	ttcgacgcaaacgcggtcacCgccgccgtgcgcgctggccc	2	ORF_1	synonymous SNV	p.T707T	)
649	RVs/RhodeIsland.USA/9.17/GR	2163	C	T	cgacgcaaacgcggtcaccgCcgccgtgcgcgctggccccg	1	ORF_1	nonsynonymous SNV	p.A708V	)
650	RVs/RhodeIsland.USA/9.17/GR	2189	T	C	tgcgcgctggccccggccagTccgcggccacgtcatcgcca	1	ORF_1	nonsynonymous SNV	p.S717P	.
651	RVs/RhodeIsland.USA/9.17/GR	2212	C	T	gcggccacgtcatcgccaccCggcgaccccccgccgccgcg	5	ORF_1	synonymous SNV	p.P724P	.
652	RVs/RhodeIsland.USA/9.17/GR	2248	G	C	ccgcgccgcgcacggcgatcGcaacggcactcggacgcccg	1	ORF_1	synonymous SNV	p.S736S	)
653	RVs/RhodeIsland.USA/9.17/GR	2256	A	G	cgcacggcgatcgcaacggcActcggacgcccgcggcactc	1	ORF_1	nonsynonymous SNV	p.H739R	)
654	RVs/RhodeIsland.USA/9.17/GR	2289	C	T	cggcactccgccccccgcgcCtgcgcgcgacccgccgccgc	1	ORF_1	nonsynonymous SNV	p.P750L	)
655	RVs/RhodeIsland.USA/9.17/GR	2292	C	T	cactccgccccccgcgcctgCgcgcgacccgccgccgcccg	5	ORF_1	nonsynonymous SNV	p.A751V	)
656	RVs/RhodeIsland.USA/9.17/GR	2345	G	C	ccgcgccaccccgcgcgggtGacccggtccctcccacttcc	1	ORF_1	nonsynonymous SNV	p.D769H	)
657	RVs/RhodeIsland.USA/9.17/GR	2359	C	T	gcgggtgacccggtccctccCacttccgcggggccggcgga	1	ORF_1	synonymous SNV	p.P773P	.
658	RVs/RhodeIsland.USA/9.17/GR	2429	C	T	cctacgaaccgagcggccccCccacgtcaaccaaggcagac	2	ORF_1	nonsynonymous SNV	p.P797S	.
659	RVs/RhodeIsland.USA/9.17/GR	2464	C	T	gcagacccagacagcgacatCgttgaaagttacgcccgcgc	4	ORF_1	synonymous SNV	p.I808I	)
660	RVs/RhodeIsland.USA/9.17/GR	2470	A	G	ccagacagcgacatcgttgaAagttacgcccgcgccgccgg	1	ORF_1	synonymous SNV	p.E810E	.
661	RVs/RhodeIsland.USA/9.17/GR	2551	C	T	cccggctgcaaggtcgtggtCaacgccgccaacgaggggct	1	ORF_1	synonymous SNV	p.V837V	.
662	RVs/RhodeIsland.USA/9.17/GR	2578	C	T	gccaacgaggggctgctggcCggctctggcgtgtgcggtgc	1	ORF_1	synonymous SNV	p.A846A	)
663	RVs/RhodeIsland.USA/9.17/GR	2626	C	T	gccaacgccacggcggccctCgctgcagactgccggcgcct	5	ORF_1	synonymous SNV	p.L862L	.
664	RVs/RhodeIsland.USA/9.17/GR	2710	C	T	ggctgcgggtacacccacatCatccacgccgtcgcgccgcg	2	ORF_1	synonymous SNV	p.I890I	.
665	RVs/RhodeIsland.USA/9.17/GR	2776	C	T	gaggagggcgaagcgctgctCgagcgcgcctaccgcagcat	1	ORF_1	synonymous SNV	p.L912L	)
666	RVs/RhodeIsland.USA/9.17/GR	2791	C	T	ctgctcgagcgcgcctaccgCagcatcgtcgcgctagccgc	1	ORF_1	synonymous SNV	p.R917R	)
667	RVs/RhodeIsland.USA/9.17/GR	2833	C	T	gcgcgtcggtgggcgcgtgtCgcgtgccccctcctcggcgc	4	ORF_1	synonymous SNV	p.V931V	(
668	RVs/RhodeIsland.USA/9.17/GR	2899	C	T	gagtccctccgagccgcgctCgcggctacgcgcaccgagcc	5	ORF_1	synonymous SNV	p.L953L	.
669	RVs/RhodeIsland.USA/9.17/GR	2953	C	T	agcctgcacatctgccatccCgaccgcgccacgctgacgca	1	ORF_1	synonymous SNV	p.P971P	)
670	RVs/RhodeIsland.USA/9.17/GR	2980	C	T	gccacgctgacgcacgcctcCgtgctcgtcggcgcggggct	4	ORF_1	synonymous SNV	p.S980S	)
671	RVs/RhodeIsland.USA/9.17/GR	3016	C	G	gggctcgctgccaggcgcgtCagtcctcctccgaccgagcc	1	ORF_1	synonymous SNV	p.V992V	)
672	RVs/RhodeIsland.USA/9.17/GR	3020	C	A	tcgctgccaggcgcgtcagtCctcctccgaccgagcccctc	1	ORF_1	nonsynonymous SNV	p.P994T	)
673	RVs/RhodeIsland.USA/9.17/GR	3026	C	T	ccaggcgcgtcagtcctcctCcgaccgagcccctcgcatct	2	ORF_1	nonsynonymous SNV	p.P996S	)
674	RVs/RhodeIsland.USA/9.17/GR	3029	A	G	ggcgcgtcagtcctcctccgAccgagcccctcgcatcttgc	1	ORF_1	nonsynonymous SNV	p.T997A	)
675	RVs/RhodeIsland.USA/9.17/GR	3055	C	T	cccctcgcatcttgccccgcCggtgacccgggccgaccggc	1	ORF_1	synonymous SNV	p.A1005A	(
676	RVs/RhodeIsland.USA/9.17/GR	3069	G	A	ccccgccggtgacccgggccGaccggctcagcgcagcgcgt	1	ORF_1	nonsynonymous SNV	p.R1010Q	(
677	RVs/RhodeIsland.USA/9.17/GR	3078	A	T	tgacccgggccgaccggctcAgcgcagcgcgtcgcccccag	1	ORF_1	nonsynonymous SNV	p.Q1013L	.
678	RVs/RhodeIsland.USA/9.17/GR	3082	C	T	ccgggccgaccggctcagcgCagcgcgtcgcccccagcgac	1	ORF_1	synonymous SNV	p.R1014R	.
679	RVs/RhodeIsland.USA/9.17/GR	3193	T	C	gtcaccaatgaccgcgcctaTgtcaacctgtggctcgagcg	2	ORF_1	synonymous SNV	p.Y1051Y	)
680	RVs/RhodeIsland.USA/9.17/GR	3310	T	C	tttccattaaaccactacagTgtgctcaagcccgcggaggt	2	ORF_1	synonymous SNV	p.S1090S	.
681	RVs/RhodeIsland.USA/9.17/GR	3316	C	T	ttaaaccactacagtgtgctCaagcccgcggaggtcaggcc	1	ORF_1	synonymous SNV	p.L1092L	)
682	RVs/RhodeIsland.USA/9.17/GR	3358	T	C	ccgcgaggcatgtgcgggagTgacatgtggcgctgccgcgg	1	ORF_1	synonymous SNV	p.S1106S	(
683	RVs/RhodeIsland.USA/9.17/GR	3389	G	A	gctgccgcggctggcagggcGtgccgcaggtgcggtgcacc	2	ORF_1	nonsynonymous SNV	p.V1117M	(
684	RVs/RhodeIsland.USA/9.17/GR	3607	T	C	gccctgagcgaagcccgcacTcatgaggacttcgccgcgct	2	ORF_1	synonymous SNV	p.T1189T	.
685	RVs/RhodeIsland.USA/9.17/GR	3717	C	T	gatggagaccgtgggatgcgCctgttcgcgcgtgtgggtcg	1	ORF_1	nonsynonymous SNV	p.A1226V	(
686	RVs/RhodeIsland.USA/9.17/GR	3793	C	A	gtgtccctccaccgtgccccCaatggtccgtggggcgtagt	2	ORF_1	synonymous SNV	p.P1251P	.
687	RVs/RhodeIsland.USA/9.17/GR	3862	C	T	ggcaaccccaccggccacttCgtctgcgcggtcggcggcgg	4	ORF_1	synonymous SNV	p.F1274F	(
688	RVs/RhodeIsland.USA/9.17/GR	3937	G	C	ctcgcggtccccctgtctcgGggcggtggcacctgtgccgc	1	ORF_1	synonymous SNV	p.R1299R	.
689	RVs/RhodeIsland.USA/9.17/GR	3969	G	A	ctgtgccgcgaccgacgaggGgctggcccaggcgtactacg	1	ORF_1	nonsynonymous SNV	p.G1310E	)
690	RVs/RhodeIsland.USA/9.17/GR	4126	C	T	gctggcaagaccacccgcatCctcgctgccttcacgcgcga	1	ORF_1	synonymous SNV	p.I1362I	(
691	RVs/RhodeIsland.USA/9.17/GR	4129	C	T	ggcaagaccacccgcatcctCgctgccttcacgcgcgaaga	2	ORF_1	synonymous SNV	p.L1363L	(
692	RVs/RhodeIsland.USA/9.17/GR	4177	C	T	gtctgccccaccaatgcgctCctgcacgagatccaggccaa	2	ORF_1	synonymous SNV	p.L1379L	)
693	RVs/RhodeIsland.USA/9.17/GR	4222	C	T	cgcgcgcgcgatatcgacgtCaagaacgccgccacctacga	2	ORF_1	synonymous SNV	p.V1394V	)
694	RVs/RhodeIsland.USA/9.17/GR	4253	A	G	ccacctacgagcgcgcgctgAcgaaaccgctcgccgcctac	1	ORF_1	nonsynonymous SNV	p.T1405A	.
695	RVs/RhodeIsland.USA/9.17/GR	4288	C	T	gcctaccgccgcatctacatCgatgaggcgttcactctcgg	4	ORF_1	synonymous SNV	p.I1416I	.
696	RVs/RhodeIsland.USA/9.17/GR	4303	T	C	tacatcgatgaggcgttcacTctcggcggcgagtactgcgc	1	ORF_1	synonymous SNV	p.T1421T	.
697	RVs/RhodeIsland.USA/9.17/GR	4396	C	G	cagtgcggcccacactacgcCaataactgccgcacccccgt	1	ORF_1	synonymous SNV	p.A1452A	.
698	RVs/RhodeIsland.USA/9.17/GR	4534	C	T	ggcgagcgcaccggcaccttCgcctgcaacctttgggacgg	4	ORF_1	synonymous SNV	p.F1498F	)
699	RVs/RhodeIsland.USA/9.17/GR	4615	T	C	gtgcgccgccttcacgaggcTggcatacgcgcatacaccgt	1	ORF_1	synonymous SNV	p.A1525A	(
700	RVs/RhodeIsland.USA/9.17/GR	4636	G	C	ggcatacgcgcatacaccgtGcgcgaggcccagggtatgag	1	ORF_1	synonymous SNV	p.V1532V	)
701	RVs/RhodeIsland.USA/9.17/GR	4651	T	C	accgtgcgcgaggcccagggTatgagcgtcggcaccgcctg	1	ORF_1	synonymous SNV	p.G1537G	(
702	RVs/RhodeIsland.USA/9.17/GR	4699	C	T	gtaggcagagacggcaccgaCgttgccctggcgctgacacg	5	ORF_1	synonymous SNV	p.D1553D	)
703	RVs/RhodeIsland.USA/9.17/GR	4789	A	T	cacgagctcgaggacggctcActgcgcgctgcggggctcag	1	ORF_1	synonymous SNV	p.S1583S	.
704	RVs/RhodeIsland.USA/9.17/GR	4859	G	A	agctcaaggaggttcccgctGgcattgaccgcgttgtcgcc	2	ORF_1	nonsynonymous SNV	p.G1607S	)
705	RVs/RhodeIsland.USA/9.17/GR	4921	C	T	ttgccgcccgccgacggcatCcccgaggcccaagacgtgcc	1	ORF_1	synonymous SNV	p.I1627I	.
706	RVs/RhodeIsland.USA/9.17/GR	4960	T	C	ccgcccttctgcccccgcacTctggaggagctcgtcttcgg	1	ORF_1	synonymous SNV	p.T1640T	.
707	RVs/RhodeIsland.USA/9.17/GR	5011	C	T	cacccccattacgcggacctCaaccgcgtgactgagggcga	5	ORF_1	synonymous SNV	p.L1657L	.
708	RVs/RhodeIsland.USA/9.17/GR	5086	C	T	ctgctcaacaagaatcacacCgagatgcccggaacggaacg	1	ORF_1	synonymous SNV	p.T1682T	)
709	RVs/RhodeIsland.USA/9.17/GR	5116	T	C	ggaacggaacgcgttctcagTgccgtttgcgccgtgcggcg	1	ORF_1	synonymous SNV	p.S1692S	(
710	RVs/RhodeIsland.USA/9.17/GR	5176	T	C	gggtcgaccctccgcactgcTgtggcccgccagcacccgcg	1	ORF_1	synonymous SNV	p.A1712A	.
711	RVs/RhodeIsland.USA/9.17/GR	5293	C	T	cggatcgacctcactgatgtCtacacgcagatgggcgtggc	1	ORF_1	synonymous SNV	p.V1751V	.
712	RVs/RhodeIsland.USA/9.17/GR	5366	G	A	gctatcctgagatcttcgccGgcatgtgtaccgcccagagc	1	ORF_1	nonsynonymous SNV	p.G1776S	)
713	RVs/RhodeIsland.USA/9.17/GR	5440	C	T	aagtgcgtagacgccgccctCggccccagggacaccgagga	2	ORF_1	synonymous SNV	p.L1800L	)
714	RVs/RhodeIsland.USA/9.17/GR	5476	G	A	gaggactgccacgccgctcaGgggaaagccggccttgagat	2	ORF_1	synonymous SNV	p.Q1812Q	(
715	RVs/RhodeIsland.USA/9.17/GR	5536	G	C	tgggttcaggttatgtccccGcatttccgcgcgatccagaa	1	ORF_1	synonymous SNV	p.P1832P	)
716	RVs/RhodeIsland.USA/9.17/GR	5556	A	G	gcatttccgcgcgatccagaAgatcatcatgcgcgccttgc	1	ORF_1	nonsynonymous SNV	p.K1839R	.
717	RVs/RhodeIsland.USA/9.17/GR	5599	T	C	ccgcaattccttgtggccgcTggccatacggagcccgaggt	2	ORF_1	synonymous SNV	p.A1853A	.
718	RVs/RhodeIsland.USA/9.17/GR	5659	C	T	cattacaccaccaacgccatCgaggtcgacttcactgagtt	3	ORF_1	synonymous SNV	p.I1873I	(
719	RVs/RhodeIsland.USA/9.17/GR	5680	C	T	gaggtcgacttcactgagttCgacatgaaccagaccctcgc	1	ORF_1	synonymous SNV	p.F1880F	(
720	RVs/RhodeIsland.USA/9.17/GR	5713	C	T	accctcgctactcgggacgtCgagctcgagattagcgccgc	4	ORF_1	synonymous SNV	p.V1891V	)
721	RVs/RhodeIsland.USA/9.17/GR	5860	G	C	ggcgagcccgccacgctgctGcacaacaccaccgtggccat	1	ORF_1	synonymous SNV	p.L1940L	(
722	RVs/RhodeIsland.USA/9.17/GR	5890	C	T	accgtggccatgtgcatggcCatgcgcatggtccccaaagg	3	ORF_1	synonymous SNV	p.A1950A	.
723	RVs/RhodeIsland.USA/9.17/GR	5950	C	A	ttccagggtgacgatatggtCatcttcctccccgagggcgc	1	ORF_1	synonymous SNV	p.V1970V	)
724	RVs/RhodeIsland.USA/9.17/GR	5983	A	G	gagggcgcgcgcagtgcggcActcaagtggacccccgccga	1	ORF_1	synonymous SNV	p.A1981A	(
725	RVs/RhodeIsland.USA/9.17/GR	6004	G	A	ctcaagtggacccccgccgaGgtgggcttgttcggcttcca	1	ORF_1	synonymous SNV	p.E1988E	(
726	RVs/RhodeIsland.USA/9.17/GR	6016	C	T	cccgccgaggtgggcttgttCggcttccacatcccggtgaa	1	ORF_1	synonymous SNV	p.F1992F	(
727	RVs/RhodeIsland.USA/9.17/GR	6022	C	T	gaggtgggcttgttcggcttCcacatcccggtgaagcatgt	1	ORF_1	synonymous SNV	p.F1994F	(
728	RVs/RhodeIsland.USA/9.17/GR	6028	C	T	ggcttgttcggcttccacatCccggtgaagcatgtgagcac	1	ORF_1	synonymous SNV	p.I1996I	.
729	RVs/RhodeIsland.USA/9.17/GR	6052	T	C	gtgaagcatgtgagcaccccTacccccagcttctgcgggca	1	ORF_1	synonymous SNV	p.P2004P	)
730	RVs/RhodeIsland.USA/9.17/GR	6058	C	T	catgtgagcacccctaccccCagcttctgcgggcacgtcgg	1	ORF_1	synonymous SNV	p.P2006P	(
731	RVs/RhodeIsland.USA/9.17/GR	6061	C	T	gtgagcacccctacccccagCttctgcgggcacgtcggcac	1	ORF_1	synonymous SNV	p.S2007S	(
732	RVs/RhodeIsland.USA/9.17/GR	6121	C	T	gatgtcatgcaccaggcgatCaaggtgctttgccgccgttt	4	ORF_1	synonymous SNV	p.I2027I	.
733	RVs/RhodeIsland.USA/9.17/GR	6181	C	T	gaacagcaggtggccctcctCgaccgcctccggggggtcta	2	ORF_1	synonymous SNV	p.L2047L	(
734	RVs/RhodeIsland.USA/9.17/GR	6232	T	C	cctgacaccgttgccgccaaTgctgcgtactacgactacag	1	ORF_1	synonymous SNV	p.N2064N	.
735	RVs/RhodeIsland.USA/9.17/GR	6331	C	T	ctcgaccacccggccaccatCggcgcgctcgaggagattca	5	ORF_1	synonymous SNV	p.I2097I	.
736	RVs/RhodeIsland.USA/9.17/GR	6367	C	T	attcagaccccctacgcgcgCgccaatctccacgacgctga	1	ORF_1	synonymous SNV	p.R2109R	)
737	RVs/RhodeIsland.USA/9.17/GR	6400	T	C	gacgctgactaacgcccctgTacgtggggcctttaatctta	1	intergenic	NA		.
738	RVs/RhodeIsland.USA/9.17/GR	6478	C	T	cgcatctggtgggtacccaaCttttgccattcgggagagcc	1	intergenic	NA		.
739	RVs/RhodeIsland.USA/9.17/GR	6482	T	C	tctggtgggtacccaactttTgccattcgggagagccccag	1	intergenic	NA		.
740	RVs/RhodeIsland.USA/9.17/GR	6486	A	G	gtgggtacccaacttttgccAttcgggagagccccagggtg	1	intergenic	NA		(
741	RVs/RhodeIsland.USA/9.17/GR	6532	C	T	atggcttctactacccccatCaccatggaggacctccagaa	2	ORF_2	synonymous SNV	p.I7I	.
742	RVs/RhodeIsland.USA/9.17/GR	6602	G	A	gcgcggaactcgccgccggcGcctcgcagtcgcgccggccg	1	ORF_2	nonsynonymous SNV	p.A31T	(
743	RVs/RhodeIsland.USA/9.17/GR	6605	T	C	cggaactcgccgccggcgccTcgcagtcgcgccggccgcgg	1	ORF_2	nonsynonymous SNV	p.S32P	.
744	RVs/RhodeIsland.USA/9.17/GR	6636	A	G	ccggccgcggccgccgcgacAgcgcgactccagcaccaccg	1	ORF_2	nonsynonymous SNV	p.Q42R	.
745	RVs/RhodeIsland.USA/9.17/GR	6682	A	G	gactccggccgtgactccggAgggccccgccgccgccgcgg	1	ORF_2	synonymous SNV	p.G57G	)
746	RVs/RhodeIsland.USA/9.17/GR	6691	C	T	cgtgactccggagggccccgCcgccgccgcggcaaccgggg	1	ORF_2	synonymous SNV	p.R60R	(
747	RVs/RhodeIsland.USA/9.17/GR	6706	C	T	ccccgccgccgccgcggcaaCcggggccgtggccagcgcag	1	ORF_2	synonymous SNV	p.N65N	.
748	RVs/RhodeIsland.USA/9.17/GR	6719	C	G	gcggcaaccggggccgtggcCagcgcagggactggtccagg	1	ORF_2	nonsynonymous SNV	p.Q70E	.
749	RVs/RhodeIsland.USA/9.17/GR	6772	T	C	ccggaagagcggcaagaaagTcgctcccagactccggcccc	2	ORF_2	synonymous SNV	p.S87S	)
750	RVs/RhodeIsland.USA/9.17/GR	6795	A	G	ctcccagactccggccccgaAgccatcgcgggcgccgccac	1	ORF_2	nonsynonymous SNV	p.K95R	.
751	RVs/RhodeIsland.USA/9.17/GR	6797	C	T	cccagactccggccccgaagCcatcgcgggcgccgccacaa	1	ORF_2	nonsynonymous SNV	p.P96S	.
752	RVs/RhodeIsland.USA/9.17/GR	6817	A	G	ccatcgcgggcgccgccacaAcagcctcaacccccgcgtat	1	ORF_2	synonymous SNV	p.Q102Q	.
753	RVs/RhodeIsland.USA/9.17/GR	6859	T	C	caaaccgggcgtgggggctcTgccccgcgccccgagctggg	1	ORF_2	synonymous SNV	p.S116S	.
754	RVs/RhodeIsland.USA/9.17/GR	6940	C	T	ctgcgcccgcctctccacgaCcctgacaccgaggcacccac	1	ORF_2	synonymous SNV	p.D143D	.
755	RVs/RhodeIsland.USA/9.17/GR	6970	C	T	gaggcacccaccgaggcctgCgtgacctcatggctttggag	1	ORF_2	synonymous SNV	p.C153C	)
756	RVs/RhodeIsland.USA/9.17/GR	7002	G	A	gctttggagcgagggcgaagGcgcggtcttttaccgcgtcg	1	ORF_2	nonsynonymous SNV	p.G164D	(
757	RVs/RhodeIsland.USA/9.17/GR	7008	T	C	gagcgagggcgaaggcgcggTcttttaccgcgtcgacctgc	2	ORF_2	nonsynonymous SNV	p.V166A	(
758	RVs/RhodeIsland.USA/9.17/GR	7012	T	C	gagggcgaaggcgcggtcttTtaccgcgtcgacctgcattt	1	ORF_2	synonymous SNV	p.F167F	.
759	RVs/RhodeIsland.USA/9.17/GR	7061	G	C	tgggcacccccccactcgacGaggacggccgctgggaccct	1	ORF_2	nonsynonymous SNV	p.E184Q	(
760	RVs/RhodeIsland.USA/9.17/GR	7087	C	T	ggccgctgggaccctgcgctCatgtacaacccttgcgggcc	1	ORF_2	synonymous SNV	p.L192L	(
761	RVs/RhodeIsland.USA/9.17/GR	7249	A	T	caccgactgctgcgcatgccAgtgcgcggcctcgacggcga	1	ORF_2	synonymous SNV	p.P246P	)
762	RVs/RhodeIsland.USA/9.17/GR	7261	C	T	cgcatgccagtgcgcggcctCgacggcgacagcgccccgct	1	ORF_2	synonymous SNV	p.L250L	)
763	RVs/RhodeIsland.USA/9.17/GR	7270	C	T	gtgcgcggcctcgacggcgaCagcgccccgcttccccccca	1	ORF_2	synonymous SNV	p.D253D	.
764	RVs/RhodeIsland.USA/9.17/GR	7279	G	C	ctcgacggcgacagcgccccGcttcccccccacaccaccga	1	ORF_2	synonymous SNV	p.P256P	)
765	RVs/RhodeIsland.USA/9.17/GR	7339	C	T	gcgcgccatccttggcgcatCcgcttcggtgccccccaggc	4	ORF_2	synonymous SNV	p.I276I	)
766	RVs/RhodeIsland.USA/9.17/GR	7360	C	T	cgcttcggtgccccccaggcCttccttgccgggctcttgct	1	ORF_2	synonymous SNV	p.A283A	)
767	RVs/RhodeIsland.USA/9.17/GR	7390	C	T	gggctcttgctcgccgcggtCgccgttggcaccgcgcgcgc	5	ORF_2	synonymous SNV	p.V293V	.
768	RVs/RhodeIsland.USA/9.17/GR	7477	G	A	cagcccccccgtgcgcacggGcagcattacggccaccacca	1	ORF_2	synonymous SNV	p.G322G	)
769	RVs/RhodeIsland.USA/9.17/GR	7483	T	C	ccccgtgcgcacgggcagcaTtacggccaccaccaccatca	1	ORF_2	synonymous SNV	p.H324H	.
770	RVs/RhodeIsland.USA/9.17/GR	7525	C	T	ctgccgttcctcgggcacgaCggccatcatggcggcacctt	2	ORF_2	synonymous SNV	p.D338D	(
771	RVs/RhodeIsland.USA/9.17/GR	7534	T	C	ctcgggcacgacggccatcaTggcggcaccttgcgcgtcgg	2	ORF_2	synonymous SNV	p.H341H	.
772	RVs/RhodeIsland.USA/9.17/GR	7542	C	T	cgacggccatcatggcggcaCcttgcgcgtcggccagcatc	1	ORF_2	nonsynonymous SNV	p.T344I	(
773	RVs/RhodeIsland.USA/9.17/GR	7694	G	C	acttttggtgtgtggagcacGaccgaccgccgcccgcgacc	1	ORF_2	nonsynonymous SNV	p.D395H	(
774	RVs/RhodeIsland.USA/9.17/GR	7696	C	T	ttttggtgtgtggagcacgaCcgaccgccgcccgcgacccc	1	ORF_2	synonymous SNV	p.D395D	(
775	RVs/RhodeIsland.USA/9.17/GR	7709	G	C	agcacgaccgaccgccgcccGcgaccccgacgcctctcacc	1	ORF_2	nonsynonymous SNV	p.A400P	(
776	RVs/RhodeIsland.USA/9.17/GR	7715	C	T	accgaccgccgcccgcgaccCcgacgcctctcaccaccgcg	1	ORF_2	nonsynonymous SNV	p.P402S	(
777	RVs/RhodeIsland.USA/9.17/GR	7720	G	C	ccgccgcccgcgaccccgacGcctctcaccaccgcggcgaa	1	ORF_2	synonymous SNV	p.T403T	(
778	RVs/RhodeIsland.USA/9.17/GR	7724	C	T	cgcccgcgaccccgacgcctCtcaccaccgcggcgaactcc	1	ORF_2	nonsynonymous SNV	p.L405F	.
779	RVs/RhodeIsland.USA/9.17/GR	7727	A	C	ccgcgaccccgacgcctctcAccaccgcggcgaactccacg	1	ORF_2	nonsynonymous SNV	p.T406P	.
780	RVs/RhodeIsland.USA/9.17/GR	7733	G	C	ccccgacgcctctcaccaccGcggcgaactccacgaccgcc	1	ORF_2	nonsynonymous SNV	p.A408P	(
781	RVs/RhodeIsland.USA/9.17/GR	7740	A	C	gcctctcaccaccgcggcgaActccacgaccgccgccaccc	1	ORF_2	nonsynonymous SNV	p.N410T	.
782	RVs/RhodeIsland.USA/9.17/GR	7744	C	T	ctcaccaccgcggcgaactcCacgaccgccgccacccccgc	1	ORF_2	synonymous SNV	p.S411S	.
783	RVs/RhodeIsland.USA/9.17/GR	7751	G	A	ccgcggcgaactccacgaccGccgccacccccgccactgcg	1	ORF_2	nonsynonymous SNV	p.A414T	)
784	RVs/RhodeIsland.USA/9.17/GR	7760	C	G	actccacgaccgccgccaccCccgccactgcgccggccccc	1	ORF_2	nonsynonymous SNV	p.P417A	.
785	RVs/RhodeIsland.USA/9.17/GR	7770	C	T	cgccgccacccccgccactgCgccggccccctgccacgccg	1	ORF_2	nonsynonymous SNV	p.A420V	.
786	RVs/RhodeIsland.USA/9.17/GR	7780	C	T	cccgccactgcgccggccccCtgccacgccggcctcaatga	1	ORF_2	synonymous SNV	p.P423P	.
787	RVs/RhodeIsland.USA/9.17/GR	7786	C	T	actgcgccggccccctgccaCgccggcctcaatgacagctg	2	ORF_2	synonymous SNV	p.H425H	.
788	RVs/RhodeIsland.USA/9.17/GR	7801	C	G	tgccacgccggcctcaatgaCagctgcggcggcttcttgtc	2	ORF_2	nonsynonymous SNV	p.D430E	)
789	RVs/RhodeIsland.USA/9.17/GR	7818	T	C	tgacagctgcggcggcttctTgtctgggtgcgggccgatgc	5	ORF_2	nonsynonymous SNV	p.L436S	)
790	RVs/RhodeIsland.USA/9.17/GR	7861	C	T	ctgcgccacggcgctgacacCcggtgcggtcggttgatctg	2	ORF_2	synonymous SNV	p.T450T	.
791	RVs/RhodeIsland.USA/9.17/GR	7919	T	C	cccagtacccgcctacccggTttggctgcgctatgcggtgg	1	ORF_2	nonsynonymous SNV	p.F470L	.
792	RVs/RhodeIsland.USA/9.17/GR	7984	A	G	gtccttaccgcccgccccgaAgacggctggacttgccgcgg	3	ORF_2	synonymous SNV	p.E491E	)
793	RVs/RhodeIsland.USA/9.17/GR	8051	A	G	gccccgaactggtgagccccAtgggacgcgcgacttgctcc	1	ORF_2	nonsynonymous SNV	p.M514V	(
794	RVs/RhodeIsland.USA/9.17/GR	8074	A	T	ggacgcgcgacttgctccccAgcctcggccctctggctcgc	1	ORF_2	synonymous SNV	p.P521P	.
795	RVs/RhodeIsland.USA/9.17/GR	8125	C	G	gcgctgtctcttgatcacgcCctcgcggccttcgtcctgct	1	ORF_2	synonymous SNV	p.A538A	(
796	RVs/RhodeIsland.USA/9.17/GR	8137	C	T	gatcacgccctcgcggccttCgtcctgctggtcccgtgggt	5	ORF_2	synonymous SNV	p.F542F	(
797	RVs/RhodeIsland.USA/9.17/GR	8141	C	T	acgccctcgcggccttcgtcCtgctggtcccgtgggtcctg	1	ORF_2	synonymous SNV	p.L544L	(
798	RVs/RhodeIsland.USA/9.17/GR	8144	C	G	ccctcgcggccttcgtcctgCtggtcccgtgggtcctgata	1	ORF_2	nonsynonymous SNV	p.L545V	.
799	RVs/RhodeIsland.USA/9.17/GR	8179	C	T	ctgatattcatggtgtgccgCcgcgcctgtcgccgccgcgg	1	ORF_2	synonymous SNV	p.R556R	(
800	RVs/RhodeIsland.USA/9.17/GR	8221	G	A	gccgccgccgccctcaccgcGgtcgtcctgcaggggtacaa	1	ORF_2	synonymous SNV	p.A570A	(
801	RVs/RhodeIsland.USA/9.17/GR	8257	C	T	tacaacccccccgcctatggCgaggaggctttcacctacct	1	ORF_2	synonymous SNV	p.G582G	)
802	RVs/RhodeIsland.USA/9.17/GR	8326	C	T	gcacctgtccccgtgcgcctCgctggcgtccgctttgagtc	4	ORF_2	synonymous SNV	p.L605L	.
803	RVs/RhodeIsland.USA/9.17/GR	8328	C	T	acctgtccccgtgcgcctcgCtggcgtccgctttgagtcca	6	ORF_2	nonsynonymous SNV	p.A606V	.
804	RVs/RhodeIsland.USA/9.17/GR	8329	T	C	cctgtccccgtgcgcctcgcTggcgtccgctttgagtccaa	1	ORF_2	synonymous SNV	p.A606A	.
805	RVs/RhodeIsland.USA/9.17/GR	8344	G	A	ctcgctggcgtccgctttgaGtccaagattgtggacggcgg	1	ORF_2	synonymous SNV	p.E611E	.
806	RVs/RhodeIsland.USA/9.17/GR	8351	A	G	gcgtccgctttgagtccaagAttgtggacggcggctgcttt	1	ORF_2	nonsynonymous SNV	p.I614V	.
807	RVs/RhodeIsland.USA/9.17/GR	8356	G	A	cgctttgagtccaagattgtGgacggcggctgctttgcccc	1	ORF_2	synonymous SNV	p.V615V	)
808	RVs/RhodeIsland.USA/9.17/GR	8410	C	T	gccactggagcctgcatttgCgagatccccactgatgtctc	1	ORF_2	synonymous SNV	p.C633C	(
809	RVs/RhodeIsland.USA/9.17/GR	8609	G	C	agtaccaccctaccgcgtgcGaggttgaacctgccttcgga	1	ORF_2	nonsynonymous SNV	p.E700Q	(
810	RVs/RhodeIsland.USA/9.17/GR	8653	C	T	agcgacgcggcctgctggggCttccccaccgacaccgtgat	1	ORF_2	synonymous SNV	p.G714G	.
811	RVs/RhodeIsland.USA/9.17/GR	8662	C	T	gcctgctggggcttccccacCgacaccgtgatgagcgtgtt	2	ORF_2	synonymous SNV	p.T717T	)
812	RVs/RhodeIsland.USA/9.17/GR	8710	T	C	gctagctacgtccagcacccTcacaagaccgtccgggtcaa	1	ORF_2	synonymous SNV	p.P733P	)
813	RVs/RhodeIsland.USA/9.17/GR	8711	C	A	ctagctacgtccagcaccctCacaagaccgtccgggtcaag	1	ORF_2	nonsynonymous SNV	p.H734N	)
814	RVs/RhodeIsland.USA/9.17/GR	8713	C	T	agctacgtccagcaccctcaCaagaccgtccgggtcaagtt	1	ORF_2	synonymous SNV	p.H734H	.
815	RVs/RhodeIsland.USA/9.17/GR	8770	T	C	accgtctggcaactctccgtTgctggcgtgtcgtgcaacgt	1	ORF_2	synonymous SNV	p.V753V	)
816	RVs/RhodeIsland.USA/9.17/GR	8778	T	C	gcaactctccgttgctggcgTgtcgtgcaacgtcaccactg	1	ORF_2	nonsynonymous SNV	p.V756A	(
817	RVs/RhodeIsland.USA/9.17/GR	8809	C	T	gtcaccactgaacacccgttCtgcaacacgccgcacggaca	1	ORF_2	synonymous SNV	p.F766F	)
818	RVs/RhodeIsland.USA/9.17/GR	8998	G	C	gactgctcgcggcttgtgggGgctacgccagagcgtccccg	1	ORF_2	synonymous SNV	p.G829G	(
819	RVs/RhodeIsland.USA/9.17/GR	9016	C	T	ggggctacgccagagcgtccCcggctgcgcctggtcgacgc	1	ORF_2	synonymous SNV	p.P835P	)
820	RVs/RhodeIsland.USA/9.17/GR	9064	T	C	cccctgctgcgcactgccccTgggcccggcgaggtgtgggt	2	ORF_2	synonymous SNV	p.P851P	.
821	RVs/RhodeIsland.USA/9.17/GR	9106	G	A	acgcctgtcataggctctcaGgcgcgcaagtgcggactcca	1	ORF_2	synonymous SNV	p.Q865Q	.
822	RVs/RhodeIsland.USA/9.17/GR	9160	C	T	ccgtacggccatgctaccgtCgaaatgcccgagtggatcca	3	ORF_2	synonymous SNV	p.V883V	)
823	RVs/RhodeIsland.USA/9.17/GR	9169	C	G	catgctaccgtcgaaatgccCgagtggatccacgcccacac	1	ORF_2	synonymous SNV	p.P886P	)
824	RVs/RhodeIsland.USA/9.17/GR	9202	C	T	gcccacaccaccagcgacccCtggcacccaccgggcccctt	2	ORF_2	synonymous SNV	p.P897P	)
825	RVs/RhodeIsland.USA/9.17/GR	9221	T	C	cctggcacccaccgggccccTtggggctgaagttcaagaca	1	ORF_2	synonymous SNV	p.L904L	.
826	RVs/RhodeIsland.USA/9.17/GR	9227	C	T	acccaccgggccccttggggCtgaagttcaagacagttcgc	1	ORF_2	synonymous SNV	p.L906L	)
827	RVs/RhodeIsland.USA/9.17/GR	9286	T	C	gcgttagcgccaccccgcaaTgtgcgtgtgaccgggtgcta	1	ORF_2	synonymous SNV	p.N925N	)
828	RVs/RhodeIsland.USA/9.17/GR	9346	C	T	ctggtggaaggccttgccccCgggggagggaattgccatct	1	ORF_2	synonymous SNV	p.P945P	(
829	RVs/RhodeIsland.USA/9.17/GR	9355	G	A	ggccttgcccccgggggaggGaattgccatctcaccgtcaa	1	ORF_2	synonymous SNV	p.G948G	.
830	RVs/RhodeIsland.USA/9.17/GR	9364	T	C	cccgggggagggaattgccaTctcaccgtcaatggcgagga	1	ORF_2	synonymous SNV	p.H951H	(
831	RVs/RhodeIsland.USA/9.17/GR	9367	C	T	gggggagggaattgccatctCaccgtcaatggcgaggatgt	2	ORF_2	synonymous SNV	p.L952L	.
832	RVs/RhodeIsland.USA/9.17/GR	9370	C	T	ggagggaattgccatctcacCgtcaatggcgaggatgtcgg	1	ORF_2	synonymous SNV	p.T953T	.
833	RVs/RhodeIsland.USA/9.17/GR	9373	C	T	gggaattgccatctcaccgtCaatggcgaggatgtcggcgc	2	ORF_2	synonymous SNV	p.V954V	.
834	RVs/RhodeIsland.USA/9.17/GR	9400	C	T	gaggatgtcggcgccttcccCcctgggaagttcgtcaccgc	1	ORF_2	synonymous SNV	p.P963P	.
835	RVs/RhodeIsland.USA/9.17/GR	9412	C	T	gccttcccccctgggaagttCgtcaccgccgccctcctcaa	2	ORF_2	synonymous SNV	p.F967F	.
836	RVs/RhodeIsland.USA/9.17/GR	9433	C	T	gtcaccgccgccctcctcaaCacccccccgccctaccaagt	1	ORF_2	synonymous SNV	p.N974N	.
837	RVs/RhodeIsland.USA/9.17/GR	9475	T	C	agctgcgggggcgagagcgaTcgcgcgagcgcgcgggtcat	1	ORF_2	synonymous SNV	p.D988D	(
838	RVs/RhodeIsland.USA/9.17/GR	9553	G	C	ggcacacacaccactgctgtGtcggagacccggcagacctg	1	ORF_2	synonymous SNV	p.V1014V	)
839	RVs/RhodeIsland.USA/9.17/GR	9589	T	G	acctgggcggagtgggctgcTgcccattggtggcagctcac	1	ORF_2	synonymous SNV	p.A1026A	(
840	RVs/RhodeIsland.USA/9.17/GR	9610	T	C	gcccattggtggcagctcacTctgggcgccatttgcgccct	1	ORF_2	synonymous SNV	p.T1033T	)
841	RVs/RhodeIsland.USA/9.17/GR	9727	C	T	gcccccgcgcgaaacccgcaCtagcccactagattcccgca	2	3'UTR	NA		.
842	RVs/Oregon.USA/05.18/GR	85	T	C	cttgcccccggtgggccttaTaacttaaccgtcggcagttg	1	ORF_1	synonymous SNV	p.Y15Y	.
843	RVs/Oregon.USA/05.18/GR	97	C	T	gggccttataacttaaccgtCggcagttgggtaagagacca	1	ORF_1	synonymous SNV	p.V19V	(
844	RVs/Oregon.USA/05.18/GR	307	A	G	tggggccctaaagaagccctAcacgtcctcatcgacccaag	1	ORF_1	synonymous SNV	p.L89L	)
845	RVs/Oregon.USA/05.18/GR	316	C	T	aaagaagccctacacgtcctCatcgacccaagcccgggcct	1	ORF_1	synonymous SNV	p.L92L	.
846	RVs/Oregon.USA/05.18/GR	523	T	C	gaggacgtcccgcacggcggTcgcgccgtggcggacagatg	1	ORF_1	synonymous SNV	p.G161G	.
847	RVs/Oregon.USA/05.18/GR	559	A	G	agatgcttgctctactacacAcccatgcagatgtgcgagct	1	ORF_1	synonymous SNV	p.T173T	.
848	RVs/Oregon.USA/05.18/GR	580	G	T	cccatgcagatgtgcgagctGatgcgtaccattgacgccac	1	ORF_1	synonymous SNV	p.L180L	(
849	RVs/Oregon.USA/05.18/GR	688	C	T	ctgggcattgcctggcatctCgaccatgacggcggttgccc	3	ORF_1	synonymous SNV	p.L216L	(
850	RVs/Oregon.USA/05.18/GR	805	C	T	ctgccggacaccgcccacccCgggcgcctctaccggtgcgg	1	ORF_1	synonymous SNV	p.P255P	.
851	RVs/Oregon.USA/05.18/GR	865	C	T	gattgcgccgtggccgaactCtcatgggaggttgcccaaca	2	ORF_1	synonymous SNV	p.L275L	.
852	RVs/Oregon.USA/05.18/GR	921	G	C	gcgcgtgcgcgccgtgcggtGcaccctccctatccgccacg	1	ORF_1	nonsynonymous SNV	p.C294S	)
853	RVs/Oregon.USA/05.18/GR	934	C	T	gtgcggtgcaccctccctatCcgccacgtgcgcagcctcca	1	ORF_1	synonymous SNV	p.I298I	)
854	RVs/Oregon.USA/05.18/GR	976	C	T	cccagcgcgcgggtccgactCccggacctcgtccatctcgc	2	ORF_1	synonymous SNV	p.L312L	.
855	RVs/Oregon.USA/05.18/GR	985	C	T	cgggtccgactcccggacctCgtccatctcgccgaggtggg	5	ORF_1	synonymous SNV	p.L315L	)
856	RVs/Oregon.USA/05.18/GR	1021	C	T	gtgggccggtggcggtggttCagcctcccccgccccgtgtt	3	ORF_1	synonymous SNV	p.F327F	.
857	RVs/Oregon.USA/05.18/GR	1111	C	T	agcgagcgcgtgttcaagttCaagaacgccctgagccacag	3	ORF_1	synonymous SNV	p.F357F	.
858	RVs/Oregon.USA/05.18/GR	1387	C	T	gaggagtgggaacaggacgcCgcggtcgccgccttcgaccg	1	ORF_1	synonymous SNV	p.A449A	(
859	RVs/Oregon.USA/05.18/GR	1390	G	T	gagtgggaacaggacgccgcGgtcgccgccttcgaccgcgg	1	ORF_1	synonymous SNV	p.A450A	(
860	RVs/Oregon.USA/05.18/GR	1417	C	T	gccttcgaccgcggccccctCgaggacggcgggcgccactt	4	ORF_1	synonymous SNV	p.L459L	(
861	RVs/Oregon.USA/05.18/GR	1720	G	C	ccgctggctccacgccctgcGcggtaccccaccgtgctcta	1	ORF_1	synonymous SNV	p.A560A	(
862	RVs/Oregon.USA/05.18/GR	1732	C	T	cgccctgcgcggtaccccacCgtgctctaccgccaccccgc	2	ORF_1	synonymous SNV	p.T564T	)
863	RVs/Oregon.USA/05.18/GR	1798	C	T	gacgagccgggcgaggctgaCgcggccctggtcctatgcga	1	ORF_1	synonymous SNV	p.D586D	.
864	RVs/Oregon.USA/05.18/GR	1816	C	T	gacgcggccctggtcctatgCgacccacttggccagccgct	1	ORF_1	synonymous SNV	p.C592C	.
865	RVs/Oregon.USA/05.18/GR	1846	T	C	ggccagccgctccggggcccTgaacgccacttcgccgccgg	1	ORF_1	synonymous SNV	p.P602P	.
866	RVs/Oregon.USA/05.18/GR	1912	T	C	gggctccaggcttttgtccgTgtcgtgcctccacccgagcg	1	ORF_1	synonymous SNV	p.R624R	(
867	RVs/Oregon.USA/05.18/GR	2038	C	T	gttatgcacctcccatacacCgatggcgacgtgccacagct	5	ORF_1	synonymous SNV	p.T666T	.
868	RVs/Oregon.USA/05.18/GR	2055	A	T	caccgatggcgacgtgccacAgctgatcgcactggctttgc	1	ORF_1	nonsynonymous SNV	p.Q672L	.
869	RVs/Oregon.USA/05.18/GR	2119	T	C	gccttggcactctcggtgcgTgacctgcccgggggtgcagc	1	ORF_1	synonymous SNV	p.R693R	.
870	RVs/Oregon.USA/05.18/GR	2212	C	T	gcggccacgtcatcgccaccCggcgaccccccgccgccgcg	5	ORF_1	synonymous SNV	p.P724P	.
871	RVs/Oregon.USA/05.18/GR	2223	C	A	atcgccacccggcgacccccCgccgccgcgccgcgcacggc	2	ORF_1	nonsynonymous SNV	p.P728Q	)
872	RVs/Oregon.USA/05.18/GR	2254	G	A	cgcgcacggcgatcgcaacgGcactcggacgcccgcggcac	1	ORF_1	synonymous SNV	p.R738R	)
873	RVs/Oregon.USA/05.18/GR	2292	C	T	cactccgccccccgcgcctgCgcgcgacccgccgccgcccg	5	ORF_1	nonsynonymous SNV	p.A751V	)
874	RVs/Oregon.USA/05.18/GR	2336	C	T	ccagcccgcccgcgccacccCgcgcgggtgacccggtccct	1	ORF_1	nonsynonymous SNV	p.R766C	.
875	RVs/Oregon.USA/05.18/GR	2346	A	C	cgcgccaccccgcgcgggtgAcccggtccctcccacttccg	1	ORF_1	nonsynonymous SNV	p.D769A	.
876	RVs/Oregon.USA/05.18/GR	2347	C	T	gcgccaccccgcgcgggtgaCccggtccctcccacttccgc	1	ORF_1	synonymous SNV	p.D769D	.
877	RVs/Oregon.USA/05.18/GR	2494	C	T	tacgcccgcgccgccggaccCgtgcacctccgagtccgcga	1	ORF_1	synonymous SNV	p.P818P	)
878	RVs/Oregon.USA/05.18/GR	2554	C	T	ggctgcaaggtcgtggtcaaCgccgccaacgaggggctgct	1	ORF_1	synonymous SNV	p.N838N	.
879	RVs/Oregon.USA/05.18/GR	2581	C	T	aacgaggggctgctggccggCtctggcgtgtgcggtgccat	1	ORF_1	synonymous SNV	p.G847G	)
880	RVs/Oregon.USA/05.18/GR	2602	C	T	tctggcgtgtgcggtgccatCtttgccaacgccacggcggc	3	ORF_1	synonymous SNV	p.I854I	.
881	RVs/Oregon.USA/05.18/GR	2626	C	T	gccaacgccacggcggccctCgctgcagactgccggcgcct	5	ORF_1	synonymous SNV	p.L862L	.
882	RVs/Oregon.USA/05.18/GR	2629	T	A	aacgccacggcggccctcgcTgcagactgccggcgcctcgc	1	ORF_1	synonymous SNV	p.A863A	)
883	RVs/Oregon.USA/05.18/GR	2722	C	T	acccacatcatccacgccgtCgcgccgcggcgtcctcggga	4	ORF_1	synonymous SNV	p.V894V	)
884	RVs/Oregon.USA/05.18/GR	2797	C	T	gagcgcgcctaccgcagcatCgtcgcgctagccgccgcgcg	3	ORF_1	synonymous SNV	p.I919I	.
885	RVs/Oregon.USA/05.18/GR	2800	C	T	cgcgcctaccgcagcatcgtCgcgctagccgccgcgcgtcg	1	ORF_1	synonymous SNV	p.V920V	.
886	RVs/Oregon.USA/05.18/GR	2809	C	T	cgcagcatcgtcgcgctagcCgccgcgcgtcggtgggcgcg	1	ORF_1	synonymous SNV	p.A923A	)
887	RVs/Oregon.USA/05.18/GR	2899	C	T	gagtccctccgagccgcgctCgcggctacgcgcaccgagcc	5	ORF_1	synonymous SNV	p.L953L	.
888	RVs/Oregon.USA/05.18/GR	2994	C	T	cgcctccgtgctcgtcggcgCggggctcgctgccaggcgcg	1	ORF_1	nonsynonymous SNV	p.A985V	.
889	RVs/Oregon.USA/05.18/GR	3022	T	C	gctgccaggcgcgtcagtccTcctccgaccgagcccctcgc	1	ORF_1	synonymous SNV	p.P994P	.
890	RVs/Oregon.USA/05.18/GR	3043	A	G	cctccgaccgagcccctcgcAtcttgccccgccggtgaccc	1	ORF_1	synonymous SNV	p.A1001A	(
891	RVs/Oregon.USA/05.18/GR	3157	C	T	ggatgccaggggtgcgaactCtgccggtacacgcgcgtcac	1	ORF_1	synonymous SNV	p.L1039L	.
892	RVs/Oregon.USA/05.18/GR	3390	T	C	ctgccgcggctggcagggcgTgccgcaggtgcggtgcaccc	2	ORF_1	nonsynonymous SNV	p.V1117A	(
893	RVs/Oregon.USA/05.18/GR	3415	C	T	caggtgcggtgcaccccctcCaacgctcacgccgccctgtg	1	ORF_1	synonymous SNV	p.S1125S	.
894	RVs/Oregon.USA/05.18/GR	3454	T	C	tgccgcacaggcgtgcccccTcgggtgagcacgcgaggcgg	1	ORF_1	synonymous SNV	p.P1138P	.
895	RVs/Oregon.USA/05.18/GR	3475	C	T	cgggtgagcacgcgaggcggCgagctagacccaaacacctg	1	ORF_1	synonymous SNV	p.G1145G	(
896	RVs/Oregon.USA/05.18/GR	3607	T	C	gccctgagcgaagcccgcacTcatgaggacttcgccgcgct	2	ORF_1	synonymous SNV	p.T1189T	.
897	RVs/Oregon.USA/05.18/GR	3616	C	T	gaagcccgcactcatgaggaCttcgccgcgctgagccagcg	1	ORF_1	synonymous SNV	p.D1192D	)
898	RVs/Oregon.USA/05.18/GR	3664	C	T	gcgagccacgccgatgcctcCtctgacggcaccggagatcc	1	ORF_1	synonymous SNV	p.S1208S	.
899	RVs/Oregon.USA/05.18/GR	3685	C	T	tctgacggcaccggagatccCctcgaccccctgatggagac	1	ORF_1	synonymous SNV	p.P1215P	(
900	RVs/Oregon.USA/05.18/GR	3718	C	A	atggagaccgtgggatgcgcCtgttcgcgcgtgtgggtcgg	1	ORF_1	synonymous SNV	p.A1226A	.
901	RVs/Oregon.USA/05.18/GR	3721	T	C	gagaccgtgggatgcgcctgTtcgcgcgtgtgggtcggctc	1	ORF_1	synonymous SNV	p.C1227C	.
902	RVs/Oregon.USA/05.18/GR	3862	C	T	ggcaaccccaccggccacttCgtctgcgcggtcggcggcgg	4	ORF_1	synonymous SNV	p.F1274F	(
903	RVs/Oregon.USA/05.18/GR	3958	G	T	ggcggtggcacctgtgccgcGaccgacgaggggctggccca	1	ORF_1	synonymous SNV	p.A1306A	)
904	RVs/Oregon.USA/05.18/GR	4015	G	A	ctcgaggtgcgccgcctcggGgatgacgccatggcccgggc	1	ORF_1	synonymous SNV	p.G1325G	(
905	RVs/Oregon.USA/05.18/GR	4093	C	T	tacaatatcagggtatggaaCatggccgcaggcgctggcaa	1	ORF_1	synonymous SNV	p.N1351N	.
906	RVs/Oregon.USA/05.18/GR	4288	C	T	gcctaccgccgcatctacatCgatgaggcgttcactctcgg	4	ORF_1	synonymous SNV	p.I1416I	.
907	RVs/Oregon.USA/05.18/GR	4477	G	T	cgcttccccgactgctgggcGgcccgcctgcgcgcggggct	2	ORF_1	synonymous SNV	p.A1479A	(
908	RVs/Oregon.USA/05.18/GR	4537	C	A	gagcgcaccggcaccttcgcCtgcaacctttgggacggccg	1	ORF_1	synonymous SNV	p.A1499A	.
909	RVs/Oregon.USA/05.18/GR	4540	C	T	cgcaccggcaccttcgcctgCaacctttgggacggccgcca	2	ORF_1	synonymous SNV	p.C1500C	)
910	RVs/Oregon.USA/05.18/GR	4607	C	T	gcgaaaccgtgcgccgccttCacgaggctggcatacgcgca	1	ORF_1	nonsynonymous SNV	p.H1523Y	(
911	RVs/Oregon.USA/05.18/GR	4627	A	G	cacgaggctggcatacgcgcAtacaccgtgcgcgaggccca	1	ORF_1	synonymous SNV	p.A1529A	(
912	RVs/Oregon.USA/05.18/GR	4699	C	T	gtaggcagagacggcaccgaCgttgccctggcgctgacacg	5	ORF_1	synonymous SNV	p.D1553D	)
913	RVs/Oregon.USA/05.18/GR	5011	C	T	cacccccattacgcggacctCaaccgcgtgactgagggcga	5	ORF_1	synonymous SNV	p.L1657L	.
914	RVs/Oregon.USA/05.18/GR	5023	T	C	gcggacctcaaccgcgtgacTgagggcgaacgagaagtgcg	1	ORF_1	synonymous SNV	p.T1661T	)
915	RVs/Oregon.USA/05.18/GR	5329	C	T	gtggccgcgcgggagctcacCgaccgctacgcgcgccgcta	1	ORF_1	synonymous SNV	p.T1763T	)
916	RVs/Oregon.USA/05.18/GR	5380	C	T	ttcgccggcatgtgtaccgcCcagagcctgagcgtccccgc	1	ORF_1	synonymous SNV	p.A1780A	.
917	RVs/Oregon.USA/05.18/GR	5522	C	A	cgtgggccaaggagtgggttCaggttatgtccccgcatttc	1	ORF_1	nonsynonymous SNV	p.Q1828K	(
918	RVs/Oregon.USA/05.18/GR	5596	C	T	cgcccgcaattccttgtggcCgctggccatacggagcccga	2	ORF_1	synonymous SNV	p.A1852A	(
919	RVs/Oregon.USA/05.18/GR	5599	T	C	ccgcaattccttgtggccgcTggccatacggagcccgaggt	2	ORF_1	synonymous SNV	p.A1853A	.
920	RVs/Oregon.USA/05.18/GR	5698	C	T	ttcgacatgaaccagaccctCgctactcgggacgtcgagct	3	ORF_1	synonymous SNV	p.L1886L	)
921	RVs/Oregon.USA/05.18/GR	5723	A	G	ctcgggacgtcgagctcgagAttagcgccgctctcttgggc	1	ORF_1	nonsynonymous SNV	p.I1895V	.
922	RVs/Oregon.USA/05.18/GR	5872	C	T	acgctgctgcacaacaccacCgtggccatgtgcatggccat	1	ORF_1	synonymous SNV	p.T1944T	.
923	RVs/Oregon.USA/05.18/GR	5890	C	T	accgtggccatgtgcatggcCatgcgcatggtccccaaagg	3	ORF_1	synonymous SNV	p.A1950A	.
924	RVs/Oregon.USA/05.18/GR	6097	C	T	ggcaccgcggccggcctcttCcatgatgtcatgcaccaggc	1	ORF_1	synonymous SNV	p.F2019F	.
925	RVs/Oregon.USA/05.18/GR	6331	C	T	ctcgaccacccggccaccatCggcgcgctcgaggagattca	5	ORF_1	synonymous SNV	p.I2097I	.
926	RVs/Oregon.USA/05.18/GR	6417	C	T	ctgtacgtggggcctttaatCttacctactctaaccaggtc	1	intergenic	NA		.
927	RVs/Oregon.USA/05.18/GR	6419	T	C	gtacgtggggcctttaatctTacctactctaaccaggtcat	1	intergenic	NA		.
928	RVs/Oregon.USA/05.18/GR	6455	C	T	gtcatcacccaccgttgtttCgccgcatctggtgggtaccc	2	intergenic	NA		.
929	RVs/Oregon.USA/05.18/GR	6463	C	T	ccaccgttgtttcgccgcatCtggtgggtacccaacttttg	1	intergenic	NA		.
930	RVs/Oregon.USA/05.18/GR	6535	C	T	gcttctactacccccatcacCatggaggacctccagaaggc	2	ORF_2	synonymous SNV	p.T8T	.
931	RVs/Oregon.USA/05.18/GR	6606	C	T	ggaactcgccgccggcgcctCgcagtcgcgccggccgcggc	1	ORF_2	nonsynonymous SNV	p.S32L	.
932	RVs/Oregon.USA/05.18/GR	6611	T	C	tcgccgccggcgcctcgcagTcgcgccggccgcggccgccg	1	ORF_2	nonsynonymous SNV	p.S34P	.
933	RVs/Oregon.USA/05.18/GR	6640	C	T	ccgcggccgccgcgacagcgCgactccagcaccaccggaga	1	ORF_2	synonymous SNV	p.R43R	)
934	RVs/Oregon.USA/05.18/GR	6654	C	G	acagcgcgactccagcaccaCcggagatgactccggccgtg	1	ORF_2	nonsynonymous SNV	p.T48S	(
935	RVs/Oregon.USA/05.18/GR	6661	T	C	gactccagcaccaccggagaTgactccggccgtgactccgg	3	ORF_2	synonymous SNV	p.D50D	.
936	RVs/Oregon.USA/05.18/GR	6677	T	C	gagatgactccggccgtgacTccggagggccccgccgccgc	1	ORF_2	nonsynonymous SNV	p.S56P	)
937	RVs/Oregon.USA/05.18/GR	6799	A	G	cagactccggccccgaagccAtcgcgggcgccgccacaaca	1	ORF_2	synonymous SNV	p.P96P	.
938	RVs/Oregon.USA/05.18/GR	6835	T	C	caacagcctcaacccccgcgTatgcaaaccgggcgtggggg	1	ORF_2	synonymous SNV	p.R108R	.
939	RVs/Oregon.USA/05.18/GR	6842	A	C	ctcaacccccgcgtatgcaaAccgggcgtgggggctctgcc	1	ORF_2	nonsynonymous SNV	p.T111P	.
940	RVs/Oregon.USA/05.18/GR	6876	T	C	ctctgccccgcgccccgagcTggggccaccgaccaacccgt	1	ORF_2	nonsynonymous SNV	p.L122P	.
941	RVs/Oregon.USA/05.18/GR	6922	G	C	gcagccgtggcgcgtggcctGcgcccgcctctccacgaccc	1	ORF_2	synonymous SNV	p.L137L	.
942	RVs/Oregon.USA/05.18/GR	6933	T	C	gcgtggcctgcgcccgcctcTccacgaccctgacaccgagg	2	ORF_2	nonsynonymous SNV	p.L141P	.
943	RVs/Oregon.USA/05.18/GR	6937	C	T	ggcctgcgcccgcctctccaCgaccctgacaccgaggcacc	1	ORF_2	synonymous SNV	p.H142H	.
944	RVs/Oregon.USA/05.18/GR	7021	C	T	ggcgcggtcttttaccgcgtCgacctgcatttcaccaacct	1	ORF_2	synonymous SNV	p.V170V	)
945	RVs/Oregon.USA/05.18/GR	7030	T	C	ttttaccgcgtcgacctgcaTttcaccaacctgggcacccc	1	ORF_2	synonymous SNV	p.H173H	.
946	RVs/Oregon.USA/05.18/GR	7036	C	T	cgcgtcgacctgcatttcacCaacctgggcacccccccact	1	ORF_2	synonymous SNV	p.T175T	.
947	RVs/Oregon.USA/05.18/GR	7081	T	A	gaggacggccgctgggacccTgcgctcatgtacaacccttg	1	ORF_2	synonymous SNV	p.P190P	(
948	RVs/Oregon.USA/05.18/GR	7291	C	T	agcgccccgcttcccccccaCaccaccgagcgcattgagac	2	ORF_2	synonymous SNV	p.H260H	.
949	RVs/Oregon.USA/05.18/GR	7319	G	C	agcgcattgagacccgctcgGcgcgccatccttggcgcatc	1	ORF_2	nonsynonymous SNV	p.A270P	)
950	RVs/Oregon.USA/05.18/GR	7339	C	T	gcgcgccatccttggcgcatCcgcttcggtgccccccaggc	4	ORF_2	synonymous SNV	p.I276I	)
951	RVs/Oregon.USA/05.18/GR	7368	C	T	tgccccccaggccttccttgCcgggctcttgctcgccgcgg	1	ORF_2	nonsynonymous SNV	p.A286V	.
952	RVs/Oregon.USA/05.18/GR	7369	C	T	gccccccaggccttccttgcCgggctcttgctcgccgcggt	1	ORF_2	synonymous SNV	p.A286A	)
953	RVs/Oregon.USA/05.18/GR	7390	C	T	gggctcttgctcgccgcggtCgccgttggcaccgcgcgcgc	5	ORF_2	synonymous SNV	p.V293V	.
954	RVs/Oregon.USA/05.18/GR	7443	C	T	ccgcgctgatatggcggcacCtcctacgctgccgcagcccc	1	ORF_2	nonsynonymous SNV	p.P311L	)
955	RVs/Oregon.USA/05.18/GR	7525	C	T	ctgccgttcctcgggcacgaCggccatcatggcggcacctt	2	ORF_2	synonymous SNV	p.D338D	(
956	RVs/Oregon.USA/05.18/GR	7555	C	T	ggcggcaccttgcgcgtcggCcagcatcaccgaaacgccag	1	ORF_2	synonymous SNV	p.G348G	.
957	RVs/Oregon.USA/05.18/GR	7557	A	G	cggcaccttgcgcgtcggccAgcatcaccgaaacgccagcg	1	ORF_2	nonsynonymous SNV	p.Q349R	.
958	RVs/Oregon.USA/05.18/GR	7564	C	T	ttgcgcgtcggccagcatcaCcgaaacgccagcgacgtgct	1	ORF_2	synonymous SNV	p.H351H	)
959	RVs/Oregon.USA/05.18/GR	7573	C	T	ggccagcatcaccgaaacgcCagcgacgtgctgcccggcca	2	ORF_2	synonymous SNV	p.A354A	.
960	RVs/Oregon.USA/05.18/GR	7730	A	G	cgaccccgacgcctctcaccAccgcggcgaactccacgacc	1	ORF_2	nonsynonymous SNV	p.T407A	.
961	RVs/Oregon.USA/05.18/GR	7748	A	C	ccaccgcggcgaactccacgAccgccgccacccccgccact	1	ORF_2	nonsynonymous SNV	p.T413P	.
962	RVs/Oregon.USA/05.18/GR	7767	C	G	gaccgccgccacccccgccaCtgcgccggccccctgccacg	1	ORF_2	nonsynonymous SNV	p.T419S	(
963	RVs/Oregon.USA/05.18/GR	7775	G	C	ccacccccgccactgcgccgGccccctgccacgccggcctc	1	ORF_2	nonsynonymous SNV	p.A422P	(
964	RVs/Oregon.USA/05.18/GR	7818	T	C	tgacagctgcggcggcttctTgtctgggtgcgggccgatgc	5	ORF_2	nonsynonymous SNV	p.L436S	)
965	RVs/Oregon.USA/05.18/GR	7861	C	G	ctgcgccacggcgctgacacCcggtgcggtcggttgatctg	2	ORF_2	synonymous SNV	p.T450T	.
966	RVs/Oregon.USA/05.18/GR	7863	G	A	gcgccacggcgctgacacccGgtgcggtcggttgatctgcg	2	ORF_2	nonsynonymous SNV	p.R451Q	.
967	RVs/Oregon.USA/05.18/GR	7962	T	C	ccttcccccctgggaactggTcgtccttaccgcccgccccg	1	ORF_2	nonsynonymous SNV	p.V484A	)
968	RVs/Oregon.USA/05.18/GR	8033	C	T	cccacccaggcacccgctgcCccgaactggtgagccccatg	1	ORF_2	nonsynonymous SNV	p.P508S	(
969	RVs/Oregon.USA/05.18/GR	8110	G	C	ctcgccacagcgaacgcgctGtctcttgatcacgccctcgc	1	ORF_2	synonymous SNV	p.L533L	)
970	RVs/Oregon.USA/05.18/GR	8129	G	T	tgtctcttgatcacgccctcGcggccttcgtcctgctggtc	1	ORF_2	nonsynonymous SNV	p.A540S	(
971	RVs/Oregon.USA/05.18/GR	8137	C	T	gatcacgccctcgcggccttCgtcctgctggtcccgtgggt	5	ORF_2	synonymous SNV	p.F542F	(
972	RVs/Oregon.USA/05.18/GR	8161	G	C	ctgctggtcccgtgggtcctGatattcatggtgtgccgccg	1	ORF_2	synonymous SNV	p.L550L	(
973	RVs/Oregon.USA/05.18/GR	8167	C	T	gtcccgtgggtcctgatattCatggtgtgccgccgcgcctg	3	ORF_2	synonymous SNV	p.F552F	)
974	RVs/Oregon.USA/05.18/GR	8328	C	T	acctgtccccgtgcgcctcgCtggcgtccgctttgagtcca	6	ORF_2	nonsynonymous SNV	p.A606V	.
975	RVs/Oregon.USA/05.18/GR	8404	C	T	ctcgaggccactggagcctgCatttgcgagatccccactga	1	ORF_2	synonymous SNV	p.C631C	.
976	RVs/Oregon.USA/05.18/GR	8407	T	G	gaggccactggagcctgcatTtgcgagatccccactgatgt	1	ORF_2	nonsynonymous SNV	p.I632M	.
977	RVs/Oregon.USA/05.18/GR	8507	T	C	gcacacagcgcgcgtgcaccTtctgggctgtcaacgcctac	4	ORF_2	nonsynonymous SNV	p.F666L	.
978	RVs/Oregon.USA/05.18/GR	8509	C	T	acacagcgcgcgtgcaccttCtgggctgtcaacgcctactc	2	ORF_2	synonymous SNV	p.F666F	(
979	RVs/Oregon.USA/05.18/GR	8626	C	T	tgcgaggttgaacctgccttCggacacagcgacgcggcctg	2	ORF_2	synonymous SNV	p.F705F	)
980	RVs/Oregon.USA/05.18/GR	8662	C	T	gcctgctggggcttccccacCgacaccgtgatgagcgtgtt	2	ORF_2	synonymous SNV	p.T717T	)
981	RVs/Oregon.USA/05.18/GR	8781	C	T	actctccgttgctggcgtgtCgtgcaacgtcaccactgaac	1	ORF_2	nonsynonymous SNV	p.S757L	.
982	RVs/Oregon.USA/05.18/GR	8800	A	G	tcgtgcaacgtcaccactgaAcacccgttctgcaacacgcc	1	ORF_2	synonymous SNV	p.E763E	(
983	RVs/Oregon.USA/05.18/GR	9026	C	T	cagagcgtccccggctgcgcCtggtcgacgccgacgacccc	1	ORF_2	synonymous SNV	p.L839L	.
984	RVs/Oregon.USA/05.18/GR	9037	C	T	cggctgcgcctggtcgacgcCgacgaccccctgctgcgcac	1	ORF_2	synonymous SNV	p.A842A	)
985	RVs/Oregon.USA/05.18/GR	9064	T	C	cccctgctgcgcactgccccTgggcccggcgaggtgtgggt	2	ORF_2	synonymous SNV	p.P851P	.
986	RVs/Oregon.USA/05.18/GR	9094	C	T	gaggtgtgggtcacgcctgtCataggctctcaggcgcgcaa	2	ORF_2	synonymous SNV	p.V861V	.
987	RVs/Oregon.USA/05.18/GR	9202	C	T	gcccacaccaccagcgacccCtggcacccaccgggcccctt	2	ORF_2	synonymous SNV	p.P897P	)
988	RVs/Oregon.USA/05.18/GR	9340	T	C	cccgcgctggtggaaggcctTgcccccgggggagggaattg	1	ORF_2	synonymous SNV	p.L943L	.
989	RVs/Oregon.USA/05.18/GR	9352	A	G	gaaggccttgcccccgggggAgggaattgccatctcaccgt	1	ORF_2	synonymous SNV	p.G947G	.
990	RVs/Oregon.USA/05.18/GR	9367	C	T	gggggagggaattgccatctCaccgtcaatggcgaggatgt	2	ORF_2	synonymous SNV	p.L952L	.
991	RVs/Oregon.USA/05.18/GR	9556	G	T	acacacaccactgctgtgtcGgagacccggcagacctgggc	1	ORF_2	synonymous SNV	p.S1015S	(
992	RVs/Oregon.USA/05.18/GR	9619	C	T	tggcagctcactctgggcgcCatttgcgccctcctactcgc	2	ORF_2	synonymous SNV	p.A1036A	.
993	RVs/Oregon.USA/05.18/GR	9727	C	T	gcccccgcgcgaaacccgcaCtagcccactagattcccgca	2	3'UTR	NA

## Sheet: Legend to S3B Table
S1B Table. Annotation of predicted RNA fold in rubella reference
Column	Content
Position_in_reference	position_coordinate
Nucleotide_in_reference	nucleotide_in_reference_RNA_genome
Stem_or_loop	stem_"."_or_loop_"(",")_predicted_in_RNA_secondary_structure

## Sheet: S3B_Table
Position_in_reference	Nucleotide_in_reference	Stem_or_loop
1	C	.
2	A	.
3	A	.
4	T	.
5	G	(
6	G	(
7	G	(
8	A	.
9	G	(
10	C	(
11	T	.
12	A	.
13	T	.
14	C	.
15	G	(
16	G	(
17	A	(
18	C	(
19	C	(
20	T	(
21	C	(
22	G	(
23	C	.
24	T	(
25	T	(
26	A	(
27	G	(
28	G	(
29	A	(
30	C	(
31	T	(
32	C	(
33	C	(
34	T	(
35	A	(
36	T	(
37	T	.
38	C	.
39	C	.
40	C	.
41	A	)
42	T	)
43	G	)
44	G	)
45	A	.
46	G	)
47	A	)
48	G	)
49	A	.
50	C	.
51	T	)
52	C	)
53	C	)
54	T	)
55	A	)
56	G	)
57	A	.
58	T	)
59	G	)
60	A	)
61	G	)
62	G	)
63	T	)
64	T	)
65	C	)
66	T	.
67	T	.
68	G	)
69	C	)
70	C	.
71	C	)
72	C	)
73	C	)
74	G	(
75	G	(
76	T	(
77	G	(
78	G	(
79	G	(
80	C	(
81	C	.
82	T	.
83	T	.
84	A	.
85	T	.
86	A	.
87	A	.
88	C	.
89	T	.
90	T	.
91	A	.
92	A	.
93	C	(
94	C	(
95	G	.
96	T	(
97	C	(
98	G	(
99	G	(
100	C	(
101	A	(
102	G	(
103	T	(
104	T	(
105	G	(
106	G	(
107	G	(
108	T	(
109	A	.
110	A	.
111	G	.
112	A	.
113	G	(
114	A	(
115	C	(
116	C	.
117	A	.
118	C	.
119	G	)
120	T	)
121	C	)
122	C	.
123	G	)
124	C	)
125	T	)
126	C	)
127	A	)
128	A	)
129	T	)
130	T	)
131	G	)
132	T	)
133	C	)
134	G	)
135	A	)
136	G	.
137	G	)
138	G	)
139	C	.
140	G	(
141	C	(
142	G	(
143	T	(
144	G	(
145	G	(
146	G	.
147	A	.
148	A	(
149	G	(
150	T	(
151	G	(
152	C	(
153	G	(
154	C	(
155	G	(
156	A	(
157	T	(
158	G	(
159	T	.
160	T	.
161	G	(
162	T	(
163	T	.
164	T	.
165	C	(
166	C	(
167	G	(
168	C	(
169	T	(
170	G	.
171	C	.
172	C	.
173	C	.
174	A	.
175	A	.
176	A	.
177	A	)
178	G	)
179	C	)
180	G	)
181	G	)
182	G	)
183	C	)
184	C	)
185	A	)
186	T	)
187	C	)
188	G	)
189	T	)
190	A	.
191	G	.
192	C	.
193	C	.
194	G	(
195	T	(
196	G	(
197	A	(
198	T	(
199	A	(
200	C	(
201	C	.
202	C	.
203	A	.
204	G	(
205	A	(
206	C	(
207	C	(
208	T	(
209	G	(
210	T	(
211	G	(
212	T	(
213	T	(
214	C	.
215	A	.
216	C	.
217	G	.
218	C	.
219	A	.
220	G	)
221	A	)
222	T	)
223	G	)
224	C	)
225	A	)
226	G	)
227	G	)
228	T	)
229	C	)
230	A	.
231	G	)
232	T	)
233	G	.
234	A	)
235	T	)
236	C	)
237	A	)
238	C	)
239	C	.
240	C	.
241	A	.
242	G	)
243	C	)
244	A	)
245	C	)
246	T	)
247	C	)
248	C	)
249	A	)
250	C	)
251	G	)
252	C	)
253	A	.
254	A	.
255	T	.
256	T	.
257	T	.
258	C	.
259	G	(
260	C	(
261	G	(
262	G	(
263	T	(
264	A	.
265	T	.
266	A	.
267	C	.
268	C	.
269	C	.
270	G	)
271	C	)
272	C	)
273	G	)
274	C	)
275	C	.
276	A	.
277	T	.
278	T	.
279	G	(
280	G	(
281	A	(
282	T	.
283	C	(
284	G	(
285	A	.
286	G	(
287	T	(
288	G	(
289	G	(
290	G	(
291	G	(
292	C	(
293	C	.
294	C	.
295	T	.
296	A	.
297	A	.
298	A	.
299	G	.
300	A	.
301	A	.
302	G	)
303	C	)
304	C	)
305	C	)
306	T	)
307	A	)
308	C	)
309	A	.
310	C	)
311	G	)
312	T	)
313	C	)
314	C	)
315	T	.
316	C	.
317	A	.
318	T	.
319	C	(
320	G	(
321	A	(
322	C	(
323	C	(
324	C	(
325	A	(
326	A	.
327	G	(
328	C	(
329	C	.
330	C	.
331	G	.
332	G	(
333	G	(
334	C	(
335	C	.
336	T	.
337	G	(
338	C	(
339	T	(
340	C	(
341	C	(
342	G	(
343	C	(
344	G	(
345	A	(
346	G	(
347	G	.
348	T	.
349	C	.
350	G	.
351	C	)
352	T	)
353	C	)
354	G	)
355	C	)
356	G	)
357	T	.
358	T	.
359	G	)
360	A	)
361	G	)
362	C	)
363	G	)
364	C	)
365	C	)
366	G	)
367	C	)
368	T	)
369	G	)
370	G	)
371	G	)
372	T	)
373	C	)
374	G	)
375	C	.
376	A	.
377	C	.
378	T	(
379	G	(
380	T	(
381	G	(
382	C	(
383	C	(
384	T	(
385	C	(
386	C	(
387	A	.
388	C	.
389	A	.
390	G	)
391	G	)
392	A	)
393	C	.
394	G	)
395	G	)
396	C	)
397	A	)
398	C	)
399	G	)
400	C	.
401	A	.
402	A	.
403	A	.
404	C	.
405	T	.
406	C	.
407	G	(
408	C	(
409	C	(
410	A	(
411	C	(
412	C	.
413	G	(
414	C	(
415	C	(
416	C	(
417	T	(
418	G	(
419	G	(
420	C	(
421	C	(
422	G	(
423	A	.
424	G	.
425	A	.
426	C	)
427	G	)
428	G	)
429	C	)
430	C	)
431	A	)
432	G	)
433	C	.
434	G	.
435	A	.
436	G	)
437	G	)
438	C	)
439	G	)
440	T	)
441	G	)
442	G	)
443	C	)
444	A	.
445	C	.
446	G	(
447	C	(
448	T	(
449	G	(
450	A	(
451	C	(
452	T	(
453	A	.
454	C	(
455	G	(
456	T	.
457	G	(
458	T	(
459	G	(
460	C	(
461	G	(
462	C	(
463	G	.
464	C	.
465	T	.
466	G	.
467	C	.
468	G	.
469	T	.
470	G	.
471	G	)
472	C	)
473	G	)
474	C	)
475	A	)
476	C	)
477	C	)
478	G	)
479	A	.
480	G	.
481	C	(
482	G	(
483	G	(
484	C	(
485	C	(
486	C	(
487	C	(
488	T	.
489	T	.
490	C	.
491	T	.
492	A	(
493	C	(
494	G	(
495	T	(
496	C	(
497	C	(
498	A	.
499	C	.
500	C	.
501	C	.
502	T	.
503	G	.
504	A	.
505	G	)
506	G	)
507	A	)
508	C	)
509	G	)
510	T	)
511	C	.
512	C	(
513	C	(
514	G	(
515	C	(
516	A	(
517	C	(
518	G	(
519	G	(
520	C	(
521	G	(
522	G	.
523	T	.
524	C	.
525	G	.
526	C	)
527	G	)
528	C	)
529	C	)
530	G	)
531	T	)
532	G	.
533	G	)
534	C	)
535	G	)
536	G	)
537	A	(
538	C	(
539	A	(
540	G	.
541	A	.
542	T	(
543	G	(
544	C	(
545	T	.
546	T	(
547	G	(
548	C	.
549	T	.
550	C	.
551	T	.
552	A	.
553	C	.
554	T	.
555	A	.
556	C	.
557	A	.
558	C	.
559	A	.
560	C	.
561	C	.
562	C	)
563	A	)
564	T	.
565	G	)
566	C	)
567	A	)
568	G	.
569	A	.
570	T	)
571	G	)
572	T	)
573	G	(
574	C	(
575	G	(
576	A	(
577	G	(
578	C	(
579	T	(
580	G	(
581	A	(
582	T	(
583	G	(
584	C	(
585	G	.
586	T	.
587	A	.
588	C	.
589	C	.
590	A	.
591	T	(
592	T	(
593	G	(
594	A	(
595	C	(
596	G	(
597	C	(
598	C	(
599	A	(
600	C	(
601	C	.
602	C	.
603	T	.
604	G	.
605	C	.
606	T	.
607	C	.
608	G	)
609	T	)
610	G	)
611	G	)
612	C	)
613	G	.
614	G	)
615	T	)
616	C	)
617	G	)
618	A	)
619	C	.
620	T	.
621	T	(
622	G	(
623	T	(
624	G	(
625	G	(
626	C	(
627	C	(
628	G	(
629	G	(
630	T	.
631	C	(
632	G	(
633	C	(
634	C	.
635	C	.
636	T	.
637	T	.
638	G	)
639	C	)
640	G	)
641	G	(
642	C	(
643	C	(
644	C	(
645	A	(
646	C	(
647	G	.
648	T	(
649	C	(
650	G	(
651	G	(
652	C	(
653	G	(
654	A	(
655	C	.
656	G	(
657	A	(
658	C	.
659	T	.
660	G	.
661	G	(
662	G	(
663	A	(
664	C	(
665	G	(
666	A	(
667	C	.
668	C	.
669	T	.
670	G	(
671	G	(
672	G	(
673	C	(
674	A	.
675	T	.
676	T	.
677	G	(
678	C	(
679	C	(
680	T	.
681	G	(
682	G	(
683	C	(
684	A	.
685	T	(
686	C	(
687	T	.
688	C	(
689	G	(
690	A	.
691	C	.
692	C	.
693	A	.
694	T	.
695	G	.
696	A	.
697	C	(
698	G	(
699	G	(
700	C	(
701	G	(
702	G	(
703	T	.
704	T	.
705	G	.
706	C	.
707	C	.
708	C	)
709	C	)
710	G	)
711	C	)
712	C	)
713	G	)
714	A	.
715	T	.
716	T	.
717	G	.
718	C	.
719	C	.
720	G	.
721	C	)
722	G	)
723	G	)
724	A	)
725	G	)
726	C	)
727	C	)
728	G	)
729	G	)
730	C	)
731	G	(
732	C	(
733	T	(
734	G	(
735	G	(
736	G	(
737	C	(
738	C	.
739	C	.
740	A	.
741	C	.
742	G	)
743	C	)
744	C	)
745	C	)
746	G	)
747	G	)
748	C	)
749	T	.
750	A	.
751	C	.
752	A	.
753	C	.
754	C	.
755	C	.
756	G	)
757	C	)
758	C	)
759	C	)
760	C	.
761	T	(
762	G	(
763	C	(
764	A	.
765	C	.
766	C	.
767	A	.
768	C	.
769	A	.
770	C	.
771	G	)
772	C	)
773	A	)
774	T	.
775	C	.
776	T	.
777	A	.
778	C	.
779	C	.
780	A	.
781	A	.
782	G	(
783	T	(
784	C	(
785	C	(
786	T	.
787	G	.
788	C	.
789	C	.
790	G	)
791	G	)
792	A	)
793	C	)
794	A	.
795	C	.
796	C	(
797	G	(
798	C	(
799	C	(
800	C	(
801	A	.
802	C	.
803	C	.
804	C	.
805	C	.
806	G	)
807	G	)
808	G	)
809	C	)
810	G	)
811	C	.
812	C	.
813	T	.
814	C	.
815	T	.
816	A	.
817	C	(
818	C	(
819	G	(
820	G	(
821	T	.
822	G	.
823	C	(
824	G	(
825	G	(
826	G	(
827	C	(
828	C	(
829	C	(
830	C	(
831	G	(
832	C	(
833	C	(
834	T	(
835	G	(
836	T	(
837	G	(
838	G	(
839	A	(
840	C	.
841	G	(
842	C	(
843	G	.
844	C	.
845	G	.
846	A	.
847	T	.
848	T	(
849	G	(
850	C	(
851	G	(
852	C	(
853	C	(
854	G	(
855	T	(
856	G	(
857	G	(
858	C	(
859	C	.
860	G	(
861	A	(
862	A	.
863	C	.
864	T	.
865	C	.
866	T	.
867	C	.
868	A	.
869	T	.
870	G	(
871	G	(
872	G	(
873	A	(
874	G	(
875	G	(
876	T	.
877	T	(
878	G	(
879	C	(
880	C	(
881	C	(
882	A	.
883	A	.
884	C	(
885	A	(
886	C	(
887	T	.
888	G	(
889	C	(
890	G	(
891	G	.
892	G	(
893	C	(
894	A	(
895	C	(
896	C	.
897	A	.
898	G	.
899	G	.
900	C	.
901	G	.
902	C	.
903	G	.
904	C	.
905	G	)
906	T	)
907	G	)
908	C	)
909	G	.
910	C	)
911	G	)
912	C	)
913	C	.
914	G	)
915	T	)
916	G	)
917	C	.
918	G	)
919	G	)
920	T	.
921	G	)
922	C	)
923	A	)
924	C	.
925	C	)
926	C	)
927	T	)
928	C	)
929	C	)
930	C	)
931	T	.
932	A	.
933	T	)
934	C	)
935	C	.
936	G	)
937	C	)
938	C	)
939	A	)
940	C	)
941	G	)
942	T	.
943	G	)
944	C	)
945	G	)
946	C	)
947	A	)
948	G	)
949	C	)
950	C	.
951	T	)
952	C	)
953	C	)
954	A	)
955	A	.
956	C	.
957	C	.
958	C	)
959	A	)
960	G	)
961	C	.
962	G	)
963	C	)
964	G	)
965	C	.
966	G	)
967	G	)
968	G	)
969	T	)
970	C	)
971	C	)
972	G	)
973	A	.
974	C	.
975	T	.
976	C	.
977	C	)
978	C	)
979	G	)
980	G	)
981	A	.
982	C	.
983	C	.
984	T	)
985	C	)
986	G	)
987	T	)
988	C	)
989	C	)
990	A	.
991	T	)
992	C	)
993	T	)
994	C	)
995	G	)
996	C	)
997	C	)
998	G	)
999	A	)
1000	G	.
1001	G	)
1002	T	)
1003	G	)
1004	G	)
1005	G	)
1006	C	)
1007	C	(
1008	G	(
1009	G	(
1010	T	.
1011	G	(
1012	G	(
1013	C	(
1014	G	(
1015	G	(
1016	T	.
1017	G	(
1018	G	(
1019	T	.
1020	T	.
1021	C	.
1022	A	.
1023	G	.
1024	C	.
1025	C	.
1026	T	.
1027	C	)
1028	C	)
1029	C	.
1030	C	)
1031	C	)
1032	G	)
1033	C	)
1034	C	)
1035	C	)
1036	C	)
1037	G	)
1038	T	.
1039	G	.
1040	T	.
1041	T	.
1042	C	.
1043	C	.
1044	A	.
1045	G	(
1046	C	(
1047	G	(
1048	C	(
1049	A	.
1050	T	(
1051	G	(
1052	C	(
1053	T	(
1054	G	(
1055	T	(
1056	C	.
1057	C	.
1058	T	(
1059	A	(
1060	C	(
1061	T	.
1062	G	(
1063	C	(
1064	A	.
1065	A	.
1066	G	.
1067	A	.
1068	C	.
1069	C	.
1070	C	.
1071	T	.
1072	G	.
1073	A	.
1074	G	.
1075	C	.
1076	C	.
1077	C	.
1078	C	.
1079	G	.
1080	A	.
1081	C	.
1082	G	)
1083	C	)
1084	G	)
1085	T	)
1086	A	)
1087	C	.
1088	T	.
1089	A	)
1090	C	)
1091	A	)
1092	G	)
1093	C	)
1094	G	)
1095	A	.
1096	G	)
1097	C	)
1098	G	)
1099	C	)
1100	G	(
1101	T	(
1102	G	(
1103	T	(
1104	T	(
1105	C	(
1106	A	.
1107	A	.
1108	G	.
1109	T	.
1110	T	.
1111	C	.
1112	A	.
1113	A	.
1114	G	)
1115	A	)
1116	A	)
1117	C	)
1118	G	)
1119	C	)
1120	C	.
1121	C	)
1122	T	)
1123	G	)
1124	A	.
1125	G	)
1126	C	)
1127	C	)
1128	A	)
1129	C	)
1130	A	)
1131	G	)
1132	C	)
1133	A	)
1134	T	)
1135	C	)
1136	A	)
1137	C	.
1138	G	)
1139	C	)
1140	T	)
1141	C	)
1142	G	)
1143	C	)
1144	G	(
1145	G	(
1146	G	(
1147	C	(
1148	A	(
1149	A	.
1150	T	(
1151	G	(
1152	T	(
1153	G	(
1154	C	(
1155	T	.
1156	G	(
1157	C	(
1158	A	.
1159	A	(
1160	G	(
1161	A	.
1162	G	(
1163	G	(
1164	G	(
1165	G	(
1166	T	(
1167	G	(
1168	G	(
1169	A	(
1170	A	(
1171	G	(
1172	G	(
1173	G	.
1174	C	.
1175	A	(
1176	C	(
1177	G	(
1178	T	(
1179	G	(
1180	C	(
1181	G	(
1182	C	(
1183	C	.
1184	G	.
1185	A	(
1186	G	(
1187	G	.
1188	A	.
1189	A	.
1190	G	.
1191	A	.
1192	C	.
1193	G	.
1194	C	.
1195	G	.
1196	C	)
1197	T	)
1198	G	.
1199	T	.
1200	G	)
1201	C	)
1202	G	)
1203	C	)
1204	A	.
1205	T	.
1206	A	)
1207	C	)
1208	G	)
1209	T	)
1210	A	.
1211	G	.
1212	C	)
1213	C	)
1214	T	)
1215	T	)
1216	C	)
1217	C	)
1218	G	(
1219	C	(
1220	G	(
1221	C	(
1222	G	(
1223	T	(
1224	G	(
1225	G	(
1226	C	(
1227	A	(
1228	G	(
1229	T	(
1230	C	(
1231	T	(
1232	A	.
1233	A	.
1234	C	.
1235	G	(
1236	C	(
1237	C	.
1238	A	.
1239	G	(
1240	G	(
1241	T	(
1242	T	(
1243	G	(
1244	G	(
1245	C	.
1246	G	(
1247	G	(
1248	G	(
1249	G	(
1250	A	(
1251	T	(
1252	T	.
1253	A	.
1254	T	(
1255	G	(
1256	A	(
1257	A	.
1258	A	.
1259	A	.
1260	G	(
1261	C	(
1262	G	(
1263	C	(
1264	G	(
1265	A	(
1266	A	(
1267	G	.
1268	C	(
1269	G	(
1270	C	(
1271	T	(
1272	G	(
1273	C	(
1274	G	(
1275	C	(
1276	C	(
1277	G	.
1278	C	(
1279	C	(
1280	G	(
1281	A	(
1282	C	(
1283	T	(
1284	C	(
1285	T	.
1286	T	.
1287	T	.
1288	G	)
1289	A	)
1290	G	)
1291	C	.
1292	G	(
1293	T	(
1294	G	(
1295	G	.
1296	C	(
1297	C	(
1298	G	(
1299	G	(
1300	C	.
1301	T	.
1302	G	.
1303	G	.
1304	C	)
1305	T	)
1306	G	)
1307	G	)
1308	A	.
1309	C	)
1310	A	)
1311	C	)
1312	C	.
1313	A	.
1314	T	.
1315	T	)
1316	T	)
1317	G	)
1318	G	)
1319	G	)
1320	G	)
1321	C	)
1322	G	)
1323	C	)
1324	C	.
1325	A	.
1326	T	.
1327	T	.
1328	A	.
1329	A	)
1330	G	)
1331	C	)
1332	G	)
1333	G	.
1334	T	)
1335	T	)
1336	C	)
1337	T	.
1338	T	.
1339	C	.
1340	G	(
1341	G	(
1342	C	(
1343	A	(
1344	G	(
1345	C	(
1346	G	(
1347	T	.
1348	G	(
1349	C	(
1350	C	(
1351	C	(
1352	C	(
1353	T	.
1354	C	(
1355	G	(
1356	C	(
1357	C	(
1358	G	(
1359	A	(
1360	G	.
1361	C	.
1362	G	(
1363	C	(
1364	A	(
1365	T	(
1366	G	(
1367	G	(
1368	A	(
1369	G	(
1370	G	(
1371	A	.
1372	G	(
1373	T	(
1374	G	(
1375	G	.
1376	G	.
1377	A	.
1378	A	.
1379	C	.
1380	A	(
1381	G	(
1382	G	(
1383	A	.
1384	C	.
1385	G	(
1386	C	(
1387	C	(
1388	G	(
1389	C	(
1390	G	(
1391	G	(
1392	T	(
1393	C	(
1394	G	(
1395	C	.
1396	C	.
1397	G	.
1398	C	.
1399	C	.
1400	T	.
1401	T	.
1402	C	)
1403	G	)
1404	A	)
1405	C	)
1406	C	)
1407	G	)
1408	C	)
1409	G	)
1410	G	)
1411	C	)
1412	C	.
1413	C	.
1414	C	)
1415	C	)
1416	T	)
1417	C	(
1418	G	(
1419	A	.
1420	G	(
1421	G	(
1422	A	.
1423	C	(
1424	G	(
1425	G	(
1426	C	(
1427	G	(
1428	G	(
1429	G	(
1430	C	(
1431	G	(
1432	C	(
1433	C	.
1434	A	.
1435	C	.
1436	T	.
1437	T	.
1438	G	(
1439	G	(
1440	A	(
1441	C	(
1442	A	.
1443	C	.
1444	C	(
1445	G	(
1446	T	(
1447	G	(
1448	C	(
1449	A	.
1450	A	.
1451	C	.
1452	C	.
1453	C	.
1454	C	.
1455	C	.
1456	A	.
1457	A	.
1458	A	.
1459	A	.
1460	T	(
1461	C	(
1462	G	(
1463	C	(
1464	C	.
1465	G	(
1466	C	(
1467	C	.
1468	C	.
1469	C	.
1470	G	.
1471	C	.
1472	C	.
1473	C	.
1474	T	.
1475	G	.
1476	A	.
1477	G	.
1478	A	.
1479	T	.
1480	C	.
1481	G	)
1482	C	)
1483	C	.
1484	G	)
1485	C	)
1486	G	)
1487	A	)
1488	C	.
1489	C	.
1490	T	.
1491	G	(
1492	G	(
1493	A	(
1494	T	.
1495	C	(
1496	G	(
1497	T	(
1498	C	(
1499	C	.
1500	A	.
1501	C	.
1502	G	(
1503	C	(
1504	A	(
1505	G	(
1506	C	(
1507	C	.
1508	A	(
1509	G	(
1510	C	(
1511	G	(
1512	C	(
1513	A	(
1514	G	.
1515	A	.
1516	C	.
1517	C	(
1518	G	(
1519	C	(
1520	C	.
1521	A	.
1522	T	.
1523	T	.
1524	G	.
1525	T	.
1526	G	)
1527	C	)
1528	G	)
1529	T	)
1530	G	)
1531	C	)
1532	G	)
1533	C	)
1534	T	)
1535	C	.
1536	C	.
1537	C	.
1538	C	.
1539	G	)
1540	C	)
1541	T	)
1542	G	)
1543	C	)
1544	G	)
1545	A	)
1546	C	)
1547	G	)
1548	T	)
1549	C	)
1550	C	)
1551	C	.
1552	G	)
1553	C	)
1554	G	)
1555	C	)
1556	G	)
1557	A	.
1558	A	.
1559	C	.
1560	G	)
1561	T	)
1562	C	)
1563	C	)
1564	T	.
1565	T	.
1566	C	.
1567	C	.
1568	G	)
1569	C	)
1570	G	)
1571	C	)
1572	C	)
1573	C	)
1574	G	)
1575	C	)
1576	C	)
1577	G	)
1578	G	.
1579	C	)
1580	C	)
1581	C	)
1582	G	)
1583	C	.
1584	C	.
1585	G	(
1586	G	(
1587	A	(
1588	T	(
1589	G	(
1590	A	(
1591	C	(
1592	G	(
1593	A	.
1594	G	.
1595	G	.
1596	C	)
1597	G	)
1598	C	.
1599	T	)
1600	C	)
1601	A	)
1602	T	)
1603	C	)
1604	C	)
1605	C	(
1606	G	(
1607	C	(
1608	C	.
1609	G	(
1610	T	(
1611	G	(
1612	G	(
1613	C	(
1614	T	(
1615	G	(
1616	T	(
1617	T	(
1618	C	(
1619	G	(
1620	C	.
1621	C	.
1622	G	.
1623	A	(
1624	G	(
1625	C	(
1626	G	(
1627	C	(
1628	C	.
1629	G	.
1630	T	(
1631	G	(
1632	C	(
1633	C	(
1634	C	(
1635	T	(
1636	C	(
1637	C	(
1638	G	.
1639	C	.
1640	T	.
1641	G	.
1642	C	.
1643	C	.
1644	G	(
1645	C	(
1646	G	(
1647	A	.
1648	G	(
1649	T	(
1650	G	(
1651	G	(
1652	G	(
1653	A	.
1654	T	(
1655	T	(
1656	T	(
1657	C	(
1658	G	(
1659	A	(
1660	G	(
1661	G	(
1662	T	.
1663	T	.
1664	C	.
1665	T	.
1666	C	(
1667	C	(
1668	G	(
1669	C	(
1670	G	(
1671	C	.
1672	G	(
1673	C	(
1674	G	(
1675	C	(
1676	G	(
1677	C	.
1678	C	.
1679	G	.
1680	A	.
1681	T	.
1682	A	(
1683	C	(
1684	G	(
1685	G	(
1686	C	(
1687	G	(
1688	G	(
1689	C	(
1690	C	(
1691	G	(
1692	C	(
1693	G	(
1694	C	(
1695	C	.
1696	C	(
1697	G	(
1698	C	(
1699	C	(
1700	C	.
1701	C	.
1702	G	(
1703	C	(
1704	T	(
1705	G	(
1706	G	(
1707	C	(
1708	T	(
1709	C	.
1710	C	(
1711	A	(
1712	C	.
1713	G	(
1714	C	(
1715	C	(
1716	C	(
1717	T	(
1718	G	(
1719	C	(
1720	G	(
1721	C	(
1722	G	(
1723	G	(
1724	T	(
1725	A	.
1726	C	.
1727	C	.
1728	C	.
1729	C	.
1730	A	)
1731	C	)
1732	C	)
1733	G	)
1734	T	)
1735	G	)
1736	C	)
1737	T	.
1738	C	.
1739	T	.
1740	A	.
1741	C	.
1742	C	.
1743	G	(
1744	C	(
1745	C	(
1746	A	(
1747	C	(
1748	C	.
1749	C	(
1750	C	(
1751	G	(
1752	C	.
1753	C	.
1754	C	.
1755	A	.
1756	C	.
1757	C	.
1758	A	.
1759	C	)
1760	G	)
1761	G	)
1762	T	.
1763	C	.
1764	C	.
1765	G	)
1766	T	)
1767	G	)
1768	G	)
1769	C	)
1770	T	.
1771	C	.
1772	A	.
1773	C	.
1774	C	(
1775	C	(
1776	T	(
1777	T	(
1778	G	(
1779	A	.
1780	C	(
1781	G	(
1782	A	.
1783	G	(
1784	C	(
1785	C	(
1786	G	(
1787	G	(
1788	G	(
1789	C	(
1790	G	(
1791	A	.
1792	G	(
1793	G	(
1794	C	(
1795	T	(
1796	G	(
1797	A	.
1798	C	.
1799	G	(
1800	C	(
1801	G	(
1802	G	(
1803	C	(
1804	C	.
1805	C	.
1806	T	(
1807	G	(
1808	G	(
1809	T	(
1810	C	(
1811	C	.
1812	T	.
1813	A	.
1814	T	(
1815	G	(
1816	C	.
1817	G	.
1818	A	.
1819	C	.
1820	C	.
1821	C	)
1822	A	)
1823	C	.
1824	T	.
1825	T	.
1826	G	)
1827	G	)
1828	C	)
1829	C	)
1830	A	)
1831	G	)
1832	C	)
1833	C	)
1834	G	)
1835	C	)
1836	T	.
1837	C	.
1838	C	.
1839	G	(
1840	G	(
1841	G	(
1842	G	(
1843	C	(
1844	C	.
1845	C	.
1846	T	.
1847	G	.
1848	A	.
1849	A	.
1850	C	.
1851	G	(
1852	C	(
1853	C	.
1854	A	.
1855	C	.
1856	T	.
1857	T	.
1858	C	.
1859	G	)
1860	C	)
1861	C	.
1862	G	.
1863	C	.
1864	C	(
1865	G	(
1866	G	(
1867	C	(
1868	G	(
1869	C	.
1870	G	(
1871	C	(
1872	A	.
1873	T	.
1874	A	.
1875	T	.
1876	G	.
1877	T	(
1878	G	(
1879	C	(
1880	G	(
1881	C	(
1882	G	(
1883	C	(
1884	A	(
1885	G	(
1886	G	(
1887	C	(
1888	G	(
1889	C	(
1890	G	(
1891	G	(
1892	G	(
1893	G	(
1894	G	(
1895	C	.
1896	T	.
1897	C	.
1898	C	.
1899	A	.
1900	G	(
1901	G	(
1902	C	(
1903	T	.
1904	T	.
1905	T	.
1906	T	.
1907	G	(
1908	T	(
1909	C	(
1910	C	(
1911	G	(
1912	T	(
1913	G	(
1914	T	(
1915	C	(
1916	G	(
1917	T	(
1918	G	(
1919	C	(
1920	C	.
1921	T	.
1922	C	.
1923	C	.
1924	A	.
1925	C	.
1926	C	.
1927	C	.
1928	G	.
1929	A	.
1930	G	(
1931	C	(
1932	G	(
1933	C	(
1934	C	(
1935	C	(
1936	C	(
1937	T	(
1938	G	(
1939	G	.
1940	G	.
1941	C	.
1942	C	.
1943	G	.
1944	A	.
1945	C	)
1946	G	)
1947	G	)
1948	G	)
1949	G	)
1950	G	)
1951	C	)
1952	G	)
1953	C	)
1954	C	.
1955	A	.
1956	G	.
1957	A	(
1958	G	(
1959	C	(
1960	G	(
1961	T	(
1962	G	(
1963	G	.
1964	G	(
1965	C	(
1966	G	(
1967	A	(
1968	A	(
1969	G	(
1970	T	(
1971	T	(
1972	C	.
1973	T	.
1974	T	.
1975	C	.
1976	C	.
1977	G	(
1978	C	(
1979	G	(
1980	G	(
1981	C	(
1982	T	(
1983	G	(
1984	C	(
1985	G	(
1986	C	(
1987	C	.
1988	T	.
1989	G	.
1990	G	.
1991	G	)
1992	C	)
1993	G	)
1994	C	)
1995	A	)
1996	G	)
1997	C	)
1998	G	(
1999	C	(
[truncated: 7,763 more rows]
