# Supplementary material for: Similarity between mutation spectra in hypermutated genomes of rubella virus and in SARS-CoV-2 genomes accumulated during the COVID-19 pandemic
Source: PLoS One. 2020 Oct 2;15(10):e0237689. doi: 10.1371/journal.pone.0237689 (PMC7531822; doi:10.1371/journal.pone.0237689)
Supplement: S4 Table — S4A. Counts of base substitutions. S4B. Densities of base substitutions (Source data for Fig 2). (XLSX) [file pone.0237689.s008.xlsx]

## Sheet: Legend
S4_Table. Counts and densities of single base substitutions in SARS-CoV-2 and in rubella
S4A Table. Counts of base substitutions
S4B Table. Densities of base substitutions. (Source data for Fig 2)

## Sheet: S4A_Table_counts
Base_substitution	NoDupsNonFunc	NoDupsFunc	NoDups	rubella
A_C	84	277	361	9
A_G	760	1073	1833	60
A_U	177	283	460	10
C_A	106	341	447	20
C_G	36	85	121	27
C_U	1375	1733	3108	586
G_A	395	975	1370	71
G_C	46	217	263	43
G_U	253	1485	1738	18
U_A	167	208	375	3
U_C	1232	537	1769	141
U_G	109	202	311	5

## Sheet: S4B_Table_densities
Base_substitution	NoDupsNonFunc	NoDupsFunc	NoDups	rubella
A_C	0.015295	0.050437	0.065732	0.006
A_G	0.129626	0.183012	0.312639	0.041
A_U	0.018449	0.029498	0.047947	0.007
C_A	0.011838	0.038084	0.049922	0.005
C_G	0.00614	0.014498	0.020638	0.007
C_U	0.143319	0.180634	0.323952	0.155
G_A	0.044114	0.10889	0.153004	0.024
G_C	0.008376	0.039512	0.047888	0.014
G_U	0.026371	0.154784	0.181155	0.006
U_A	0.018651	0.02323	0.041881	0.002
U_C	0.224326	0.097779	0.322105	0.093
U_G	0.018591	0.034453	0.053045	0.003
