# Supplementary material for: Similarity between mutation spectra in hypermutated genomes of rubella virus and in SARS-CoV-2 genomes accumulated during the COVID-19 pandemic
Source: PLoS One. 2020 Oct 2;15(10):e0237689. doi: 10.1371/journal.pone.0237689 (PMC7531822; doi:10.1371/journal.pone.0237689)
Supplement: S5 Table — (Source data for Fig 3). S5A. SARS-CoV-2, NoDupsNonFunc—de-duplicated set of mutations from all samples of the dataset; non-functional. S5B. SARS-CoV-2, NoDupsFunc—de-duplicated set of mutations from all samples of the dataset; aminoacid changes or protein-truncating. S5C. SARS-CoV-2, NoDups—de-duplicated set of mutations from all samples of the dataset. S5D. Rubella, all mutations. (XLSX) [file pone.0237689.s009.xlsx]

## Sheet: Legend
S5 Table. Comparison of base substitution densities between locations prone to loop or stem formation in viral RNA genomes
S5A_Table. SARS-CoV-2, NoDupsNonFunc - de-duplicated set of mutations from all samples of the dataset; non-functional
S5B_Table. SARS-CoV-2, NoDupsFunc - de-duplicated set of mutations from all samples of the dataset; aminoacid changes or protein-truncating
S5C_Table. SARS-CoV-2, NoDups - de-duplicated set of mutations from all samples of the dataset
S5D_Table. Rubella, all mutations
Column	Content
Base_substitution	RNA base substitution type
mutLoop	counts of a base substitution type located in loop regions of predicted RNA fold
mutStem	counts of a base substitution type located in stem regions of predicted RNA fold
refLoop	counts of starting bases in the entire reference for a given substitution type located in loop regions of predicted RNA fold
refStem	counts of starting bases in the entire refeence for a given substitution type located in stem regions of predicted RNA fold
mutLoop/refLoop	density of a base substitution type in loops
mutStem/refStem	density of a base substitution type in stems
ls_enrich	enrichment of a given substitution type in loops vs stems calculated as (mutLoop/refLoop)/(mutStem/refStem)
Fisher_p-value	Two-tailed p-value for Fisher's exact test comparing ratios (mutLoop/(refLoop-mutLoop)) and (mutStem/(refStem-mutStem))
BH_Fisher_p-value	Fisher's exact test p-value corrected by Benjamini-Hochberg for the set of 12 types base substitutions

## Sheet: S5A_NoDupsNonFunc
Base_substitution	mutLoop	mutStem	refLoop	refStem	ls_enrich	mutLoop/refLoop	mutStem/refStem	Fisher_p-value	BH_Fisher_p-value
A_C	35	49	3935	5019	0.911055	0.008895	0.009763	0.74074	0.756678
A_G	357	403	3935	5019	1.12989	0.090724	0.080295	0.079042	0.237127
A_U	85	92	3935	5019	1.17843	0.021601	0.01833	0.284593	0.487874
C_A	34	72	1850	3642	0.92964	0.018378	0.019769	0.756678	0.756678
C_G	14	22	1850	3642	1.25278	0.007568	0.006041	0.485742	0.647657
C_U	476	899	1850	3642	1.04235	0.257297	0.246842	0.410082	0.615123
G_A	84	311	1121	4742	1.14255	0.074933	0.065584	0.260396	0.487874
G_C	14	32	1121	4742	1.85069	0.012489	0.006748	0.059046	0.236183
G_U	63	190	1121	4742	1.40263	0.0562	0.040068	0.021772	0.130633
U_A	68	99	3475	6119	1.20948	0.019568	0.016179	0.224053	0.487874
U_C	485	747	3475	6119	1.14326	0.139568	0.122079	0.0145	0.130633
U_G	37	72	3475	6119	0.904888	0.010648	0.011767	0.688776	0.756678

## Sheet: S5B_NoDupsFunc
Base_substitution	mutLoop	mutStem	refLoop	refStem	ls_enrich	mutLoop/refLoop	mutStem/refStem	Fisher_p-value	BH_Fisher_p-value
A_C	127	150	3935	5019	1.0799	0.032275	0.029886	0.538802	0.646562
A_G	449	624	3935	5019	0.917771	0.114104	0.124328	0.140325	0.280649
A_U	134	149	3935	5019	1.14707	0.034053	0.029687	0.247938	0.330585
C_A	126	215	1850	3642	1.15372	0.068108	0.059034	0.193289	0.289934
C_G	38	47	1850	3642	1.59167	0.020541	0.012905	0.03683	0.088393
C_U	710	1023	1850	3642	1.36632	0.383784	0.28089	1.45e-14	1.74e-13
G_A	202	773	1121	4742	1.10542	0.180196	0.163011	0.166923	0.286154
G_C	70	147	1121	4742	2.01436	0.062444	0.031	2.45e-06	1.47e-05
G_U	334	1151	1121	4742	1.22752	0.297948	0.242725	0.00018	0.000719
U_A	94	114	3475	6119	1.45194	0.02705	0.018631	0.008486	0.025459
U_C	193	344	3475	6119	0.987926	0.05554	0.056218	0.926387	0.926387
U_G	77	125	3475	6119	1.08469	0.022158	0.020428	0.604637	0.659604

## Sheet: S5C_NoDups_mono
Base_substitution	mutLoop	mutStem	refLoop	refStem	ls_enrich	mutLoop/refLoop	mutStem/refStem	Fisher_p-value	BH_Fisher_p-value
A_C	162	199	3935	5019	1.03833	0.041169	0.039649	0.745432	0.894519
A_G	806	1027	3935	5019	1.00101	0.204828	0.204622	1	1
A_U	219	241	3935	5019	1.15904	0.055654	0.048018	0.111449	0.167174
C_A	160	287	1850	3642	1.0975	0.086487	0.078803	0.321809	0.429078
C_G	52	69	1850	3642	1.48362	0.028108	0.018946	0.03227	0.077448
C_U	1186	1922	1850	3642	1.21479	0.641081	0.527732	8.66e-16	1.04e-14
G_A	286	1084	1121	4742	1.11607	0.255129	0.228596	0.059731	0.102396
G_C	84	179	1121	4742	1.9851	0.074933	0.037748	3.4e-07	2.04e-06
G_U	397	1341	1121	4742	1.25233	0.354148	0.282792	3.76e-06	1.51e-05
U_A	162	213	3475	6119	1.33925	0.046619	0.03481	0.005122	0.015365
U_C	678	1091	3475	6119	1.09429	0.195108	0.178297	0.042697	0.085394
U_G	114	197	3475	6119	1.01898	0.032806	0.032195	0.904549	0.98678

## Sheet: S5D_LS_Rubella_mono
Base_substitution	mutLoop	mutStem	refLoop	refStem	ls_enrich	mutLoop/refLoop	mutStem/refStem	Fisher_p-value	BH_Fisher_p-value
A_C	7	2	878	576	2.29613	0.00797267	0.00347222	0.238973	0.477947
A_G	36	24	878	576	0.984055	0.0410023	0.0416667	0.580096	0.696115
A_U	8	2	878	576	2.62415	0.00911162	0.00347222	0.173431	0.477947
C_A	9	11	1410	2368	1.37408	0.00638298	0.00464527	0.311078	0.533277
C_G	11	16	1410	2368	1.15461	0.00780142	0.00675676	0.426797	0.57714
C_U	272	314	1410	2368	1.4548	0.192908	0.132601	3.18e-06	3.82e-05
G_A	8	63	408	2605	0.810769	0.0196078	0.0241843	0.762652	0.831984
G_C	9	34	408	2605	1.6901	0.0220588	0.0130518	0.119007	0.47603
G_U	4	14	408	2605	1.82423	0.00980392	0.00537428	0.219663	0.477947
U_A	1	2	704	813	0.577415	0.00142045	0.00246002	0.846117	0.846117
U_C	75	66	704	813	1.31231	0.106534	0.0811808	0.061613	0.369678
U_G	3	2	704	813	1.73224	0.00426136	0.00246002	0.432855	0.57714
