# Supplementary material for: Similarity between mutation spectra in hypermutated genomes of rubella virus and in SARS-CoV-2 genomes accumulated during the COVID-19 pandemic
Source: PLoS One. 2020 Oct 2;15(10):e0237689. doi: 10.1371/journal.pone.0237689 (PMC7531822; doi:10.1371/journal.pone.0237689)
Supplement: S6 Table — Sequences are shown in DNA format (T instead of U) to maintain compatibility with other outputs of the mutation signature R-script. S6A. SARS-CoV-2, NoDupsNonFunc—de-duplicated set of mutations from all samples of the dataset; non-functional. S6B. SARS-CoV-2, NoDupsFunc—de-duplicated set of mutations from all samples of the dataset; aminoacid changes or protein-truncating. S6C. SARS-CoV-2, NoDups—de-duplicated set of mutations from all samples of the dataset. S6D. Rubella, all mutations. (XLSX) [file pone.0237689.s010.xlsx]

## Sheet: Legend
S6_Table. Statistical evaluation of mutagenesis in 192 trinucleotide-centered mutation motifs
Sequences are shown in DNA format (T instead of U) to maintain compatibility with other outputs of mutation signature R-script
S6A_Table. SARS-CoV-2, NoDupsNonFunc - de-duplicated set of mutations from all samples of the dataset; non-functional
S6B_Table. SARS-CoV-2, NoDupsFunc - de-duplicated set of mutations from all samples of the dataset; aminoacid changes or protein-truncating
S6C_Table. SARS-CoV-2, NoDups - de-duplicated set of mutations from all samples of the dataset
S6D_Table. Rubella, all mutations
Column	Content
motif	Mutated trinucleotide (xYz),mutated nucleotide (capitalized) and adjacent 5' and 3' nucleotides
refBase	Mutated nucleotide (Y)
variant	Nucleotide resulting from mutation (M)
xYz:M_counts	Number of trinucleotide motif mutations xYz to xMz
Y:M_counts	Number of mutations Y to M
xyz_counts	Number of xyz trinucleotides in all 41 nt segments centered around mutated bases
y_counts	Number of y nucleotides in all 41 nt segments centered around mutated bases
xYz:M_counts/xyz_counts	Ratio of xYz to xMz mutations per umber of xyz trinucleotides in all 41 nt segments centered around mutated bases
xYz:M_enrich	Enrichment with xYz to xMz mutations over expected for random mutagenesis (xYz:M_counts/Y:M_counts)/(xyz_counts/y_counts)
Fisher_p-value_xYz:M	Two-tailed Fisher's exact test p-value comparing two ratios,(xYz:M_counts)/(Y:M_counts-xYz:M_counts) and (xyz_counts/y_counts-xyz_counts)
BH_Fisher_p-value_xYz:M	Fisher_p-value_xYz:M,corrected by Benjamini-Hochberg
xYz:M_MutLoad_MinEstimate	A minimum estimate of the number of mutations in a sample caused by xYz to xMz specific mutagenesis in excess of what would be expected by random mutagenesis. This estimate is calculated using the formula: [xYz:M_counts]*[( xYz:M_enrich - 1)/ xYz:M_enrich] Calculated values are rounded to the nearest whole number. xYz:M_MutLoad_MinEstimate is calculated only for samples with a BH_Fisher_p-value l…

## Sheet: S6A_NoDupsNonFunc
motif	refBase	variant	xYz:M_counts	Y:M_counts	xyz_counts	y_counts	xYz:M_counts/xyz_counts	xYz:M_enrich	Fisher_p-value_xYz:M	BH_Fisher_p-value_xYz:M	xYz:M_MutLoad_MinEstimate
aAa	A	G	77	760	6204	57773	0.0124113	0.943475	0.72118	1	0
aAa	A	C	7	84	6204	57773	0.0011283	0.776018	0.810388	1	0
aAa	A	T	10	177	6204	57773	0.00161186	0.526114	0.993613	1	0
aAc	A	G	46	760	3927	57773	0.0117138	0.890447	0.810364	1	0
aAc	A	C	4	84	3927	57773	0.00101859	0.700559	0.830598	1	0
aAc	A	T	5	177	3927	57773	0.00127324	0.415586	0.993876	1	0
aAg	A	G	89	760	3270	57773	0.0272171	2.06897	1.87305e-10	5.99377e-09	46
aAg	A	C	2	84	3270	57773	0.000611621	0.420657	0.954717	1	0
aAg	A	T	2	177	3270	57773	0.000611621	0.199634	0.99961	1	0
aAt	A	G	59	760	4400	57773	0.0134091	1.01932	0.459415	1	0
aAt	A	C	3	84	4400	57773	0.000681818	0.468937	0.959201	1	0
aAt	A	T	4	177	4400	57773	0.000909091	0.296728	0.999481	1	0
aCa	C	T	236	1375	4991	37847	0.0472851	1.30153	2.21009e-05	0.00024961	55
aCa	C	G	1	36	4991	37847	0.000200361	0.21064	0.993839	1	0
aCa	C	A	2	106	4991	37847	0.000400721	0.143076	0.999995	1	0
aCc	C	T	86	1375	2347	37847	0.0366425	1.00859	0.484453	1	0
aCc	C	G	2	36	2347	37847	0.000852152	0.895872	0.662786	1	0
aCc	C	A	2	106	2347	37847	0.000852152	0.304258	0.990913	1	0
aCg	C	G	2	36	1262	37847	0.00158479	1.66609	0.33904	0.957289	0
aCg	C	T	55	1375	1262	37847	0.0435816	1.19959	0.104223	0.370571	0
aCg	C	A	1	106	1262	37847	0.000792393	0.282922	0.972472	1	0
aCt	C	T	153	1375	4125	37847	0.0370909	1.02093	0.408019	1	0
aCt	C	G	1	36	4125	37847	0.000242424	0.254862	0.984288	1	0
aCt	C	A	1	106	4125	37847	0.000242424	0.0865569	0.999995	1	0
aGa	G	A	39	395	3635	39020	0.010729	1.05986	0.376994	1	0
aGa	G	C	2	46	3635	39020	0.000550206	0.466718	0.936234	1	0
aGa	G	T	6	253	3635	39020	0.00165062	0.254574	0.999998	1	0
aGc	G	A	29	395	2014	39020	0.0143992	1.42242	0.0387324	0.167747	0
aGc	G	T	3	253	2014	39020	0.00148957	0.229736	0.999831	1	0
aGc	G	C	0	46	2014	39020	0	0	1	1	0
aGg	G	A	61	395	2347	39020	0.0259906	2.56748	2.62577e-11	1.16798e-09	37
aGg	G	C	2	46	2347	39020	0.000852152	0.722847	0.772692	1	0
aGg	G	T	6	253	2347	39020	0.00255646	0.39428	0.998044	1	0
aGt	G	A	33	395	3033	39020	0.0108803	1.07481	0.360204	0.987988	0
aGt	G	C	3	46	3033	39020	0.00098912	0.839032	0.704328	1	0
aGt	G	T	8	253	3033	39020	0.00263765	0.406803	0.999296	1	0
aTa	T	C	102	1232	2564	59700	0.0397816	1.92773	8.22454e-10	1.97389e-08	49
aTa	T	A	0	167	2564	59700	0	0	1	1	0
aTa	T	G	0	109	2564	59700	0	0	1	1	0
aTc	T	C	84	1232	2360	59700	0.0355932	1.72477	2.16449e-06	2.96844e-05	35
aTc	T	G	2	109	2360	59700	0.000847458	0.464158	0.932328	1	0
aTc	T	A	3	167	2360	59700	0.00127119	0.45443	0.962654	1	0
aTg	T	C	160	1232	4130	59700	0.0387409	1.8773	5.79542e-14	3.70907e-12	75
aTg	T	G	1	109	4130	59700	0.000242131	0.132617	0.999594	1	0
aTg	T	A	1	167	4130	59700	0.000242131	0.0865581	0.999994	1	0
aTt	T	C	119	1232	4270	59700	0.0278689	1.35046	0.000735684	0.00614136	31
aTt	T	G	2	109	4270	59700	0.000468384	0.256537	0.997104	1	0
aTt	T	A	1	167	4270	59700	0.000234192	0.0837201	0.999996	1	0
cAa	A	T	40	177	4300	57773	0.00930233	3.03629	2.37511e-10	6.51458e-09	27
cAa	A	C	9	84	4300	57773	0.00209302	1.43953	0.172452	0.588488	0
cAa	A	G	45	760	4300	57773	0.0104651	0.795528	0.955238	1	0
cAc	A	C	6	84	3120	57773	0.00192308	1.32264	0.301317	0.876558	0
cAc	A	T	12	177	3120	57773	0.00384615	1.25539	0.250489	0.751468	0
cAc	A	G	51	760	3120	57773	0.0163462	1.24259	0.0696202	0.271187	0
cAg	A	T	43	177	2898	57773	0.0148378	4.84308	5.68678e-18	5.45931e-16	34
cAg	A	G	73	760	2898	57773	0.0251898	1.91485	1.80463e-07	3.00014e-06	35
cAg	A	C	8	84	2898	57773	0.00276052	1.89862	0.0601633	0.245773	0
cAt	A	C	13	84	2888	57773	0.00450139	3.09593	0.000274318	0.00250805	9
cAt	A	T	19	177	2888	57773	0.00657895	2.14738	0.00152732	0.010861	10
cAt	A	G	48	760	2888	57773	0.0166205	1.26344	0.0620672	0.248269	0
cCa	C	A	16	106	2354	37847	0.00679694	2.42683	0.000886647	0.00709317	9
cCa	C	G	5	36	2354	37847	0.00212404	2.23302	0.0706216	0.271187	0
cCa	C	T	90	1375	2354	37847	0.0382328	1.05236	0.327647	0.938928	0
cCc	C	A	5	106	852	37847	0.00586854	2.09535	0.0924765	0.348147	0
cCc	C	T	28	1375	852	37847	0.0328638	0.90458	0.727063	1	0
cCc	C	G	0	36	852	37847	0	0	1	1	0
cCg	C	A	5	106	648	37847	0.00771605	2.75499	0.0365268	0.167747	0
cCg	C	G	1	36	648	37847	0.00154321	1.62239	0.463332	1	0
cCg	C	T	28	1375	648	37847	0.0432099	1.18936	0.207909	0.665308	0
cCt	C	A	18	106	2155	37847	0.00835267	2.9823	3.1431e-05	0.000317618	12
cCt	C	T	81	1375	2155	37847	0.037587	1.03459	0.395363	1	0
cCt	C	G	2	36	2155	37847	0.000928074	0.97569	0.615549	1	0
cGa	G	C	5	46	945	39020	0.00529101	4.48815	0.00505653	0.0313179	4
cGa	G	T	19	253	945	39020	0.0201058	3.10091	1.85702e-05	0.000222843	13
cGa	G	A	17	395	945	39020	0.0179894	1.77708	0.0181902	0.0895518	0
cGc	G	T	21	253	768	39020	0.0273438	4.21721	5.49429e-08	1.062e-06	16
cGc	G	A	21	395	768	39020	0.0273438	2.70115	5.80469e-05	0.00055725	13
cGc	G	C	2	46	768	39020	0.00260417	2.20901	0.22958	0.722611	0
cGg	G	T	16	253	647	39020	0.0247295	3.81402	7.55322e-06	9.66813e-05	12
cGg	G	C	2	46	647	39020	0.00309119	2.62214	0.177629	0.588488	0
cGg	G	A	15	395	647	39020	0.0231839	2.29022	0.0031003	0.0212592	8
cGt	G	C	5	46	1218	39020	0.00410509	3.48219	0.0141386	0.075406	0
cGt	G	T	25	253	1218	39020	0.0205255	3.16562	5.92797e-07	8.75516e-06	17
cGt	G	A	22	395	1218	39020	0.0180624	1.78429	0.00754775	0.0426226	10
cTa	T	C	86	1232	3415	59700	0.025183	1.22031	0.0372796	0.167747	0
cTa	T	A	11	167	3415	59700	0.00322108	1.15149	0.359939	0.987988	0
cTa	T	G	1	109	3415	59700	0.000292826	0.160383	0.998365	1	0
cTc	T	G	11	109	1974	59700	0.00557244	3.05206	0.00102482	0.00787063	7
cTc	T	A	8	167	1974	59700	0.00405268	1.44877	0.19071	0.620614	0
cTc	T	C	40	1232	1974	59700	0.0202634	0.981921	0.568816	1	0
cTg	T	A	43	167	3147	59700	0.0136638	4.88461	3.20314e-18	5.45931e-16	34
cTg	T	G	22	109	3147	59700	0.00699078	3.8289	5.53127e-08	1.062e-06	16
cTg	T	C	88	1232	3147	59700	0.0279631	1.35503	0.0032304	0.0213875	23
cTt	T	G	15	109	4609	59700	0.0032545	1.78251	0.0207288	0.0994983	0
cTt	T	A	18	167	4609	59700	0.0039054	1.39612	0.0954121	0.352291	0
cTt	T	C	77	1232	4609	59700	0.0167064	0.809557	0.978204	1	0
gAa	A	C	5	84	3210	57773	0.00155763	1.0713	0.503039	1	0
gAa	A	T	5	177	3210	57773	0.00155763	0.508413	0.970688	1	0
gAa	A	G	20	760	3210	57773	0.00623053	0.473627	0.999962	1	0
gAc	A	G	23	760	2153	57773	0.0106828	0.812073	0.868473	1	0
gAc	A	T	3	177	2153	57773	0.0013934	0.454809	0.962335	1	0
gAc	A	C	1	84	2153	57773	0.000464468	0.319449	0.958801	1	0
gAg	A	C	10	84	2148	57773	0.00465549	3.20193	0.00114428	0.0084501	7
gAg	A	G	30	760	2148	57773	0.0139665	1.06169	0.396372	1	0
gAg	A	T	5	177	2148	57773	0.00232775	0.759779	0.79041	1	0
gAt	A	G	22	760	2589	57773	0.00849749	0.645955	0.989703	1	0
gAt	A	C	1	84	2589	57773	0.00038625	0.265652	0.978718	1	0
gAt	A	T	1	177	2589	57773	0.00038625	0.126072	0.999698	1	0
gCa	C	A	6	106	2456	37847	0.002443	0.872265	0.691881	1	0
gCa	C	T	76	1375	2456	37847	0.0309446	0.851754	0.933406	1	0
gCa	C	G	0	36	2456	37847	0	0	1	1	0
gCc	C	G	1	36	1387	37847	0.000720981	0.757971	0.739307	1	0
gCc	C	T	31	1375	1387	37847	0.0223504	0.615197	0.998679	1	0
gCc	C	A	1	106	1387	37847	0.000720981	0.257424	0.980838	1	0
gCg	C	T	34	1375	668	37847	0.0508982	1.40098	0.0376509	0.167747	0
gCg	C	A	2	106	668	37847	0.00299401	1.069	0.560611	1	0
gCg	C	G	0	36	668	37847	0	0	1	1	0
gCt	C	T	84	1375	3366	37847	0.0249554	0.686901	0.999929	1	0
gCt	C	G	2	36	3366	37847	0.000594177	0.624662	0.842101	1	0
gCt	C	A	4	106	3366	37847	0.00118835	0.424298	0.98737	1	0
gGa	G	C	3	46	1951	39020	0.00153767	1.30435	0.40624	1	0
gGa	G	T	6	253	1951	39020	0.00307535	0.474308	0.988005	1	0
gGa	G	A	9	395	1951	39020	0.00461302	0.455696	0.997917	1	0
gGc	G	C	2	46	1565	39020	0.00127796	1.08404	0.555643	1	0
gGc	G	T	9	253	1565	39020	0.0057508	0.886941	0.688258	1	0
gGc	G	A	12	395	1565	39020	0.00766773	0.757455	0.869375	1	0
gGg	G	A	18	395	946	39020	0.0190275	1.87963	0.00921168	0.0505326	0
gGg	G	T	7	253	946	39020	0.00739958	1.14123	0.416389	1	0
gGg	G	C	0	46	946	39020	0	0	1	1	0
gGt	G	C	2	46	2511	39020	0.000796495	0.675636	0.804713	1	0
gGt	G	T	7	253	2511	39020	0.00278773	0.42995	0.997302	1	0
gGt	G	A	10	395	2511	39020	0.00398248	0.393408	0.999878	1	0
gTa	T	A	6	167	2832	59700	0.00211864	0.757384	0.808053	1	0
gTa	T	C	44	1232	2832	59700	0.0155367	0.752875	0.980064	1	0
gTa	T	G	1	109	2832	59700	0.000353107	0.193399	0.99498	1	0
gTc	T	G	2	109	1716	59700	0.0011655	0.638352	0.824068	1	0
gTc	T	C	22	1232	1716	59700	0.0128205	0.621254	0.993891	1	0
gTc	T	A	0	167	1716	59700	0	0	1	1	0
gTg	T	C	69	1232	3424	59700	0.0201519	0.976515	0.59746	1	0
gTg	T	G	6	109	3424	59700	0.00175234	0.959766	0.59962	1	0
gTg	T	A	3	167	3424	59700	0.000876168	0.313217	0.996727	1	0
gTt	T	G	7	109	3956	59700	0.00176946	0.969147	0.589097	1	0
gTt	T	C	47	1232	3956	59700	0.0118807	0.575712	0.999992	1	0
gTt	T	A	2	167	3956	59700	0.000505561	0.180731	0.999862	1	0
tAa	A	T	12	177	4127	57773	0.00290768	0.94907	0.616346	1	0
tAa	A	G	38	760	4127	57773	0.00920766	0.699939	0.99306	1	0
tAa	A	C	2	84	4127	57773	0.000484614	0.333304	0.985209	1	0
tAc	A	G	32	760	3527	57773	0.00907287	0.689693	0.990674	1	0
tAc	A	T	5	177	3527	57773	0.00141764	0.462718	0.985045	1	0
tAc	A	C	1	84	3527	57773	0.000283527	0.195002	0.994953	1	0
tAg	A	C	12	84	2681	57773	0.00447594	3.07844	0.000506449	0.00441992	8
tAg	A	G	69	760	2681	57773	0.0257367	1.95643	1.87509e-07	3.00014e-06	34
tAg	A	T	9	177	2681	57773	0.00335696	1.09571	0.43834	1	0
tAt	A	G	38	760	3446	57773	0.0110273	0.838262	0.885892	1	0
tAt	A	T	2	177	3446	57773	0.000580383	0.189438	0.999768	1	0
tAt	A	C	0	84	3446	57773	0	0	1	1	0
tCa	C	G	7	36	3409	37847	0.00205339	2.15874	0.0393157	0.167747	0
tCa	C	A	12	106	3409	37847	0.00352009	1.25684	0.246041	0.74984	0
tCa	C	T	132	1375	3409	37847	0.038721	1.0658	0.238378	0.738202	0
tCc	C	A	7	106	1410	37847	0.00496454	1.77257	0.102023	0.369592	0
tCc	C	T	51	1375	1410	37847	0.0361702	0.995588	0.533242	1	0
tCc	C	G	1	36	1410	37847	0.00070922	0.745607	0.74516	1	0
tCg	C	A	12	106	999	37847	0.012012	4.28885	2.64888e-05	0.000282547	9
tCg	C	G	4	36	999	37847	0.004004	4.20943	0.0146878	0.0762178	0
tCg	C	T	54	1375	999	37847	0.0540541	1.48784	0.0037621	0.0240775	18
tCt	C	G	7	36	3492	37847	0.00200458	2.10743	0.043924	0.183335	0
tCt	C	T	156	1375	3492	37847	0.0446735	1.22964	0.00543255	0.0325953	29
tCt	C	A	12	106	3492	37847	0.00343643	1.22697	0.272232	0.804133	0
tGa	G	C	7	46	3613	39020	0.00193745	1.64346	0.129513	0.45212	0
tGa	G	T	36	253	3613	39020	0.00996402	1.53674	0.00677881	0.0394403	13
tGa	G	A	27	395	3613	39020	0.00747301	0.73822	0.963955	1	0
tGc	G	T	25	253	3561	39020	0.0070205	1.08277	0.36964	0.99959	0
tGc	G	C	2	46	3561	39020	0.00056164	0.476417	0.931103	1	0
tGc	G	A	17	395	3561	39020	0.00477394	0.471593	0.99991	1	0
tGg	G	T	24	253	3020	39020	0.00794702	1.22566	0.177772	0.588488	0
tGg	G	A	30	395	3020	39020	0.00993377	0.981306	0.569995	1	0
tGg	G	C	3	46	3020	39020	0.000993377	0.842643	0.701494	1	0
tGt	G	T	35	253	5117	39020	0.00683995	1.05492	0.395107	1	0
tGt	G	C	6	46	5117	39020	0.00117256	0.994639	0.571277	1	0
tGt	G	A	35	395	5117	39020	0.00683995	0.675683	0.996443	1	0
tTa	T	G	8	109	4953	59700	0.00161518	0.884646	0.691429	1	0
tTa	T	A	12	167	4953	59700	0.00242277	0.866105	0.73822	1	0
tTa	T	C	73	1232	4953	59700	0.0147385	0.714197	0.999266	1	0
tTc	T	G	12	109	3276	59700	0.003663	2.00625	0.0167793	0.0847796	0
tTc	T	A	7	167	3276	59700	0.00213675	0.763857	0.81526	1	0
tTc	T	C	51	1232	3276	59700	0.0155678	0.75438	0.985984	1	0
tTg	T	A	41	167	4624	59700	0.00886678	3.16974	3.0416e-11	1.16798e-09	28
tTg	T	G	9	109	4624	59700	0.00194637	1.06604	0.471605	1	0
tTg	T	C	89	1232	4624	59700	0.0192474	0.932687	0.765829	1	0
tTt	T	G	10	109	5910	59700	0.00169205	0.926745	0.646931	1	0
tTt	T	A	11	167	5910	59700	0.00186125	0.66537	0.947875	1	0
tTt	T	C	81	1232	5910	59700	0.0137056	0.664142	0.999983	1	0

## Sheet: S6B_NoDupsFunc
motif	refBase	variant	xYz:M_counts	Y:M_counts	xyz_counts	y_counts	xYz:M_counts/xyz_counts	xYz:M_enrich	Fisher_p-value_xYz:M	BH_Fisher_p-value_xYz:M	xYz:M_MutLoad_MinEstimate
aAa	A	C	38	277	8776	90481	0.00432999	1.41438	0.0191779	0.115067	0
aAa	A	G	85	1073	8776	90481	0.00968551	0.816733	0.980085	1	0
aAa	A	T	18	283	8776	90481	0.00205105	0.655763	0.981925	1	0
aAc	A	C	22	277	6201	90481	0.00354781	1.15888	0.268008	0.768022	0
aAc	A	G	69	1073	6201	90481	0.0111272	0.938307	0.724085	1	0
aAc	A	T	12	283	6201	90481	0.00193517	0.618715	0.975057	1	0
aAg	A	C	27	277	5866	90481	0.0046028	1.50349	0.0236178	0.135427	0
aAg	A	T	24	283	5866	90481	0.00409137	1.3081	0.110045	0.39127	0
aAg	A	G	72	1073	5866	90481	0.0122741	1.03502	0.39957	0.996331	0
aAt	A	C	49	277	6956	90481	0.00704428	2.30099	4.46599e-08	1.07184e-06	28
aAt	A	G	120	1073	6956	90481	0.0172513	1.45472	3.40426e-05	0.000384481	38
aAt	A	T	31	283	6956	90481	0.00445658	1.42486	0.0304772	0.158152	0
cAa	A	T	39	283	6912	90481	0.00564236	1.80398	0.000275866	0.00240756	17
cAa	A	G	53	1073	6912	90481	0.00766782	0.646591	0.999824	1	0
cAa	A	C	11	277	6912	90481	0.00159144	0.519836	0.995531	1	0
cAc	A	T	8	283	4542	90481	0.00176134	0.563137	0.974467	1	0
cAc	A	G	29	1073	4542	90481	0.00638485	0.538404	0.999939	1	0
cAc	A	C	0	277	4542	90481	0	0	1	1	0
cAg	A	T	19	283	4452	90481	0.00426774	1.36449	0.108145	0.39127	0
cAg	A	G	39	1073	4452	90481	0.00876011	0.738698	0.981377	1	0
cAg	A	C	4	277	4452	90481	0.000898473	0.293483	0.99948	1	0
cAt	A	T	31	283	4620	90481	0.00670996	2.14531	6.47918e-05	0.000691113	17
cAt	A	G	64	1073	4620	90481	0.0138528	1.16814	0.116715	0.407441	0
cAt	A	C	14	277	4620	90481	0.0030303	0.989837	0.553995	1	0
gAa	A	C	32	277	5806	90481	0.00551154	1.80032	0.00103031	0.00791279	14
gAa	A	G	66	1073	5806	90481	0.0113676	0.958572	0.655852	1	0
gAa	A	T	17	283	5806	90481	0.00292801	0.936144	0.645159	1	0
gAc	A	T	10	283	3334	90481	0.0029994	0.958971	0.59763	1	0
gAc	A	G	35	1073	3334	90481	0.0104979	0.885238	0.789558	1	0
gAc	A	C	8	277	3334	90481	0.00239952	0.783794	0.802744	1	0
gAg	A	C	16	277	3000	90481	0.00533333	1.74211	0.0239819	0.135427	0
gAg	A	T	15	283	3000	90481	0.005	1.5986	0.052574	0.252355	0
gAg	A	G	33	1073	3000	90481	0.011	0.927578	0.692693	1	0
gAt	A	G	118	1073	4161	90481	0.0283586	2.39134	1.49299e-17	1.43327e-15	69
gAt	A	C	28	277	4161	90481	0.00672915	2.19805	9.859e-05	0.000996278	15
gAt	A	T	16	283	4161	90481	0.00384523	1.2294	0.234028	0.714423	0
tAa	A	G	40	1073	6381	90481	0.00626861	0.528602	0.999999	1	0
tAa	A	T	10	283	6381	90481	0.00156715	0.501051	0.995929	1	0
tAa	A	C	9	277	6381	90481	0.00141044	0.460714	0.997842	1	0
tAc	A	G	65	1073	5615	90481	0.0115761	0.976161	0.597291	1	0
tAc	A	T	8	283	5615	90481	0.00142476	0.455524	0.996897	1	0
tAc	A	C	7	277	5615	90481	0.00124666	0.407217	0.998567	1	0
tAg	A	G	41	1073	3958	90481	0.0103588	0.873506	0.830331	1	0
tAg	A	T	9	283	3958	90481	0.00227388	0.727005	0.873671	1	0
tAg	A	C	4	277	3958	90481	0.00101061	0.330112	0.998199	1	0
tAt	A	G	144	1073	5469	90481	0.0263302	2.2203	1.41323e-18	2.71341e-16	79
tAt	A	T	16	283	5469	90481	0.00292558	0.935369	0.643939	1	0
tAt	A	C	8	277	5469	90481	0.00146279	0.477815	0.994693	1	0
aCa	C	A	49	341	7532	57927	0.00650558	1.10513	0.248794	0.734899	0
aCa	C	G	12	85	7532	57927	0.0015932	1.08576	0.427391	1	0
aCa	C	T	214	1733	7532	57927	0.0284121	0.949699	0.797274	1	0
aCc	C	G	8	85	3805	57927	0.0021025	1.43284	0.195021	0.634644	0
aCc	C	A	30	341	3805	57927	0.00788436	1.33935	0.065637	0.300055	0
aCc	C	T	139	1733	3805	57927	0.0365309	1.22108	0.0109127	0.0675882	0
aCg	C	T	51	1733	1677	57927	0.0304114	1.01653	0.473751	1	0
aCg	C	G	2	85	1677	57927	0.00119261	0.812754	0.709135	1	0
aCg	C	A	6	341	1677	57927	0.00357782	0.607778	0.930427	1	0
aCt	C	A	63	341	6677	57927	0.00943538	1.60282	0.00012163	0.00116765	24
aCt	C	T	264	1733	6677	57927	0.0395387	1.32162	2.89343e-06	5.05036e-05	64
aCt	C	G	8	85	6677	57927	0.00119814	0.816527	0.777255	1	0
cCa	C	G	8	85	3620	57927	0.00220994	1.50606	0.161745	0.535432	0
cCa	C	A	22	341	3620	57927	0.00607735	1.03238	0.470444	1	0
cCa	C	T	78	1733	3620	57927	0.021547	0.720226	0.999198	1	0
cCc	C	G	3	85	1334	57927	0.00224888	1.5326	0.31207	0.832186	0
cCc	C	T	44	1733	1334	57927	0.0329835	1.1025	0.280954	0.771599	0
cCc	C	A	7	341	1334	57927	0.00524738	0.891392	0.671112	1	0
cCg	C	A	4	341	752	57927	0.00531915	0.903585	0.647104	1	0
cCg	C	T	18	1733	752	57927	0.0239362	0.800087	0.854689	1	0
cCg	C	G	0	85	752	57927	0	0	1	1	0
cCt	C	A	35	341	3721	57927	0.00940607	1.59785	0.00466574	0.0331786	13
cCt	C	T	118	1733	3721	57927	0.0317119	1.06	0.273128	0.771184	0
cCt	C	G	5	85	3721	57927	0.00134372	0.915741	0.643939	1	0
gCa	C	T	92	1733	3775	57927	0.0243709	0.814617	0.982609	1	0
gCa	C	G	4	85	3775	57927	0.0010596	0.722113	0.812113	1	0
gCa	C	A	16	341	3775	57927	0.00423841	0.719995	0.935412	1	0
gCc	C	T	71	1733	2015	57927	0.0352357	1.17778	0.0964336	0.36762	0
gCc	C	G	3	85	2015	57927	0.00148883	1.01463	0.571072	1	0
gCc	C	A	6	341	2015	57927	0.00297767	0.505828	0.979264	1	0
gCg	C	T	26	1733	989	57927	0.0262892	0.878738	0.769924	1	0
gCg	C	A	2	341	989	57927	0.00202224	0.343527	0.980359	1	0
gCg	C	G	0	85	989	57927	0	0	1	1	0
gCt	C	T	235	1733	5104	57927	0.0460423	1.539	9.21486e-11	4.42313e-09	82
gCt	C	G	7	85	5104	57927	0.00137147	0.934651	0.629915	1	0
gCt	C	A	26	341	5104	57927	0.00509404	0.865345	0.805298	1	0
tCa	C	G	8	85	5632	57927	0.00142045	0.968031	0.592106	1	0
tCa	C	T	119	1733	5632	57927	0.0211293	0.706264	0.999986	1	0
tCa	C	A	21	341	5632	57927	0.00372869	0.633408	0.992642	1	0
tCc	C	G	4	85	2279	57927	0.00175516	1.19613	0.431162	1	0
tCc	C	T	79	1733	2279	57927	0.0346643	1.15868	0.106981	0.39127	0
tCc	C	A	11	341	2279	57927	0.00482668	0.819927	0.787292	1	0
tCg	C	G	2	85	1188	57927	0.0016835	1.1473	0.522688	1	0
tCg	C	T	28	1733	1188	57927	0.023569	0.787815	0.915375	1	0
tCg	C	A	2	341	1188	57927	0.0016835	0.285983	0.992979	1	0
tCt	C	G	11	85	5111	57927	0.00215222	1.46673	0.127963	0.438729	0
tCt	C	A	41	341	5111	57927	0.00802191	1.36271	0.0277312	0.1479	0
tCt	C	T	157	1733	5111	57927	0.0307181	1.02678	0.378778	0.956912	0
aGa	G	C	50	217	6129	60217	0.00815794	2.26381	3.20232e-08	9.76593e-07	28
aGa	G	T	160	1485	6129	60217	0.0261054	1.05858	0.238141	0.714423	0
aGa	G	A	104	975	6129	60217	0.0169685	1.04799	0.323548	0.84312	0
aGc	G	T	114	1485	3042	60217	0.0374753	1.51963	1.28585e-05	0.000164588	39
aGc	G	A	67	975	3042	60217	0.022025	1.36029	0.00825272	0.0565901	0
aGc	G	C	10	217	3042	60217	0.00328731	0.912221	0.660956	1	0
aGg	G	T	112	1485	3259	60217	0.0343664	1.39356	0.000402729	0.00336192	32
aGg	G	A	48	975	3259	60217	0.0147284	0.909644	0.767948	1	0
aGg	G	C	9	217	3259	60217	0.00276158	0.766333	0.834633	1	0
aGt	G	T	186	1485	4840	60217	0.0384298	1.55833	3.18074e-09	1.2214e-07	67
aGt	G	A	78	975	4840	60217	0.0161157	0.995322	0.534361	1	0
aGt	G	C	17	217	4840	60217	0.0035124	0.974682	0.57993	1	0
cGa	G	A	16	975	991	60217	0.0161453	0.997151	0.539396	1	0
cGa	G	C	3	217	991	60217	0.00302725	0.840054	0.694592	1	0
cGa	G	T	9	1485	991	60217	0.00908174	0.368266	0.999885	1	0
cGc	G	A	38	975	1079	60217	0.0352178	2.17509	1.41308e-05	0.000169569	21
cGc	G	T	20	1485	1079	60217	0.0185357	0.751625	0.921237	1	0
cGc	G	C	1	217	1079	60217	0.000926784	0.25718	0.980161	1	0
cGg	G	A	25	975	831	60217	0.0300842	1.85803	0.00316359	0.0233619	12
cGg	G	C	2	217	831	60217	0.00240674	0.667864	0.802117	1	0
cGg	G	T	13	1485	831	60217	0.0156438	0.634359	0.968572	1	0
cGt	G	A	53	975	1703	60217	0.0311216	1.9221	9.62517e-06	0.000132002	25
cGt	G	C	10	217	1703	60217	0.00587199	1.62946	0.0912859	0.357692	0
cGt	G	T	51	1485	1703	60217	0.0299472	1.21436	0.0976489	0.36762	0
gGa	G	A	45	975	2920	60217	0.015411	0.951797	0.653197	1	0
gGa	G	C	8	217	2920	60217	0.00273973	0.760268	0.829649	1	0
gGa	G	T	48	1485	2920	60217	0.0164384	0.666578	0.999024	1	0
gGc	G	A	49	975	2398	60217	0.0204337	1.26201	0.0622691	0.291601	0
gGc	G	T	43	1485	2398	60217	0.0179316	0.72713	0.988582	1	0
gGc	G	C	6	217	2398	60217	0.00250209	0.694323	0.865735	1	0
gGg	G	A	23	975	1342	60217	0.0171386	1.0585	0.421946	1	0
gGg	G	T	28	1485	1342	60217	0.0208644	0.846054	0.835275	1	0
gGg	G	C	2	217	1342	60217	0.00149031	0.413558	0.955184	1	0
gGt	G	T	96	1485	4200	60217	0.0228571	0.926861	0.79102	1	0
gGt	G	A	49	975	4200	60217	0.0116667	0.720545	0.994456	1	0
gGt	G	C	10	217	4200	60217	0.00238095	0.660709	0.940788	1	0
tGa	G	C	38	217	6250	60217	0.00608	1.68719	0.000981675	0.0078534	15
tGa	G	T	110	1485	6250	60217	0.0176	0.713683	0.999957	1	0
tGa	G	A	69	975	6250	60217	0.01104	0.681842	0.999831	1	0
tGc	G	T	155	1485	5366	60217	0.0288856	1.17131	0.0251578	0.138008	0
tGc	G	A	67	975	5366	60217	0.012486	0.77115	0.990583	1	0
tGc	G	C	4	217	5366	60217	0.000745434	0.206856	0.999997	1	0
tGg	G	A	102	975	5435	60217	0.0187672	1.15908	0.0697952	0.304701	0
tGg	G	T	120	1485	5435	60217	0.0220791	0.895312	0.905179	1	0
tGg	G	C	15	217	5435	60217	0.00275989	0.765863	0.889116	1	0
tGt	G	T	220	1485	7664	60217	0.0287056	1.16402	0.0106551	0.0675882	0
tGt	G	C	32	217	7664	60217	0.00417537	1.15865	0.212311	0.677485	0
tGt	G	A	142	975	7664	60217	0.0185282	1.14432	0.0506858	0.252355	0
aTa	T	C	53	537	4247	95431	0.0124794	2.21773	9.52401e-08	2.03179e-06	29
aTa	T	A	14	208	4247	95431	0.00329644	1.51242	0.0830879	0.338149	0
aTa	T	G	7	202	4247	95431	0.00164822	0.778671	0.798378	1	0
aTc	T	C	55	537	3291	95431	0.0167122	2.96996	1.88996e-12	1.20957e-10	36
aTc	T	G	18	202	3291	95431	0.00546946	2.58394	0.000258259	0.00236123	11
aTc	T	A	9	208	3291	95431	0.00273473	1.2547	0.292173	0.790103	0
aTg	T	A	33	208	6653	95431	0.00496017	2.27574	8.9023e-06	0.00013148	18
aTg	T	G	20	202	6653	95431	0.00300616	1.4202	0.0728066	0.310642	0
aTg	T	C	38	537	6653	95431	0.00571171	1.01504	0.486311	1	0
aTt	T	G	39	202	7069	95431	0.00551705	2.60642	3.56049e-08	9.76593e-07	24
aTt	T	C	55	537	7069	95431	0.00778045	1.38267	0.0101599	0.0672655	0
aTt	T	A	18	208	7069	95431	0.00254633	1.16826	0.281312	0.771599	0
cTa	T	C	22	537	5257	95431	0.0041849	0.743704	0.94178	1	0
cTa	T	A	5	208	5257	95431	0.000951113	0.436373	0.99041	1	0
cTa	T	G	2	202	5257	95431	0.000380445	0.179734	0.999862	1	0
cTc	T	A	11	208	3139	95431	0.0035043	1.60778	0.0845372	0.338149	0
cTc	T	G	10	202	3139	95431	0.00318573	1.50504	0.132172	0.44521	0
cTc	T	C	19	537	3139	95431	0.00605288	1.07567	0.406365	1	0
cTg	T	A	8	208	4943	95431	0.00161845	0.74255	0.848417	1	0
cTg	T	C	7	537	4943	95431	0.00141614	0.251665	1	1	0
cTg	T	G	2	202	4943	95431	0.000404613	0.191151	0.999738	1	0
cTt	T	A	15	208	7251	95431	0.00206868	0.949116	0.620898	1	0
cTt	T	C	34	537	7251	95431	0.00468901	0.83329	0.884533	1	0
cTt	T	G	10	202	7251	95431	0.00137912	0.651539	0.947349	1	0
gTa	T	C	26	537	4186	95431	0.00621118	1.1038	0.332031	0.85	0
gTa	T	A	8	208	4186	95431	0.00191113	0.876833	0.695809	1	0
gTa	T	G	2	202	4186	95431	0.000477783	0.225719	0.998801	1	0
gTc	T	C	21	537	2526	95431	0.00831354	1.47741	0.0525716	0.252355	0
gTc	T	G	3	202	2526	95431	0.00118765	0.561082	0.904611	1	0
gTc	T	A	2	208	2526	95431	0.000791766	0.363264	0.974827	1	0
gTg	T	G	6	202	5122	95431	0.00117142	0.553414	0.962488	1	0
gTg	T	A	4	208	5122	95431	0.000780945	0.3583	0.996325	1	0
gTg	T	C	9	537	5122	95431	0.00175713	0.312261	0.999997	1	0
gTt	T	C	66	537	6598	95431	0.010003	1.77765	5.53479e-06	8.85567e-05	29
gTt	T	G	17	202	6598	95431	0.00257654	1.21724	0.235118	0.714423	0
gTt	T	A	8	208	6598	95431	0.00121249	0.556293	0.97792	1	0
tTa	T	C	41	537	7701	95431	0.00532398	0.946132	0.666591	1	0
tTa	T	A	11	208	7701	95431	0.00142839	0.655348	0.952456	1	0
tTa	T	G	5	202	7701	95431	0.000649266	0.306733	0.999787	1	0
tTc	T	G	29	202	5244	95431	0.00553013	2.6126	2.472e-06	4.74624e-05	18
tTc	T	C	38	537	5244	95431	0.00724638	1.28776	0.0698274	0.304701	0
tTc	T	A	14	208	5244	95431	0.00266972	1.22487	0.255865	0.744334	0
tTg	T	A	21	208	7985	95431	0.00262993	1.20662	0.215243	0.677485	0
tTg	T	G	10	202	7985	95431	0.00125235	0.591648	0.977023	1	0
tTg	T	C	16	537	7985	95431	0.00200376	0.35609	1	1	0
tTt	T	A	27	208	9303	95431	0.00290229	1.33158	0.0772769	0.322547	0
tTt	T	G	22	202	9303	95431	0.00236483	1.11722	0.324952	0.84312	0
tTt	T	C	37	537	9303	95431	0.00397721	0.706796	0.991788	1	0

## Sheet: S6C_NoDups
motif	refBase	variant	xYz:M_counts	Y:M_counts	xyz_counts	y_counts	xYz:M_counts/xyz_counts	xYz:M_enrich	Fisher_p-value_xYz:M	BH_Fisher_p-value_xYz:M	xYz:M_MutLoad_MinEstimate
aAa	A	C	45	361	14980	148254	0.00300401	1.23367	0.0838418	0.277545	0
aAa	A	G	162	1833	14980	148254	0.0108144	0.874676	0.968095	1	0
aAa	A	T	28	460	14980	148254	0.00186916	0.602414	0.99912	1	0
aAc	A	C	26	361	10128	148254	0.00256714	1.05426	0.41943	0.965114	0
aAc	A	G	115	1833	10128	148254	0.0113547	0.918371	0.838302	1	0
aAc	A	T	17	460	10128	148254	0.00167852	0.540971	0.998576	1	0
aAg	A	C	29	361	9136	148254	0.00317426	1.30359	0.0895598	0.291449	0
aAg	A	G	161	1833	9136	148254	0.0176226	1.42532	7.06922e-06	7.98406e-05	48
aAg	A	T	26	460	9136	148254	0.00284588	0.917204	0.702491	1	0
aAt	A	C	52	361	11356	148254	0.00457908	1.88052	9.65153e-06	0.00010295	24
aAt	A	G	179	1833	11356	148254	0.0157626	1.27489	0.000662066	0.00470802	39
aAt	A	T	35	460	11356	148254	0.00308207	0.993325	0.541636	1	0
aCa	C	A	51	447	12523	95774	0.00407251	0.872573	0.868199	1	0
aCa	C	G	13	121	12523	95774	0.00103809	0.82167	0.813111	1	0
aCa	C	T	450	3108	12523	95774	0.0359339	1.10731	0.0129	0.0669406	0
aCc	C	A	32	447	6152	95774	0.00520156	1.11448	0.289237	0.716866	0
aCc	C	G	10	121	6152	95774	0.00162549	1.28661	0.250793	0.64203	0
aCc	C	T	225	3108	6152	95774	0.0365735	1.12702	0.038807	0.147888	0
aCg	C	A	7	447	2939	95774	0.00238176	0.510315	0.984165	1	0
aCg	C	G	4	121	2939	95774	0.00136101	1.07727	0.511061	1	0
aCg	C	T	106	3108	2939	95774	0.0360667	1.11141	0.150952	0.452857	0
aCt	C	A	64	447	10802	95774	0.00592483	1.26945	0.0285194	0.121486	0
aCt	C	G	9	121	10802	95774	0.000833179	0.659478	0.937657	1	0
aCt	C	T	417	3108	10802	95774	0.038604	1.18959	0.00016502	0.00150875	66
aGa	G	A	143	1370	9764	99237	0.0146456	1.06087	0.242145	0.636874	0
aGa	G	C	52	263	9764	99237	0.00532569	2.00953	9.66097e-07	1.32493e-05	26
aGa	G	T	166	1738	9764	99237	0.0170012	0.970743	0.666998	1	0
aGc	G	A	96	1370	5056	99237	0.0189873	1.37536	0.00138843	0.00952067	26
aGc	G	C	10	263	5056	99237	0.00197785	0.746295	0.865432	1	0
aGc	G	T	117	1738	5056	99237	0.0231408	1.3213	0.0018596	0.0111576	28
aGg	G	A	109	1370	5606	99237	0.0194435	1.4084	0.000299761	0.00239809	32
aGg	G	C	11	263	5606	99237	0.00196218	0.740385	0.881341	1	0
aGg	G	T	118	1738	5606	99237	0.0210489	1.20186	0.0258503	0.115425	0
aGt	G	A	111	1370	7873	99237	0.0140988	1.02126	0.423748	0.965114	0
aGt	G	C	20	263	7873	99237	0.00254033	0.958534	0.611051	1	0
aGt	G	T	194	1738	7873	99237	0.0246412	1.40697	1.73086e-06	2.2155e-05	56
aTa	T	A	14	375	6811	155131	0.0020555	0.850324	0.767254	1	0
aTa	T	C	155	1769	6811	155131	0.0227573	1.99568	1.97328e-15	1.89435e-13	77
aTa	T	G	7	311	6811	155131	0.00102775	0.512655	0.984141	1	0
aTc	T	A	12	375	5651	155131	0.00212352	0.878463	0.714657	1	0
aTc	T	C	139	1769	5651	155131	0.0245974	2.15705	1.88788e-16	3.62473e-14	75
aTc	T	G	20	311	5651	155131	0.0035392	1.7654	0.0110413	0.0605692	0
aTg	T	A	34	375	10783	155131	0.00315311	1.30439	0.0700215	0.244439	0
aTg	T	C	198	1769	10783	155131	0.0183622	1.61026	7.13342e-11	2.38921e-09	75
aTg	T	G	21	311	10783	155131	0.00194751	0.971444	0.586558	1	0
aTt	T	A	19	375	11339	155131	0.00167563	0.69318	0.967018	1	0
aTt	T	C	174	1769	11339	155131	0.0153453	1.34569	6.17631e-05	0.000624132	45
aTt	T	G	41	311	11339	155131	0.00361584	1.80363	0.000200968	0.0017539	18
cAa	A	C	20	361	11212	148254	0.0017838	0.732565	0.9451	1	0
cAa	A	G	98	1833	11212	148254	0.00874064	0.706947	0.999924	1	0
cAa	A	T	79	460	11212	148254	0.00704602	2.27087	9.40932e-12	4.51647e-10	44
cAc	A	C	6	361	7662	148254	0.000783085	0.321594	0.999847	1	0
cAc	A	G	80	1833	7662	148254	0.0104411	0.844485	0.948012	1	0
cAc	A	T	20	460	7662	148254	0.00261028	0.841272	0.814331	1	0
cAg	A	C	12	361	7350	148254	0.00163265	0.670491	0.946765	1	0
cAg	A	G	112	1833	7350	148254	0.0152381	1.23247	0.0158951	0.0789445	0
cAg	A	T	62	460	7350	148254	0.00843537	2.71865	1.8274e-12	1.16954e-10	39
cAt	A	C	27	361	7508	148254	0.00359616	1.47686	0.0297388	0.121486	0
cAt	A	G	112	1833	7508	148254	0.0149174	1.20653	0.0266438	0.116264	0
cAt	A	T	50	460	7508	148254	0.00665956	2.14632	4.87321e-07	7.79714e-06	27
cCa	C	A	38	447	5974	95774	0.0063609	1.36288	0.0348189	0.139276	0
cCa	C	G	13	121	5974	95774	0.0021761	1.72243	0.0392828	0.147888	0
cCa	C	T	168	3108	5974	95774	0.0281219	0.866584	0.974983	1	0
cCc	C	A	12	447	2186	95774	0.00548948	1.17617	0.32616	0.782784	0
cCc	C	G	3	121	2186	95774	0.00137237	1.08626	0.523691	1	0
cCc	C	T	72	3108	2186	95774	0.0329369	1.01496	0.467114	1	0
cCg	C	A	9	447	1400	95774	0.00642857	1.37738	0.212165	0.581939	0
cCg	C	G	1	121	1400	95774	0.000714286	0.565372	0.831689	1	0
cCg	C	T	46	3108	1400	95774	0.0328571	1.0125	0.487755	1	0
cCt	C	A	53	447	5876	95774	0.00901974	1.93257	4.61384e-06	5.53661e-05	26
cCt	C	G	7	121	5876	95774	0.00119129	0.942928	0.617662	1	0
cCt	C	T	199	3108	5876	95774	0.0338666	1.04361	0.280844	0.709501	0
cGa	G	A	33	1370	1936	99237	0.0170455	1.2347	0.133191	0.419226	0
cGa	G	C	8	263	1936	99237	0.00413223	1.5592	0.145917	0.451872	0
cGa	G	T	28	1738	1936	99237	0.0144628	0.825803	0.86701	1	0
cGc	G	A	59	1370	1847	99237	0.0319437	2.31387	9.17499e-09	1.95733e-07	34
cGc	G	C	3	263	1847	99237	0.00162426	0.612875	0.868536	1	0
cGc	G	T	41	1738	1847	99237	0.0221982	1.26748	0.0800287	0.26957	0
cGg	G	A	40	1370	1478	99237	0.0270636	1.96037	8.0532e-05	0.000773108	20
cGg	G	C	4	263	1478	99237	0.00270636	1.02118	0.55181	1	0
cGg	G	T	29	1738	1478	99237	0.0196211	1.12033	0.296654	0.720983	0
cGt	G	A	75	1370	2921	99237	0.0256761	1.85987	5.37239e-07	7.93461e-06	35
cGt	G	C	15	263	2921	99237	0.00513523	1.93766	0.0121684	0.064898	0
cGt	G	T	76	1738	2921	99237	0.0260185	1.48561	0.000645121	0.00470802	25
cTa	T	A	16	375	8672	155131	0.00184502	0.763252	0.894021	1	0
cTa	T	C	108	1769	8672	155131	0.0124539	1.09213	0.187117	0.528332	0
cTa	T	G	3	311	8672	155131	0.000345941	0.17256	0.999997	1	0
cTc	T	A	19	375	5113	155131	0.00371602	1.53725	0.0448899	0.165747	0
cTc	T	C	59	1769	5113	155131	0.0115392	1.01192	0.481864	1	0
cTc	T	G	21	311	5113	155131	0.00410718	2.04872	0.00177758	0.0110095	11
cTg	T	A	51	375	8090	155131	0.00630408	2.60789	6.16198e-10	1.69014e-08	31
cTg	T	C	95	1769	8090	155131	0.0117429	1.02978	0.400091	0.948364	0
cTg	T	G	24	311	8090	155131	0.00296663	1.47979	0.0376124	0.147379	0
cTt	T	A	33	375	11860	155131	0.00278246	1.15106	0.22493	0.599813	0
cTt	T	C	111	1769	11860	155131	0.00935919	0.820747	0.987984	1	0
cTt	T	G	25	311	11860	155131	0.00210793	1.05146	0.427264	0.965114	0
gAa	A	C	37	361	9016	148254	0.00410382	1.68534	0.0015095	0.00999392	15
gAa	A	G	86	1833	9016	148254	0.0095386	0.771487	0.995498	1	0
gAa	A	T	22	460	9016	148254	0.00244011	0.786425	0.900128	1	0
gAc	A	C	9	361	5487	148254	0.00164024	0.673607	0.919435	1	0
gAc	A	G	58	1833	5487	148254	0.0105704	0.854943	0.900876	1	0
gAc	A	T	13	460	5487	148254	0.00236924	0.763584	0.870698	1	0
gAg	A	C	26	361	5148	148254	0.00505051	2.07412	0.000457072	0.00351031	13
gAg	A	G	63	1833	5148	148254	0.0122378	0.989797	0.550701	1	0
gAg	A	T	20	460	5148	148254	0.003885	1.2521	0.182673	0.528332	0
gAt	A	C	29	361	6750	148254	0.0042963	1.76439	0.00255585	0.0148704	13
gAt	A	G	140	1833	6750	148254	0.0207407	1.67752	5.25855e-09	1.26205e-07	57
gAt	A	T	17	460	6750	148254	0.00251852	0.811697	0.83993	1	0
gCa	C	A	22	447	6231	95774	0.00353073	0.756493	0.931653	1	0
gCa	C	G	4	121	6231	95774	0.000641952	0.508118	0.958643	1	0
gCa	C	T	168	3108	6231	95774	0.026962	0.830841	0.99459	1	0
gCc	C	A	7	447	3402	95774	0.00205761	0.440863	0.996095	1	0
gCc	C	G	4	121	3402	95774	0.00117578	0.930653	0.626802	1	0
gCc	C	T	102	3108	3402	95774	0.0299824	0.923916	0.801646	1	0
gCg	C	A	4	447	1657	95774	0.002414	0.517223	0.950495	1	0
gCg	C	G	0	121	1657	95774	0	0	1	1	0
gCg	C	T	60	3108	1657	95774	0.03621	1.11582	0.217518	0.588218	0
gCt	C	A	30	447	8470	95774	0.00354191	0.758888	0.956878	1	0
gCt	C	G	9	121	8470	95774	0.00106257	0.841049	0.752345	1	0
gCt	C	T	319	3108	8470	95774	0.0376623	1.16058	0.00393775	0.0222367	44
gGa	G	A	54	1370	4871	99237	0.011086	0.803024	0.959953	1	0
gGa	G	C	11	263	4871	99237	0.00225826	0.852104	0.746754	1	0
gGa	G	T	54	1738	4871	99237	0.011086	0.632994	0.999907	1	0
gGc	G	A	61	1370	3963	99237	0.0153924	1.11496	0.211928	0.581939	0
gGc	G	C	8	263	3963	99237	0.00201867	0.7617	0.827008	1	0
gGc	G	T	52	1738	3963	99237	0.0131214	0.749209	0.988059	1	0
gGg	G	A	41	1370	2288	99237	0.0179196	1.29802	0.060268	0.214286	0
gGg	G	C	2	263	2288	99237	0.000874126	0.329831	0.984331	1	0
gGg	G	T	35	1738	2288	99237	0.0152972	0.873446	0.810612	1	0
gGt	G	A	59	1370	6711	99237	0.00879154	0.636822	0.999949	1	0
gGt	G	C	12	263	6711	99237	0.00178811	0.674702	0.945598	1	0
gGt	G	T	103	1738	6711	99237	0.0153479	0.876342	0.925214	1	0
gTa	T	A	14	375	7018	155131	0.00199487	0.825243	0.802713	1	0
gTa	T	C	70	1769	7018	155131	0.00997435	0.874693	0.886386	1	0
gTa	T	G	3	311	7018	155131	0.000427472	0.213229	0.99993	1	0
gTc	T	A	2	375	4242	155131	0.000471476	0.195041	0.999645	1	0
gTc	T	C	43	1769	4242	155131	0.0101367	0.888932	0.801448	1	0
gTc	T	G	5	311	4242	155131	0.00117869	0.587946	0.928436	1	0
gTg	T	A	7	375	8546	155131	0.000819097	0.338846	0.999882	1	0
gTg	T	C	78	1769	8546	155131	0.00912708	0.800392	0.983245	1	0
gTg	T	G	12	311	8546	155131	0.00140417	0.700417	0.925573	1	0
gTt	T	A	10	375	10554	155131	0.000947508	0.391968	0.999892	1	0
gTt	T	C	113	1769	10554	155131	0.0107068	0.938928	0.767833	1	0
gTt	T	G	24	311	10554	155131	0.00227402	1.13431	0.291227	0.716866	0
tAa	A	C	11	361	10508	148254	0.00104682	0.429904	0.999716	1	0
tAa	A	G	78	1833	10508	148254	0.00742292	0.600369	1	1	0
tAa	A	T	22	460	10508	148254	0.00209364	0.674763	0.982638	1	0
tAc	A	C	8	361	9142	148254	0.000875082	0.359375	0.999882	1	0
tAc	A	G	97	1833	9142	148254	0.0106104	0.858172	0.947469	1	0
tAc	A	T	13	460	9142	148254	0.00142201	0.458301	0.999665	1	0
tAg	A	C	16	361	6639	148254	0.00241	0.98973	0.552367	1	0
tAg	A	G	110	1833	6639	148254	0.0165688	1.34009	0.00160557	0.0102756	28
tAg	A	T	18	460	6639	148254	0.00271125	0.873813	0.751918	1	0
tAt	A	C	8	361	8915	148254	0.000897364	0.368526	0.999823	1	0
tAt	A	G	182	1833	8915	148254	0.020415	1.65118	7.46627e-11	2.38921e-09	72
tAt	A	T	18	460	8915	148254	0.00201907	0.650728	0.981949	1	0
tCa	C	A	33	447	9041	95774	0.00365004	0.782055	0.945466	1	0
tCa	C	G	15	121	9041	95774	0.00165911	1.31322	0.168107	0.496562	0
tCa	C	T	251	3108	9041	95774	0.0277624	0.855508	0.995913	1	0
tCc	C	A	18	447	3689	95774	0.00487937	1.04545	0.457704	1	0
tCc	C	G	5	121	3689	95774	0.00135538	1.07281	0.500662	1	0
tCc	C	T	130	3108	3689	95774	0.0352399	1.08593	0.184595	0.528332	0
tCg	C	A	14	447	2187	95774	0.00640146	1.37157	0.149465	0.452857	0
tCg	C	G	6	121	2187	95774	0.00274348	2.17152	0.0599669	0.214286	0
tCg	C	T	82	3108	2187	95774	0.0374943	1.1554	0.109196	0.349426	0
tCt	C	A	53	447	8603	95774	0.00616064	1.31998	0.0241476	0.110389	0
tCt	C	G	18	121	8603	95774	0.00209229	1.65609	0.0232438	0.108849	0
tCt	C	T	313	3108	8603	95774	0.0363827	1.12114	0.0212845	0.102166	0
tGa	G	A	96	1370	9863	99237	0.00973335	0.705042	0.999934	1	0
tGa	G	C	45	263	9863	99237	0.00456251	1.72156	0.000236169	0.0019715	19
tGa	G	T	146	1738	9863	99237	0.0148028	0.845216	0.986448	1	0
tGc	G	A	84	1370	8927	99237	0.00940966	0.681596	0.999957	1	0
tGc	G	C	6	263	8927	99237	0.000672118	0.253608	0.999998	1	0
tGc	G	T	180	1738	8927	99237	0.0201635	1.15131	0.029139	0.121486	0
tGg	G	A	132	1370	8455	99237	0.0156121	1.13087	0.0798461	0.26957	0
tGg	G	C	18	263	8455	99237	0.00212892	0.803298	0.862237	1	0
tGg	G	T	144	1738	8455	99237	0.0170313	0.972462	0.648353	1	0
tGt	G	A	177	1370	12781	99237	0.0138487	1.00314	0.494592	1	0
tGt	G	C	38	263	12781	99237	0.00297316	1.12185	0.248522	0.64203	0
tGt	G	T	255	1738	12781	99237	0.0199515	1.1392	0.0160356	0.0789445	0
tTa	T	A	23	375	12654	155131	0.00181761	0.751913	0.941327	1	0
tTa	T	C	114	1769	12654	155131	0.00900901	0.790038	0.996968	1	0
tTa	T	G	13	311	12654	155131	0.00102734	0.512453	0.998132	1	0
tTc	T	A	21	375	8520	155131	0.00246479	1.01964	0.495282	1	0
tTc	T	C	89	1769	8520	155131	0.010446	0.916054	0.815002	1	0
tTc	T	G	41	311	8520	155131	0.00481221	2.40039	2.52251e-07	4.40292e-06	24
tTg	T	A	62	375	12609	155131	0.00491712	2.03413	8.57131e-08	1.64569e-06	32
tTg	T	C	105	1769	12609	155131	0.00832739	0.730263	0.999806	1	0
tTg	T	G	19	311	12609	155131	0.00150686	0.751642	0.925001	1	0
tTt	T	A	38	375	15213	155131	0.00249786	1.03332	0.441016	0.984593	0
tTt	T	C	118	1769	15213	155131	0.00775652	0.680202	0.999999	1	0
tTt	T	G	32	311	15213	155131	0.00210346	1.04924	0.414856	0.965114	0

## Sheet: S6D_rubella
motif	mutBase	variant	xYz:M_counts	Y:M_counts	xyz_counts	y_counts	xYz:M_counts/xyz_counts	xYz:M_enrich	Fisher_p-value_xYz:M	BH_Fisher_p-value_xYz:M	xYz:M_MutLoad_MinEstimate
tTt	T	G	1	5	159	6218	0.00628931	7.82138	0.12215	0.502211	0
tCa	C	A	3	20	419	16110	0.0071599	5.7673	0.0145604	0.173269	0
cAg	A	T	5	10	537	5932	0.00931099	5.52328	0.00105937	0.0315162	4.09474
tCg	C	T	144	586	761	16110	0.189225	5.20206	1.39748e-56	1.663e-54	116.319
aGt	G	A	5	71	174	12453	0.0287356	5.04007	0.00342951	0.0816224	0
cTt	T	A	1	3	412	6218	0.00242718	5.03074	0.186263	0.615701	0
tGt	G	T	2	18	276	12453	0.00724638	5.01329	0.0599213	0.381643	0
cTg	T	A	2	3	933	6218	0.00214362	4.44302	0.0609346	0.381643	0
aAc	A	C	2	9	327	5932	0.00611621	4.03126	0.0850491	0.440037	0
tCa	C	T	59	586	419	16110	0.140811	3.87111	2.55696e-17	1.52139e-15	43.7589
tGa	G	T	2	18	358	12453	0.00558659	3.86499	0.0938627	0.465403	0
tTc	T	G	1	5	330	6218	0.0030303	3.76848	0.239191	0.694238	0
aCa	C	G	2	27	339	16110	0.00589971	3.52016	0.110674	0.502211	0
cCt	C	A	4	20	937	16110	0.00426894	3.43863	0.0263656	0.224108	0
tAg	A	G	2	60	59	5932	0.0338983	3.35141	0.124136	0.502211	0
tGa	G	C	4	43	358	12453	0.0111732	3.23581	0.0352066	0.279306	0
cCt	C	G	5	27	937	16110	0.00533618	3.18392	0.0185127	0.183584	0
aAg	A	C	1	9	213	5932	0.00469484	3.09442	0.281362	0.778653	0
aGg	G	A	7	71	429	12453	0.016317	2.86191	0.0115474	0.171767	0
tCa	C	G	2	27	419	16110	0.00477327	2.84805	0.155845	0.545457	0
cTc	T	G	2	5	876	6218	0.00228311	2.83927	0.148549	0.535676	0
gTa	T	C	7	141	109	6218	0.0642202	2.83206	0.0142251	0.173269	0
aAg	A	G	6	60	213	5932	0.028169	2.78498	0.0215262	0.197047	0
aAc	A	G	9	60	327	5932	0.0275229	2.7211	0.00575558	0.114152	0
aTa	T	C	4	141	69	6218	0.057971	2.55648	0.0780997	0.422448	0
tCt	C	A	1	20	317	16110	0.00315457	2.54101	0.328655	0.797436	0
cGg	G	T	4	18	1098	12453	0.00364299	2.52034	0.0682852	0.38695	0
cGa	G	T	3	18	840	12453	0.00357143	2.47083	0.117798	0.502211	0
cCa	C	A	3	20	1008	16110	0.00297619	2.39732	0.126608	0.502211	0
gAa	A	T	1	10	248	5932	0.00403226	2.39194	0.34846	0.797436	0
aCa	C	A	1	20	339	16110	0.00294985	2.37611	0.347102	0.797436	0
tCt	C	T	26	586	317	16110	0.0820189	2.25482	0.000202804	0.00804456	14.4691
tGt	G	C	2	43	276	12453	0.00724638	2.09858	0.248051	0.702811	0
cGa	G	C	6	43	840	12453	0.00714286	2.0686	0.0679222	0.38695	0
aTg	T	C	14	141	324	6218	0.0432099	1.90552	0.0172489	0.183584	0
tCt	C	G	1	27	317	16110	0.00315457	1.88223	0.41598	0.853475	0
cCa	C	G	3	27	1008	16110	0.00297619	1.77579	0.237689	0.694238	0
cGt	G	A	7	71	696	12453	0.0100575	1.76402	0.102485	0.487829	0
tAc	A	T	1	10	340	5932	0.00294118	1.74471	0.446486	0.856965	0
gAc	A	C	2	9	775	5932	0.00258065	1.70093	0.333237	0.797436	0
tTa	T	C	4	141	104	6218	0.0384615	1.69613	0.217599	0.681428	0
gCa	C	G	2	27	712	16110	0.00280899	1.67603	0.337042	0.797436	0
cCc	C	G	5	27	1803	16110	0.00277316	1.65465	0.178504	0.606913	0
tTg	T	C	13	141	352	6218	0.0369318	1.62867	0.0604816	0.381643	0
aGg	G	T	1	18	429	12453	0.002331	1.61267	0.468489	0.871096	0
aCg	C	T	40	586	726	16110	0.0550964	1.51468	0.0080007	0.136012	0
aCt	C	G	1	27	402	16110	0.00248756	1.48425	0.495107	0.906427	0
gCt	C	G	2	27	804	16110	0.00248756	1.48425	0.393481	0.853475	0
tGc	G	T	2	18	939	12453	0.00212993	1.47355	0.398579	0.853475	0
cAt	A	G	7	60	479	5932	0.0146138	1.44482	0.210645	0.67748	0
gGc	G	A	11	71	1354	12453	0.00812408	1.42492	0.146053	0.535676	0
tAt	A	G	1	60	70	5932	0.0142857	1.41238	0.512644	0.910516	0
tCc	C	T	33	586	651	16110	0.0506912	1.39358	0.040518	0.301353	0
cTg	T	G	1	5	933	6218	0.00107181	1.3329	0.556651	0.928995	0
cGg	G	C	5	43	1098	12453	0.00455373	1.31878	0.329161	0.797436	0
gGa	G	A	3	71	403	12453	0.00744417	1.30567	0.405915	0.853475	0
cAg	A	G	7	60	537	5932	0.0130354	1.28876	0.30083	0.797436	0
cGt	G	C	3	43	696	12453	0.00431034	1.2483	0.43487	0.856965	0
tCc	C	A	1	20	651	16110	0.0015361	1.23733	0.562081	0.928995	0
tGc	G	C	4	43	939	12453	0.00425985	1.23367	0.409609	0.853475	0
cAg	A	C	1	9	537	5932	0.0018622	1.22739	0.574679	0.93409	0
aGc	G	A	4	71	573	12453	0.0069808	1.22439	0.414804	0.853475	0
gTc	T	C	17	141	614	6218	0.0276873	1.22099	0.231878	0.694238	0
cAc	A	C	2	9	1104	5932	0.00181159	1.19404	0.521087	0.911903	0
aTt	T	C	4	141	148	6218	0.027027	1.19187	0.436986	0.856965	0
cGc	G	C	10	43	2436	12453	0.00410509	1.18885	0.326868	0.797436	0
cAc	A	G	13	60	1104	5932	0.0117754	1.16419	0.32084	0.797436	0
cCg	C	T	69	586	1662	16110	0.0415162	1.14134	0.143069	0.535676	0
cTa	T	C	6	141	234	6218	0.025641	1.13075	0.441906	0.856965	0
gGg	G	C	3	43	776	12453	0.00386598	1.11961	0.507282	0.910516	0
aAa	A	G	1	60	89	5932	0.011236	1.11086	0.59851	0.93409	0
aCc	C	G	2	27	1102	16110	0.00181488	1.08288	0.560001	0.928995	0
gAg	A	C	1	9	611	5932	0.00163666	1.07874	0.624359	0.943211	0
cAc	A	T	2	10	1104	5932	0.00181159	1.07464	0.581064	0.93409	0
cTg	T	C	22	141	933	6218	0.0235798	1.03985	0.458651	0.866342	0
cGc	G	A	14	71	2436	12453	0.00574713	1.00801	0.534492	0.921806	0
gCt	C	A	1	20	804	16110	0.00124378	1.00187	0.641034	0.947754	0
cGt	G	T	1	18	696	12453	0.00143678	0.994013	0.64511	0.947754	0
cCg	C	A	2	20	1662	16110	0.00120337	0.969314	0.626165	0.943211	0
cTt	T	C	9	141	412	6218	0.0218447	0.963334	0.595257	0.93409	0
cGg	G	A	6	71	1098	12453	0.00546448	0.958439	0.604411	0.93409	0
gTg	T	C	14	141	672	6218	0.0208333	0.918735	0.670792	0.973467	0
cTc	T	C	17	141	876	6218	0.0194064	0.855808	0.787983	1	0
cGc	G	T	3	18	2436	12453	0.00123153	0.852011	0.713303	0.998625	0
gCg	C	A	2	20	1940	16110	0.00103093	0.830412	0.712892	0.998625	0
aCt	C	T	12	586	402	16110	0.0298507	0.820641	0.790176	1	0
cCa	C	T	30	586	1008	16110	0.0297619	0.818198	0.888794	1	0
gAt	A	G	2	60	242	5932	0.00826446	0.81708	0.708731	0.998625	0
gAg	A	G	5	60	611	5932	0.00818331	0.809056	0.753006	1	0
gAc	A	G	6	60	775	5932	0.00774194	0.765419	0.812165	1	0
gAc	A	T	1	10	775	5932	0.00129032	0.765419	0.753553	1	0
tGg	G	A	3	71	701	12453	0.0042796	0.750618	0.76984	1	0
tGc	G	A	4	71	939	12453	0.00425985	0.747154	0.792094	1	0
aCa	C	T	9	586	339	16110	0.0265487	0.729862	0.865736	1	0
gGa	G	C	1	43	403	12453	0.00248139	0.718622	0.757219	1	0
gCg	C	T	48	586	1940	16110	0.0247423	0.680201	0.998761	1	0
aGa	G	A	1	71	260	12453	0.00384615	0.674594	0.776761	1	0
tTc	T	C	5	141	330	6218	0.0151515	0.668171	0.872344	1	0
gGc	G	C	3	43	1354	12453	0.00221566	0.641665	0.860372	1	0
tGt	G	A	1	71	276	12453	0.00362319	0.635487	0.796579	1	0
gGt	G	C	1	43	478	12453	0.00209205	0.605867	0.814295	1	0
cCt	C	T	19	586	937	16110	0.0202775	0.557458	0.998301	1	0
gCt	C	T	14	586	804	16110	0.0174129	0.478707	0.999422	1	0
aCc	C	T	19	586	1102	16110	0.0172414	0.473991	0.99994	1	0
gGg	G	A	2	71	776	12453	0.00257732	0.452047	0.940444	1	0
cCc	C	A	1	20	1803	16110	0.000554631	0.446755	0.906853	1	0
gCc	C	A	1	20	1856	16110	0.000538793	0.433998	0.913513	1	0
cGa	G	A	2	71	840	12453	0.00238095	0.417606	0.9567	1	0
tGg	G	C	1	43	701	12453	0.00142653	0.413131	0.917129	1	0
cCc	C	T	27	586	1803	16110	0.014975	0.411686	1	1	0
gCc	C	T	27	586	1856	16110	0.0145474	0.39993	1	1	0
gCa	C	T	10	586	712	16110	0.0140449	0.386116	0.999887	1	0
gGt	G	A	1	71	478	12453	0.00209205	0.366934	0.937758	1	0
gTt	T	C	2	141	242	6218	0.00826446	0.364457	0.974497	1	0
cCg	C	G	1	27	1662	16110	0.000601685	0.359005	0.947084	1	0
gCg	C	G	1	27	1940	16110	0.000515464	0.30756	0.968669	1	0
tAc	A	G	1	60	340	5932	0.00294118	0.290784	0.970798	1	0
tTt	T	C	1	141	159	6218	0.00628931	0.277354	0.973584	1	0
aTc	T	C	2	141	341	6218	0.0058651	0.258647	0.996605	1	0
aAt	A	T	0	.	92	.	0	.	.	.	0
cAa	A	T	0	.	353	.	0	.	.	.	0
tTc	T	A	0	.	330	.	0	.	.	.	0
gTa	T	A	0	.	109	.	0	.	.	.	0
tAa	A	C	0	.	39	.	0	.	.	.	0
cAt	A	C	0	.	479	.	0	.	.	.	0
aGa	G	T	0	.	260	.	0	.	.	.	0
tAa	A	G	0	.	39	.	0	.	.	.	0
gTa	T	G	0	.	109	.	0	.	.	.	0
gGg	G	T	0	.	776	.	0	.	.	.	0
aGt	G	C	0	.	174	.	0	.	.	.	0
aAg	A	T	0	.	213	.	0	.	.	.	0
tCg	C	A	0	.	761	.	0	.	.	.	0
gCa	C	A	0	.	712	.	0	.	.	.	0
tAa	A	T	0	.	39	.	0	.	.	.	0
tCg	C	G	0	.	761	.	0	.	.	.	0
cAt	A	T	0	.	479	.	0	.	.	.	0
gGc	G	T	0	.	1354	.	0	.	.	.	0
aTa	T	A	0	.	69	.	0	.	.	.	0
gTt	T	A	0	.	242	.	0	.	.	.	0
tAt	A	C	0	.	70	.	0	.	.	.	0
aAc	A	T	0	.	327	.	0	.	.	.	0
aTa	T	G	0	.	69	.	0	.	.	.	0
aGt	G	T	0	.	174	.	0	.	.	.	0
aGg	G	C	0	.	429	.	0	.	.	.	0
gTt	T	G	0	.	242	.	0	.	.	.	0
tGa	G	A	0	.	358	.	0	.	.	.	0
tCc	C	G	0	.	651	.	0	.	.	.	0
gTg	T	A	0	.	672	.	0	.	.	.	0
tAt	A	T	0	.	70	.	0	.	.	.	0
tAg	A	C	0	.	59	.	0	.	.	.	0
gAa	A	C	0	.	248	.	0	.	.	.	0
aGc	G	C	0	.	573	.	0	.	.	.	0
gTg	T	G	0	.	672	.	0	.	.	.	0
aTt	T	A	0	.	148	.	0	.	.	.	0
gAa	A	G	0	.	248	.	0	.	.	.	0
aTt	T	G	0	.	148	.	0	.	.	.	0
gTc	T	A	0	.	614	.	0	.	.	.	0
tAc	A	C	0	.	340	.	0	.	.	.	0
tAg	A	T	0	.	59	.	0	.	.	.	0
aGc	G	T	0	.	573	.	0	.	.	.	0
gTc	T	G	0	.	614	.	0	.	.	.	0
cTa	T	A	0	.	234	.	0	.	.	.	0
aTg	T	A	0	.	324	.	0	.	.	.	0
gAt	A	C	0	.	242	.	0	.	.	.	0
cTa	T	G	0	.	234	.	0	.	.	.	0
tTa	T	A	0	.	104	.	0	.	.	.	0
aTg	T	G	0	.	324	.	0	.	.	.	0
tTa	T	G	0	.	104	.	0	.	.	.	0
gCc	C	G	0	.	1856	.	0	.	.	.	0
aCt	C	A	0	.	402	.	0	.	.	.	0
aTc	T	A	0	.	341	.	0	.	.	.	0
aAa	A	C	0	.	89	.	0	.	.	.	0
gAt	A	T	0	.	242	.	0	.	.	.	0
aTc	T	G	0	.	341	.	0	.	.	.	0
tGg	G	T	0	.	701	.	0	.	.	.	0
cTt	T	G	0	.	412	.	0	.	.	.	0
tTt	T	A	0	.	159	.	0	.	.	.	0
gGa	G	T	0	.	403	.	0	.	.	.	0
aCg	C	A	0	.	726	.	0	.	.	.	0
aAa	A	T	0	.	89	.	0	.	.	.	0
aCg	C	G	0	.	726	.	0	.	.	.	0
gAg	A	T	0	.	611	.	0	.	.	.	0
aAt	A	C	0	.	92	.	0	.	.	.	0
cAa	A	C	0	.	353	.	0	.	.	.	0
tTg	T	A	0	.	352	.	0	.	.	.	0
aCc	C	A	0	.	1102	.	0	.	.	.	0
aAt	A	G	0	.	92	.	0	.	.	.	0
cAa	A	G	0	.	353	.	0	.	.	.	0
aGa	G	C	0	.	260	.	0	.	.	.	0
tTg	T	G	0	.	352	.	0	.	.	.	0
gGt	G	T	0	.	478	.	0	.	.	.	0
cTc	T	A	0	.	876	.	0	.	.	.	0
