# Supplementary material for: Similarity between mutation spectra in hypermutated genomes of rubella virus and in SARS-CoV-2 genomes accumulated during the COVID-19 pandemic
Source: PLoS One. 2020 Oct 2;15(10):e0237689. doi: 10.1371/journal.pone.0237689 (PMC7531822; doi:10.1371/journal.pone.0237689)
Supplement: S7 Table — S7A. SARS-CoV-2, NoDupsNonFunc—de-duplicated set of mutations from all samples of the dataset; non-functional. S7B. SARS-CoV-2, NoDupsFunc—de-duplicated set of mutations from all samples of the dataset; aminoacid changes or protein-truncating. S7C. SARS-CoV-2, NoDups—de-duplicated set of mutations from all samples of the dataset. S7D. Rubella, all mutations. (XLSX) [file pone.0237689.s011.xlsx]

## Sheet: Legend
S7 Table. Comparison of C to U trinucleotide motif substitution densities between locations prone to loop or stem formation in viral RNA genomes
S7A_Table. SARS-CoV-2, NoDupsNonFunc - de-duplicated set of mutations from all samples of the dataset; non-functional
S7B_Table. SARS-CoV-2, NoDupsFunc - de-duplicated set of mutations from all samples of the dataset; aminoacid changes or protein-truncating
S7C_Table. SARS-CoV-2, NoDups - de-duplicated set of mutations from all samples of the dataset
S7D_Table. Rubella, all mutations
Column	Content
trinicleotide	RNA trinucleotide centered arount C to U substitution
mutLoop	counts of a trinucleotide-centered C to U mutations located in loop regions of predicted RNA fold
mutStem	counts of a trinucleotide-centered C to U mutations located in stem regions of predicted RNA fold
refLoop	counts of a given trinucleotide in the entire reference in loop regions of predicted RNA fold
refStem	counts of a given trinucleotide in the entire reference in stem regions of predicted RNA fold
mutLoop/refLoop	density of a trinucleotide-centered C to U bases substitutions in loops
mutStem/refStem	density of a trinucleotide-centered C to U bases substitutions in stems
ls_enrich	enrichment of a given trinucleotide substitution type in loops vs stems calculated as (mutLoop/refLoop)/(mutStem/refStem)
Fisher_p-value	Two-tailed p-value for Fisher's exact test comparing ratios (mutLoop/(refLoop-mutLoop)) and (mutStem/(refStem-mutStem))
subsetBH_Fisher_p-value_xCz:U	Fisher's exact test p-value corrected by Benjamini-Hochberg for the subset of 16 trinucleotide-centered C to U motifs

## Sheet: S7A_NoDupsNonFunc_tri_C_to_U
trinucleotide	mutLoop	mutStem	refLoop	refStem	ls_enrich	mutLoop/refLoop	mutStem/refStem	Fisher_p-value	BH_Fisher_p-value	subsetBH_Fisher_p-value_xCz:U
aCa	86	150	315	494	0.899132	0.273016	0.303644	0.383109	1	1
aCc	30	56	142	234	0.882797	0.211268	0.239316	0.612699	1	1
aCg	26	29	65	99	1.36552	0.4	0.292929	0.177891	1	1
aCu	66	87	267	407	1.1564	0.247191	0.213759	0.347244	1	1
cCa	31	59	120	234	1.02458	0.258333	0.252137	0.898086	1	1
cCc	11	17	41	75	1.18364	0.268293	0.226667	0.653854	1	1
cCg	10	18	28	46	0.912698	0.357143	0.391304	0.809437	1	1
cCu	21	60	114	230	0.70614	0.184211	0.26087	0.137621	1	1
gCa	17	59	79	293	1.06865	0.21519	0.201365	0.755853	1	1
gCc	5	26	37	150	0.779626	0.135135	0.173333	0.805131	1	1
gCg	8	26	21	67	0.981685	0.380952	0.38806	1	1	1
gCu	19	65	123	398	0.945841	0.154472	0.163317	0.888986	1	1
uCa	46	86	193	356	0.986625	0.238342	0.241573	1	1	1
uCc	22	29	74	135	1.38397	0.297297	0.214815	0.238232	1	1
uCg	23	31	47	66	1.04187	0.489362	0.469697	0.850859	1	1
uCu	55	101	184	358	1.05951	0.298913	0.282123	0.68963	1	1

## Sheet: S7B_NoDupsFunc_tri_C_to_U
trinucleotide	mutLoop	mutStem	refLoop	refStem	ls_enrich	mutLoop/refLoop	mutStem/refStem	Fisher_p-value	BH_Fisher_p-value	subsetBH_Fisher_p-value_xCz:U
aCa	101	113	315	494	1.40171	0.320635	0.228745	0.004246	0.106484	0.011323
aCc	69	70	142	234	1.62435	0.485915	0.299145	0.000401	0.06949	0.005791
aCg	20	31	65	99	0.98263	0.307692	0.313131	1	1	1
aCu	124	140	267	407	1.35013	0.464419	0.34398	0.002146	0.09099	0.008584
cCa	33	45	120	234	1.43	0.275	0.192308	0.079849	0.589654	0.141954
cCc	15	29	41	75	0.946173	0.365854	0.386667	0.844416	1	0.900711
cCg	8	10	28	46	1.31429	0.285714	0.217391	0.580897	1	0.71495
cCu	53	65	114	230	1.64507	0.464912	0.282609	0.001086	0.06949	0.005791
gCa	21	71	79	293	1.09699	0.265823	0.242321	0.661656	1	0.756178
gCc	20	51	37	150	1.58983	0.540541	0.34	0.036486	0.409255	0.076735
gCg	8	18	21	67	1.41799	0.380952	0.268657	0.411991	1	0.549321
gCu	72	163	123	398	1.4293	0.585366	0.409548	0.000865	0.06949	0.005791
uCa	49	70	193	356	1.29119	0.253886	0.196629	0.129447	0.758815	0.207115
uCc	35	44	74	135	1.45117	0.472973	0.325926	0.038368	0.409255	0.076735
uCg	14	14	47	66	1.40426	0.297872	0.212121	0.377398	1	0.548943
uCu	68	89	184	358	1.48657	0.369565	0.248603	0.003763	0.106484	0.011323

## Sheet: S7C_NoDups_tri_C_to_U
trinucleotide	mutLoop	mutStem	refLoop	refStem	ls_enrich	mutLoop/refLoop	mutStem/refStem	Fisher_p-value	subsetBH_Fisher_p-value_xCz:U
aCa	187	263	315	494	1.11507	0.593651	0.532389	0.095211	0.194074
aCc	99	126	142	234	1.29477	0.697183	0.538462	0.00242	0.007745
aCg	46	60	65	99	1.16769	0.707692	0.606061	0.242419	0.354691
aCu	190	227	267	407	1.27588	0.71161	0.55774	6.81e-05	0.00109
cCa	64	104	120	234	1.2	0.533333	0.444444	0.117158	0.20828
cCc	26	46	41	75	1.03393	0.634146	0.613333	0.844416	0.844416
cCg	18	28	28	46	1.05612	0.642857	0.608696	0.809437	0.844416
cCu	74	125	114	230	1.19439	0.649123	0.543478	0.064651	0.172402
gCa	38	130	79	293	1.08413	0.481013	0.443686	0.61086	0.698126
gCc	25	77	37	150	1.31625	0.675676	0.513333	0.097037	0.194074
gCg	16	44	21	67	1.16017	0.761905	0.656716	0.431022	0.530489
gCu	91	228	123	398	1.29147	0.739837	0.572864	0.000984	0.005625
uCa	95	156	193	356	1.12329	0.492228	0.438202	0.24385	0.354691
uCc	57	73	74	135	1.42447	0.77027	0.540741	0.001055	0.005625
uCg	37	45	47	66	1.15461	0.787234	0.681818	0.285523	0.380697
uCu	123	190	184	358	1.25955	0.668478	0.530726	0.002414	0.007745

## Sheet: S7D_Rubella_tri_C_to_U
trinucleotide	mutLoop	mutStem	refLoop	refStem	ls_enrich	mutLoop/refLoop	mutStem/refStem	Fisher_p-value	subsetBH_Fisher_p-value_xCz:U
aCa	6	3	49	40	1.63265	0.122449	0.075	0.506493	0.703964
aCc	11	8	152	114	1.03125	0.0723684	0.0701754	1	1
aCg	20	20	72	97	1.34722	0.277778	0.206186	0.360325	0.640578
aCu	7	5	68	34	0.7	0.102941	0.147059	0.527973	0.703964
cCa	24	6	127	117	3.68504	0.188976	0.0512821	0.001444	0.023096
cCc	14	13	222	221	1.07207	0.0630631	0.0588235	1	1
cCg	31	38	146	261	1.45836	0.212329	0.145594	0.098533	0.245469
cCu	7	12	108	123	0.664352	0.0648148	0.097561	0.473447	0.703964
gCa	4	6	37	144	2.59459	0.108108	0.0416667	0.122734	0.245469
gCc	8	19	81	379	1.97011	0.0987654	0.0501319	0.1143	0.245469
gCg	8	40	76	409	1.07632	0.105263	0.0977995	0.834798	0.966902
gCu	7	7	46	154	3.34783	0.152174	0.0454545	0.020531	0.082216
uCa	42	17	59	38	1.59123	0.711864	0.447368	0.011269	0.082216
uCc	14	19	69	87	0.929062	0.202899	0.218391	0.846039	0.966902
uCg	51	93	54	116	1.17802	0.944444	0.801724	0.020554	0.082216
uCu	18	8	42	35	1.875	0.428571	0.228571	0.090609	0.245469
