# Supplementary material for: Similarity between mutation spectra in hypermutated genomes of rubella virus and in SARS-CoV-2 genomes accumulated during the COVID-19 pandemic
Source: PLoS One. 2020 Oct 2;15(10):e0237689. doi: 10.1371/journal.pone.0237689 (PMC7531822; doi:10.1371/journal.pone.0237689)
Supplement: S8 Table — S8A. SARS-CoV-2, NoDupsNonFunc—de-duplicated set of mutations from all samples of the dataset; non-functional. S8B. SARS-CoV-2, NoDupsFunc—de-duplicated set of mutations from all samples of the dataset; aminoacid changes or protein-truncating. S8C. SARS-CoV-2, NoDups—de-duplicated set of mutations from all samples of the dataset. S8D. Rubella, all mutations. (XLSX) [file pone.0237689.s012.xlsx]

## Sheet: Legend
S7 Table. Comparison of G to U trinucleotide motif substitution densities between locations prone to loop or stem formation in viral RNA genomes
S7A_Table. SARS-CoV-2, NoDupsNonFunc - de-duplicated set of mutations from all samples of the dataset; non-functional
S7B_Table. SARS-CoV-2, NoDupsFunc - de-duplicated set of mutations from all samples of the dataset; aminoacid changes or protein-truncating
S7C_Table. SARS-CoV-2, NoDups - de-duplicated set of mutations from all samples of the dataset
S7D_Table. Rubella, all mutations
Column	Content
trinicleotide	RNA trinucleotide centered arount G to U substitution
mutLoop	counts of a trinucleotide-centered G to U mutations located in loop regions of predicted RNA fold
mutStem	counts of a trinucleotide-centered G to U mutations located in stem regions of predicted RNA fold
refLoop	counts of a given trinucleotide in the entire reference in loop regions of predicted RNA fold
refStem	counts of a given trinucleotide in the entire reference in stem regions of predicted RNA fold
mutLoop/refLoop	density of a trinucleotide-centered G to U bases substitutions in loops
mutStem/refStem	density of a trinucleotide-centered G to U bases substitutions in stems
ls_enrich	enrichment of a given trinucleotide substitution type in loops vs stems calculated as (mutLoop/refLoop)/(mutStem/refStem)
Fisher_p-value	Two-tailed p-value for Fisher's exact test comparing ratios (mutLoop/(refLoop-mutLoop)) and (mutStem/(refStem-mutStem))
subsetBH_Fisher_p-value_xGz:U	Fisher's exact test p-value corrected by Benjamini-Hochberg for the subset of 16 trinucleotide-centered G to U motifs

## Sheet: S8A_NoDupsNonFunc_tri_G_to_U_
trinicleotide	mutLoop	mutStem	refLoop	refStem	ls_enrich	mutLoop/refLoop	mutStem/refStem	Fisher_p-value	subsetBH_Fisher_p-value_xGz:U
aGa	1	5	171	434	0.507602	0.005848	0.011521	1	1
aGc	1	2	50	251	2.51	0.02	0.007968	0.421299	1
aGg	0	6	59	270	0	0	0.022222	0.595998	1
aGu	2	6	83	424	1.70281	0.024096	0.014151	0.623167	1
cGa	11	8	34	61	2.46691	0.323529	0.131148	0.033113	0.478649
cGc	5	16	19	78	1.28289	0.263158	0.205128	0.550254	1
cGg	3	13	11	65	1.36364	0.272727	0.2	0.690252	1
cGu	6	19	41	130	1.00128	0.146341	0.146154	1	1
gGa	1	5	51	231	0.905882	0.019608	0.021645	1	1
gGc	3	6	24	199	4.14583	0.125	0.030151	0.059831	0.478649
gGg	2	5	13	121	3.72308	0.153846	0.041322	0.138288	0.737538
gGu	1	6	61	393	1.07377	0.016393	0.015267	1	1
uGa	11	25	174	456	1.1531	0.063218	0.054825	0.702365	1
uGc	6	19	97	450	1.465	0.061856	0.042222	0.420267	1
uGg	2	22	65	489	0.683916	0.030769	0.04499	1	1
uGu	8	27	169	689	1.20798	0.047337	0.039187	0.663887	1

## Sheet: S8B_NoDupsFunc_tri_G_to_U
trinicleotide	mutLoop	mutStem	refLoop	refStem	ls_enrich	mutLoop/refLoop	mutStem/refStem	Fisher_p-value	subsetBH_Fisher_p-value_xGz:U
aGa	59	101	171	434	1.4826	0.345029	0.232719	0.005712	0.045956
aGc	20	94	50	251	1.06809	0.4	0.374502	0.751313	0.924692
aGg	22	90	59	270	1.11864	0.372881	0.333333	0.548779	0.848443
aGu	37	149	83	424	1.26854	0.445783	0.351415	0.107057	0.476309
cGa	5	4	34	61	2.24265	0.147059	0.065574	0.274115	0.626548
cGc	5	15	19	78	1.36842	0.263158	0.192308	0.532037	0.848443
cGg	2	11	11	65	1.07438	0.181818	0.169231	1	1
cGu	16	35	41	130	1.44948	0.390244	0.269231	0.170844	0.476309
gGa	10	38	51	231	1.19195	0.196078	0.164502	0.544696	0.848443
gGc	3	40	24	199	0.621875	0.125	0.201005	0.583304	0.848443
gGg	3	25	13	121	1.11692	0.230769	0.206612	0.734238	0.924692
gGu	17	79	61	393	1.38639	0.278689	0.201018	0.178616	0.476309
uGa	30	80	174	456	0.982759	0.172414	0.175439	1	1
uGc	28	127	97	450	1.02281	0.28866	0.282222	0.901545	1
uGg	19	101	65	489	1.41523	0.292308	0.206544	0.147781	0.476309
uGu	58	162	169	689	1.45964	0.343195	0.235123	0.005744	0.045956

## Sheet: S8C_NoDups_tri_G_to_U
trinicleotide	mutLoop	mutStem	refLoop	refStem	ls_enrich	mutLoop/refLoop	mutStem/refStem	Fisher_p-value	subsetBH_Fisher_p-value_xGz:U
aGa	60	106	171	434	1.43661	0.350877	0.24424	0.011223	0.059858
aGc	21	96	50	251	1.09813	0.42	0.38247	0.636217	0.909765
aGg	22	96	59	270	1.04873	0.372881	0.355556	0.881028	0.916007
aGu	39	155	83	424	1.28535	0.46988	0.365566	0.083982	0.335928
cGa	16	12	34	61	2.39216	0.470588	0.196721	0.00905	0.059858
cGc	10	31	19	78	1.32428	0.526316	0.397436	0.31614	0.57459
cGg	5	24	11	65	1.23106	0.454545	0.369231	0.739184	0.909765
cGu	22	54	41	130	1.29178	0.536585	0.415385	0.208035	0.524858
gGa	11	43	51	231	1.15869	0.215686	0.186147	0.694193	0.909765
gGc	6	46	24	199	1.08152	0.25	0.231156	0.802023	0.916007
gGg	5	30	13	121	1.55128	0.384615	0.247934	0.323207	0.57459
gGu	18	85	61	393	1.36432	0.295082	0.216285	0.189004	0.524858
uGa	41	105	174	456	1.02332	0.235632	0.230263	0.916007	0.916007
uGc	34	146	97	450	1.08036	0.350515	0.324444	0.634791	0.909765
uGg	21	123	65	489	1.28443	0.323077	0.251534	0.229625	0.524858
uGu	66	189	169	689	1.42369	0.390533	0.274311	0.003606	0.057702

## Sheet: S8D_Rubella_tri_G_to_U
trinicleotide	mutLoop	mutStem	refLoop	refStem	ls_enrich	mutLoop/refLoop	mutStem/refStem	subsetBH_Fisher_p-value_xGz:U
aGa	0	0	36	34		0	0	1
aGc	0	0	18	132		0	0	1
aGg	1	0	16	105		0.0625	0	1
aGu	0	0	7	43		0	0	1
cGa	2	1	51	158	6.19608	0.0392157	0.00632911	1
cGc	0	3	64	525	0	0	0.00571429	1
cGg	0	4	24	238	0	0	0.0168067	1
cGu	0	1	23	148	0	0	0.00675676	1
gGa	0	0	11	101		0	0	1
gGc	0	0	25	312		0	0	1
gGg	0	0	12	196		0	0	1
gGu	0	0	11	115		0	0	1
uGa	0	2	31	58	0	0	0.0344828	1
uGc	0	2	43	207	0	0	0.00966184	1
uGg	0	0	17	175		0	0	1
uGu	1	1	18	58	3.22222	0.0555556	0.0172414	1
